# Supplementary material for: Transcriptionally active enhancers in human cancer cells
Source: Mol Syst Biol. 2021 Jan 27;17(1):e9873. doi: 10.15252/msb.20209873 (PMC7838827; doi:10.15252/msb.20209873)
Supplement: Supplementary file 3 — Table EV1 [file MSB-17-e9873-s003.zip › TableEV1/README.txt]

Table EV1. Annotation of transcribed putative enhancers.
Table listing candidate enhancers annotated in this study. 
EnhancerID: Column states cell line specific enhancer identifier. 	
Chr, Start, End: Columns refer to the genomic location of the enhancer region (hg38 genome build).
MergedEnhancerID: Column states the corresponding merged enhancer identifier (see Table EV6 for annotation).	
CellLine: Column states the cell line the transcribed enhancer region was annotated in.
