# Supplementary material for: Transcriptionally active enhancers in human cancer cells
Source: Mol Syst Biol. 2021 Jan 27;17(1):e9873. doi: 10.15252/msb.20209873 (PMC7838827; doi:10.15252/msb.20209873)
Supplement: Supplementary file 3 — Table EV1 [file MSB-17-e9873-s003.zip › TableEV1/TableEV1.xlsx]

## Sheet: TableEV1_enhancers
Table EV1: Annotation of transcribed putative enhancers.
EnhancerID	Chr	Start	End	MergedEnhancerID	CellLine
K562.enhancer.intergenic.1	chr1	263891	266985	enhancer.intergenic.merged.1	K562
K562.enhancer.intergenic.2	chr1	628717	635394	enhancer.intergenic.merged.3	K562
K562.enhancer.intergenic.3	chr1	778242	797065	enhancer.intergenic.merged.10	K562
K562.enhancer.intergenic.4	chr1	904222	905273	enhancer.intergenic.merged.28	K562
K562.enhancer.intergenic.5	chr1	917215	918343	enhancer.intergenic.merged.29	K562
K562.enhancer.intergenic.6	chr1	1000056	1002466	enhancer.intergenic.merged.32	K562
K562.enhancer.intergenic.7	chr1	1058833	1060426	enhancer.intergenic.merged.34	K562
K562.enhancer.intergenic.8	chr1	1060495	1062398	enhancer.intergenic.merged.34	K562
K562.enhancer.intergenic.9	chr1	1063500	1064868	enhancer.intergenic.merged.34	K562
K562.enhancer.intergenic.10	chr1	1065020	1067424	enhancer.intergenic.merged.34	K562
K562.enhancer.intergenic.11	chr1	1200666	1202101	enhancer.intergenic.merged.42	K562
K562.enhancer.intergenic.12	chr1	1896804	1897872	enhancer.intergenic.merged.54	K562
K562.enhancer.intergenic.13	chr1	1908578	1909593	enhancer.intergenic.merged.55	K562
K562.enhancer.intergenic.14	chr1	2052550	2053892	enhancer.intergenic.merged.56	K562
K562.enhancer.intergenic.15	chr1	2062101	2063301	enhancer.intergenic.merged.57	K562
K562.enhancer.intergenic.16	chr1	2198919	2200160	enhancer.intergenic.merged.58	K562
K562.enhancer.intergenic.17	chr1	2313987	2315580	enhancer.intergenic.merged.63	K562
K562.enhancer.intergenic.18	chr1	2545956	2547493	enhancer.intergenic.merged.67	K562
K562.enhancer.intergenic.19	chr1	4006447	4008351	enhancer.intergenic.merged.83	K562
K562.enhancer.intergenic.20	chr1	6394584	6395821	enhancer.intergenic.merged.98	K562
K562.enhancer.intergenic.21	chr1	6604595	6605921	enhancer.intergenic.merged.102	K562
K562.enhancer.intergenic.22	chr1	7011789	7013121	enhancer.intergenic.merged.106	K562
K562.enhancer.intergenic.23	chr1	7953573	7954609	enhancer.intergenic.merged.136	K562
K562.enhancer.intergenic.24	chr1	7958225	7961188	enhancer.intergenic.merged.136	K562
K562.enhancer.intergenic.25	chr1	8899491	8900701	enhancer.intergenic.merged.175	K562
K562.enhancer.intergenic.26	chr1	9428365	9429433	enhancer.intergenic.merged.187	K562
K562.enhancer.intergenic.27	chr1	9661779	9663495	enhancer.intergenic.merged.189	K562
K562.enhancer.intergenic.28	chr1	9676296	9677727	enhancer.intergenic.merged.191	K562
K562.enhancer.intergenic.29	chr1	9677742	9680487	enhancer.intergenic.merged.191	K562
K562.enhancer.intergenic.30	chr1	9687052	9688073	enhancer.intergenic.merged.191	K562
K562.enhancer.intergenic.31	chr1	9914629	9915726	enhancer.intergenic.merged.194	K562
K562.enhancer.intergenic.32	chr1	10396323	10398617	enhancer.intergenic.merged.198	K562
K562.enhancer.intergenic.33	chr1	12051607	12052701	enhancer.intergenic.merged.211	K562
K562.enhancer.intergenic.34	chr1	12528306	12529976	enhancer.intergenic.merged.214	K562
K562.enhancer.intergenic.35	chr1	12536696	12537901	enhancer.intergenic.merged.215	K562
K562.enhancer.intergenic.36	chr1	14421771	14422901	enhancer.intergenic.merged.228	K562
K562.enhancer.intergenic.37	chr1	15602826	15604366	enhancer.intergenic.merged.241	K562
K562.enhancer.intergenic.38	chr1	15827087	15829240	enhancer.intergenic.merged.249	K562
K562.enhancer.intergenic.39	chr1	15831501	15837301	enhancer.intergenic.merged.250	K562
K562.enhancer.intergenic.40	chr1	15845901	15847101	enhancer.intergenic.merged.252	K562
K562.enhancer.intergenic.41	chr1	16012416	16013540	enhancer.intergenic.merged.253	K562
K562.enhancer.intergenic.42	chr1	16162081	16164634	enhancer.intergenic.merged.257	K562
K562.enhancer.intergenic.43	chr1	16216322	16217926	enhancer.intergenic.merged.262	K562
K562.enhancer.intergenic.44	chr1	16464802	16472828	enhancer.intergenic.merged.263	K562
K562.enhancer.intergenic.45	chr1	16498396	16499917	enhancer.intergenic.merged.266	K562
K562.enhancer.intergenic.46	chr1	16506078	16507700	enhancer.intergenic.merged.267	K562
K562.enhancer.intergenic.47	chr1	16530634	16532148	enhancer.intergenic.merged.268	K562
K562.enhancer.intergenic.48	chr1	16537263	16538427	enhancer.intergenic.merged.269	K562
K562.enhancer.intergenic.49	chr1	16673840	16674902	enhancer.intergenic.merged.276	K562
K562.enhancer.intergenic.50	chr1	16680539	16681701	enhancer.intergenic.merged.277	K562
K562.enhancer.intergenic.51	chr1	16869359	16870532	enhancer.intergenic.merged.281	K562
K562.enhancer.intergenic.52	chr1	16903516	16905326	enhancer.intergenic.merged.284	K562
K562.enhancer.intergenic.53	chr1	16913484	16914693	enhancer.intergenic.merged.286	K562
K562.enhancer.intergenic.54	chr1	18407214	18408615	enhancer.intergenic.merged.307	K562
K562.enhancer.intergenic.55	chr1	18411450	18416505	enhancer.intergenic.merged.308	K562
K562.enhancer.intergenic.56	chr1	18422046	18423241	enhancer.intergenic.merged.309	K562
K562.enhancer.intergenic.57	chr1	18429301	18430533	enhancer.intergenic.merged.310	K562
K562.enhancer.intergenic.58	chr1	18475155	18476315	enhancer.intergenic.merged.311	K562
K562.enhancer.intergenic.59	chr1	21783697	21785378	enhancer.intergenic.merged.350	K562
K562.enhancer.intergenic.60	chr1	21791101	21792851	enhancer.intergenic.merged.351	K562
K562.enhancer.intergenic.61	chr1	22024804	22026350	enhancer.intergenic.merged.355	K562
K562.enhancer.intergenic.62	chr1	22049301	22050380	enhancer.intergenic.merged.357	K562
K562.enhancer.intergenic.63	chr1	23376301	23378101	enhancer.intergenic.merged.371	K562
K562.enhancer.intergenic.64	chr1	23554342	23555397	enhancer.intergenic.merged.374	K562
K562.enhancer.intergenic.65	chr1	24321538	24322856	enhancer.intergenic.merged.396	K562
K562.enhancer.intergenic.66	chr1	25267394	25268477	enhancer.intergenic.merged.410	K562
K562.enhancer.intergenic.67	chr1	26015291	26016737	enhancer.intergenic.merged.418	K562
K562.enhancer.intergenic.68	chr1	26034762	26035877	enhancer.intergenic.merged.420	K562
K562.enhancer.intergenic.69	chr1	26200662	26202148	enhancer.intergenic.merged.423	K562
K562.enhancer.intergenic.70	chr1	26487075	26488381	enhancer.intergenic.merged.424	K562
K562.enhancer.intergenic.71	chr1	26498701	26501466	enhancer.intergenic.merged.426	K562
K562.enhancer.intergenic.72	chr1	26620114	26621966	enhancer.intergenic.merged.428	K562
K562.enhancer.intergenic.73	chr1	26635290	26637661	enhancer.intergenic.merged.429	K562
K562.enhancer.intergenic.74	chr1	26685701	26686846	enhancer.intergenic.merged.430	K562
K562.enhancer.intergenic.75	chr1	26691898	26694593	enhancer.intergenic.merged.432	K562
K562.enhancer.intergenic.76	chr1	26864605	26865918	enhancer.intergenic.merged.435	K562
K562.enhancer.intergenic.77	chr1	26920174	26921335	enhancer.intergenic.merged.436	K562
K562.enhancer.intergenic.78	chr1	27012985	27014507	enhancer.intergenic.merged.438	K562
K562.enhancer.intergenic.79	chr1	27525333	27528240	enhancer.intergenic.merged.445	K562
K562.enhancer.intergenic.80	chr1	27659447	27660688	enhancer.intergenic.merged.450	K562
K562.enhancer.intergenic.81	chr1	27866786	27867914	enhancer.intergenic.merged.454	K562
K562.enhancer.intergenic.82	chr1	27958276	27959653	enhancer.intergenic.merged.455	K562
K562.enhancer.intergenic.83	chr1	28246101	28247818	enhancer.intergenic.merged.458	K562
K562.enhancer.intergenic.84	chr1	28249013	28250043	enhancer.intergenic.merged.458	K562
K562.enhancer.intergenic.85	chr1	28345204	28346826	enhancer.intergenic.merged.459	K562
K562.enhancer.intergenic.86	chr1	28350557	28352754	enhancer.intergenic.merged.460	K562
K562.enhancer.intergenic.87	chr1	28503527	28505660	enhancer.intergenic.merged.461	K562
K562.enhancer.intergenic.88	chr1	28882617	28885309	enhancer.intergenic.merged.465	K562
K562.enhancer.intergenic.89	chr1	29124207	29125413	enhancer.intergenic.merged.467	K562
K562.enhancer.intergenic.90	chr1	30717443	30718953	enhancer.intergenic.merged.493	K562
K562.enhancer.intergenic.91	chr1	30768612	30769673	enhancer.intergenic.merged.497	K562
K562.enhancer.intergenic.92	chr1	30777987	30780177	enhancer.intergenic.merged.498	K562
K562.enhancer.intergenic.93	chr1	31154408	31155434	enhancer.intergenic.merged.504	K562
K562.enhancer.intergenic.94	chr1	31170399	31171466	enhancer.intergenic.merged.505	K562
K562.enhancer.intergenic.95	chr1	31943844	31945130	enhancer.intergenic.merged.519	K562
K562.enhancer.intergenic.96	chr1	31954292	31955312	enhancer.intergenic.merged.520	K562
K562.enhancer.intergenic.97	chr1	32519757	32521297	enhancer.intergenic.merged.528	K562
K562.enhancer.intergenic.98	chr1	32980777	32981874	enhancer.intergenic.merged.538	K562
K562.enhancer.intergenic.99	chr1	33349901	33351220	enhancer.intergenic.merged.547	K562
K562.enhancer.intergenic.100	chr1	33360853	33362137	enhancer.intergenic.merged.548	K562
K562.enhancer.intergenic.101	chr1	35570198	35572122	enhancer.intergenic.merged.562	K562
K562.enhancer.intergenic.102	chr1	35779701	35780745	enhancer.intergenic.merged.566	K562
K562.enhancer.intergenic.103	chr1	36150397	36151420	enhancer.intergenic.merged.567	K562
K562.enhancer.intergenic.104	chr1	39799049	39800325	enhancer.intergenic.merged.587	K562
K562.enhancer.intergenic.105	chr1	39829625	39830912	enhancer.intergenic.merged.592	K562
K562.enhancer.intergenic.106	chr1	42959035	42960518	enhancer.intergenic.merged.624	K562
K562.enhancer.intergenic.107	chr1	43119451	43121004	enhancer.intergenic.merged.631	K562
K562.enhancer.intergenic.108	chr1	45303240	45304546	enhancer.intergenic.merged.650	K562
K562.enhancer.intergenic.109	chr1	45751762	45754058	enhancer.intergenic.merged.653	K562
K562.enhancer.intergenic.110	chr1	46522076	46523231	enhancer.intergenic.merged.657	K562
K562.enhancer.intergenic.111	chr1	47178631	47179728	enhancer.intergenic.merged.664	K562
K562.enhancer.intergenic.112	chr1	47180204	47181303	enhancer.intergenic.merged.665	K562
K562.enhancer.intergenic.113	chr1	47437159	47438776	enhancer.intergenic.merged.673	K562
K562.enhancer.intergenic.114	chr1	51519253	51520902	enhancer.intergenic.merged.692	K562
K562.enhancer.intergenic.115	chr1	52700665	52701901	enhancer.intergenic.merged.701	K562
K562.enhancer.intergenic.116	chr1	52702164	52703506	enhancer.intergenic.merged.701	K562
K562.enhancer.intergenic.117	chr1	54408981	54410023	enhancer.intergenic.merged.714	K562
K562.enhancer.intergenic.118	chr1	54411278	54412501	enhancer.intergenic.merged.715	K562
K562.enhancer.intergenic.119	chr1	54487805	54489807	enhancer.intergenic.merged.717	K562
K562.enhancer.intergenic.120	chr1	58784175	58785735	enhancer.intergenic.merged.788	K562
K562.enhancer.intergenic.121	chr1	58814833	58816873	enhancer.intergenic.merged.791	K562
K562.enhancer.intergenic.122	chr1	60639977	60641578	enhancer.intergenic.merged.831	K562
K562.enhancer.intergenic.123	chr1	61056707	61058408	enhancer.intergenic.merged.835	K562
K562.enhancer.intergenic.124	chr1	61656501	61657501	enhancer.intergenic.merged.845	K562
K562.enhancer.intergenic.125	chr1	63323301	63324806	enhancer.intergenic.merged.851	K562
K562.enhancer.intergenic.126	chr1	67695400	67697907	enhancer.intergenic.merged.885	K562
K562.enhancer.intergenic.127	chr1	75722686	75723951	enhancer.intergenic.merged.911	K562
K562.enhancer.intergenic.128	chr1	89616101	89617301	enhancer.intergenic.merged.1029	K562
K562.enhancer.intergenic.129	chr1	89621634	89623017	enhancer.intergenic.merged.1031	K562
K562.enhancer.intergenic.130	chr1	89623315	89630897	enhancer.intergenic.merged.1032	K562
K562.enhancer.intergenic.131	chr1	89753219	89756968	enhancer.intergenic.merged.1033	K562
K562.enhancer.intergenic.132	chr1	89757118	89760082	enhancer.intergenic.merged.1033	K562
K562.enhancer.intergenic.133	chr1	89760667	89763944	enhancer.intergenic.merged.1034	K562
K562.enhancer.intergenic.134	chr1	89968301	89969501	enhancer.intergenic.merged.1036	K562
K562.enhancer.intergenic.135	chr1	90851121	90852279	enhancer.intergenic.merged.1041	K562
K562.enhancer.intergenic.136	chr1	92459554	92460619	enhancer.intergenic.merged.1051	K562
K562.enhancer.intergenic.137	chr1	95085101	95086489	enhancer.intergenic.merged.1136	K562
K562.enhancer.intergenic.138	chr1	100785122	100786501	enhancer.intergenic.merged.1220	K562
K562.enhancer.intergenic.139	chr1	104380144	104384808	enhancer.intergenic.merged.1227	K562
K562.enhancer.intergenic.140	chr1	104385659	104389251	enhancer.intergenic.merged.1228	K562
K562.enhancer.intergenic.141	chr1	104407222	104408436	enhancer.intergenic.merged.1229	K562
K562.enhancer.intergenic.142	chr1	108310050	108347147	enhancer.intergenic.merged.1236	K562
K562.enhancer.intergenic.143	chr1	108532250	108533501	enhancer.intergenic.merged.1239	K562
K562.enhancer.intergenic.144	chr1	109088859	109090106	enhancer.intergenic.merged.1245	K562
K562.enhancer.intergenic.145	chr1	109099695	109100941	enhancer.intergenic.merged.1246	K562
K562.enhancer.intergenic.146	chr1	109895334	109896439	enhancer.intergenic.merged.1274	K562
K562.enhancer.intergenic.147	chr1	110917041	110918881	enhancer.intergenic.merged.1283	K562
K562.enhancer.intergenic.148	chr1	110928158	110929540	enhancer.intergenic.merged.1284	K562
K562.enhancer.intergenic.149	chr1	112819652	112824460	enhancer.intergenic.merged.1303	K562
K562.enhancer.intergenic.150	chr1	112825188	112827924	enhancer.intergenic.merged.1304	K562
K562.enhancer.intergenic.151	chr1	112831530	112832759	enhancer.intergenic.merged.1305	K562
K562.enhancer.intergenic.152	chr1	112849206	112850864	enhancer.intergenic.merged.1307	K562
K562.enhancer.intergenic.153	chr1	112994571	112995705	enhancer.intergenic.merged.1316	K562
K562.enhancer.intergenic.154	chr1	114367232	114369901	enhancer.intergenic.merged.1332	K562
K562.enhancer.intergenic.155	chr1	114511288	114512675	enhancer.intergenic.merged.1333	K562
K562.enhancer.intergenic.156	chr1	116415436	116416986	enhancer.intergenic.merged.1368	K562
K562.enhancer.intergenic.157	chr1	116418004	116419072	enhancer.intergenic.merged.1369	K562
K562.enhancer.intergenic.158	chr1	116687287	116688540	enhancer.intergenic.merged.1376	K562
K562.enhancer.intergenic.159	chr1	116825066	116826811	enhancer.intergenic.merged.1377	K562
K562.enhancer.intergenic.160	chr1	119147633	119148948	enhancer.intergenic.merged.1391	K562
K562.enhancer.intergenic.161	chr1	120305327	120307769	enhancer.intergenic.merged.1408	K562
K562.enhancer.intergenic.162	chr1	120315343	120317702	enhancer.intergenic.merged.1409	K562
K562.enhancer.intergenic.163	chr1	120320349	120326427	enhancer.intergenic.merged.1410	K562
K562.enhancer.intergenic.164	chr1	120328038	120336179	enhancer.intergenic.merged.1411	K562
K562.enhancer.intergenic.165	chr1	120340604	120342543	enhancer.intergenic.merged.1412	K562
K562.enhancer.intergenic.166	chr1	120843830	120845426	enhancer.intergenic.merged.1413	K562
K562.enhancer.intergenic.167	chr1	144461142	144462446	enhancer.intergenic.merged.1420	K562
K562.enhancer.intergenic.168	chr1	145214692	145215901	enhancer.intergenic.merged.1421	K562
K562.enhancer.intergenic.169	chr1	146934038	146935674	enhancer.intergenic.merged.1429	K562
K562.enhancer.intergenic.170	chr1	147072101	147073685	enhancer.intergenic.merged.1430	K562
K562.enhancer.intergenic.171	chr1	147377403	147378410	enhancer.intergenic.merged.1435	K562
K562.enhancer.intergenic.172	chr1	147627502	147628801	enhancer.intergenic.merged.1438	K562
K562.enhancer.intergenic.173	chr1	148278624	148281136	enhancer.intergenic.merged.1448	K562
K562.enhancer.intergenic.174	chr1	148352866	148354133	enhancer.intergenic.merged.1451	K562
K562.enhancer.intergenic.175	chr1	148458502	148460211	enhancer.intergenic.merged.1452	K562
K562.enhancer.intergenic.176	chr1	148888527	148889726	enhancer.intergenic.merged.1463	K562
K562.enhancer.intergenic.177	chr1	148890090	148891295	enhancer.intergenic.merged.1464	K562
K562.enhancer.intergenic.178	chr1	148916736	148918111	enhancer.intergenic.merged.1466	K562
K562.enhancer.intergenic.179	chr1	149102618	149103974	enhancer.intergenic.merged.1469	K562
K562.enhancer.intergenic.180	chr1	149175385	149180247	enhancer.intergenic.merged.1473	K562
K562.enhancer.intergenic.181	chr1	149180536	149188564	enhancer.intergenic.merged.1474	K562
K562.enhancer.intergenic.182	chr1	149793101	149794348	enhancer.intergenic.merged.1475	K562
K562.enhancer.intergenic.183	chr1	150019640	150021115	enhancer.intergenic.merged.1477	K562
K562.enhancer.intergenic.184	chr1	150162629	150163879	enhancer.intergenic.merged.1478	K562
K562.enhancer.intergenic.185	chr1	150975464	150977897	enhancer.intergenic.merged.1492	K562
K562.enhancer.intergenic.186	chr1	151472827	151473990	enhancer.intergenic.merged.1496	K562
K562.enhancer.intergenic.187	chr1	151763698	151765028	enhancer.intergenic.merged.1498	K562
K562.enhancer.intergenic.188	chr1	151910785	151911987	enhancer.intergenic.merged.1500	K562
K562.enhancer.intergenic.189	chr1	152047236	152048570	enhancer.intergenic.merged.1512	K562
K562.enhancer.intergenic.190	chr1	153783243	153784254	enhancer.intergenic.merged.1533	K562
K562.enhancer.intergenic.191	chr1	154312622	154313635	enhancer.intergenic.merged.1538	K562
K562.enhancer.intergenic.192	chr1	154383862	154384901	enhancer.intergenic.merged.1540	K562
K562.enhancer.intergenic.193	chr1	154385385	154388238	enhancer.intergenic.merged.1541	K562
K562.enhancer.intergenic.194	chr1	155223833	155225101	enhancer.intergenic.merged.1546	K562
K562.enhancer.intergenic.195	chr1	155227018	155228368	enhancer.intergenic.merged.1546	K562
K562.enhancer.intergenic.196	chr1	155323101	155324301	enhancer.intergenic.merged.1548	K562
K562.enhancer.intergenic.197	chr1	155745087	155746449	enhancer.intergenic.merged.1555	K562
K562.enhancer.intergenic.198	chr1	155981657	155983931	enhancer.intergenic.merged.1557	K562
K562.enhancer.intergenic.199	chr1	156097416	156106986	enhancer.intergenic.merged.1561	K562
K562.enhancer.intergenic.200	chr1	156456321	156458703	enhancer.intergenic.merged.1564	K562
K562.enhancer.intergenic.201	chr1	156504685	156505932	enhancer.intergenic.merged.1565	K562
K562.enhancer.intergenic.202	chr1	156659576	156661927	enhancer.intergenic.merged.1570	K562
K562.enhancer.intergenic.203	chr1	156693480	156694725	enhancer.intergenic.merged.1572	K562
K562.enhancer.intergenic.204	chr1	157272980	157280417	enhancer.intergenic.merged.1579	K562
K562.enhancer.intergenic.205	chr1	157308501	157309701	enhancer.intergenic.merged.1580	K562
K562.enhancer.intergenic.206	chr1	157366681	157367772	enhancer.intergenic.merged.1581	K562
K562.enhancer.intergenic.207	chr1	160264569	160265950	enhancer.intergenic.merged.1605	K562
K562.enhancer.intergenic.208	chr1	160648837	160650078	enhancer.intergenic.merged.1608	K562
K562.enhancer.intergenic.209	chr1	160651346	160652859	enhancer.intergenic.merged.1609	K562
K562.enhancer.intergenic.210	chr1	160658043	160659394	enhancer.intergenic.merged.1610	K562
K562.enhancer.intergenic.211	chr1	160665288	160666382	enhancer.intergenic.merged.1611	K562
K562.enhancer.intergenic.212	chr1	161035568	161036633	enhancer.intergenic.merged.1617	K562
K562.enhancer.intergenic.213	chr1	161151701	161152908	enhancer.intergenic.merged.1620	K562
K562.enhancer.intergenic.214	chr1	161389477	161390685	enhancer.intergenic.merged.1625	K562
K562.enhancer.intergenic.215	chr1	161395073	161396302	enhancer.intergenic.merged.1626	K562
K562.enhancer.intergenic.216	chr1	161406650	161416786	enhancer.intergenic.merged.1627	K562
K562.enhancer.intergenic.217	chr1	161502617	161504188	enhancer.intergenic.merged.1635	K562
K562.enhancer.intergenic.218	chr1	161539620	161540655	enhancer.intergenic.merged.1636	K562
K562.enhancer.intergenic.219	chr1	161541277	161542779	enhancer.intergenic.merged.1637	K562
K562.enhancer.intergenic.220	chr1	161621030	161622053	enhancer.intergenic.merged.1641	K562
K562.enhancer.intergenic.221	chr1	161623091	161625141	enhancer.intergenic.merged.1642	K562
K562.enhancer.intergenic.222	chr1	165597728	165598931	enhancer.intergenic.merged.1668	K562
K562.enhancer.intergenic.223	chr1	166489771	166490817	enhancer.intergenic.merged.1672	K562
K562.enhancer.intergenic.224	chr1	166700341	166701501	enhancer.intergenic.merged.1673	K562
K562.enhancer.intergenic.225	chr1	166704973	166705992	enhancer.intergenic.merged.1674	K562
K562.enhancer.intergenic.226	chr1	167613501	167614724	enhancer.intergenic.merged.1678	K562
K562.enhancer.intergenic.227	chr1	167617329	167618701	enhancer.intergenic.merged.1679	K562
K562.enhancer.intergenic.228	chr1	167715839	167717111	enhancer.intergenic.merged.1680	K562
K562.enhancer.intergenic.229	chr1	170530685	170531992	enhancer.intergenic.merged.1702	K562
K562.enhancer.intergenic.230	chr1	178542085	178543348	enhancer.intergenic.merged.1795	K562
K562.enhancer.intergenic.231	chr1	180585395	180586622	enhancer.intergenic.merged.1804	K562
K562.enhancer.intergenic.232	chr1	180609301	180611481	enhancer.intergenic.merged.1806	K562
K562.enhancer.intergenic.233	chr1	181104772	181106301	enhancer.intergenic.merged.1811	K562
K562.enhancer.intergenic.234	chr1	185325101	185326774	enhancer.intergenic.merged.1850	K562
K562.enhancer.intergenic.235	chr1	187072140	187073850	enhancer.intergenic.merged.1868	K562
K562.enhancer.intergenic.236	chr1	191888701	191889901	enhancer.intergenic.merged.1873	K562
K562.enhancer.intergenic.237	chr1	194656837	194658484	enhancer.intergenic.merged.1889	K562
K562.enhancer.intergenic.238	chr1	195899526	195901522	enhancer.intergenic.merged.1895	K562
K562.enhancer.intergenic.239	chr1	198633233	198634447	enhancer.intergenic.merged.1921	K562
K562.enhancer.intergenic.240	chr1	198935013	198936985	enhancer.intergenic.merged.1947	K562
K562.enhancer.intergenic.241	chr1	200164101	200165312	enhancer.intergenic.merged.1962	K562
K562.enhancer.intergenic.242	chr1	201566501	201567531	enhancer.intergenic.merged.1997	K562
K562.enhancer.intergenic.243	chr1	201641511	201643849	enhancer.intergenic.merged.2000	K562
K562.enhancer.intergenic.244	chr1	203303058	203304837	enhancer.intergenic.merged.2020	K562
K562.enhancer.intergenic.245	chr1	203326750	203328051	enhancer.intergenic.merged.2021	K562
K562.enhancer.intergenic.246	chr1	204505723	204508897	enhancer.intergenic.merged.2043	K562
K562.enhancer.intergenic.247	chr1	205005878	205007674	enhancer.intergenic.merged.2050	K562
K562.enhancer.intergenic.248	chr1	205326789	205328101	enhancer.intergenic.merged.2054	K562
K562.enhancer.intergenic.249	chr1	205449459	205450781	enhancer.intergenic.merged.2058	K562
K562.enhancer.intergenic.250	chr1	205638121	205640702	enhancer.intergenic.merged.2061	K562
K562.enhancer.intergenic.251	chr1	205640943	205642281	enhancer.intergenic.merged.2061	K562
K562.enhancer.intergenic.252	chr1	207748035	207749629	enhancer.intergenic.merged.2088	K562
K562.enhancer.intergenic.253	chr1	207811301	207812501	enhancer.intergenic.merged.2091	K562
K562.enhancer.intergenic.254	chr1	207817901	207821294	enhancer.intergenic.merged.2093	K562
K562.enhancer.intergenic.255	chr1	207822181	207824300	enhancer.intergenic.merged.2094	K562
K562.enhancer.intergenic.256	chr1	211209917	211211185	enhancer.intergenic.merged.2132	K562
K562.enhancer.intergenic.257	chr1	211514701	211516301	enhancer.intergenic.merged.2136	K562
K562.enhancer.intergenic.258	chr1	212145162	212146274	enhancer.intergenic.merged.2143	K562
K562.enhancer.intergenic.259	chr1	212202280	212203301	enhancer.intergenic.merged.2145	K562
K562.enhancer.intergenic.260	chr1	223233231	223234548	enhancer.intergenic.merged.2262	K562
K562.enhancer.intergenic.261	chr1	223992080	223993260	enhancer.intergenic.merged.2266	K562
K562.enhancer.intergenic.262	chr1	224011852	224015017	enhancer.intergenic.merged.2269	K562
K562.enhancer.intergenic.263	chr1	226083024	226084104	enhancer.intergenic.merged.2311	K562
K562.enhancer.intergenic.264	chr1	226088432	226089782	enhancer.intergenic.merged.2312	K562
K562.enhancer.intergenic.265	chr1	226703002	226704045	enhancer.intergenic.merged.2318	K562
K562.enhancer.intergenic.266	chr1	227395966	227397085	enhancer.intergenic.merged.2322	K562
K562.enhancer.intergenic.267	chr1	228420101	228421390	enhancer.intergenic.merged.2338	K562
K562.enhancer.intergenic.268	chr1	228473301	228474660	enhancer.intergenic.merged.2341	K562
K562.enhancer.intergenic.269	chr1	228485664	228487348	enhancer.intergenic.merged.2342	K562
K562.enhancer.intergenic.270	chr1	228557579	228558803	enhancer.intergenic.merged.2344	K562
K562.enhancer.intergenic.271	chr1	228634842	228636134	enhancer.intergenic.merged.2346	K562
K562.enhancer.intergenic.272	chr1	228646464	228648149	enhancer.intergenic.merged.2348	K562
K562.enhancer.intergenic.273	chr1	228686834	228687922	enhancer.intergenic.merged.2349	K562
K562.enhancer.intergenic.274	chr1	229558501	229559750	enhancer.intergenic.merged.2368	K562
K562.enhancer.intergenic.275	chr1	231045435	231046799	enhancer.intergenic.merged.2379	K562
K562.enhancer.intergenic.276	chr1	231048920	231050071	enhancer.intergenic.merged.2380	K562
K562.enhancer.intergenic.277	chr1	231065109	231066331	enhancer.intergenic.merged.2381	K562
K562.enhancer.intergenic.278	chr1	231580701	231581901	enhancer.intergenic.merged.2383	K562
K562.enhancer.intergenic.279	chr1	234546781	234547936	enhancer.intergenic.merged.2410	K562
K562.enhancer.intergenic.280	chr1	234583501	234584719	enhancer.intergenic.merged.2414	K562
K562.enhancer.intergenic.281	chr1	234675837	234679509	enhancer.intergenic.merged.2423	K562
K562.enhancer.intergenic.282	chr1	234723254	234725844	enhancer.intergenic.merged.2427	K562
K562.enhancer.intergenic.283	chr1	234771941	234773055	enhancer.intergenic.merged.2429	K562
K562.enhancer.intergenic.284	chr1	234865858	234868551	enhancer.intergenic.merged.2436	K562
K562.enhancer.intergenic.285	chr1	234874571	234876093	enhancer.intergenic.merged.2438	K562
K562.enhancer.intergenic.286	chr1	234954827	234955865	enhancer.intergenic.merged.2439	K562
K562.enhancer.intergenic.287	chr1	234961958	234964514	enhancer.intergenic.merged.2439	K562
K562.enhancer.intergenic.288	chr1	234974774	234975852	enhancer.intergenic.merged.2441	K562
K562.enhancer.intergenic.289	chr1	243101182	243102202	enhancer.intergenic.merged.2491	K562
K562.enhancer.intergenic.290	chr1	244299197	244300426	enhancer.intergenic.merged.2503	K562
K562.enhancer.intergenic.291	chr1	244302678	244306994	enhancer.intergenic.merged.2504	K562
K562.enhancer.intergenic.292	chr1	244322634	244324292	enhancer.intergenic.merged.2505	K562
K562.enhancer.intergenic.293	chr1	244324647	244325678	enhancer.intergenic.merged.2506	K562
K562.enhancer.intergenic.294	chr1	244346101	244347157	enhancer.intergenic.merged.2507	K562
K562.enhancer.intergenic.295	chr1	244349147	244352068	enhancer.intergenic.merged.2508	K562
K562.enhancer.intergenic.296	chr1	244918268	244919501	enhancer.intergenic.merged.2513	K562
K562.enhancer.intergenic.297	chr1	246934130	246935683	enhancer.intergenic.merged.2520	K562
K562.enhancer.intergenic.298	chr1	247127833	247129145	enhancer.intergenic.merged.2521	K562
K562.enhancer.intergenic.299	chr1	247345224	247346550	enhancer.intergenic.merged.2533	K562
K562.enhancer.intergenic.300	chr1	247348241	247349784	enhancer.intergenic.merged.2534	K562
K562.enhancer.intergenic.301	chr1	248862808	248864314	enhancer.intergenic.merged.2543	K562
K562.enhancer.intergenic.302	chr1	248881528	248883030	enhancer.intergenic.merged.2545	K562
K562.enhancer.intergenic.303	chr1	248883092	248885790	enhancer.intergenic.merged.2546	K562
K562.enhancer.intergenic.304	chr1	248888535	248890696	enhancer.intergenic.merged.2547	K562
K562.enhancer.intergenic.305	chr2	2612966	2614054	enhancer.intergenic.merged.2579	K562
K562.enhancer.intergenic.306	chr2	6904953	6906679	enhancer.intergenic.merged.2600	K562
K562.enhancer.intergenic.307	chr2	6909483	6911475	enhancer.intergenic.merged.2601	K562
K562.enhancer.intergenic.308	chr2	8544938	8545943	enhancer.intergenic.merged.2618	K562
K562.enhancer.intergenic.309	chr2	8583309	8584463	enhancer.intergenic.merged.2620	K562
K562.enhancer.intergenic.310	chr2	10277957	10279424	enhancer.intergenic.merged.2646	K562
K562.enhancer.intergenic.311	chr2	10450994	10452382	enhancer.intergenic.merged.2652	K562
K562.enhancer.intergenic.312	chr2	11829686	11830843	enhancer.intergenic.merged.2661	K562
K562.enhancer.intergenic.313	chr2	11931212	11932881	enhancer.intergenic.merged.2662	K562
K562.enhancer.intergenic.314	chr2	12105301	12106501	enhancer.intergenic.merged.2664	K562
K562.enhancer.intergenic.315	chr2	12256860	12258266	enhancer.intergenic.merged.2668	K562
K562.enhancer.intergenic.316	chr2	12259051	12261513	enhancer.intergenic.merged.2669	K562
K562.enhancer.intergenic.317	chr2	12263243	12264970	enhancer.intergenic.merged.2670	K562
K562.enhancer.intergenic.318	chr2	12274779	12288859	enhancer.intergenic.merged.2671	K562
K562.enhancer.intergenic.319	chr2	12429682	12431318	enhancer.intergenic.merged.2675	K562
K562.enhancer.intergenic.320	chr2	12433907	12435541	enhancer.intergenic.merged.2676	K562
K562.enhancer.intergenic.321	chr2	12492326	12493632	enhancer.intergenic.merged.2677	K562
K562.enhancer.intergenic.322	chr2	12513614	12515331	enhancer.intergenic.merged.2678	K562
K562.enhancer.intergenic.323	chr2	12532631	12533981	enhancer.intergenic.merged.2679	K562
K562.enhancer.intergenic.324	chr2	12536679	12537901	enhancer.intergenic.merged.2680	K562
K562.enhancer.intergenic.325	chr2	12704950	12706408	enhancer.intergenic.merged.2682	K562
K562.enhancer.intergenic.326	chr2	12964655	12965901	enhancer.intergenic.merged.2687	K562
K562.enhancer.intergenic.327	chr2	17123501	17124543	enhancer.intergenic.merged.2713	K562
K562.enhancer.intergenic.328	chr2	20052062	20053474	enhancer.intergenic.merged.2772	K562
K562.enhancer.intergenic.329	chr2	20576301	20577501	enhancer.intergenic.merged.2786	K562
K562.enhancer.intergenic.330	chr2	20578723	20579861	enhancer.intergenic.merged.2787	K562
K562.enhancer.intergenic.331	chr2	26411373	26412840	enhancer.intergenic.merged.2818	K562
K562.enhancer.intergenic.332	chr2	26757404	26758424	enhancer.intergenic.merged.2822	K562
K562.enhancer.intergenic.333	chr2	32040454	32042087	enhancer.intergenic.merged.2874	K562
K562.enhancer.intergenic.334	chr2	32274501	32275701	enhancer.intergenic.merged.2877	K562
K562.enhancer.intergenic.335	chr2	32354814	32356889	enhancer.intergenic.merged.2879	K562
K562.enhancer.intergenic.336	chr2	37535199	37536690	enhancer.intergenic.merged.2909	K562
K562.enhancer.intergenic.337	chr2	37561213	37562229	enhancer.intergenic.merged.2911	K562
K562.enhancer.intergenic.338	chr2	37562501	37563701	enhancer.intergenic.merged.2911	K562
K562.enhancer.intergenic.339	chr2	38481157	38482292	enhancer.intergenic.merged.2959	K562
K562.enhancer.intergenic.340	chr2	38643546	38645012	enhancer.intergenic.merged.2961	K562
K562.enhancer.intergenic.341	chr2	41378236	41379475	enhancer.intergenic.merged.2986	K562
K562.enhancer.intergenic.342	chr2	42809756	42810946	enhancer.intergenic.merged.2997	K562
K562.enhancer.intergenic.343	chr2	42967615	42968665	enhancer.intergenic.merged.3003	K562
K562.enhancer.intergenic.344	chr2	43195301	43196301	enhancer.intergenic.merged.3026	K562
K562.enhancer.intergenic.345	chr2	46849519	46851408	enhancer.intergenic.merged.3059	K562
K562.enhancer.intergenic.346	chr2	46870516	46874175	enhancer.intergenic.merged.3064	K562
K562.enhancer.intergenic.347	chr2	47271992	47273496	enhancer.intergenic.merged.3072	K562
K562.enhancer.intergenic.348	chr2	47334579	47336314	enhancer.intergenic.merged.3076	K562
K562.enhancer.intergenic.349	chr2	47391972	47393081	enhancer.intergenic.merged.3080	K562
K562.enhancer.intergenic.350	chr2	48110151	48111872	enhancer.intergenic.merged.3086	K562
K562.enhancer.intergenic.351	chr2	48145613	48146628	enhancer.intergenic.merged.3088	K562
K562.enhancer.intergenic.352	chr2	54075648	54076938	enhancer.intergenic.merged.3107	K562
K562.enhancer.intergenic.353	chr2	54085474	54086738	enhancer.intergenic.merged.3108	K562
K562.enhancer.intergenic.354	chr2	55111513	55112530	enhancer.intergenic.merged.3116	K562
K562.enhancer.intergenic.355	chr2	55140261	55141293	enhancer.intergenic.merged.3120	K562
K562.enhancer.intergenic.356	chr2	58739972	58741075	enhancer.intergenic.merged.3152	K562
K562.enhancer.intergenic.357	chr2	59157467	59158798	enhancer.intergenic.merged.3153	K562
K562.enhancer.intergenic.358	chr2	61064701	61065844	enhancer.intergenic.merged.3164	K562
K562.enhancer.intergenic.359	chr2	61176677	61177828	enhancer.intergenic.merged.3168	K562
K562.enhancer.intergenic.360	chr2	61759444	61760701	enhancer.intergenic.merged.3174	K562
K562.enhancer.intergenic.361	chr2	61763579	61765685	enhancer.intergenic.merged.3175	K562
K562.enhancer.intergenic.362	chr2	62180773	62182147	enhancer.intergenic.merged.3178	K562
K562.enhancer.intergenic.363	chr2	63243189	63244557	enhancer.intergenic.merged.3191	K562
K562.enhancer.intergenic.364	chr2	63259501	63260701	enhancer.intergenic.merged.3192	K562
K562.enhancer.intergenic.365	chr2	64260410	64261494	enhancer.intergenic.merged.3204	K562
K562.enhancer.intergenic.366	chr2	64606655	64607901	enhancer.intergenic.merged.3210	K562
K562.enhancer.intergenic.367	chr2	64608806	64610011	enhancer.intergenic.merged.3210	K562
K562.enhancer.intergenic.368	chr2	64654527	64658570	enhancer.intergenic.merged.3212	K562
K562.enhancer.intergenic.369	chr2	64749673	64752095	enhancer.intergenic.merged.3217	K562
K562.enhancer.intergenic.370	chr2	64767359	64768492	enhancer.intergenic.merged.3218	K562
K562.enhancer.intergenic.371	chr2	65028022	65029468	enhancer.intergenic.merged.3232	K562
K562.enhancer.intergenic.372	chr2	65204508	65206265	enhancer.intergenic.merged.3234	K562
K562.enhancer.intergenic.373	chr2	65435281	65437030	enhancer.intergenic.merged.3235	K562
K562.enhancer.intergenic.374	chr2	66433101	66434101	enhancer.intergenic.merged.3268	K562
K562.enhancer.intergenic.375	chr2	68849234	68850341	enhancer.intergenic.merged.3316	K562
K562.enhancer.intergenic.376	chr2	68907961	68908996	enhancer.intergenic.merged.3320	K562
K562.enhancer.intergenic.377	chr2	68913346	68914427	enhancer.intergenic.merged.3321	K562
K562.enhancer.intergenic.378	chr2	69177989	69179078	enhancer.intergenic.merged.3324	K562
K562.enhancer.intergenic.379	chr2	70047236	70048507	enhancer.intergenic.merged.3334	K562
K562.enhancer.intergenic.380	chr2	70104249	70105562	enhancer.intergenic.merged.3338	K562
K562.enhancer.intergenic.381	chr2	70107727	70109721	enhancer.intergenic.merged.3339	K562
K562.enhancer.intergenic.382	chr2	70123000	70125796	enhancer.intergenic.merged.3341	K562
K562.enhancer.intergenic.383	chr2	70131403	70134640	enhancer.intergenic.merged.3343	K562
K562.enhancer.intergenic.384	chr2	70134735	70137445	enhancer.intergenic.merged.3344	K562
K562.enhancer.intergenic.385	chr2	70140818	70143988	enhancer.intergenic.merged.3346	K562
K562.enhancer.intergenic.386	chr2	70254236	70255901	enhancer.intergenic.merged.3348	K562
K562.enhancer.intergenic.387	chr2	74119866	74121055	enhancer.intergenic.merged.3381	K562
K562.enhancer.intergenic.388	chr2	74185010	74187138	enhancer.intergenic.merged.3384	K562
K562.enhancer.intergenic.389	chr2	81481272	81482626	enhancer.intergenic.merged.3424	K562
K562.enhancer.intergenic.390	chr2	83788624	83794865	enhancer.intergenic.merged.3434	K562
K562.enhancer.intergenic.391	chr2	84919501	84920868	enhancer.intergenic.merged.3439	K562
K562.enhancer.intergenic.392	chr2	85498986	85500208	enhancer.intergenic.merged.3457	K562
K562.enhancer.intergenic.393	chr2	86196511	86197810	enhancer.intergenic.merged.3467	K562
K562.enhancer.intergenic.394	chr2	87455194	87457453	enhancer.intergenic.merged.3470	K562
K562.enhancer.intergenic.395	chr2	87465254	87501631	enhancer.intergenic.merged.3472	K562
K562.enhancer.intergenic.396	chr2	87529891	87534666	enhancer.intergenic.merged.3485	K562
K562.enhancer.intergenic.397	chr2	87535817	87537145	enhancer.intergenic.merged.3486	K562
K562.enhancer.intergenic.398	chr2	87541938	87543514	enhancer.intergenic.merged.3487	K562
K562.enhancer.intergenic.399	chr2	87567893	87569183	enhancer.intergenic.merged.3488	K562
K562.enhancer.intergenic.400	chr2	87570424	87576337	enhancer.intergenic.merged.3489	K562
K562.enhancer.intergenic.401	chr2	87577416	87581526	enhancer.intergenic.merged.3490	K562
K562.enhancer.intergenic.402	chr2	87582366	87585436	enhancer.intergenic.merged.3491	K562
K562.enhancer.intergenic.403	chr2	87601926	87604087	enhancer.intergenic.merged.3492	K562
K562.enhancer.intergenic.404	chr2	87656803	87658579	enhancer.intergenic.merged.3494	K562
K562.enhancer.intergenic.405	chr2	87661143	87663106	enhancer.intergenic.merged.3495	K562
K562.enhancer.intergenic.406	chr2	87681838	87683210	enhancer.intergenic.merged.3496	K562
K562.enhancer.intergenic.407	chr2	88021246	88022536	enhancer.intergenic.merged.3497	K562
K562.enhancer.intergenic.408	chr2	89832577	89834007	enhancer.intergenic.merged.3504	K562
K562.enhancer.intergenic.409	chr2	89835840	89837101	enhancer.intergenic.merged.3505	K562
K562.enhancer.intergenic.410	chr2	96009938	96011483	enhancer.intergenic.merged.3537	K562
K562.enhancer.intergenic.411	chr2	96224202	96225790	enhancer.intergenic.merged.3541	K562
K562.enhancer.intergenic.412	chr2	96241101	96242301	enhancer.intergenic.merged.3545	K562
K562.enhancer.intergenic.413	chr2	105600301	105601656	enhancer.intergenic.merged.3616	K562
K562.enhancer.intergenic.414	chr2	107743069	107744434	enhancer.intergenic.merged.3635	K562
K562.enhancer.intergenic.415	chr2	107746140	107748757	enhancer.intergenic.merged.3636	K562
K562.enhancer.intergenic.416	chr2	110678276	110680216	enhancer.intergenic.merged.3665	K562
K562.enhancer.intergenic.417	chr2	110691396	110692434	enhancer.intergenic.merged.3666	K562
K562.enhancer.intergenic.418	chr2	111267347	111268851	enhancer.intergenic.merged.3678	K562
K562.enhancer.intergenic.419	chr2	111346646	111348795	enhancer.intergenic.merged.3682	K562
K562.enhancer.intergenic.420	chr2	111363608	111365434	enhancer.intergenic.merged.3684	K562
K562.enhancer.intergenic.421	chr2	111365459	111368601	enhancer.intergenic.merged.3685	K562
K562.enhancer.intergenic.422	chr2	111368849	111380061	enhancer.intergenic.merged.3686	K562
K562.enhancer.intergenic.423	chr2	111394390	111396376	enhancer.intergenic.merged.3687	K562
K562.enhancer.intergenic.424	chr2	111407279	111408548	enhancer.intergenic.merged.3688	K562
K562.enhancer.intergenic.425	chr2	111415764	111423784	enhancer.intergenic.merged.3689	K562
K562.enhancer.intergenic.426	chr2	111449564	111464140	enhancer.intergenic.merged.3692	K562
K562.enhancer.intergenic.427	chr2	111465356	111468474	enhancer.intergenic.merged.3693	K562
K562.enhancer.intergenic.428	chr2	111469206	111475551	enhancer.intergenic.merged.3694	K562
K562.enhancer.intergenic.429	chr2	111476808	111479494	enhancer.intergenic.merged.3695	K562
K562.enhancer.intergenic.430	chr2	111492860	111494643	enhancer.intergenic.merged.3696	K562
K562.enhancer.intergenic.431	chr2	111682237	111683538	enhancer.intergenic.merged.3699	K562
K562.enhancer.intergenic.432	chr2	111698390	111699938	enhancer.intergenic.merged.3700	K562
K562.enhancer.intergenic.433	chr2	112271701	112272988	enhancer.intergenic.merged.3703	K562
K562.enhancer.intergenic.434	chr2	112274101	112275301	enhancer.intergenic.merged.3704	K562
K562.enhancer.intergenic.435	chr2	112640462	112642172	enhancer.intergenic.merged.3711	K562
K562.enhancer.intergenic.436	chr2	113540134	113542372	enhancer.intergenic.merged.3745	K562
K562.enhancer.intergenic.437	chr2	113550972	113552289	enhancer.intergenic.merged.3746	K562
K562.enhancer.intergenic.438	chr2	113580985	113584510	enhancer.intergenic.merged.3747	K562
K562.enhancer.intergenic.439	chr2	113602424	113604556	enhancer.intergenic.merged.3749	K562
K562.enhancer.intergenic.440	chr2	113868101	113869439	enhancer.intergenic.merged.3753	K562
K562.enhancer.intergenic.441	chr2	118185886	118186950	enhancer.intergenic.merged.3766	K562
K562.enhancer.intergenic.442	chr2	118309628	118310658	enhancer.intergenic.merged.3768	K562
K562.enhancer.intergenic.443	chr2	121651376	121652948	enhancer.intergenic.merged.3804	K562
K562.enhancer.intergenic.444	chr2	121736743	121738252	enhancer.intergenic.merged.3808	K562
K562.enhancer.intergenic.445	chr2	126307780	126308888	enhancer.intergenic.merged.3819	K562
K562.enhancer.intergenic.446	chr2	130053642	130054901	enhancer.intergenic.merged.3840	K562
K562.enhancer.intergenic.447	chr2	131640201	131642149	enhancer.intergenic.merged.3852	K562
K562.enhancer.intergenic.448	chr2	131667485	131669353	enhancer.intergenic.merged.3853	K562
K562.enhancer.intergenic.449	chr2	131675066	131682106	enhancer.intergenic.merged.3854	K562
K562.enhancer.intergenic.450	chr2	132283210	132284501	enhancer.intergenic.merged.3857	K562
K562.enhancer.intergenic.451	chr2	132285642	132287462	enhancer.intergenic.merged.3858	K562
K562.enhancer.intergenic.452	chr2	138249149	138250701	enhancer.intergenic.merged.3899	K562
K562.enhancer.intergenic.453	chr2	139409864	139411888	enhancer.intergenic.merged.3917	K562
K562.enhancer.intergenic.454	chr2	142693175	142694365	enhancer.intergenic.merged.3919	K562
K562.enhancer.intergenic.455	chr2	142694990	142696001	enhancer.intergenic.merged.3920	K562
K562.enhancer.intergenic.456	chr2	144522805	144524946	enhancer.intergenic.merged.3926	K562
K562.enhancer.intergenic.457	chr2	144582256	144583417	enhancer.intergenic.merged.3927	K562
K562.enhancer.intergenic.458	chr2	148880975	148882309	enhancer.intergenic.merged.3943	K562
K562.enhancer.intergenic.459	chr2	152026701	152028101	enhancer.intergenic.merged.3977	K562
K562.enhancer.intergenic.460	chr2	153592550	153593826	enhancer.intergenic.merged.3982	K562
K562.enhancer.intergenic.461	chr2	156395604	156397101	enhancer.intergenic.merged.3996	K562
K562.enhancer.intergenic.462	chr2	161244273	161245321	enhancer.intergenic.merged.4030	K562
K562.enhancer.intergenic.463	chr2	161278083	161282998	enhancer.intergenic.merged.4031	K562
K562.enhancer.intergenic.464	chr2	167809010	167815970	enhancer.intergenic.merged.4070	K562
K562.enhancer.intergenic.465	chr2	167876755	167878615	enhancer.intergenic.merged.4072	K562
K562.enhancer.intergenic.466	chr2	167940662	167941955	enhancer.intergenic.merged.4073	K562
K562.enhancer.intergenic.467	chr2	168795963	168797065	enhancer.intergenic.merged.4074	K562
K562.enhancer.intergenic.468	chr2	168797258	168799467	enhancer.intergenic.merged.4075	K562
K562.enhancer.intergenic.469	chr2	170142690	170143697	enhancer.intergenic.merged.4080	K562
K562.enhancer.intergenic.470	chr2	170154803	170155907	enhancer.intergenic.merged.4081	K562
K562.enhancer.intergenic.471	chr2	170665041	170666289	enhancer.intergenic.merged.4084	K562
K562.enhancer.intergenic.472	chr2	170743782	170745215	enhancer.intergenic.merged.4086	K562
K562.enhancer.intergenic.473	chr2	171516682	171518210	enhancer.intergenic.merged.4088	K562
K562.enhancer.intergenic.474	chr2	171774666	171776363	enhancer.intergenic.merged.4089	K562
K562.enhancer.intergenic.475	chr2	174325411	174326734	enhancer.intergenic.merged.4127	K562
K562.enhancer.intergenic.476	chr2	174546533	174548506	enhancer.intergenic.merged.4128	K562
K562.enhancer.intergenic.477	chr2	174553004	174555197	enhancer.intergenic.merged.4129	K562
K562.enhancer.intergenic.478	chr2	177312623	177313931	enhancer.intergenic.merged.4175	K562
K562.enhancer.intergenic.479	chr2	178413134	178415211	enhancer.intergenic.merged.4177	K562
K562.enhancer.intergenic.480	chr2	180690772	180692477	enhancer.intergenic.merged.4184	K562
K562.enhancer.intergenic.481	chr2	180872005	180873604	enhancer.intergenic.merged.4189	K562
K562.enhancer.intergenic.482	chr2	180978622	180980345	enhancer.intergenic.merged.4191	K562
K562.enhancer.intergenic.483	chr2	184196901	184198110	enhancer.intergenic.merged.4223	K562
K562.enhancer.intergenic.484	chr2	184461301	184462501	enhancer.intergenic.merged.4225	K562
K562.enhancer.intergenic.485	chr2	185552735	185554108	enhancer.intergenic.merged.4227	K562
K562.enhancer.intergenic.486	chr2	189612701	189613966	enhancer.intergenic.merged.4251	K562
K562.enhancer.intergenic.487	chr2	190542108	190543685	enhancer.intergenic.merged.4256	K562
K562.enhancer.intergenic.488	chr2	190550947	190552907	enhancer.intergenic.merged.4256	K562
K562.enhancer.intergenic.489	chr2	190576075	190577415	enhancer.intergenic.merged.4261	K562
K562.enhancer.intergenic.490	chr2	190578142	190579411	enhancer.intergenic.merged.4261	K562
K562.enhancer.intergenic.491	chr2	191019764	191020798	enhancer.intergenic.merged.4279	K562
K562.enhancer.intergenic.492	chr2	193502182	193503296	enhancer.intergenic.merged.4309	K562
K562.enhancer.intergenic.493	chr2	195321966	195323085	enhancer.intergenic.merged.4316	K562
K562.enhancer.intergenic.494	chr2	195367701	195368901	enhancer.intergenic.merged.4320	K562
K562.enhancer.intergenic.495	chr2	195486596	195487646	enhancer.intergenic.merged.4332	K562
K562.enhancer.intergenic.496	chr2	195532405	195533491	enhancer.intergenic.merged.4338	K562
K562.enhancer.intergenic.497	chr2	196365633	196366685	enhancer.intergenic.merged.4349	K562
K562.enhancer.intergenic.498	chr2	196399706	196400980	enhancer.intergenic.merged.4350	K562
K562.enhancer.intergenic.499	chr2	202798848	202800547	enhancer.intergenic.merged.4397	K562
K562.enhancer.intergenic.500	chr2	207626272	207627687	enhancer.intergenic.merged.4436	K562
K562.enhancer.intergenic.501	chr2	207791760	207792878	enhancer.intergenic.merged.4439	K562
K562.enhancer.intergenic.502	chr2	208263101	208264301	enhancer.intergenic.merged.4442	K562
K562.enhancer.intergenic.503	chr2	208541763	208542969	enhancer.intergenic.merged.4443	K562
K562.enhancer.intergenic.504	chr2	208560366	208562020	enhancer.intergenic.merged.4444	K562
K562.enhancer.intergenic.505	chr2	208562496	208572272	enhancer.intergenic.merged.4445	K562
K562.enhancer.intergenic.506	chr2	208637191	208638625	enhancer.intergenic.merged.4447	K562
K562.enhancer.intergenic.507	chr2	215310612	215311901	enhancer.intergenic.merged.4462	K562
K562.enhancer.intergenic.508	chr2	215793303	215794353	enhancer.intergenic.merged.4483	K562
K562.enhancer.intergenic.509	chr2	215831012	215832106	enhancer.intergenic.merged.4484	K562
K562.enhancer.intergenic.510	chr2	216880270	216881522	enhancer.intergenic.merged.4498	K562
K562.enhancer.intergenic.511	chr2	217152962	217155662	enhancer.intergenic.merged.4503	K562
K562.enhancer.intergenic.512	chr2	218214299	218215608	enhancer.intergenic.merged.4538	K562
K562.enhancer.intergenic.513	chr2	218322475	218324517	enhancer.intergenic.merged.4540	K562
K562.enhancer.intergenic.514	chr2	218331510	218333827	enhancer.intergenic.merged.4541	K562
K562.enhancer.intergenic.515	chr2	218908731	218909878	enhancer.intergenic.merged.4546	K562
K562.enhancer.intergenic.516	chr2	219294417	219295450	enhancer.intergenic.merged.4552	K562
K562.enhancer.intergenic.517	chr2	219441466	219442583	enhancer.intergenic.merged.4554	K562
K562.enhancer.intergenic.518	chr2	219492386	219493956	enhancer.intergenic.merged.4557	K562
K562.enhancer.intergenic.519	chr2	219595126	219596537	enhancer.intergenic.merged.4560	K562
K562.enhancer.intergenic.520	chr2	219684521	219685937	enhancer.intergenic.merged.4563	K562
K562.enhancer.intergenic.521	chr2	221415833	221417375	enhancer.intergenic.merged.4584	K562
K562.enhancer.intergenic.522	chr2	222708788	222710361	enhancer.intergenic.merged.4588	K562
K562.enhancer.intergenic.523	chr2	223723560	223724626	enhancer.intergenic.merged.4604	K562
K562.enhancer.intergenic.524	chr2	223856276	223857501	enhancer.intergenic.merged.4607	K562
K562.enhancer.intergenic.525	chr2	226507141	226508501	enhancer.intergenic.merged.4645	K562
K562.enhancer.intergenic.526	chr2	227465164	227466604	enhancer.intergenic.merged.4673	K562
K562.enhancer.intergenic.527	chr2	230411412	230412449	enhancer.intergenic.merged.4684	K562
K562.enhancer.intergenic.528	chr2	230649805	230651525	enhancer.intergenic.merged.4686	K562
K562.enhancer.intergenic.529	chr2	230655985	230658155	enhancer.intergenic.merged.4687	K562
K562.enhancer.intergenic.530	chr2	230658446	230659808	enhancer.intergenic.merged.4688	K562
K562.enhancer.intergenic.531	chr2	231004504	231006077	enhancer.intergenic.merged.4697	K562
K562.enhancer.intergenic.532	chr2	231181782	231183071	enhancer.intergenic.merged.4699	K562
K562.enhancer.intergenic.533	chr2	231514126	231516299	enhancer.intergenic.merged.4706	K562
K562.enhancer.intergenic.534	chr2	231665935	231667036	enhancer.intergenic.merged.4715	K562
K562.enhancer.intergenic.535	chr2	231705862	231707503	enhancer.intergenic.merged.4719	K562
K562.enhancer.intergenic.536	chr2	231958070	231959454	enhancer.intergenic.merged.4721	K562
K562.enhancer.intergenic.537	chr2	237963172	237964886	enhancer.intergenic.merged.4859	K562
K562.enhancer.intergenic.538	chr2	238057941	238060861	enhancer.intergenic.merged.4860	K562
K562.enhancer.intergenic.539	chr2	238421504	238422888	enhancer.intergenic.merged.4863	K562
K562.enhancer.intergenic.540	chr2	238633323	238634501	enhancer.intergenic.merged.4866	K562
K562.enhancer.intergenic.541	chr2	239921192	239922606	enhancer.intergenic.merged.4883	K562
K562.enhancer.intergenic.542	chr2	240581501	240582784	enhancer.intergenic.merged.4893	K562
K562.enhancer.intergenic.543	chr2	241515881	241517618	enhancer.intergenic.merged.4900	K562
K562.enhancer.intergenic.544	chr2	241880791	241881922	enhancer.intergenic.merged.4904	K562
K562.enhancer.intergenic.545	chr2	241910672	241911901	enhancer.intergenic.merged.4906	K562
K562.enhancer.intergenic.546	chr2	242087883	242089006	enhancer.intergenic.merged.4911	K562
K562.enhancer.intergenic.547	chr3	4323992	4325717	enhancer.intergenic.merged.4917	K562
K562.enhancer.intergenic.548	chr3	4853831	4855783	enhancer.intergenic.merged.4918	K562
K562.enhancer.intergenic.549	chr3	4856050	4857789	enhancer.intergenic.merged.4919	K562
K562.enhancer.intergenic.550	chr3	4867985	4869044	enhancer.intergenic.merged.4921	K562
K562.enhancer.intergenic.551	chr3	4994627	4997368	enhancer.intergenic.merged.4926	K562
K562.enhancer.intergenic.552	chr3	4999375	5000627	enhancer.intergenic.merged.4927	K562
K562.enhancer.intergenic.553	chr3	5001835	5003928	enhancer.intergenic.merged.4928	K562
K562.enhancer.intergenic.554	chr3	5006529	5007557	enhancer.intergenic.merged.4929	K562
K562.enhancer.intergenic.555	chr3	5009360	5015825	enhancer.intergenic.merged.4930	K562
K562.enhancer.intergenic.556	chr3	5016295	5020920	enhancer.intergenic.merged.4931	K562
K562.enhancer.intergenic.557	chr3	5020977	5022416	enhancer.intergenic.merged.4932	K562
K562.enhancer.intergenic.558	chr3	5023081	5025360	enhancer.intergenic.merged.4932	K562
K562.enhancer.intergenic.559	chr3	5026048	5027471	enhancer.intergenic.merged.4933	K562
K562.enhancer.intergenic.560	chr3	5107650	5108901	enhancer.intergenic.merged.4934	K562
K562.enhancer.intergenic.561	chr3	6489808	6491164	enhancer.intergenic.merged.4940	K562
K562.enhancer.intergenic.562	chr3	13007126	13013139	enhancer.intergenic.merged.4997	K562
K562.enhancer.intergenic.563	chr3	13451276	13452555	enhancer.intergenic.merged.5000	K562
K562.enhancer.intergenic.564	chr3	17150809	17152501	enhancer.intergenic.merged.5043	K562
K562.enhancer.intergenic.565	chr3	24513678	24515088	enhancer.intergenic.merged.5090	K562
K562.enhancer.intergenic.566	chr3	24519151	24522844	enhancer.intergenic.merged.5091	K562
K562.enhancer.intergenic.567	chr3	30227459	30228577	enhancer.intergenic.merged.5122	K562
K562.enhancer.intergenic.568	chr3	32972563	32973864	enhancer.intergenic.merged.5148	K562
K562.enhancer.intergenic.569	chr3	33935758	33936863	enhancer.intergenic.merged.5150	K562
K562.enhancer.intergenic.570	chr3	39177202	39178450	enhancer.intergenic.merged.5181	K562
K562.enhancer.intergenic.571	chr3	42005008	42006285	enhancer.intergenic.merged.5196	K562
K562.enhancer.intergenic.572	chr3	42589699	42590772	enhancer.intergenic.merged.5203	K562
K562.enhancer.intergenic.573	chr3	42880019	42881072	enhancer.intergenic.merged.5204	K562
K562.enhancer.intergenic.574	chr3	44364872	44368600	enhancer.intergenic.merged.5224	K562
K562.enhancer.intergenic.575	chr3	44369180	44372121	enhancer.intergenic.merged.5225	K562
K562.enhancer.intergenic.576	chr3	44372863	44377441	enhancer.intergenic.merged.5226	K562
K562.enhancer.intergenic.577	chr3	44383148	44385128	enhancer.intergenic.merged.5227	K562
K562.enhancer.intergenic.578	chr3	44396167	44400168	enhancer.intergenic.merged.5228	K562
K562.enhancer.intergenic.579	chr3	44400513	44402797	enhancer.intergenic.merged.5229	K562
K562.enhancer.intergenic.580	chr3	45043115	45044501	enhancer.intergenic.merged.5237	K562
K562.enhancer.intergenic.581	chr3	45061587	45065321	enhancer.intergenic.merged.5239	K562
K562.enhancer.intergenic.582	chr3	45075539	45076810	enhancer.intergenic.merged.5241	K562
K562.enhancer.intergenic.583	chr3	45159300	45160501	enhancer.intergenic.merged.5243	K562
K562.enhancer.intergenic.584	chr3	45166484	45168145	enhancer.intergenic.merged.5244	K562
K562.enhancer.intergenic.585	chr3	45168664	45169922	enhancer.intergenic.merged.5245	K562
K562.enhancer.intergenic.586	chr3	46385701	46386857	enhancer.intergenic.merged.5264	K562
K562.enhancer.intergenic.587	chr3	47225501	47226701	enhancer.intergenic.merged.5275	K562
K562.enhancer.intergenic.588	chr3	47787611	47789901	enhancer.intergenic.merged.5281	K562
K562.enhancer.intergenic.589	chr3	48851192	48852586	enhancer.intergenic.merged.5292	K562
K562.enhancer.intergenic.590	chr3	50226384	50228092	enhancer.intergenic.merged.5297	K562
K562.enhancer.intergenic.591	chr3	50364674	50365962	enhancer.intergenic.merged.5301	K562
K562.enhancer.intergenic.592	chr3	52239822	52241207	enhancer.intergenic.merged.5308	K562
K562.enhancer.intergenic.593	chr3	52279288	52280735	enhancer.intergenic.merged.5310	K562
K562.enhancer.intergenic.594	chr3	52282071	52283358	enhancer.intergenic.merged.5310	K562
K562.enhancer.intergenic.595	chr3	52298643	52301237	enhancer.intergenic.merged.5311	K562
K562.enhancer.intergenic.596	chr3	53048463	53049711	enhancer.intergenic.merged.5312	K562
K562.enhancer.intergenic.597	chr3	53196701	53197988	enhancer.intergenic.merged.5318	K562
K562.enhancer.intergenic.598	chr3	53220925	53222488	enhancer.intergenic.merged.5322	K562
K562.enhancer.intergenic.599	chr3	57601448	57606045	enhancer.intergenic.merged.5353	K562
K562.enhancer.intergenic.600	chr3	57611288	57613268	enhancer.intergenic.merged.5353	K562
K562.enhancer.intergenic.601	chr3	61249641	61252096	enhancer.intergenic.merged.5389	K562
K562.enhancer.intergenic.602	chr3	72155101	72156347	enhancer.intergenic.merged.5426	K562
K562.enhancer.intergenic.603	chr3	72162427	72163946	enhancer.intergenic.merged.5427	K562
K562.enhancer.intergenic.604	chr3	72177101	72178348	enhancer.intergenic.merged.5428	K562
K562.enhancer.intergenic.605	chr3	72738178	72741437	enhancer.intergenic.merged.5436	K562
K562.enhancer.intergenic.606	chr3	75434620	75435901	enhancer.intergenic.merged.5439	K562
K562.enhancer.intergenic.607	chr3	75673565	75674861	enhancer.intergenic.merged.5445	K562
K562.enhancer.intergenic.608	chr3	75687059	75688941	enhancer.intergenic.merged.5447	K562
K562.enhancer.intergenic.609	chr3	80770016	80771719	enhancer.intergenic.merged.5478	K562
K562.enhancer.intergenic.610	chr3	83217396	83218500	enhancer.intergenic.merged.5506	K562
K562.enhancer.intergenic.611	chr3	85320384	85321701	enhancer.intergenic.merged.5520	K562
K562.enhancer.intergenic.612	chr3	101624817	101628043	enhancer.intergenic.merged.5580	K562
K562.enhancer.intergenic.613	chr3	101628584	101630365	enhancer.intergenic.merged.5581	K562
K562.enhancer.intergenic.614	chr3	101631528	101644368	enhancer.intergenic.merged.5581	K562
K562.enhancer.intergenic.615	chr3	107430934	107432087	enhancer.intergenic.merged.5670	K562
K562.enhancer.intergenic.616	chr3	108102195	108103703	enhancer.intergenic.merged.5674	K562
K562.enhancer.intergenic.617	chr3	108124060	108126342	enhancer.intergenic.merged.5677	K562
K562.enhancer.intergenic.618	chr3	108153575	108154827	enhancer.intergenic.merged.5680	K562
K562.enhancer.intergenic.619	chr3	112694901	112696541	enhancer.intergenic.merged.5723	K562
K562.enhancer.intergenic.620	chr3	112966724	112968187	enhancer.intergenic.merged.5731	K562
K562.enhancer.intergenic.621	chr3	115658433	115659491	enhancer.intergenic.merged.5745	K562
K562.enhancer.intergenic.622	chr3	119320037	119321735	enhancer.intergenic.merged.5763	K562
K562.enhancer.intergenic.623	chr3	119322618	119324234	enhancer.intergenic.merged.5764	K562
K562.enhancer.intergenic.624	chr3	123200400	123201795	enhancer.intergenic.merged.5789	K562
K562.enhancer.intergenic.625	chr3	123585701	123586901	enhancer.intergenic.merged.5791	K562
K562.enhancer.intergenic.626	chr3	125989219	125990869	enhancer.intergenic.merged.5824	K562
K562.enhancer.intergenic.627	chr3	126083519	126084656	enhancer.intergenic.merged.5825	K562
K562.enhancer.intergenic.628	chr3	126982013	126983039	enhancer.intergenic.merged.5833	K562
K562.enhancer.intergenic.629	chr3	128496778	128498215	enhancer.intergenic.merged.5846	K562
K562.enhancer.intergenic.630	chr3	128588592	128590064	enhancer.intergenic.merged.5849	K562
K562.enhancer.intergenic.631	chr3	128679866	128681124	enhancer.intergenic.merged.5853	K562
K562.enhancer.intergenic.632	chr3	129398906	129400181	enhancer.intergenic.merged.5869	K562
K562.enhancer.intergenic.633	chr3	129627027	129628514	enhancer.intergenic.merged.5870	K562
K562.enhancer.intergenic.634	chr3	129630085	129631121	enhancer.intergenic.merged.5870	K562
K562.enhancer.intergenic.635	chr3	130111536	130112904	enhancer.intergenic.merged.5875	K562
K562.enhancer.intergenic.636	chr3	130178444	130184903	enhancer.intergenic.merged.5877	K562
K562.enhancer.intergenic.637	chr3	130747228	130748489	enhancer.intergenic.merged.5878	K562
K562.enhancer.intergenic.638	chr3	131361339	131364134	enhancer.intergenic.merged.5887	K562
K562.enhancer.intergenic.639	chr3	131366397	131374001	enhancer.intergenic.merged.5891	K562
K562.enhancer.intergenic.640	chr3	132297619	132298901	enhancer.intergenic.merged.5896	K562
K562.enhancer.intergenic.641	chr3	132302943	132304043	enhancer.intergenic.merged.5896	K562
K562.enhancer.intergenic.642	chr3	138862947	138863949	enhancer.intergenic.merged.5927	K562
K562.enhancer.intergenic.643	chr3	138875275	138876412	enhancer.intergenic.merged.5928	K562
K562.enhancer.intergenic.644	chr3	138915430	138916499	enhancer.intergenic.merged.5929	K562
K562.enhancer.intergenic.645	chr3	139339076	139340301	enhancer.intergenic.merged.5947	K562
K562.enhancer.intergenic.646	chr3	141311217	141312459	enhancer.intergenic.merged.5958	K562
K562.enhancer.intergenic.647	chr3	143084658	143086054	enhancer.intergenic.merged.5978	K562
K562.enhancer.intergenic.648	chr3	145333213	145334362	enhancer.intergenic.merged.5983	K562
K562.enhancer.intergenic.649	chr3	152193727	152195214	enhancer.intergenic.merged.6081	K562
K562.enhancer.intergenic.650	chr3	152197701	152198901	enhancer.intergenic.merged.6082	K562
K562.enhancer.intergenic.651	chr3	152202694	152205911	enhancer.intergenic.merged.6083	K562
K562.enhancer.intergenic.652	chr3	152243211	152244577	enhancer.intergenic.merged.6088	K562
K562.enhancer.intergenic.653	chr3	152245055	152246485	enhancer.intergenic.merged.6089	K562
K562.enhancer.intergenic.654	chr3	152595702	152596925	enhancer.intergenic.merged.6092	K562
K562.enhancer.intergenic.655	chr3	156740901	156742041	enhancer.intergenic.merged.6112	K562
K562.enhancer.intergenic.656	chr3	156796135	156797430	enhancer.intergenic.merged.6119	K562
K562.enhancer.intergenic.657	chr3	156814345	156817493	enhancer.intergenic.merged.6121	K562
K562.enhancer.intergenic.658	chr3	157088278	157090516	enhancer.intergenic.merged.6125	K562
K562.enhancer.intergenic.659	chr3	157114791	157115901	enhancer.intergenic.merged.6127	K562
K562.enhancer.intergenic.660	chr3	157128062	157129343	enhancer.intergenic.merged.6129	K562
K562.enhancer.intergenic.661	chr3	157174387	157175667	enhancer.intergenic.merged.6132	K562
K562.enhancer.intergenic.662	chr3	157581780	157582896	enhancer.intergenic.merged.6154	K562
K562.enhancer.intergenic.663	chr3	158742130	158743796	enhancer.intergenic.merged.6161	K562
K562.enhancer.intergenic.664	chr3	158800125	158801892	enhancer.intergenic.merged.6167	K562
K562.enhancer.intergenic.665	chr3	162716599	162717812	enhancer.intergenic.merged.6232	K562
K562.enhancer.intergenic.666	chr3	165917977	165919254	enhancer.intergenic.merged.6266	K562
K562.enhancer.intergenic.667	chr3	169762701	169765535	enhancer.intergenic.merged.6282	K562
K562.enhancer.intergenic.668	chr3	170680186	170681228	enhancer.intergenic.merged.6286	K562
K562.enhancer.intergenic.669	chr3	170686501	170687720	enhancer.intergenic.merged.6288	K562
K562.enhancer.intergenic.670	chr3	170702634	170703652	enhancer.intergenic.merged.6290	K562
K562.enhancer.intergenic.671	chr3	170717441	170718979	enhancer.intergenic.merged.6293	K562
K562.enhancer.intergenic.672	chr3	170724313	170728853	enhancer.intergenic.merged.6294	K562
K562.enhancer.intergenic.673	chr3	170729766	170730947	enhancer.intergenic.merged.6294	K562
K562.enhancer.intergenic.674	chr3	170778131	170779209	enhancer.intergenic.merged.6300	K562
K562.enhancer.intergenic.675	chr3	171813726	171815471	enhancer.intergenic.merged.6310	K562
K562.enhancer.intergenic.676	chr3	171960494	171961794	enhancer.intergenic.merged.6312	K562
K562.enhancer.intergenic.677	chr3	171974013	171976022	enhancer.intergenic.merged.6314	K562
K562.enhancer.intergenic.678	chr3	173006694	173007888	enhancer.intergenic.merged.6326	K562
K562.enhancer.intergenic.679	chr3	174440057	174441512	enhancer.intergenic.merged.6328	K562
K562.enhancer.intergenic.680	chr3	177197580	177199001	enhancer.intergenic.merged.6331	K562
K562.enhancer.intergenic.681	chr3	177284125	177285270	enhancer.intergenic.merged.6332	K562
K562.enhancer.intergenic.682	chr3	177345212	177346257	enhancer.intergenic.merged.6337	K562
K562.enhancer.intergenic.683	chr3	177356862	177360367	enhancer.intergenic.merged.6339	K562
K562.enhancer.intergenic.684	chr3	179267412	179269087	enhancer.intergenic.merged.6421	K562
K562.enhancer.intergenic.685	chr3	179650102	179651267	enhancer.intergenic.merged.6424	K562
K562.enhancer.intergenic.686	chr3	181714867	181716101	enhancer.intergenic.merged.6439	K562
K562.enhancer.intergenic.687	chr3	182982125	182983437	enhancer.intergenic.merged.6443	K562
K562.enhancer.intergenic.688	chr3	183446572	183448009	enhancer.intergenic.merged.6445	K562
K562.enhancer.intergenic.689	chr3	184149522	184150733	enhancer.intergenic.merged.6447	K562
K562.enhancer.intergenic.690	chr3	187088435	187089824	enhancer.intergenic.merged.6478	K562
K562.enhancer.intergenic.691	chr3	187104701	187105940	enhancer.intergenic.merged.6479	K562
K562.enhancer.intergenic.692	chr3	187410191	187411719	enhancer.intergenic.merged.6486	K562
K562.enhancer.intergenic.693	chr3	187745864	187747351	enhancer.intergenic.merged.6488	K562
K562.enhancer.intergenic.694	chr3	193841673	193844241	enhancer.intergenic.merged.6548	K562
K562.enhancer.intergenic.695	chr3	194002511	194003885	enhancer.intergenic.merged.6559	K562
K562.enhancer.intergenic.696	chr3	194070441	194071840	enhancer.intergenic.merged.6562	K562
K562.enhancer.intergenic.697	chr3	194089056	194090242	enhancer.intergenic.merged.6563	K562
K562.enhancer.intergenic.698	chr3	194141045	194142293	enhancer.intergenic.merged.6566	K562
K562.enhancer.intergenic.699	chr3	194143569	194144838	enhancer.intergenic.merged.6567	K562
K562.enhancer.intergenic.700	chr3	194254993	194256305	enhancer.intergenic.merged.6570	K562
K562.enhancer.intergenic.701	chr3	194583361	194585942	enhancer.intergenic.merged.6592	K562
K562.enhancer.intergenic.702	chr3	195656812	195658303	enhancer.intergenic.merged.6610	K562
K562.enhancer.intergenic.703	chr3	195989826	195991367	enhancer.intergenic.merged.6621	K562
K562.enhancer.intergenic.704	chr3	196114858	196117438	enhancer.intergenic.merged.6623	K562
K562.enhancer.intergenic.705	chr3	196121726	196123671	enhancer.intergenic.merged.6625	K562
K562.enhancer.intergenic.706	chr3	196126519	196128161	enhancer.intergenic.merged.6626	K562
K562.enhancer.intergenic.707	chr3	196139856	196146418	enhancer.intergenic.merged.6628	K562
K562.enhancer.intergenic.708	chr3	196159086	196160597	enhancer.intergenic.merged.6629	K562
K562.enhancer.intergenic.709	chr3	196181015	196182358	enhancer.intergenic.merged.6631	K562
K562.enhancer.intergenic.710	chr3	196182559	196184236	enhancer.intergenic.merged.6632	K562
K562.enhancer.intergenic.711	chr3	196528319	196529492	enhancer.intergenic.merged.6637	K562
K562.enhancer.intergenic.712	chr3	196611620	196612701	enhancer.intergenic.merged.6638	K562
K562.enhancer.intergenic.713	chr3	196631643	196633634	enhancer.intergenic.merged.6641	K562
K562.enhancer.intergenic.714	chr3	196634257	196635501	enhancer.intergenic.merged.6642	K562
K562.enhancer.intergenic.715	chr3	196969301	196970373	enhancer.intergenic.merged.6644	K562
K562.enhancer.intergenic.716	chr3	197004412	197006285	enhancer.intergenic.merged.6647	K562
K562.enhancer.intergenic.717	chr3	197591980	197593797	enhancer.intergenic.merged.6670	K562
K562.enhancer.intergenic.718	chr3	197612999	197614345	enhancer.intergenic.merged.6671	K562
K562.enhancer.intergenic.719	chr3	197627485	197629312	enhancer.intergenic.merged.6672	K562
K562.enhancer.intergenic.720	chr4	40482	41830	enhancer.intergenic.merged.6680	K562
K562.enhancer.intergenic.721	chr4	51511	52630	enhancer.intergenic.merged.6681	K562
K562.enhancer.intergenic.722	chr4	124206	126042	enhancer.intergenic.merged.6682	K562
K562.enhancer.intergenic.723	chr4	781311	782708	enhancer.intergenic.merged.6686	K562
K562.enhancer.intergenic.724	chr4	1869596	1871295	enhancer.intergenic.merged.6699	K562
K562.enhancer.intergenic.725	chr4	2467188	2468652	enhancer.intergenic.merged.6707	K562
K562.enhancer.intergenic.726	chr4	3937790	3939074	enhancer.intergenic.merged.6717	K562
K562.enhancer.intergenic.727	chr4	3940363	3945343	enhancer.intergenic.merged.6717	K562
K562.enhancer.intergenic.728	chr4	3945522	3949760	enhancer.intergenic.merged.6718	K562
K562.enhancer.intergenic.729	chr4	3950494	3955925	enhancer.intergenic.merged.6718	K562
K562.enhancer.intergenic.730	chr4	4668701	4669901	enhancer.intergenic.merged.6732	K562
K562.enhancer.intergenic.731	chr4	6622905	6624370	enhancer.intergenic.merged.6743	K562
K562.enhancer.intergenic.732	chr4	6625101	6626307	enhancer.intergenic.merged.6743	K562
K562.enhancer.intergenic.733	chr4	6672840	6674379	enhancer.intergenic.merged.6747	K562
K562.enhancer.intergenic.734	chr4	6729501	6733237	enhancer.intergenic.merged.6749	K562
K562.enhancer.intergenic.735	chr4	6752598	6753606	enhancer.intergenic.merged.6750	K562
K562.enhancer.intergenic.736	chr4	10171833	10174346	enhancer.intergenic.merged.6779	K562
K562.enhancer.intergenic.737	chr4	10180558	10184527	enhancer.intergenic.merged.6780	K562
K562.enhancer.intergenic.738	chr4	10200428	10201459	enhancer.intergenic.merged.6781	K562
K562.enhancer.intergenic.739	chr4	10203692	10204730	enhancer.intergenic.merged.6782	K562
K562.enhancer.intergenic.740	chr4	10344980	10346768	enhancer.intergenic.merged.6786	K562
K562.enhancer.intergenic.741	chr4	13217301	13218501	enhancer.intergenic.merged.6821	K562
K562.enhancer.intergenic.742	chr4	25189144	25190825	enhancer.intergenic.merged.6905	K562
K562.enhancer.intergenic.743	chr4	25194267	25195797	enhancer.intergenic.merged.6906	K562
K562.enhancer.intergenic.744	chr4	25201496	25203419	enhancer.intergenic.merged.6907	K562
K562.enhancer.intergenic.745	chr4	25203908	25205262	enhancer.intergenic.merged.6907	K562
K562.enhancer.intergenic.746	chr4	25208007	25212452	enhancer.intergenic.merged.6908	K562
K562.enhancer.intergenic.747	chr4	25215839	25220493	enhancer.intergenic.merged.6910	K562
K562.enhancer.intergenic.748	chr4	25220533	25223313	enhancer.intergenic.merged.6910	K562
K562.enhancer.intergenic.749	chr4	31350701	31351959	enhancer.intergenic.merged.6956	K562
K562.enhancer.intergenic.750	chr4	31996905	31999558	enhancer.intergenic.merged.6963	K562
K562.enhancer.intergenic.751	chr4	32024203	32025821	enhancer.intergenic.merged.6965	K562
K562.enhancer.intergenic.752	chr4	37001215	37002282	enhancer.intergenic.merged.6995	K562
K562.enhancer.intergenic.753	chr4	37560279	37561515	enhancer.intergenic.merged.6996	K562
K562.enhancer.intergenic.754	chr4	37976690	37977862	enhancer.intergenic.merged.6999	K562
K562.enhancer.intergenic.755	chr4	38318450	38319629	enhancer.intergenic.merged.7011	K562
K562.enhancer.intergenic.756	chr4	38327501	38328790	enhancer.intergenic.merged.7012	K562
K562.enhancer.intergenic.757	chr4	38528823	38530403	enhancer.intergenic.merged.7016	K562
K562.enhancer.intergenic.758	chr4	38661446	38662943	enhancer.intergenic.merged.7017	K562
K562.enhancer.intergenic.759	chr4	39544557	39545730	enhancer.intergenic.merged.7023	K562
K562.enhancer.intergenic.760	chr4	39814199	39815546	enhancer.intergenic.merged.7024	K562
K562.enhancer.intergenic.761	chr4	40290244	40291424	enhancer.intergenic.merged.7030	K562
K562.enhancer.intergenic.762	chr4	41215898	41217112	enhancer.intergenic.merged.7041	K562
K562.enhancer.intergenic.763	chr4	49108466	49110501	enhancer.intergenic.merged.7065	K562
K562.enhancer.intergenic.764	chr4	49149055	49150305	enhancer.intergenic.merged.7067	K562
K562.enhancer.intergenic.765	chr4	49160501	49161603	enhancer.intergenic.merged.7068	K562
K562.enhancer.intergenic.766	chr4	49163289	49165595	enhancer.intergenic.merged.7069	K562
K562.enhancer.intergenic.767	chr4	49179135	49180691	enhancer.intergenic.merged.7070	K562
K562.enhancer.intergenic.768	chr4	49184385	49186349	enhancer.intergenic.merged.7071	K562
K562.enhancer.intergenic.769	chr4	49188695	49191451	enhancer.intergenic.merged.7072	K562
K562.enhancer.intergenic.770	chr4	49194509	49197622	enhancer.intergenic.merged.7073	K562
K562.enhancer.intergenic.771	chr4	49203110	49273570	enhancer.intergenic.merged.7074	K562
K562.enhancer.intergenic.772	chr4	49285120	49292379	enhancer.intergenic.merged.7076	K562
K562.enhancer.intergenic.773	chr4	49310416	49325279	enhancer.intergenic.merged.7077	K562
K562.enhancer.intergenic.774	chr4	49486174	49516567	enhancer.intergenic.merged.7078	K562
K562.enhancer.intergenic.775	chr4	49516913	49520101	enhancer.intergenic.merged.7081	K562
K562.enhancer.intergenic.776	chr4	49567579	49582849	enhancer.intergenic.merged.7082	K562
K562.enhancer.intergenic.777	chr4	49638701	49639971	enhancer.intergenic.merged.7084	K562
K562.enhancer.intergenic.778	chr4	52711708	52712810	enhancer.intergenic.merged.7086	K562
K562.enhancer.intergenic.779	chr4	52713512	52715405	enhancer.intergenic.merged.7087	K562
K562.enhancer.intergenic.780	chr4	52720699	52722664	enhancer.intergenic.merged.7088	K562
K562.enhancer.intergenic.781	chr4	52722852	52725222	enhancer.intergenic.merged.7088	K562
K562.enhancer.intergenic.782	chr4	52727941	52730028	enhancer.intergenic.merged.7089	K562
K562.enhancer.intergenic.783	chr4	52730448	52732238	enhancer.intergenic.merged.7090	K562
K562.enhancer.intergenic.784	chr4	52735866	52741317	enhancer.intergenic.merged.7091	K562
K562.enhancer.intergenic.785	chr4	52794969	52796372	enhancer.intergenic.merged.7092	K562
K562.enhancer.intergenic.786	chr4	54548701	54550912	enhancer.intergenic.merged.7109	K562
K562.enhancer.intergenic.787	chr4	54570809	54571847	enhancer.intergenic.merged.7110	K562
K562.enhancer.intergenic.788	chr4	54585261	54586629	enhancer.intergenic.merged.7111	K562
K562.enhancer.intergenic.789	chr4	55550027	55551229	enhancer.intergenic.merged.7118	K562
K562.enhancer.intergenic.790	chr4	55841501	55842901	enhancer.intergenic.merged.7119	K562
K562.enhancer.intergenic.791	chr4	56466101	56467340	enhancer.intergenic.merged.7122	K562
K562.enhancer.intergenic.792	chr4	61142734	61144301	enhancer.intergenic.merged.7131	K562
K562.enhancer.intergenic.793	chr4	67720847	67722362	enhancer.intergenic.merged.7152	K562
K562.enhancer.intergenic.794	chr4	68148446	68149513	enhancer.intergenic.merged.7154	K562
K562.enhancer.intergenic.795	chr4	69178301	69179767	enhancer.intergenic.merged.7170	K562
K562.enhancer.intergenic.796	chr4	69343202	69344482	enhancer.intergenic.merged.7171	K562
K562.enhancer.intergenic.797	chr4	72569365	72570701	enhancer.intergenic.merged.7178	K562
K562.enhancer.intergenic.798	chr4	73342899	73344097	enhancer.intergenic.merged.7182	K562
K562.enhancer.intergenic.799	chr4	73675101	73676262	enhancer.intergenic.merged.7186	K562
K562.enhancer.intergenic.800	chr4	73704295	73705700	enhancer.intergenic.merged.7191	K562
K562.enhancer.intergenic.801	chr4	73707046	73708526	enhancer.intergenic.merged.7192	K562
K562.enhancer.intergenic.802	chr4	73710154	73713106	enhancer.intergenic.merged.7192	K562
K562.enhancer.intergenic.803	chr4	73728662	73730174	enhancer.intergenic.merged.7195	K562
K562.enhancer.intergenic.804	chr4	74192701	74193901	enhancer.intergenic.merged.7209	K562
K562.enhancer.intergenic.805	chr4	74202051	74203355	enhancer.intergenic.merged.7212	K562
K562.enhancer.intergenic.806	chr4	74204672	74207351	enhancer.intergenic.merged.7213	K562
K562.enhancer.intergenic.807	chr4	74214559	74217757	enhancer.intergenic.merged.7214	K562
K562.enhancer.intergenic.808	chr4	74221308	74226193	enhancer.intergenic.merged.7217	K562
K562.enhancer.intergenic.809	chr4	74228257	74229501	enhancer.intergenic.merged.7218	K562
K562.enhancer.intergenic.810	chr4	74234422	74236188	enhancer.intergenic.merged.7220	K562
K562.enhancer.intergenic.811	chr4	74238956	74240153	enhancer.intergenic.merged.7221	K562
K562.enhancer.intergenic.812	chr4	74241501	74242701	enhancer.intergenic.merged.7222	K562
K562.enhancer.intergenic.813	chr4	74243058	74246142	enhancer.intergenic.merged.7223	K562
K562.enhancer.intergenic.814	chr4	74247627	74248939	enhancer.intergenic.merged.7224	K562
K562.enhancer.intergenic.815	chr4	74249966	74256617	enhancer.intergenic.merged.7225	K562
K562.enhancer.intergenic.816	chr4	74257370	74262635	enhancer.intergenic.merged.7225	K562
K562.enhancer.intergenic.817	chr4	74264713	74268674	enhancer.intergenic.merged.7226	K562
K562.enhancer.intergenic.818	chr4	74272448	74274443	enhancer.intergenic.merged.7227	K562
K562.enhancer.intergenic.819	chr4	74276435	74281580	enhancer.intergenic.merged.7228	K562
K562.enhancer.intergenic.820	chr4	74281792	74285713	enhancer.intergenic.merged.7228	K562
K562.enhancer.intergenic.821	chr4	74288630	74291363	enhancer.intergenic.merged.7229	K562
K562.enhancer.intergenic.822	chr4	74292052	74296023	enhancer.intergenic.merged.7229	K562
K562.enhancer.intergenic.823	chr4	74296430	74300410	enhancer.intergenic.merged.7229	K562
K562.enhancer.intergenic.824	chr4	74301576	74305545	enhancer.intergenic.merged.7229	K562
K562.enhancer.intergenic.825	chr4	74330048	74331621	enhancer.intergenic.merged.7231	K562
K562.enhancer.intergenic.826	chr4	78628835	78630129	enhancer.intergenic.merged.7269	K562
K562.enhancer.intergenic.827	chr4	78657264	78658631	enhancer.intergenic.merged.7274	K562
K562.enhancer.intergenic.828	chr4	78716806	78718620	enhancer.intergenic.merged.7275	K562
K562.enhancer.intergenic.829	chr4	78719874	78721811	enhancer.intergenic.merged.7276	K562
K562.enhancer.intergenic.830	chr4	78726913	78728108	enhancer.intergenic.merged.7277	K562
K562.enhancer.intergenic.831	chr4	79205563	79207010	enhancer.intergenic.merged.7278	K562
K562.enhancer.intergenic.832	chr4	79209850	79211186	enhancer.intergenic.merged.7279	K562
K562.enhancer.intergenic.833	chr4	79224901	79226101	enhancer.intergenic.merged.7280	K562
K562.enhancer.intergenic.834	chr4	79250043	79251206	enhancer.intergenic.merged.7281	K562
K562.enhancer.intergenic.835	chr4	80124490	80125852	enhancer.intergenic.merged.7288	K562
K562.enhancer.intergenic.836	chr4	80126219	80128111	enhancer.intergenic.merged.7288	K562
K562.enhancer.intergenic.837	chr4	83495101	83496364	enhancer.intergenic.merged.7317	K562
K562.enhancer.intergenic.838	chr4	99088899	99090245	enhancer.intergenic.merged.7367	K562
K562.enhancer.intergenic.839	chr4	108172733	108173949	enhancer.intergenic.merged.7445	K562
K562.enhancer.intergenic.840	chr4	108179894	108181440	enhancer.intergenic.merged.7446	K562
K562.enhancer.intergenic.841	chr4	112817501	112818775	enhancer.intergenic.merged.7468	K562
K562.enhancer.intergenic.842	chr4	113051901	113053188	enhancer.intergenic.merged.7469	K562
K562.enhancer.intergenic.843	chr4	118277927	118279032	enhancer.intergenic.merged.7488	K562
K562.enhancer.intergenic.844	chr4	118279101	118280324	enhancer.intergenic.merged.7489	K562
K562.enhancer.intergenic.845	chr4	118591174	118592297	enhancer.intergenic.merged.7492	K562
K562.enhancer.intergenic.846	chr4	119208901	119210101	enhancer.intergenic.merged.7498	K562
K562.enhancer.intergenic.847	chr4	119499833	119501101	enhancer.intergenic.merged.7506	K562
K562.enhancer.intergenic.848	chr4	122749210	122750247	enhancer.intergenic.merged.7531	K562
K562.enhancer.intergenic.849	chr4	122775698	122776769	enhancer.intergenic.merged.7533	K562
K562.enhancer.intergenic.850	chr4	123443828	123445121	enhancer.intergenic.merged.7539	K562
K562.enhancer.intergenic.851	chr4	123599580	123600642	enhancer.intergenic.merged.7545	K562
K562.enhancer.intergenic.852	chr4	126733099	126734301	enhancer.intergenic.merged.7562	K562
K562.enhancer.intergenic.853	chr4	126734812	126736348	enhancer.intergenic.merged.7563	K562
K562.enhancer.intergenic.854	chr4	127424853	127428009	enhancer.intergenic.merged.7570	K562
K562.enhancer.intergenic.855	chr4	127428501	127429712	enhancer.intergenic.merged.7571	K562
K562.enhancer.intergenic.856	chr4	127507819	127510292	enhancer.intergenic.merged.7572	K562
K562.enhancer.intergenic.857	chr4	127510319	127518840	enhancer.intergenic.merged.7573	K562
K562.enhancer.intergenic.858	chr4	127524901	127526136	enhancer.intergenic.merged.7574	K562
K562.enhancer.intergenic.859	chr4	127532562	127534008	enhancer.intergenic.merged.7575	K562
K562.enhancer.intergenic.860	chr4	128877946	128878949	enhancer.intergenic.merged.7615	K562
K562.enhancer.intergenic.861	chr4	131425185	131426765	enhancer.intergenic.merged.7625	K562
K562.enhancer.intergenic.862	chr4	131456803	131458141	enhancer.intergenic.merged.7626	K562
K562.enhancer.intergenic.863	chr4	133261353	133262701	enhancer.intergenic.merged.7632	K562
K562.enhancer.intergenic.864	chr4	133262955	133270808	enhancer.intergenic.merged.7633	K562
K562.enhancer.intergenic.865	chr4	133354767	133356229	enhancer.intergenic.merged.7634	K562
K562.enhancer.intergenic.866	chr4	133531136	133532555	enhancer.intergenic.merged.7635	K562
K562.enhancer.intergenic.867	chr4	137292823	137294494	enhancer.intergenic.merged.7641	K562
K562.enhancer.intergenic.868	chr4	137460013	137464743	enhancer.intergenic.merged.7642	K562
K562.enhancer.intergenic.869	chr4	137474738	137487721	enhancer.intergenic.merged.7643	K562
K562.enhancer.intergenic.870	chr4	138774217	138776469	enhancer.intergenic.merged.7648	K562
K562.enhancer.intergenic.871	chr4	138778384	138779701	enhancer.intergenic.merged.7649	K562
K562.enhancer.intergenic.872	chr4	138780730	138785204	enhancer.intergenic.merged.7650	K562
K562.enhancer.intergenic.873	chr4	138788774	138790038	enhancer.intergenic.merged.7651	K562
K562.enhancer.intergenic.874	chr4	138793081	138796198	enhancer.intergenic.merged.7652	K562
K562.enhancer.intergenic.875	chr4	138796701	138798472	enhancer.intergenic.merged.7653	K562
K562.enhancer.intergenic.876	chr4	138799055	138800954	enhancer.intergenic.merged.7654	K562
K562.enhancer.intergenic.877	chr4	138803450	138805064	enhancer.intergenic.merged.7655	K562
K562.enhancer.intergenic.878	chr4	138811622	138813145	enhancer.intergenic.merged.7656	K562
K562.enhancer.intergenic.879	chr4	138832823	138834362	enhancer.intergenic.merged.7657	K562
K562.enhancer.intergenic.880	chr4	138866461	138868170	enhancer.intergenic.merged.7658	K562
K562.enhancer.intergenic.881	chr4	138884292	138885501	enhancer.intergenic.merged.7659	K562
K562.enhancer.intergenic.882	chr4	138897701	138898901	enhancer.intergenic.merged.7660	K562
K562.enhancer.intergenic.883	chr4	138901746	138903313	enhancer.intergenic.merged.7661	K562
K562.enhancer.intergenic.884	chr4	138909852	138913302	enhancer.intergenic.merged.7662	K562
K562.enhancer.intergenic.885	chr4	139441947	139447374	enhancer.intergenic.merged.7666	K562
K562.enhancer.intergenic.886	chr4	139557201	139558473	enhancer.intergenic.merged.7669	K562
K562.enhancer.intergenic.887	chr4	139606380	139607841	enhancer.intergenic.merged.7670	K562
K562.enhancer.intergenic.888	chr4	141331670	141333104	enhancer.intergenic.merged.7687	K562
K562.enhancer.intergenic.889	chr4	143975301	143976501	enhancer.intergenic.merged.7693	K562
K562.enhancer.intergenic.890	chr4	145732502	145733692	enhancer.intergenic.merged.7696	K562
K562.enhancer.intergenic.891	chr4	156303182	156306093	enhancer.intergenic.merged.7763	K562
K562.enhancer.intergenic.892	chr4	159041810	159042813	enhancer.intergenic.merged.7809	K562
K562.enhancer.intergenic.893	chr4	168480324	168481709	enhancer.intergenic.merged.7841	K562
K562.enhancer.intergenic.894	chr4	170390829	170392303	enhancer.intergenic.merged.7867	K562
K562.enhancer.intergenic.895	chr4	173166587	173167976	enhancer.intergenic.merged.7870	K562
K562.enhancer.intergenic.896	chr4	173366346	173367755	enhancer.intergenic.merged.7874	K562
K562.enhancer.intergenic.897	chr4	173385701	173386938	enhancer.intergenic.merged.7875	K562
K562.enhancer.intergenic.898	chr4	174522501	174523701	enhancer.intergenic.merged.7880	K562
K562.enhancer.intergenic.899	chr4	177444084	177445520	enhancer.intergenic.merged.7914	K562
K562.enhancer.intergenic.900	chr4	178414738	178416490	enhancer.intergenic.merged.7917	K562
K562.enhancer.intergenic.901	chr4	182864969	182866694	enhancer.intergenic.merged.7945	K562
K562.enhancer.intergenic.902	chr4	183398311	183399400	enhancer.intergenic.merged.7949	K562
K562.enhancer.intergenic.903	chr4	184229378	184230927	enhancer.intergenic.merged.7961	K562
K562.enhancer.intergenic.904	chr4	184537049	184538301	enhancer.intergenic.merged.7966	K562
K562.enhancer.intergenic.905	chr4	184843692	184847678	enhancer.intergenic.merged.7969	K562
K562.enhancer.intergenic.906	chr4	184855153	184856277	enhancer.intergenic.merged.7970	K562
K562.enhancer.intergenic.907	chr4	186845068	186846459	enhancer.intergenic.merged.7990	K562
K562.enhancer.intergenic.908	chr4	186888590	186889627	enhancer.intergenic.merged.7993	K562
K562.enhancer.intergenic.909	chr4	187303164	187305138	enhancer.intergenic.merged.8002	K562
K562.enhancer.intergenic.910	chr4	188147687	188149013	enhancer.intergenic.merged.8009	K562
K562.enhancer.intergenic.911	chr4	188159380	188161745	enhancer.intergenic.merged.8010	K562
K562.enhancer.intergenic.912	chr4	189269629	189270743	enhancer.intergenic.merged.8021	K562
K562.enhancer.intergenic.913	chr5	472541	474197	enhancer.intergenic.merged.8038	K562
K562.enhancer.intergenic.914	chr5	963402	964450	enhancer.intergenic.merged.8045	K562
K562.enhancer.intergenic.915	chr5	983072	984364	enhancer.intergenic.merged.8047	K562
K562.enhancer.intergenic.916	chr5	1594301	1595501	enhancer.intergenic.merged.8067	K562
K562.enhancer.intergenic.917	chr5	1596677	1597901	enhancer.intergenic.merged.8067	K562
K562.enhancer.intergenic.918	chr5	1599605	1601023	enhancer.intergenic.merged.8067	K562
K562.enhancer.intergenic.919	chr5	1633429	1634468	enhancer.intergenic.merged.8070	K562
K562.enhancer.intergenic.920	chr5	8456981	8458053	enhancer.intergenic.merged.8111	K562
K562.enhancer.intergenic.921	chr5	10350501	10351750	enhancer.intergenic.merged.8132	K562
K562.enhancer.intergenic.922	chr5	19313804	19315159	enhancer.intergenic.merged.8185	K562
K562.enhancer.intergenic.923	chr5	21484901	21486101	enhancer.intergenic.merged.8189	K562
K562.enhancer.intergenic.924	chr5	23411439	23412692	enhancer.intergenic.merged.8194	K562
K562.enhancer.intergenic.925	chr5	23726498	23727621	enhancer.intergenic.merged.8195	K562
K562.enhancer.intergenic.926	chr5	25190324	25191436	enhancer.intergenic.merged.8214	K562
K562.enhancer.intergenic.927	chr5	29983710	29984825	enhancer.intergenic.merged.8224	K562
K562.enhancer.intergenic.928	chr5	30690642	30694467	enhancer.intergenic.merged.8226	K562
K562.enhancer.intergenic.929	chr5	32313058	32314566	enhancer.intergenic.merged.8229	K562
K562.enhancer.intergenic.930	chr5	34244578	34246076	enhancer.intergenic.merged.8263	K562
K562.enhancer.intergenic.931	chr5	38290294	38291432	enhancer.intergenic.merged.8297	K562
K562.enhancer.intergenic.932	chr5	38659909	38661123	enhancer.intergenic.merged.8301	K562
K562.enhancer.intergenic.933	chr5	38831440	38832718	enhancer.intergenic.merged.8309	K562
K562.enhancer.intergenic.934	chr5	40801669	40803027	enhancer.intergenic.merged.8331	K562
K562.enhancer.intergenic.935	chr5	42950193	42951612	enhancer.intergenic.merged.8339	K562
K562.enhancer.intergenic.936	chr5	42986442	42998913	enhancer.intergenic.merged.8341	K562
K562.enhancer.intergenic.937	chr5	43007315	43011054	enhancer.intergenic.merged.8342	K562
K562.enhancer.intergenic.938	chr5	43043702	43054421	enhancer.intergenic.merged.8348	K562
K562.enhancer.intergenic.939	chr5	43057275	43067945	enhancer.intergenic.merged.8352	K562
K562.enhancer.intergenic.940	chr5	43072291	43076378	enhancer.intergenic.merged.8356	K562
K562.enhancer.intergenic.941	chr5	43103596	43106229	enhancer.intergenic.merged.8357	K562
K562.enhancer.intergenic.942	chr5	43116493	43118004	enhancer.intergenic.merged.8358	K562
K562.enhancer.intergenic.943	chr5	43118355	43120750	enhancer.intergenic.merged.8359	K562
K562.enhancer.intergenic.944	chr5	43516040	43517333	enhancer.intergenic.merged.8362	K562
K562.enhancer.intergenic.945	chr5	53112863	53115502	enhancer.intergenic.merged.8374	K562
K562.enhancer.intergenic.946	chr5	53115898	53119288	enhancer.intergenic.merged.8375	K562
K562.enhancer.intergenic.947	chr5	54737720	54738939	enhancer.intergenic.merged.8396	K562
K562.enhancer.intergenic.948	chr5	58936608	58937967	enhancer.intergenic.merged.8472	K562
K562.enhancer.intergenic.949	chr5	62260683	62262104	enhancer.intergenic.merged.8508	K562
K562.enhancer.intergenic.950	chr5	65035164	65036250	enhancer.intergenic.merged.8517	K562
K562.enhancer.intergenic.951	chr5	68433916	68435101	enhancer.intergenic.merged.8542	K562
K562.enhancer.intergenic.952	chr5	69558790	69559919	enhancer.intergenic.merged.8561	K562
K562.enhancer.intergenic.953	chr5	70048150	70049840	enhancer.intergenic.merged.8562	K562
K562.enhancer.intergenic.954	chr5	71097398	71099197	enhancer.intergenic.merged.8563	K562
K562.enhancer.intergenic.955	chr5	76363280	76364563	enhancer.intergenic.merged.8637	K562
K562.enhancer.intergenic.956	chr5	76738631	76740027	enhancer.intergenic.merged.8639	K562
K562.enhancer.intergenic.957	chr5	81851424	81854000	enhancer.intergenic.merged.8663	K562
K562.enhancer.intergenic.958	chr5	81954412	81955868	enhancer.intergenic.merged.8664	K562
K562.enhancer.intergenic.959	chr5	85549101	85551148	enhancer.intergenic.merged.8702	K562
K562.enhancer.intergenic.960	chr5	85647307	85648537	enhancer.intergenic.merged.8704	K562
K562.enhancer.intergenic.961	chr5	85661116	85662327	enhancer.intergenic.merged.8705	K562
K562.enhancer.intergenic.962	chr5	91280044	91281052	enhancer.intergenic.merged.8766	K562
K562.enhancer.intergenic.963	chr5	96016296	96017614	enhancer.intergenic.merged.8827	K562
K562.enhancer.intergenic.964	chr5	102036986	102038701	enhancer.intergenic.merged.8907	K562
K562.enhancer.intergenic.965	chr5	102669841	102671101	enhancer.intergenic.merged.8909	K562
K562.enhancer.intergenic.966	chr5	108727155	108728779	enhancer.intergenic.merged.8944	K562
K562.enhancer.intergenic.967	chr5	109569611	109570962	enhancer.intergenic.merged.8946	K562
K562.enhancer.intergenic.968	chr5	112547941	112549101	enhancer.intergenic.merged.8962	K562
K562.enhancer.intergenic.969	chr5	112927665	112929315	enhancer.intergenic.merged.8963	K562
K562.enhancer.intergenic.970	chr5	122112665	122113762	enhancer.intergenic.merged.8987	K562
K562.enhancer.intergenic.971	chr5	124808519	124809679	enhancer.intergenic.merged.9012	K562
K562.enhancer.intergenic.972	chr5	126513611	126514940	enhancer.intergenic.merged.9064	K562
K562.enhancer.intergenic.973	chr5	126680733	126682251	enhancer.intergenic.merged.9066	K562
K562.enhancer.intergenic.974	chr5	128081413	128082915	enhancer.intergenic.merged.9079	K562
K562.enhancer.intergenic.975	chr5	132410563	132411735	enhancer.intergenic.merged.9107	K562
K562.enhancer.intergenic.976	chr5	132413017	132427939	enhancer.intergenic.merged.9107	K562
K562.enhancer.intergenic.977	chr5	132437101	132438301	enhancer.intergenic.merged.9108	K562
K562.enhancer.intergenic.978	chr5	132447015	132448624	enhancer.intergenic.merged.9108	K562
K562.enhancer.intergenic.979	chr5	132468457	132469776	enhancer.intergenic.merged.9111	K562
K562.enhancer.intergenic.980	chr5	132471569	132475641	enhancer.intergenic.merged.9111	K562
K562.enhancer.intergenic.981	chr5	132493182	132495062	enhancer.intergenic.merged.9112	K562
K562.enhancer.intergenic.982	chr5	132495067	132498264	enhancer.intergenic.merged.9112	K562
K562.enhancer.intergenic.983	chr5	132781577	132782873	enhancer.intergenic.merged.9118	K562
K562.enhancer.intergenic.984	chr5	132788154	132789319	enhancer.intergenic.merged.9119	K562
K562.enhancer.intergenic.985	chr5	133936179	133938420	enhancer.intergenic.merged.9125	K562
K562.enhancer.intergenic.986	chr5	134465517	134467391	enhancer.intergenic.merged.9136	K562
K562.enhancer.intergenic.987	chr5	135116423	135117423	enhancer.intergenic.merged.9143	K562
K562.enhancer.intergenic.988	chr5	135133538	135135101	enhancer.intergenic.merged.9144	K562
K562.enhancer.intergenic.989	chr5	135175301	135176501	enhancer.intergenic.merged.9146	K562
K562.enhancer.intergenic.990	chr5	135189960	135191931	enhancer.intergenic.merged.9147	K562
K562.enhancer.intergenic.991	chr5	135323527	135324872	enhancer.intergenic.merged.9156	K562
K562.enhancer.intergenic.992	chr5	136079978	136081101	enhancer.intergenic.merged.9164	K562
K562.enhancer.intergenic.993	chr5	136466007	136467365	enhancer.intergenic.merged.9168	K562
K562.enhancer.intergenic.994	chr5	136614680	136625284	enhancer.intergenic.merged.9173	K562
K562.enhancer.intergenic.995	chr5	138491482	138493150	enhancer.intergenic.merged.9183	K562
K562.enhancer.intergenic.996	chr5	138548301	138549501	enhancer.intergenic.merged.9186	K562
K562.enhancer.intergenic.997	chr5	138751834	138753277	enhancer.intergenic.merged.9192	K562
K562.enhancer.intergenic.998	chr5	139502640	139504619	enhancer.intergenic.merged.9195	K562
K562.enhancer.intergenic.999	chr5	139516731	139518510	enhancer.intergenic.merged.9196	K562
K562.enhancer.intergenic.1000	chr5	139709173	139712037	enhancer.intergenic.merged.9198	K562
K562.enhancer.intergenic.1001	chr5	140710528	140711619	enhancer.intergenic.merged.9208	K562
K562.enhancer.intergenic.1002	chr5	140712169	140713311	enhancer.intergenic.merged.9209	K562
K562.enhancer.intergenic.1003	chr5	140718192	140719297	enhancer.intergenic.merged.9210	K562
K562.enhancer.intergenic.1004	chr5	140719501	140720701	enhancer.intergenic.merged.9210	K562
K562.enhancer.intergenic.1005	chr5	140725701	140726828	enhancer.intergenic.merged.9211	K562
K562.enhancer.intergenic.1006	chr5	141849272	141850981	enhancer.intergenic.merged.9220	K562
K562.enhancer.intergenic.1007	chr5	142263835	142265850	enhancer.intergenic.merged.9231	K562
K562.enhancer.intergenic.1008	chr5	142355801	142357556	enhancer.intergenic.merged.9234	K562
K562.enhancer.intergenic.1009	chr5	142361858	142365135	enhancer.intergenic.merged.9234	K562
K562.enhancer.intergenic.1010	chr5	142366492	142367757	enhancer.intergenic.merged.9235	K562
K562.enhancer.intergenic.1011	chr5	142442342	142447310	enhancer.intergenic.merged.9240	K562
K562.enhancer.intergenic.1012	chr5	142471842	142472846	enhancer.intergenic.merged.9242	K562
K562.enhancer.intergenic.1013	chr5	142507862	142509258	enhancer.intergenic.merged.9243	K562
K562.enhancer.intergenic.1014	chr5	148133373	148134388	enhancer.intergenic.merged.9296	K562
K562.enhancer.intergenic.1015	chr5	148135607	148136690	enhancer.intergenic.merged.9297	K562
K562.enhancer.intergenic.1016	chr5	149430134	149431678	enhancer.intergenic.merged.9342	K562
K562.enhancer.intergenic.1017	chr5	149959158	149960521	enhancer.intergenic.merged.9354	K562
K562.enhancer.intergenic.1018	chr5	150762937	150764103	enhancer.intergenic.merged.9368	K562
K562.enhancer.intergenic.1019	chr5	151406128	151407704	enhancer.intergenic.merged.9373	K562
K562.enhancer.intergenic.1020	chr5	154422888	154424769	enhancer.intergenic.merged.9380	K562
K562.enhancer.intergenic.1021	chr5	163328417	163329762	enhancer.intergenic.merged.9459	K562
K562.enhancer.intergenic.1022	chr5	164345703	164347929	enhancer.intergenic.merged.9464	K562
K562.enhancer.intergenic.1023	chr5	164353901	164354903	enhancer.intergenic.merged.9465	K562
K562.enhancer.intergenic.1024	chr5	164355757	164361254	enhancer.intergenic.merged.9466	K562
K562.enhancer.intergenic.1025	chr5	171385381	171386501	enhancer.intergenic.merged.9496	K562
K562.enhancer.intergenic.1026	chr5	172771631	172772986	enhancer.intergenic.merged.9511	K562
K562.enhancer.intergenic.1027	chr5	172788741	172789743	enhancer.intergenic.merged.9512	K562
K562.enhancer.intergenic.1028	chr5	172805779	172807829	enhancer.intergenic.merged.9515	K562
K562.enhancer.intergenic.1029	chr5	173763926	173765260	enhancer.intergenic.merged.9538	K562
K562.enhancer.intergenic.1030	chr5	173781632	173782665	enhancer.intergenic.merged.9541	K562
K562.enhancer.intergenic.1031	chr5	173820568	173821701	enhancer.intergenic.merged.9544	K562
K562.enhancer.intergenic.1032	chr5	173821801	173823145	enhancer.intergenic.merged.9545	K562
K562.enhancer.intergenic.1033	chr5	173838715	173839721	enhancer.intergenic.merged.9547	K562
K562.enhancer.intergenic.1034	chr5	173850363	173851982	enhancer.intergenic.merged.9548	K562
K562.enhancer.intergenic.1035	chr5	173852036	173854892	enhancer.intergenic.merged.9549	K562
K562.enhancer.intergenic.1036	chr5	173855168	173856336	enhancer.intergenic.merged.9550	K562
K562.enhancer.intergenic.1037	chr5	173857381	173867580	enhancer.intergenic.merged.9551	K562
K562.enhancer.intergenic.1038	chr5	176202251	176203967	enhancer.intergenic.merged.9606	K562
K562.enhancer.intergenic.1039	chr5	176216172	176217357	enhancer.intergenic.merged.9607	K562
K562.enhancer.intergenic.1040	chr5	177082755	177083954	enhancer.intergenic.merged.9609	K562
K562.enhancer.intergenic.1041	chr5	177425453	177426769	enhancer.intergenic.merged.9614	K562
K562.enhancer.intergenic.1042	chr5	177555976	177557394	enhancer.intergenic.merged.9615	K562
K562.enhancer.intergenic.1043	chr5	178750501	178751701	enhancer.intergenic.merged.9627	K562
K562.enhancer.intergenic.1044	chr5	179669007	179672701	enhancer.intergenic.merged.9633	K562
K562.enhancer.intergenic.1045	chr5	179673241	179679023	enhancer.intergenic.merged.9633	K562
K562.enhancer.intergenic.1046	chr5	180830487	180832488	enhancer.intergenic.merged.9645	K562
K562.enhancer.intergenic.1047	chr5	180832501	180833701	enhancer.intergenic.merged.9645	K562
K562.enhancer.intergenic.1048	chr5	181160169	181161652	enhancer.intergenic.merged.9649	K562
K562.enhancer.intergenic.1049	chr5	181163586	181164734	enhancer.intergenic.merged.9650	K562
K562.enhancer.intergenic.1050	chr5	181168501	181170091	enhancer.intergenic.merged.9651	K562
K562.enhancer.intergenic.1051	chr5	181183544	181185311	enhancer.intergenic.merged.9652	K562
K562.enhancer.intergenic.1052	chr5	181186798	181187989	enhancer.intergenic.merged.9653	K562
K562.enhancer.intergenic.1053	chr5	181217837	181219101	enhancer.intergenic.merged.9657	K562
K562.enhancer.intergenic.1054	chr5	181278061	181282387	enhancer.intergenic.merged.9659	K562
K562.enhancer.intergenic.1055	chr6	2857417	2859120	enhancer.intergenic.merged.9700	K562
K562.enhancer.intergenic.1056	chr6	3052309	3054234	enhancer.intergenic.merged.9707	K562
K562.enhancer.intergenic.1057	chr6	3208843	3209854	enhancer.intergenic.merged.9709	K562
K562.enhancer.intergenic.1058	chr6	4016037	4017301	enhancer.intergenic.merged.9725	K562
K562.enhancer.intergenic.1059	chr6	4018273	4020072	enhancer.intergenic.merged.9726	K562
K562.enhancer.intergenic.1060	chr6	6686431	6687608	enhancer.intergenic.merged.9751	K562
K562.enhancer.intergenic.1061	chr6	6705554	6706623	enhancer.intergenic.merged.9755	K562
K562.enhancer.intergenic.1062	chr6	6709522	6713315	enhancer.intergenic.merged.9756	K562
K562.enhancer.intergenic.1063	chr6	6748748	6750563	enhancer.intergenic.merged.9759	K562
K562.enhancer.intergenic.1064	chr6	6756172	6758253	enhancer.intergenic.merged.9761	K562
K562.enhancer.intergenic.1065	chr6	7058008	7059073	enhancer.intergenic.merged.9777	K562
K562.enhancer.intergenic.1066	chr6	10098701	10102296	enhancer.intergenic.merged.9795	K562
K562.enhancer.intergenic.1067	chr6	10313786	10315235	enhancer.intergenic.merged.9800	K562
K562.enhancer.intergenic.1068	chr6	10643778	10645101	enhancer.intergenic.merged.9816	K562
K562.enhancer.intergenic.1069	chr6	10721092	10722481	enhancer.intergenic.merged.9818	K562
K562.enhancer.intergenic.1070	chr6	11144901	11146649	enhancer.intergenic.merged.9820	K562
K562.enhancer.intergenic.1071	chr6	11930823	11932090	enhancer.intergenic.merged.9843	K562
K562.enhancer.intergenic.1072	chr6	11938178	11939299	enhancer.intergenic.merged.9844	K562
K562.enhancer.intergenic.1073	chr6	14210357	14211521	enhancer.intergenic.merged.9872	K562
K562.enhancer.intergenic.1074	chr6	14710840	14712130	enhancer.intergenic.merged.9889	K562
K562.enhancer.intergenic.1075	chr6	14764901	14766101	enhancer.intergenic.merged.9892	K562
K562.enhancer.intergenic.1076	chr6	14861240	14862534	enhancer.intergenic.merged.9893	K562
K562.enhancer.intergenic.1077	chr6	14948376	14949877	enhancer.intergenic.merged.9895	K562
K562.enhancer.intergenic.1078	chr6	15041901	15043301	enhancer.intergenic.merged.9897	K562
K562.enhancer.intergenic.1079	chr6	15062451	15064096	enhancer.intergenic.merged.9898	K562
K562.enhancer.intergenic.1080	chr6	15066443	15067793	enhancer.intergenic.merged.9899	K562
K562.enhancer.intergenic.1081	chr6	15086506	15087940	enhancer.intergenic.merged.9900	K562
K562.enhancer.intergenic.1082	chr6	15088474	15091037	enhancer.intergenic.merged.9901	K562
K562.enhancer.intergenic.1083	chr6	15096706	15097807	enhancer.intergenic.merged.9902	K562
K562.enhancer.intergenic.1084	chr6	15895279	15896429	enhancer.intergenic.merged.9905	K562
K562.enhancer.intergenic.1085	chr6	15906841	15908118	enhancer.intergenic.merged.9906	K562
K562.enhancer.intergenic.1086	chr6	16215129	16216701	enhancer.intergenic.merged.9907	K562
K562.enhancer.intergenic.1087	chr6	20303361	20305311	enhancer.intergenic.merged.9939	K562
K562.enhancer.intergenic.1088	chr6	20316286	20318657	enhancer.intergenic.merged.9940	K562
K562.enhancer.intergenic.1089	chr6	20318877	20320335	enhancer.intergenic.merged.9941	K562
K562.enhancer.intergenic.1090	chr6	20322419	20330319	enhancer.intergenic.merged.9942	K562
K562.enhancer.intergenic.1091	chr6	20332278	20333794	enhancer.intergenic.merged.9943	K562
K562.enhancer.intergenic.1092	chr6	20333801	20334959	enhancer.intergenic.merged.9944	K562
K562.enhancer.intergenic.1093	chr6	20399490	20400715	enhancer.intergenic.merged.9945	K562
K562.enhancer.intergenic.1094	chr6	21997301	21998681	enhancer.intergenic.merged.9962	K562
K562.enhancer.intergenic.1095	chr6	23315387	23316741	enhancer.intergenic.merged.9978	K562
K562.enhancer.intergenic.1096	chr6	23337475	23339020	enhancer.intergenic.merged.9979	K562
K562.enhancer.intergenic.1097	chr6	23393236	23394554	enhancer.intergenic.merged.9980	K562
K562.enhancer.intergenic.1098	chr6	25136773	25138819	enhancer.intergenic.merged.9982	K562
K562.enhancer.intergenic.1099	chr6	26221266	26222468	enhancer.intergenic.merged.9996	K562
K562.enhancer.intergenic.1100	chr6	26296249	26297568	enhancer.intergenic.merged.9999	K562
K562.enhancer.intergenic.1101	chr6	26309494	26310701	enhancer.intergenic.merged.10002	K562
K562.enhancer.intergenic.1102	chr6	26316167	26317589	enhancer.intergenic.merged.10003	K562
K562.enhancer.intergenic.1103	chr6	26319096	26320859	enhancer.intergenic.merged.10004	K562
K562.enhancer.intergenic.1104	chr6	26326825	26330733	enhancer.intergenic.merged.10006	K562
K562.enhancer.intergenic.1105	chr6	26333113	26334571	enhancer.intergenic.merged.10007	K562
K562.enhancer.intergenic.1106	chr6	26364563	26365699	enhancer.intergenic.merged.10012	K562
K562.enhancer.intergenic.1107	chr6	26521101	26522301	enhancer.intergenic.merged.10013	K562
K562.enhancer.intergenic.1108	chr6	26567632	26568833	enhancer.intergenic.merged.10016	K562
K562.enhancer.intergenic.1109	chr6	26572199	26573851	enhancer.intergenic.merged.10017	K562
K562.enhancer.intergenic.1110	chr6	26744573	26745576	enhancer.intergenic.merged.10019	K562
K562.enhancer.intergenic.1111	chr6	26956007	26957381	enhancer.intergenic.merged.10020	K562
K562.enhancer.intergenic.1112	chr6	26998305	27000197	enhancer.intergenic.merged.10023	K562
K562.enhancer.intergenic.1113	chr6	27007298	27008720	enhancer.intergenic.merged.10025	K562
K562.enhancer.intergenic.1114	chr6	27013045	27015948	enhancer.intergenic.merged.10026	K562
K562.enhancer.intergenic.1115	chr6	27019790	27020901	enhancer.intergenic.merged.10026	K562
K562.enhancer.intergenic.1116	chr6	27157754	27159441	enhancer.intergenic.merged.10029	K562
K562.enhancer.intergenic.1117	chr6	27173245	27174701	enhancer.intergenic.merged.10030	K562
K562.enhancer.intergenic.1118	chr6	27177513	27178644	enhancer.intergenic.merged.10031	K562
K562.enhancer.intergenic.1119	chr6	27187366	27189401	enhancer.intergenic.merged.10032	K562
K562.enhancer.intergenic.1120	chr6	27230130	27231625	enhancer.intergenic.merged.10033	K562
K562.enhancer.intergenic.1121	chr6	27235707	27236842	enhancer.intergenic.merged.10034	K562
K562.enhancer.intergenic.1122	chr6	27286301	27287526	enhancer.intergenic.merged.10035	K562
K562.enhancer.intergenic.1123	chr6	27288456	27291059	enhancer.intergenic.merged.10036	K562
K562.enhancer.intergenic.1124	chr6	27334559	27335857	enhancer.intergenic.merged.10037	K562
K562.enhancer.intergenic.1125	chr6	27374709	27375960	enhancer.intergenic.merged.10038	K562
K562.enhancer.intergenic.1126	chr6	27473220	27474651	enhancer.intergenic.merged.10040	K562
K562.enhancer.intergenic.1127	chr6	27481272	27482576	enhancer.intergenic.merged.10042	K562
K562.enhancer.intergenic.1128	chr6	27501883	27503238	enhancer.intergenic.merged.10043	K562
K562.enhancer.intergenic.1129	chr6	27543773	27545168	enhancer.intergenic.merged.10045	K562
K562.enhancer.intergenic.1130	chr6	27546588	27549199	enhancer.intergenic.merged.10046	K562
K562.enhancer.intergenic.1131	chr6	27582023	27583438	enhancer.intergenic.merged.10047	K562
K562.enhancer.intergenic.1132	chr6	27683378	27684501	enhancer.intergenic.merged.10049	K562
K562.enhancer.intergenic.1133	chr6	27693304	27694517	enhancer.intergenic.merged.10050	K562
K562.enhancer.intergenic.1134	chr6	27694693	27695952	enhancer.intergenic.merged.10050	K562
K562.enhancer.intergenic.1135	chr6	27738167	27739351	enhancer.intergenic.merged.10051	K562
K562.enhancer.intergenic.1136	chr6	27752003	27753379	enhancer.intergenic.merged.10052	K562
K562.enhancer.intergenic.1137	chr6	27759101	27760301	enhancer.intergenic.merged.10055	K562
K562.enhancer.intergenic.1138	chr6	27792998	27794207	enhancer.intergenic.merged.10058	K562
K562.enhancer.intergenic.1139	chr6	28104316	28106771	enhancer.intergenic.merged.10062	K562
K562.enhancer.intergenic.1140	chr6	28127730	28132251	enhancer.intergenic.merged.10063	K562
K562.enhancer.intergenic.1141	chr6	28136187	28138222	enhancer.intergenic.merged.10064	K562
K562.enhancer.intergenic.1142	chr6	28211590	28213471	enhancer.intergenic.merged.10066	K562
K562.enhancer.intergenic.1143	chr6	28218274	28219440	enhancer.intergenic.merged.10067	K562
K562.enhancer.intergenic.1144	chr6	28489104	28492261	enhancer.intergenic.merged.10075	K562
K562.enhancer.intergenic.1145	chr6	28553368	28554505	enhancer.intergenic.merged.10076	K562
K562.enhancer.intergenic.1146	chr6	28708675	28710302	enhancer.intergenic.merged.10079	K562
K562.enhancer.intergenic.1147	chr6	28728483	28729731	enhancer.intergenic.merged.10080	K562
K562.enhancer.intergenic.1148	chr6	28742723	28743856	enhancer.intergenic.merged.10081	K562
K562.enhancer.intergenic.1149	chr6	28751517	28755243	enhancer.intergenic.merged.10083	K562
K562.enhancer.intergenic.1150	chr6	28755611	28757214	enhancer.intergenic.merged.10084	K562
K562.enhancer.intergenic.1151	chr6	28763607	28764712	enhancer.intergenic.merged.10085	K562
K562.enhancer.intergenic.1152	chr6	28776484	28777554	enhancer.intergenic.merged.10086	K562
K562.enhancer.intergenic.1153	chr6	28788893	28789904	enhancer.intergenic.merged.10087	K562
K562.enhancer.intergenic.1154	chr6	28795531	28796695	enhancer.intergenic.merged.10088	K562
K562.enhancer.intergenic.1155	chr6	28802362	28803919	enhancer.intergenic.merged.10089	K562
K562.enhancer.intergenic.1156	chr6	28836253	28838844	enhancer.intergenic.merged.10090	K562
K562.enhancer.intergenic.1157	chr6	28863707	28864836	enhancer.intergenic.merged.10091	K562
K562.enhancer.intergenic.1158	chr6	28866094	28868336	enhancer.intergenic.merged.10091	K562
K562.enhancer.intergenic.1159	chr6	28980226	28982079	enhancer.intergenic.merged.10095	K562
K562.enhancer.intergenic.1160	chr6	28982340	28984065	enhancer.intergenic.merged.10096	K562
K562.enhancer.intergenic.1161	chr6	28988158	28989494	enhancer.intergenic.merged.10098	K562
K562.enhancer.intergenic.1162	chr6	29015733	29018402	enhancer.intergenic.merged.10100	K562
K562.enhancer.intergenic.1163	chr6	29964441	29979847	enhancer.intergenic.merged.10120	K562
K562.enhancer.intergenic.1164	chr6	30264099	30265401	enhancer.intergenic.merged.10133	K562
K562.enhancer.intergenic.1165	chr6	30515600	30517170	enhancer.intergenic.merged.10141	K562
K562.enhancer.intergenic.1166	chr6	30781187	30782444	enhancer.intergenic.merged.10152	K562
K562.enhancer.intergenic.1167	chr6	30783915	30785078	enhancer.intergenic.merged.10152	K562
K562.enhancer.intergenic.1168	chr6	30799762	30801070	enhancer.intergenic.merged.10155	K562
K562.enhancer.intergenic.1169	chr6	30813515	30816380	enhancer.intergenic.merged.10159	K562
K562.enhancer.intergenic.1170	chr6	30872281	30873318	enhancer.intergenic.merged.10164	K562
K562.enhancer.intergenic.1171	chr6	30874961	30876063	enhancer.intergenic.merged.10165	K562
K562.enhancer.intergenic.1172	chr6	30876086	30877336	enhancer.intergenic.merged.10166	K562
K562.enhancer.intergenic.1173	chr6	31195870	31198497	enhancer.intergenic.merged.10173	K562
K562.enhancer.intergenic.1174	chr6	31203385	31204701	enhancer.intergenic.merged.10174	K562
K562.enhancer.intergenic.1175	chr6	32254478	32255724	enhancer.intergenic.merged.10192	K562
K562.enhancer.intergenic.1176	chr6	33364301	33365501	enhancer.intergenic.merged.10199	K562
K562.enhancer.intergenic.1177	chr6	33619620	33621237	enhancer.intergenic.merged.10208	K562
K562.enhancer.intergenic.1178	chr6	34223347	34224516	enhancer.intergenic.merged.10215	K562
K562.enhancer.intergenic.1179	chr6	34697155	34698576	enhancer.intergenic.merged.10218	K562
K562.enhancer.intergenic.1180	chr6	34714101	34715301	enhancer.intergenic.merged.10219	K562
K562.enhancer.intergenic.1181	chr6	34743737	34745025	enhancer.intergenic.merged.10220	K562
K562.enhancer.intergenic.1182	chr6	34745097	34746478	enhancer.intergenic.merged.10221	K562
K562.enhancer.intergenic.1183	chr6	35727604	35728644	enhancer.intergenic.merged.10229	K562
K562.enhancer.intergenic.1184	chr6	36660353	36661459	enhancer.intergenic.merged.10242	K562
K562.enhancer.intergenic.1185	chr6	37029033	37030040	enhancer.intergenic.merged.10249	K562
K562.enhancer.intergenic.1186	chr6	37038206	37039344	enhancer.intergenic.merged.10250	K562
K562.enhancer.intergenic.1187	chr6	37045037	37046628	enhancer.intergenic.merged.10251	K562
K562.enhancer.intergenic.1188	chr6	37048204	37052619	enhancer.intergenic.merged.10252	K562
K562.enhancer.intergenic.1189	chr6	37058431	37060428	enhancer.intergenic.merged.10254	K562
K562.enhancer.intergenic.1190	chr6	37102108	37103821	enhancer.intergenic.merged.10256	K562
K562.enhancer.intergenic.1191	chr6	37109401	37110407	enhancer.intergenic.merged.10257	K562
K562.enhancer.intergenic.1192	chr6	37204642	37206501	enhancer.intergenic.merged.10263	K562
K562.enhancer.intergenic.1193	chr6	37207281	37208630	enhancer.intergenic.merged.10264	K562
K562.enhancer.intergenic.1194	chr6	37209262	37210418	enhancer.intergenic.merged.10265	K562
K562.enhancer.intergenic.1195	chr6	41495301	41496501	enhancer.intergenic.merged.10299	K562
K562.enhancer.intergenic.1196	chr6	41982402	41983701	enhancer.intergenic.merged.10304	K562
K562.enhancer.intergenic.1197	chr6	41987701	41988901	enhancer.intergenic.merged.10305	K562
K562.enhancer.intergenic.1198	chr6	42030374	42031800	enhancer.intergenic.merged.10306	K562
K562.enhancer.intergenic.1199	chr6	42046228	42047696	enhancer.intergenic.merged.10308	K562
K562.enhancer.intergenic.1200	chr6	42048190	42049305	enhancer.intergenic.merged.10309	K562
K562.enhancer.intergenic.1201	chr6	42097862	42099623	enhancer.intergenic.merged.10311	K562
K562.enhancer.intergenic.1202	chr6	42452330	42453660	enhancer.intergenic.merged.10312	K562
K562.enhancer.intergenic.1203	chr6	43164701	43165936	enhancer.intergenic.merged.10319	K562
K562.enhancer.intergenic.1204	chr6	43390317	43391501	enhancer.intergenic.merged.10321	K562
K562.enhancer.intergenic.1205	chr6	43910197	43911255	enhancer.intergenic.merged.10328	K562
K562.enhancer.intergenic.1206	chr6	43925193	43927385	enhancer.intergenic.merged.10332	K562
K562.enhancer.intergenic.1207	chr6	43936974	43938074	enhancer.intergenic.merged.10333	K562
K562.enhancer.intergenic.1208	chr6	44041277	44042941	enhancer.intergenic.merged.10342	K562
K562.enhancer.intergenic.1209	chr6	44043976	44045196	enhancer.intergenic.merged.10342	K562
K562.enhancer.intergenic.1210	chr6	44058313	44060913	enhancer.intergenic.merged.10344	K562
K562.enhancer.intergenic.1211	chr6	44064263	44065330	enhancer.intergenic.merged.10345	K562
K562.enhancer.intergenic.1212	chr6	44073064	44075127	enhancer.intergenic.merged.10347	K562
K562.enhancer.intergenic.1213	chr6	49645840	49647101	enhancer.intergenic.merged.10422	K562
K562.enhancer.intergenic.1214	chr6	49949582	49950724	enhancer.intergenic.merged.10424	K562
K562.enhancer.intergenic.1215	chr6	50815298	50816742	enhancer.intergenic.merged.10425	K562
K562.enhancer.intergenic.1216	chr6	50951641	50952656	enhancer.intergenic.merged.10426	K562
K562.enhancer.intergenic.1217	chr6	50955677	50959967	enhancer.intergenic.merged.10427	K562
K562.enhancer.intergenic.1218	chr6	50960274	50964143	enhancer.intergenic.merged.10428	K562
K562.enhancer.intergenic.1219	chr6	50990280	50991688	enhancer.intergenic.merged.10429	K562
K562.enhancer.intergenic.1220	chr6	51024128	51025777	enhancer.intergenic.merged.10430	K562
K562.enhancer.intergenic.1221	chr6	51049152	51050657	enhancer.intergenic.merged.10432	K562
K562.enhancer.intergenic.1222	chr6	51050823	51053249	enhancer.intergenic.merged.10433	K562
K562.enhancer.intergenic.1223	chr6	51054960	51056625	enhancer.intergenic.merged.10434	K562
K562.enhancer.intergenic.1224	chr6	51059224	51063852	enhancer.intergenic.merged.10435	K562
K562.enhancer.intergenic.1225	chr6	51106726	51108526	enhancer.intergenic.merged.10436	K562
K562.enhancer.intergenic.1226	chr6	52597832	52598871	enhancer.intergenic.merged.10451	K562
K562.enhancer.intergenic.1227	chr6	53358866	53360117	enhancer.intergenic.merged.10456	K562
K562.enhancer.intergenic.1228	chr6	67880166	67889979	enhancer.intergenic.merged.10517	K562
K562.enhancer.intergenic.1229	chr6	72553325	72554495	enhancer.intergenic.merged.10549	K562
K562.enhancer.intergenic.1230	chr6	72560480	72561962	enhancer.intergenic.merged.10550	K562
K562.enhancer.intergenic.1231	chr6	73388397	73389659	enhancer.intergenic.merged.10554	K562
K562.enhancer.intergenic.1232	chr6	73579742	73580901	enhancer.intergenic.merged.10558	K562
K562.enhancer.intergenic.1233	chr6	73585120	73586180	enhancer.intergenic.merged.10559	K562
K562.enhancer.intergenic.1234	chr6	73653939	73655282	enhancer.intergenic.merged.10561	K562
K562.enhancer.intergenic.1235	chr6	79614301	79615501	enhancer.intergenic.merged.10578	K562
K562.enhancer.intergenic.1236	chr6	84773279	84775366	enhancer.intergenic.merged.10623	K562
K562.enhancer.intergenic.1237	chr6	90458023	90459312	enhancer.intergenic.merged.10652	K562
K562.enhancer.intergenic.1238	chr6	90466074	90467104	enhancer.intergenic.merged.10653	K562
K562.enhancer.intergenic.1239	chr6	97133489	97134501	enhancer.intergenic.merged.10676	K562
K562.enhancer.intergenic.1240	chr6	98840662	98841837	enhancer.intergenic.merged.10681	K562
K562.enhancer.intergenic.1241	chr6	100228522	100229738	enhancer.intergenic.merged.10686	K562
K562.enhancer.intergenic.1242	chr6	103944101	103945301	enhancer.intergenic.merged.10697	K562
K562.enhancer.intergenic.1243	chr6	104400901	104405101	enhancer.intergenic.merged.10701	K562
K562.enhancer.intergenic.1244	chr6	106085526	106086712	enhancer.intergenic.merged.10721	K562
K562.enhancer.intergenic.1245	chr6	107019239	107020566	enhancer.intergenic.merged.10735	K562
K562.enhancer.intergenic.1246	chr6	108737515	108738690	enhancer.intergenic.merged.10739	K562
K562.enhancer.intergenic.1247	chr6	109250298	109251745	enhancer.intergenic.merged.10744	K562
K562.enhancer.intergenic.1248	chr6	109318356	109319972	enhancer.intergenic.merged.10748	K562
K562.enhancer.intergenic.1249	chr6	109321155	109323323	enhancer.intergenic.merged.10749	K562
K562.enhancer.intergenic.1250	chr6	111550013	111551822	enhancer.intergenic.merged.10774	K562
K562.enhancer.intergenic.1251	chr6	111908147	111909901	enhancer.intergenic.merged.10784	K562
K562.enhancer.intergenic.1252	chr6	125747620	125749460	enhancer.intergenic.merged.10877	K562
K562.enhancer.intergenic.1253	chr6	125945396	125946888	enhancer.intergenic.merged.10878	K562
K562.enhancer.intergenic.1254	chr6	125954419	125955948	enhancer.intergenic.merged.10879	K562
K562.enhancer.intergenic.1255	chr6	129489983	129491553	enhancer.intergenic.merged.10887	K562
K562.enhancer.intergenic.1256	chr6	129516096	129517420	enhancer.intergenic.merged.10891	K562
K562.enhancer.intergenic.1257	chr6	129730377	129731722	enhancer.intergenic.merged.10893	K562
K562.enhancer.intergenic.1258	chr6	129748101	129749303	enhancer.intergenic.merged.10895	K562
K562.enhancer.intergenic.1259	chr6	129764804	129768040	enhancer.intergenic.merged.10897	K562
K562.enhancer.intergenic.1260	chr6	129772558	129775752	enhancer.intergenic.merged.10898	K562
K562.enhancer.intergenic.1261	chr6	129852622	129854901	enhancer.intergenic.merged.10899	K562
K562.enhancer.intergenic.1262	chr6	132812140	132813450	enhancer.intergenic.merged.10920	K562
K562.enhancer.intergenic.1263	chr6	135147160	135148289	enhancer.intergenic.merged.10986	K562
K562.enhancer.intergenic.1264	chr6	137811007	137812065	enhancer.intergenic.merged.11007	K562
K562.enhancer.intergenic.1265	chr6	137863097	137864301	enhancer.intergenic.merged.11010	K562
K562.enhancer.intergenic.1266	chr6	137904144	137905353	enhancer.intergenic.merged.11012	K562
K562.enhancer.intergenic.1267	chr6	137910158	137911701	enhancer.intergenic.merged.11013	K562
K562.enhancer.intergenic.1268	chr6	139444994	139446037	enhancer.intergenic.merged.11021	K562
K562.enhancer.intergenic.1269	chr6	140811334	140812374	enhancer.intergenic.merged.11080	K562
K562.enhancer.intergenic.1270	chr6	140816424	140818641	enhancer.intergenic.merged.11081	K562
K562.enhancer.intergenic.1271	chr6	140823518	140825512	enhancer.intergenic.merged.11084	K562
K562.enhancer.intergenic.1272	chr6	140841701	140842901	enhancer.intergenic.merged.11088	K562
K562.enhancer.intergenic.1273	chr6	140843473	140844738	enhancer.intergenic.merged.11088	K562
K562.enhancer.intergenic.1274	chr6	140883221	140884554	enhancer.intergenic.merged.11092	K562
K562.enhancer.intergenic.1275	chr6	142009541	142011301	enhancer.intergenic.merged.11101	K562
K562.enhancer.intergenic.1276	chr6	142946252	142948025	enhancer.intergenic.merged.11108	K562
K562.enhancer.intergenic.1277	chr6	143053226	143054615	enhancer.intergenic.merged.11109	K562
K562.enhancer.intergenic.1278	chr6	144063235	144064601	enhancer.intergenic.merged.11116	K562
K562.enhancer.intergenic.1279	chr6	144215831	144217101	enhancer.intergenic.merged.11117	K562
K562.enhancer.intergenic.1280	chr6	145735115	145736508	enhancer.intergenic.merged.11134	K562
K562.enhancer.intergenic.1281	chr6	145815893	145817636	enhancer.intergenic.merged.11135	K562
K562.enhancer.intergenic.1282	chr6	145817681	145819703	enhancer.intergenic.merged.11135	K562
K562.enhancer.intergenic.1283	chr6	145822497	145823701	enhancer.intergenic.merged.11135	K562
K562.enhancer.intergenic.1284	chr6	145835140	145836331	enhancer.intergenic.merged.11135	K562
K562.enhancer.intergenic.1285	chr6	145851694	145853227	enhancer.intergenic.merged.11136	K562
K562.enhancer.intergenic.1286	chr6	146860114	146862169	enhancer.intergenic.merged.11138	K562
K562.enhancer.intergenic.1287	chr6	146876193	146877624	enhancer.intergenic.merged.11140	K562
K562.enhancer.intergenic.1288	chr6	146879162	146880646	enhancer.intergenic.merged.11141	K562
K562.enhancer.intergenic.1289	chr6	146880878	146882167	enhancer.intergenic.merged.11142	K562
K562.enhancer.intergenic.1290	chr6	146883406	146889416	enhancer.intergenic.merged.11143	K562
K562.enhancer.intergenic.1291	chr6	146890652	146898942	enhancer.intergenic.merged.11144	K562
K562.enhancer.intergenic.1292	chr6	146913517	146916218	enhancer.intergenic.merged.11146	K562
K562.enhancer.intergenic.1293	chr6	147159484	147160865	enhancer.intergenic.merged.11151	K562
K562.enhancer.intergenic.1294	chr6	149128011	149129364	enhancer.intergenic.merged.11164	K562
K562.enhancer.intergenic.1295	chr6	149139916	149141345	enhancer.intergenic.merged.11166	K562
K562.enhancer.intergenic.1296	chr6	150004445	150005896	enhancer.intergenic.merged.11176	K562
K562.enhancer.intergenic.1297	chr6	150269319	150270423	enhancer.intergenic.merged.11177	K562
K562.enhancer.intergenic.1298	chr6	155642749	155643941	enhancer.intergenic.merged.11206	K562
K562.enhancer.intergenic.1299	chr6	157220839	157221846	enhancer.intergenic.merged.11212	K562
K562.enhancer.intergenic.1300	chr6	157274187	157275298	enhancer.intergenic.merged.11215	K562
K562.enhancer.intergenic.1301	chr6	157379677	157381066	enhancer.intergenic.merged.11216	K562
K562.enhancer.intergenic.1302	chr6	158229439	158230701	enhancer.intergenic.merged.11229	K562
K562.enhancer.intergenic.1303	chr6	158231465	158233301	enhancer.intergenic.merged.11230	K562
K562.enhancer.intergenic.1304	chr6	158236203	158237595	enhancer.intergenic.merged.11232	K562
K562.enhancer.intergenic.1305	chr6	158825148	158826182	enhancer.intergenic.merged.11235	K562
K562.enhancer.intergenic.1306	chr6	158852930	158855068	enhancer.intergenic.merged.11236	K562
K562.enhancer.intergenic.1307	chr6	158868680	158870191	enhancer.intergenic.merged.11238	K562
K562.enhancer.intergenic.1308	chr6	159020301	159021620	enhancer.intergenic.merged.11244	K562
K562.enhancer.intergenic.1309	chr6	159695301	159696501	enhancer.intergenic.merged.11248	K562
K562.enhancer.intergenic.1310	chr6	160789658	160792899	enhancer.intergenic.merged.11258	K562
K562.enhancer.intergenic.1311	chr6	163585292	163586490	enhancer.intergenic.merged.11264	K562
K562.enhancer.intergenic.1312	chr6	164337544	164339117	enhancer.intergenic.merged.11268	K562
K562.enhancer.intergenic.1313	chr6	167815316	167816591	enhancer.intergenic.merged.11297	K562
K562.enhancer.intergenic.1314	chr6	170611702	170612830	enhancer.intergenic.merged.11323	K562
K562.enhancer.intergenic.1315	chr7	148638	149781	enhancer.intergenic.merged.11330	K562
K562.enhancer.intergenic.1316	chr7	905101	906693	enhancer.intergenic.merged.11341	K562
K562.enhancer.intergenic.1317	chr7	1160450	1166598	enhancer.intergenic.merged.11342	K562
K562.enhancer.intergenic.1318	chr7	1459960	1465249	enhancer.intergenic.merged.11348	K562
K562.enhancer.intergenic.1319	chr7	2325403	2326981	enhancer.intergenic.merged.11361	K562
K562.enhancer.intergenic.1320	chr7	4641189	4642632	enhancer.intergenic.merged.11379	K562
K562.enhancer.intergenic.1321	chr7	5434294	5435501	enhancer.intergenic.merged.11386	K562
K562.enhancer.intergenic.1322	chr7	5452668	5454797	enhancer.intergenic.merged.11387	K562
K562.enhancer.intergenic.1323	chr7	5455085	5456301	enhancer.intergenic.merged.11388	K562
K562.enhancer.intergenic.1324	chr7	5457609	5459288	enhancer.intergenic.merged.11389	K562
K562.enhancer.intergenic.1325	chr7	5532488	5533701	enhancer.intergenic.merged.11390	K562
K562.enhancer.intergenic.1326	chr7	5554625	5557354	enhancer.intergenic.merged.11392	K562
K562.enhancer.intergenic.1327	chr7	5569567	5571525	enhancer.intergenic.merged.11394	K562
K562.enhancer.intergenic.1328	chr7	5574000	5575885	enhancer.intergenic.merged.11395	K562
K562.enhancer.intergenic.1329	chr7	5822516	5823714	enhancer.intergenic.merged.11397	K562
K562.enhancer.intergenic.1330	chr7	6079841	6082020	enhancer.intergenic.merged.11399	K562
K562.enhancer.intergenic.1331	chr7	6729204	6730272	enhancer.intergenic.merged.11406	K562
K562.enhancer.intergenic.1332	chr7	6991773	6994884	enhancer.intergenic.merged.11414	K562
K562.enhancer.intergenic.1333	chr7	6998787	7007501	enhancer.intergenic.merged.11415	K562
K562.enhancer.intergenic.1334	chr7	7008382	7013580	enhancer.intergenic.merged.11416	K562
K562.enhancer.intergenic.1335	chr7	7015085	7018214	enhancer.intergenic.merged.11417	K562
K562.enhancer.intergenic.1336	chr7	7019632	7028006	enhancer.intergenic.merged.11418	K562
K562.enhancer.intergenic.1337	chr7	7029384	7037977	enhancer.intergenic.merged.11419	K562
K562.enhancer.intergenic.1338	chr7	7039893	7042156	enhancer.intergenic.merged.11420	K562
K562.enhancer.intergenic.1339	chr7	7045520	7047631	enhancer.intergenic.merged.11421	K562
K562.enhancer.intergenic.1340	chr7	7047657	7055399	enhancer.intergenic.merged.11422	K562
K562.enhancer.intergenic.1341	chr7	7055856	7057208	enhancer.intergenic.merged.11423	K562
K562.enhancer.intergenic.1342	chr7	7079095	7081062	enhancer.intergenic.merged.11424	K562
K562.enhancer.intergenic.1343	chr7	7087501	7088701	enhancer.intergenic.merged.11425	K562
K562.enhancer.intergenic.1344	chr7	7090037	7091950	enhancer.intergenic.merged.11426	K562
K562.enhancer.intergenic.1345	chr7	7093660	7105525	enhancer.intergenic.merged.11427	K562
K562.enhancer.intergenic.1346	chr7	7356840	7357914	enhancer.intergenic.merged.11429	K562
K562.enhancer.intergenic.1347	chr7	7959901	7961264	enhancer.intergenic.merged.11433	K562
K562.enhancer.intergenic.1348	chr7	7962134	7964381	enhancer.intergenic.merged.11433	K562
K562.enhancer.intergenic.1349	chr7	10452570	10454001	enhancer.intergenic.merged.11437	K562
K562.enhancer.intergenic.1350	chr7	10464488	10465701	enhancer.intergenic.merged.11438	K562
K562.enhancer.intergenic.1351	chr7	10779417	10780906	enhancer.intergenic.merged.11439	K562
K562.enhancer.intergenic.1352	chr7	10786302	10787467	enhancer.intergenic.merged.11440	K562
K562.enhancer.intergenic.1353	chr7	12726705	12729680	enhancer.intergenic.merged.11453	K562
K562.enhancer.intergenic.1354	chr7	12730328	12732192	enhancer.intergenic.merged.11454	K562
K562.enhancer.intergenic.1355	chr7	14002341	14003569	enhancer.intergenic.merged.11464	K562
K562.enhancer.intergenic.1356	chr7	18177071	18178563	enhancer.intergenic.merged.11511	K562
K562.enhancer.intergenic.1357	chr7	19378228	19379510	enhancer.intergenic.merged.11537	K562
K562.enhancer.intergenic.1358	chr7	20218127	20220383	enhancer.intergenic.merged.11545	K562
K562.enhancer.intergenic.1359	chr7	22561419	22596479	enhancer.intergenic.merged.11555	K562
K562.enhancer.intergenic.1360	chr7	22602162	22604306	enhancer.intergenic.merged.11563	K562
K562.enhancer.intergenic.1361	chr7	22647460	22648744	enhancer.intergenic.merged.11565	K562
K562.enhancer.intergenic.1362	chr7	22664445	22671164	enhancer.intergenic.merged.11566	K562
K562.enhancer.intergenic.1363	chr7	22672367	22673765	enhancer.intergenic.merged.11567	K562
K562.enhancer.intergenic.1364	chr7	22679990	22684371	enhancer.intergenic.merged.11568	K562
K562.enhancer.intergenic.1365	chr7	22688297	22689501	enhancer.intergenic.merged.11569	K562
K562.enhancer.intergenic.1366	chr7	22694873	22697481	enhancer.intergenic.merged.11570	K562
K562.enhancer.intergenic.1367	chr7	22698501	22699749	enhancer.intergenic.merged.11571	K562
K562.enhancer.intergenic.1368	chr7	22700184	22715864	enhancer.intergenic.merged.11572	K562
K562.enhancer.intergenic.1369	chr7	22716414	22718228	enhancer.intergenic.merged.11574	K562
K562.enhancer.intergenic.1370	chr7	23476101	23477301	enhancer.intergenic.merged.11583	K562
K562.enhancer.intergenic.1371	chr7	23477368	23480061	enhancer.intergenic.merged.11584	K562
K562.enhancer.intergenic.1372	chr7	23484410	23486925	enhancer.intergenic.merged.11585	K562
K562.enhancer.intergenic.1373	chr7	25856479	25858101	enhancer.intergenic.merged.11604	K562
K562.enhancer.intergenic.1374	chr7	25861676	25863239	enhancer.intergenic.merged.11604	K562
K562.enhancer.intergenic.1375	chr7	26397935	26399255	enhancer.intergenic.merged.11611	K562
K562.enhancer.intergenic.1376	chr7	26420426	26421577	enhancer.intergenic.merged.11612	K562
K562.enhancer.intergenic.1377	chr7	27457855	27459374	enhancer.intergenic.merged.11633	K562
K562.enhancer.intergenic.1378	chr7	27493644	27495298	enhancer.intergenic.merged.11636	K562
K562.enhancer.intergenic.1379	chr7	27500338	27502782	enhancer.intergenic.merged.11637	K562
K562.enhancer.intergenic.1380	chr7	27662786	27663959	enhancer.intergenic.merged.11638	K562
K562.enhancer.intergenic.1381	chr7	29684948	29686122	enhancer.intergenic.merged.11660	K562
K562.enhancer.intergenic.1382	chr7	32662301	32663558	enhancer.intergenic.merged.11691	K562
K562.enhancer.intergenic.1383	chr7	32668901	32670138	enhancer.intergenic.merged.11692	K562
K562.enhancer.intergenic.1384	chr7	32727756	32729182	enhancer.intergenic.merged.11695	K562
K562.enhancer.intergenic.1385	chr7	32847546	32848617	enhancer.intergenic.merged.11698	K562
K562.enhancer.intergenic.1386	chr7	32904884	32906325	enhancer.intergenic.merged.11700	K562
K562.enhancer.intergenic.1387	chr7	40112172	40113628	enhancer.intergenic.merged.11751	K562
K562.enhancer.intergenic.1388	chr7	41135777	41137209	enhancer.intergenic.merged.11767	K562
K562.enhancer.intergenic.1389	chr7	42887997	42889942	enhancer.intergenic.merged.11785	K562
K562.enhancer.intergenic.1390	chr7	43734109	43735467	enhancer.intergenic.merged.11792	K562
K562.enhancer.intergenic.1391	chr7	44848292	44849635	enhancer.intergenic.merged.11808	K562
K562.enhancer.intergenic.1392	chr7	44986155	44987324	enhancer.intergenic.merged.11809	K562
K562.enhancer.intergenic.1393	chr7	44991901	44993101	enhancer.intergenic.merged.11810	K562
K562.enhancer.intergenic.1394	chr7	44994002	44996183	enhancer.intergenic.merged.11811	K562
K562.enhancer.intergenic.1395	chr7	45768373	45769450	enhancer.intergenic.merged.11818	K562
K562.enhancer.intergenic.1396	chr7	63925557	63927172	enhancer.intergenic.merged.11923	K562
K562.enhancer.intergenic.1397	chr7	64948134	64950217	enhancer.intergenic.merged.11924	K562
K562.enhancer.intergenic.1398	chr7	65037501	65038548	enhancer.intergenic.merged.11925	K562
K562.enhancer.intergenic.1399	chr7	65074582	65081701	enhancer.intergenic.merged.11928	K562
K562.enhancer.intergenic.1400	chr7	65214101	65215230	enhancer.intergenic.merged.11929	K562
K562.enhancer.intergenic.1401	chr7	65215471	65216876	enhancer.intergenic.merged.11930	K562
K562.enhancer.intergenic.1402	chr7	65721952	65723301	enhancer.intergenic.merged.11945	K562
K562.enhancer.intergenic.1403	chr7	65764123	65765714	enhancer.intergenic.merged.11953	K562
K562.enhancer.intergenic.1404	chr7	65770195	65771250	enhancer.intergenic.merged.11954	K562
K562.enhancer.intergenic.1405	chr7	66099087	66100640	enhancer.intergenic.merged.11958	K562
K562.enhancer.intergenic.1406	chr7	66492758	66494042	enhancer.intergenic.merged.11977	K562
K562.enhancer.intergenic.1407	chr7	66498101	66499310	enhancer.intergenic.merged.11978	K562
K562.enhancer.intergenic.1408	chr7	66520866	66522102	enhancer.intergenic.merged.11981	K562
K562.enhancer.intergenic.1409	chr7	66591803	66592890	enhancer.intergenic.merged.11990	K562
K562.enhancer.intergenic.1410	chr7	66844358	66845463	enhancer.intergenic.merged.11993	K562
K562.enhancer.intergenic.1411	chr7	67249673	67252527	enhancer.intergenic.merged.11996	K562
K562.enhancer.intergenic.1412	chr7	67258209	67259968	enhancer.intergenic.merged.11996	K562
K562.enhancer.intergenic.1413	chr7	67301920	67303032	enhancer.intergenic.merged.11998	K562
K562.enhancer.intergenic.1414	chr7	67303415	67304965	enhancer.intergenic.merged.11998	K562
K562.enhancer.intergenic.1415	chr7	73664255	73665595	enhancer.intergenic.merged.12031	K562
K562.enhancer.intergenic.1416	chr7	74164005	74165301	enhancer.intergenic.merged.12056	K562
K562.enhancer.intergenic.1417	chr7	74172501	74173966	enhancer.intergenic.merged.12057	K562
K562.enhancer.intergenic.1418	chr7	74279228	74280288	enhancer.intergenic.merged.12060	K562
K562.enhancer.intergenic.1419	chr7	74649656	74650853	enhancer.intergenic.merged.12067	K562
K562.enhancer.intergenic.1420	chr7	74652701	74654546	enhancer.intergenic.merged.12068	K562
K562.enhancer.intergenic.1421	chr7	74888101	74889405	enhancer.intergenic.merged.12069	K562
K562.enhancer.intergenic.1422	chr7	75527606	75528901	enhancer.intergenic.merged.12071	K562
K562.enhancer.intergenic.1423	chr7	75842027	75843430	enhancer.intergenic.merged.12075	K562
K562.enhancer.intergenic.1424	chr7	76165969	76167051	enhancer.intergenic.merged.12084	K562
K562.enhancer.intergenic.1425	chr7	76168077	76169301	enhancer.intergenic.merged.12085	K562
K562.enhancer.intergenic.1426	chr7	76372803	76373897	enhancer.intergenic.merged.12090	K562
K562.enhancer.intergenic.1427	chr7	76379402	76380448	enhancer.intergenic.merged.12092	K562
K562.enhancer.intergenic.1428	chr7	76392672	76393933	enhancer.intergenic.merged.12095	K562
K562.enhancer.intergenic.1429	chr7	76598459	76600151	enhancer.intergenic.merged.12105	K562
K562.enhancer.intergenic.1430	chr7	76605740	76610427	enhancer.intergenic.merged.12107	K562
K562.enhancer.intergenic.1431	chr7	77064803	77073392	enhancer.intergenic.merged.12120	K562
K562.enhancer.intergenic.1432	chr7	77079839	77082548	enhancer.intergenic.merged.12120	K562
K562.enhancer.intergenic.1433	chr7	77685099	77686504	enhancer.intergenic.merged.12132	K562
K562.enhancer.intergenic.1434	chr7	81160701	81161718	enhancer.intergenic.merged.12151	K562
K562.enhancer.intergenic.1435	chr7	81208609	81209950	enhancer.intergenic.merged.12152	K562
K562.enhancer.intergenic.1436	chr7	84816344	84817793	enhancer.intergenic.merged.12162	K562
K562.enhancer.intergenic.1437	chr7	84880062	84881265	enhancer.intergenic.merged.12163	K562
K562.enhancer.intergenic.1438	chr7	87106783	87107811	enhancer.intergenic.merged.12166	K562
K562.enhancer.intergenic.1439	chr7	94508279	94509531	enhancer.intergenic.merged.12208	K562
K562.enhancer.intergenic.1440	chr7	97971162	97972808	enhancer.intergenic.merged.12214	K562
K562.enhancer.intergenic.1441	chr7	98213501	98214917	enhancer.intergenic.merged.12215	K562
K562.enhancer.intergenic.1442	chr7	98818178	98819657	enhancer.intergenic.merged.12224	K562
K562.enhancer.intergenic.1443	chr7	99806657	99807701	enhancer.intergenic.merged.12237	K562
K562.enhancer.intergenic.1444	chr7	99832791	99833982	enhancer.intergenic.merged.12239	K562
K562.enhancer.intergenic.1445	chr7	100450236	100451303	enhancer.intergenic.merged.12248	K562
K562.enhancer.intergenic.1446	chr7	100835956	100837889	enhancer.intergenic.merged.12253	K562
K562.enhancer.intergenic.1447	chr7	100839709	100841088	enhancer.intergenic.merged.12253	K562
K562.enhancer.intergenic.1448	chr7	101813517	101814919	enhancer.intergenic.merged.12274	K562
K562.enhancer.intergenic.1449	chr7	104944697	104945866	enhancer.intergenic.merged.12298	K562
K562.enhancer.intergenic.1450	chr7	104983506	104985118	enhancer.intergenic.merged.12302	K562
K562.enhancer.intergenic.1451	chr7	105011213	105012651	enhancer.intergenic.merged.12303	K562
K562.enhancer.intergenic.1452	chr7	106568381	106570030	enhancer.intergenic.merged.12317	K562
K562.enhancer.intergenic.1453	chr7	106590011	106591409	enhancer.intergenic.merged.12318	K562
K562.enhancer.intergenic.1454	chr7	106598360	106599501	enhancer.intergenic.merged.12319	K562
K562.enhancer.intergenic.1455	chr7	106774467	106776309	enhancer.intergenic.merged.12332	K562
K562.enhancer.intergenic.1456	chr7	106813235	106814378	enhancer.intergenic.merged.12335	K562
K562.enhancer.intergenic.1457	chr7	106977238	106978364	enhancer.intergenic.merged.12337	K562
K562.enhancer.intergenic.1458	chr7	107005189	107008635	enhancer.intergenic.merged.12338	K562
K562.enhancer.intergenic.1459	chr7	107008735	107010830	enhancer.intergenic.merged.12339	K562
K562.enhancer.intergenic.1460	chr7	107017555	107018701	enhancer.intergenic.merged.12340	K562
K562.enhancer.intergenic.1461	chr7	116951240	116952693	enhancer.intergenic.merged.12441	K562
K562.enhancer.intergenic.1462	chr7	119814935	119816408	enhancer.intergenic.merged.12448	K562
K562.enhancer.intergenic.1463	chr7	119906694	119908137	enhancer.intergenic.merged.12449	K562
K562.enhancer.intergenic.1464	chr7	125604601	125605931	enhancer.intergenic.merged.12470	K562
K562.enhancer.intergenic.1465	chr7	128530404	128531588	enhancer.intergenic.merged.12483	K562
K562.enhancer.intergenic.1466	chr7	128827941	128829632	enhancer.intergenic.merged.12489	K562
K562.enhancer.intergenic.1467	chr7	129491501	129492701	enhancer.intergenic.merged.12494	K562
K562.enhancer.intergenic.1468	chr7	129493132	129494272	enhancer.intergenic.merged.12495	K562
K562.enhancer.intergenic.1469	chr7	129595154	129596301	enhancer.intergenic.merged.12500	K562
K562.enhancer.intergenic.1470	chr7	129607446	129608735	enhancer.intergenic.merged.12501	K562
K562.enhancer.intergenic.1471	chr7	129779649	129780917	enhancer.intergenic.merged.12504	K562
K562.enhancer.intergenic.1472	chr7	130151962	130153604	enhancer.intergenic.merged.12510	K562
K562.enhancer.intergenic.1473	chr7	130224359	130225617	enhancer.intergenic.merged.12511	K562
K562.enhancer.intergenic.1474	chr7	130912798	130914557	enhancer.intergenic.merged.12550	K562
K562.enhancer.intergenic.1475	chr7	131071578	131074268	enhancer.intergenic.merged.12565	K562
K562.enhancer.intergenic.1476	chr7	131105698	131110935	enhancer.intergenic.merged.12566	K562
K562.enhancer.intergenic.1477	chr7	139541965	139543101	enhancer.intergenic.merged.12635	K562
K562.enhancer.intergenic.1478	chr7	142804433	142805652	enhancer.intergenic.merged.12659	K562
K562.enhancer.intergenic.1479	chr7	142808477	142809780	enhancer.intergenic.merged.12659	K562
K562.enhancer.intergenic.1480	chr7	142812072	142813592	enhancer.intergenic.merged.12659	K562
K562.enhancer.intergenic.1481	chr7	145783471	145785354	enhancer.intergenic.merged.12696	K562
K562.enhancer.intergenic.1482	chr7	145794626	145795970	enhancer.intergenic.merged.12697	K562
K562.enhancer.intergenic.1483	chr7	145917445	145918757	enhancer.intergenic.merged.12698	K562
K562.enhancer.intergenic.1484	chr7	148903848	148905129	enhancer.intergenic.merged.12703	K562
K562.enhancer.intergenic.1485	chr7	148940653	148941798	enhancer.intergenic.merged.12704	K562
K562.enhancer.intergenic.1486	chr7	148986737	148988108	enhancer.intergenic.merged.12705	K562
K562.enhancer.intergenic.1487	chr7	149624186	149625276	enhancer.intergenic.merged.12713	K562
K562.enhancer.intergenic.1488	chr7	150404966	150406414	enhancer.intergenic.merged.12725	K562
K562.enhancer.intergenic.1489	chr7	152463162	152464640	enhancer.intergenic.merged.12753	K562
K562.enhancer.intergenic.1490	chr7	152601901	152603495	enhancer.intergenic.merged.12754	K562
K562.enhancer.intergenic.1491	chr7	156637860	156639760	enhancer.intergenic.merged.12785	K562
K562.enhancer.intergenic.1492	chr7	156999397	157001009	enhancer.intergenic.merged.12790	K562
K562.enhancer.intergenic.1493	chr7	157001180	157003085	enhancer.intergenic.merged.12791	K562
K562.enhancer.intergenic.1494	chr7	158973152	158974301	enhancer.intergenic.merged.12806	K562
K562.enhancer.intergenic.1495	chr7	159006380	159007501	enhancer.intergenic.merged.12807	K562
K562.enhancer.intergenic.1496	chr8	1754933	1756299	enhancer.intergenic.merged.12818	K562
K562.enhancer.intergenic.1497	chr8	1759232	1763585	enhancer.intergenic.merged.12819	K562
K562.enhancer.intergenic.1498	chr8	2127010	2128301	enhancer.intergenic.merged.12821	K562
K562.enhancer.intergenic.1499	chr8	2622963	2624918	enhancer.intergenic.merged.12828	K562
K562.enhancer.intergenic.1500	chr8	2724676	2729687	enhancer.intergenic.merged.12829	K562
K562.enhancer.intergenic.1501	chr8	2732086	2734172	enhancer.intergenic.merged.12830	K562
K562.enhancer.intergenic.1502	chr8	2740744	2742237	enhancer.intergenic.merged.12831	K562
K562.enhancer.intergenic.1503	chr8	2767451	2770538	enhancer.intergenic.merged.12833	K562
K562.enhancer.intergenic.1504	chr8	2771501	2774180	enhancer.intergenic.merged.12834	K562
K562.enhancer.intergenic.1505	chr8	2781215	2783160	enhancer.intergenic.merged.12835	K562
K562.enhancer.intergenic.1506	chr8	2790744	2792226	enhancer.intergenic.merged.12836	K562
K562.enhancer.intergenic.1507	chr8	2801506	2803295	enhancer.intergenic.merged.12837	K562
K562.enhancer.intergenic.1508	chr8	2804158	2806997	enhancer.intergenic.merged.12838	K562
K562.enhancer.intergenic.1509	chr8	2809381	2811953	enhancer.intergenic.merged.12839	K562
K562.enhancer.intergenic.1510	chr8	6651029	6652056	enhancer.intergenic.merged.12842	K562
K562.enhancer.intergenic.1511	chr8	8234369	8236690	enhancer.intergenic.merged.12854	K562
K562.enhancer.intergenic.1512	chr8	8239265	8241091	enhancer.intergenic.merged.12855	K562
K562.enhancer.intergenic.1513	chr8	8242547	8245072	enhancer.intergenic.merged.12856	K562
K562.enhancer.intergenic.1514	chr8	9074315	9075491	enhancer.intergenic.merged.12869	K562
K562.enhancer.intergenic.1515	chr8	9080971	9083438	enhancer.intergenic.merged.12871	K562
K562.enhancer.intergenic.1516	chr8	10715785	10716916	enhancer.intergenic.merged.12884	K562
K562.enhancer.intergenic.1517	chr8	12538301	12539601	enhancer.intergenic.merged.12904	K562
K562.enhancer.intergenic.1518	chr8	15416501	15417686	enhancer.intergenic.merged.12921	K562
K562.enhancer.intergenic.1519	chr8	15873501	15874701	enhancer.intergenic.merged.12927	K562
K562.enhancer.intergenic.1520	chr8	19815901	19817101	enhancer.intergenic.merged.12975	K562
K562.enhancer.intergenic.1521	chr8	22693266	22696282	enhancer.intergenic.merged.12986	K562
K562.enhancer.intergenic.1522	chr8	22958363	22960021	enhancer.intergenic.merged.12989	K562
K562.enhancer.intergenic.1523	chr8	29529036	29530398	enhancer.intergenic.merged.13044	K562
K562.enhancer.intergenic.1524	chr8	33524329	33525701	enhancer.intergenic.merged.13127	K562
K562.enhancer.intergenic.1525	chr8	33537211	33538431	enhancer.intergenic.merged.13128	K562
K562.enhancer.intergenic.1526	chr8	37785170	37786660	enhancer.intergenic.merged.13170	K562
K562.enhancer.intergenic.1527	chr8	37909738	37910803	enhancer.intergenic.merged.13171	K562
K562.enhancer.intergenic.1528	chr8	37924444	37925532	enhancer.intergenic.merged.13172	K562
K562.enhancer.intergenic.1529	chr8	38077918	38079593	enhancer.intergenic.merged.13173	K562
K562.enhancer.intergenic.1530	chr8	38080529	38084819	enhancer.intergenic.merged.13174	K562
K562.enhancer.intergenic.1531	chr8	38086839	38093092	enhancer.intergenic.merged.13175	K562
K562.enhancer.intergenic.1532	chr8	41552786	41553819	enhancer.intergenic.merged.13211	K562
K562.enhancer.intergenic.1533	chr8	41822235	41824301	enhancer.intergenic.merged.13226	K562
K562.enhancer.intergenic.1534	chr8	41827587	41829363	enhancer.intergenic.merged.13227	K562
K562.enhancer.intergenic.1535	chr8	42789418	42790448	enhancer.intergenic.merged.13235	K562
K562.enhancer.intergenic.1536	chr8	42790653	42792084	enhancer.intergenic.merged.13236	K562
K562.enhancer.intergenic.1537	chr8	46607643	46609030	enhancer.intergenic.merged.13240	K562
K562.enhancer.intergenic.1538	chr8	47738239	47739473	enhancer.intergenic.merged.13243	K562
K562.enhancer.intergenic.1539	chr8	49081459	49082701	enhancer.intergenic.merged.13279	K562
K562.enhancer.intergenic.1540	chr8	49091764	49093493	enhancer.intergenic.merged.13280	K562
K562.enhancer.intergenic.1541	chr8	49131283	49132465	enhancer.intergenic.merged.13281	K562
K562.enhancer.intergenic.1542	chr8	49167391	49168898	enhancer.intergenic.merged.13282	K562
K562.enhancer.intergenic.1543	chr8	49168969	49170455	enhancer.intergenic.merged.13283	K562
K562.enhancer.intergenic.1544	chr8	49171501	49172701	enhancer.intergenic.merged.13284	K562
K562.enhancer.intergenic.1545	chr8	49229704	49233080	enhancer.intergenic.merged.13285	K562
K562.enhancer.intergenic.1546	chr8	49246919	49248021	enhancer.intergenic.merged.13286	K562
K562.enhancer.intergenic.1547	chr8	49251066	49252655	enhancer.intergenic.merged.13287	K562
K562.enhancer.intergenic.1548	chr8	49262879	49264646	enhancer.intergenic.merged.13288	K562
K562.enhancer.intergenic.1549	chr8	49267048	49268426	enhancer.intergenic.merged.13289	K562
K562.enhancer.intergenic.1550	chr8	49290871	49292185	enhancer.intergenic.merged.13290	K562
K562.enhancer.intergenic.1551	chr8	54023020	54024465	enhancer.intergenic.merged.13297	K562
K562.enhancer.intergenic.1552	chr8	54105576	54106701	enhancer.intergenic.merged.13299	K562
K562.enhancer.intergenic.1553	chr8	55847464	55848548	enhancer.intergenic.merged.13312	K562
K562.enhancer.intergenic.1554	chr8	55851514	55852971	enhancer.intergenic.merged.13313	K562
K562.enhancer.intergenic.1555	chr8	61579301	61580501	enhancer.intergenic.merged.13354	K562
K562.enhancer.intergenic.1556	chr8	66112533	66113719	enhancer.intergenic.merged.13372	K562
K562.enhancer.intergenic.1557	chr8	67365760	67367272	enhancer.intergenic.merged.13388	K562
K562.enhancer.intergenic.1558	chr8	69994009	69995469	enhancer.intergenic.merged.13411	K562
K562.enhancer.intergenic.1559	chr8	74634429	74635701	enhancer.intergenic.merged.13451	K562
K562.enhancer.intergenic.1560	chr8	74638116	74639417	enhancer.intergenic.merged.13452	K562
K562.enhancer.intergenic.1561	chr8	74657520	74659171	enhancer.intergenic.merged.13453	K562
K562.enhancer.intergenic.1562	chr8	74661860	74664796	enhancer.intergenic.merged.13454	K562
K562.enhancer.intergenic.1563	chr8	74667167	74668767	enhancer.intergenic.merged.13455	K562
K562.enhancer.intergenic.1564	chr8	74680430	74682708	enhancer.intergenic.merged.13456	K562
K562.enhancer.intergenic.1565	chr8	74686676	74688402	enhancer.intergenic.merged.13458	K562
K562.enhancer.intergenic.1566	chr8	74690482	74693420	enhancer.intergenic.merged.13459	K562
K562.enhancer.intergenic.1567	chr8	74706261	74707501	enhancer.intergenic.merged.13460	K562
K562.enhancer.intergenic.1568	chr8	74708859	74711901	enhancer.intergenic.merged.13461	K562
K562.enhancer.intergenic.1569	chr8	74720301	74721501	enhancer.intergenic.merged.13462	K562
K562.enhancer.intergenic.1570	chr8	74724524	74729198	enhancer.intergenic.merged.13463	K562
K562.enhancer.intergenic.1571	chr8	74729524	74733823	enhancer.intergenic.merged.13464	K562
K562.enhancer.intergenic.1572	chr8	74735148	74741010	enhancer.intergenic.merged.13465	K562
K562.enhancer.intergenic.1573	chr8	74741169	74743484	enhancer.intergenic.merged.13466	K562
K562.enhancer.intergenic.1574	chr8	74744287	74749636	enhancer.intergenic.merged.13467	K562
K562.enhancer.intergenic.1575	chr8	74755599	74761261	enhancer.intergenic.merged.13468	K562
K562.enhancer.intergenic.1576	chr8	74765711	74767508	enhancer.intergenic.merged.13469	K562
K562.enhancer.intergenic.1577	chr8	74772024	74775904	enhancer.intergenic.merged.13470	K562
K562.enhancer.intergenic.1578	chr8	74776466	74777974	enhancer.intergenic.merged.13471	K562
K562.enhancer.intergenic.1579	chr8	74779532	74780664	enhancer.intergenic.merged.13472	K562
K562.enhancer.intergenic.1580	chr8	74781523	74782817	enhancer.intergenic.merged.13473	K562
K562.enhancer.intergenic.1581	chr8	74786701	74787932	enhancer.intergenic.merged.13474	K562
K562.enhancer.intergenic.1582	chr8	74790164	74791662	enhancer.intergenic.merged.13475	K562
K562.enhancer.intergenic.1583	chr8	74791694	74794127	enhancer.intergenic.merged.13476	K562
K562.enhancer.intergenic.1584	chr8	74795032	74796815	enhancer.intergenic.merged.13477	K562
K562.enhancer.intergenic.1585	chr8	74799906	74804316	enhancer.intergenic.merged.13478	K562
K562.enhancer.intergenic.1586	chr8	74806086	74808814	enhancer.intergenic.merged.13479	K562
K562.enhancer.intergenic.1587	chr8	74808937	74810398	enhancer.intergenic.merged.13480	K562
K562.enhancer.intergenic.1588	chr8	74810625	74818716	enhancer.intergenic.merged.13481	K562
K562.enhancer.intergenic.1589	chr8	74821022	74822292	enhancer.intergenic.merged.13482	K562
K562.enhancer.intergenic.1590	chr8	75215561	75217242	enhancer.intergenic.merged.13484	K562
K562.enhancer.intergenic.1591	chr8	76132989	76134898	enhancer.intergenic.merged.13486	K562
K562.enhancer.intergenic.1592	chr8	76139266	76140527	enhancer.intergenic.merged.13487	K562
K562.enhancer.intergenic.1593	chr8	76209013	76210699	enhancer.intergenic.merged.13488	K562
K562.enhancer.intergenic.1594	chr8	79793205	79794279	enhancer.intergenic.merged.13542	K562
K562.enhancer.intergenic.1595	chr8	85173021	85174362	enhancer.intergenic.merged.13560	K562
K562.enhancer.intergenic.1596	chr8	85938901	85940033	enhancer.intergenic.merged.13565	K562
K562.enhancer.intergenic.1597	chr8	85959685	85960701	enhancer.intergenic.merged.13566	K562
K562.enhancer.intergenic.1598	chr8	89729108	89730407	enhancer.intergenic.merged.13598	K562
K562.enhancer.intergenic.1599	chr8	90220781	90222476	enhancer.intergenic.merged.13609	K562
K562.enhancer.intergenic.1600	chr8	90222817	90224391	enhancer.intergenic.merged.13610	K562
K562.enhancer.intergenic.1601	chr8	95271701	95272950	enhancer.intergenic.merged.13641	K562
K562.enhancer.intergenic.1602	chr8	100907775	100908990	enhancer.intergenic.merged.13711	K562
K562.enhancer.intergenic.1603	chr8	100911119	100912378	enhancer.intergenic.merged.13711	K562
K562.enhancer.intergenic.1604	chr8	101126343	101127376	enhancer.intergenic.merged.13722	K562
K562.enhancer.intergenic.1605	chr8	102412813	102414240	enhancer.intergenic.merged.13745	K562
K562.enhancer.intergenic.1606	chr8	102415403	102416780	enhancer.intergenic.merged.13746	K562
K562.enhancer.intergenic.1607	chr8	102730570	102731623	enhancer.intergenic.merged.13754	K562
K562.enhancer.intergenic.1608	chr8	121336102	121337409	enhancer.intergenic.merged.13903	K562
K562.enhancer.intergenic.1609	chr8	123166194	123168041	enhancer.intergenic.merged.13954	K562
K562.enhancer.intergenic.1610	chr8	123275101	123276129	enhancer.intergenic.merged.13956	K562
K562.enhancer.intergenic.1611	chr8	124847347	124848626	enhancer.intergenic.merged.13985	K562
K562.enhancer.intergenic.1612	chr8	125950674	125951950	enhancer.intergenic.merged.14010	K562
K562.enhancer.intergenic.1613	chr8	127618057	127619398	enhancer.intergenic.merged.14123	K562
K562.enhancer.intergenic.1614	chr8	128176456	128177701	enhancer.intergenic.merged.14136	K562
K562.enhancer.intergenic.1615	chr8	128343578	128344658	enhancer.intergenic.merged.14142	K562
K562.enhancer.intergenic.1616	chr8	128427732	128428908	enhancer.intergenic.merged.14145	K562
K562.enhancer.intergenic.1617	chr8	129420257	129421637	enhancer.intergenic.merged.14165	K562
K562.enhancer.intergenic.1618	chr8	129553984	129560163	enhancer.intergenic.merged.14171	K562
K562.enhancer.intergenic.1619	chr8	129565819	129571289	enhancer.intergenic.merged.14172	K562
K562.enhancer.intergenic.1620	chr8	129571447	129576620	enhancer.intergenic.merged.14173	K562
K562.enhancer.intergenic.1621	chr8	129581168	129585050	enhancer.intergenic.merged.14174	K562
K562.enhancer.intergenic.1622	chr8	129591731	129592797	enhancer.intergenic.merged.14175	K562
K562.enhancer.intergenic.1623	chr8	129676851	129679021	enhancer.intergenic.merged.14176	K562
K562.enhancer.intergenic.1624	chr8	129681634	129682956	enhancer.intergenic.merged.14177	K562
K562.enhancer.intergenic.1625	chr8	129686584	129698046	enhancer.intergenic.merged.14178	K562
K562.enhancer.intergenic.1626	chr8	129707583	129708671	enhancer.intergenic.merged.14180	K562
K562.enhancer.intergenic.1627	chr8	134831794	134832804	enhancer.intergenic.merged.14245	K562
K562.enhancer.intergenic.1628	chr8	136260247	136261501	enhancer.intergenic.merged.14250	K562
K562.enhancer.intergenic.1629	chr8	136530214	136531296	enhancer.intergenic.merged.14251	K562
K562.enhancer.intergenic.1630	chr8	136630800	136632141	enhancer.intergenic.merged.14252	K562
K562.enhancer.intergenic.1631	chr8	136661875	136663101	enhancer.intergenic.merged.14253	K562
K562.enhancer.intergenic.1632	chr8	136670770	136672279	enhancer.intergenic.merged.14254	K562
K562.enhancer.intergenic.1633	chr8	140509371	140510793	enhancer.intergenic.merged.14263	K562
K562.enhancer.intergenic.1634	chr8	141021324	141022491	enhancer.intergenic.merged.14266	K562
K562.enhancer.intergenic.1635	chr8	143278235	143282169	enhancer.intergenic.merged.14328	K562
K562.enhancer.intergenic.1636	chr8	143407540	143408701	enhancer.intergenic.merged.14332	K562
K562.enhancer.intergenic.1637	chr8	143632089	143633978	enhancer.intergenic.merged.14338	K562
K562.enhancer.intergenic.1638	chr8	143770806	143772278	enhancer.intergenic.merged.14343	K562
K562.enhancer.intergenic.1639	chr8	143830266	143831835	enhancer.intergenic.merged.14345	K562
K562.enhancer.intergenic.1640	chr8	143899301	143900457	enhancer.intergenic.merged.14346	K562
K562.enhancer.intergenic.1641	chr8	144090450	144091560	enhancer.intergenic.merged.14348	K562
K562.enhancer.intergenic.1642	chr8	144795018	144796554	enhancer.intergenic.merged.14354	K562
K562.enhancer.intergenic.1643	chr8	144998007	144999406	enhancer.intergenic.merged.14358	K562
K562.enhancer.intergenic.1644	chr8	145002315	145005489	enhancer.intergenic.merged.14359	K562
K562.enhancer.intergenic.1645	chr8	145026314	145027477	enhancer.intergenic.merged.14361	K562
K562.enhancer.intergenic.1646	chr8	145031160	145032983	enhancer.intergenic.merged.14362	K562
K562.enhancer.intergenic.1647	chr9	114006	115065	enhancer.intergenic.merged.14365	K562
K562.enhancer.intergenic.1648	chr9	3527594	3529218	enhancer.intergenic.merged.14379	K562
K562.enhancer.intergenic.1649	chr9	5879050	5880301	enhancer.intergenic.merged.14401	K562
K562.enhancer.intergenic.1650	chr9	6681067	6682103	enhancer.intergenic.merged.14411	K562
K562.enhancer.intergenic.1651	chr9	14318229	14319538	enhancer.intergenic.merged.14477	K562
K562.enhancer.intergenic.1652	chr9	14322006	14323317	enhancer.intergenic.merged.14478	K562
K562.enhancer.intergenic.1653	chr9	14522208	14524649	enhancer.intergenic.merged.14481	K562
K562.enhancer.intergenic.1654	chr9	14528619	14529956	enhancer.intergenic.merged.14482	K562
K562.enhancer.intergenic.1655	chr9	14992583	14993686	enhancer.intergenic.merged.14486	K562
K562.enhancer.intergenic.1656	chr9	15386101	15387368	enhancer.intergenic.merged.14491	K562
K562.enhancer.intergenic.1657	chr9	29179321	29187581	enhancer.intergenic.merged.14595	K562
K562.enhancer.intergenic.1658	chr9	29193677	29196432	enhancer.intergenic.merged.14596	K562
K562.enhancer.intergenic.1659	chr9	29200286	29204437	enhancer.intergenic.merged.14597	K562
K562.enhancer.intergenic.1660	chr9	29208648	29209914	enhancer.intergenic.merged.14598	K562
K562.enhancer.intergenic.1661	chr9	29210096	29212040	enhancer.intergenic.merged.14599	K562
K562.enhancer.intergenic.1662	chr9	29215186	29218380	enhancer.intergenic.merged.14600	K562
K562.enhancer.intergenic.1663	chr9	35023039	35024056	enhancer.intergenic.merged.14631	K562
K562.enhancer.intergenic.1664	chr9	35603964	35605301	enhancer.intergenic.merged.14633	K562
K562.enhancer.intergenic.1665	chr9	35646326	35647501	enhancer.intergenic.merged.14635	K562
K562.enhancer.intergenic.1666	chr9	35914017	35915074	enhancer.intergenic.merged.14639	K562
K562.enhancer.intergenic.1667	chr9	36448301	36449535	enhancer.intergenic.merged.14651	K562
K562.enhancer.intergenic.1668	chr9	36486743	36488458	enhancer.intergenic.merged.14654	K562
K562.enhancer.intergenic.1669	chr9	37078786	37080167	enhancer.intergenic.merged.14659	K562
K562.enhancer.intergenic.1670	chr9	40105958	40107474	enhancer.intergenic.merged.14686	K562
K562.enhancer.intergenic.1671	chr9	40997849	40999247	enhancer.intergenic.merged.14693	K562
K562.enhancer.intergenic.1672	chr9	42852101	42853101	enhancer.intergenic.merged.14702	K562
K562.enhancer.intergenic.1673	chr9	42898386	42902532	enhancer.intergenic.merged.14703	K562
K562.enhancer.intergenic.1674	chr9	62798533	62800463	enhancer.intergenic.merged.14705	K562
K562.enhancer.intergenic.1675	chr9	62800884	62803171	enhancer.intergenic.merged.14706	K562
K562.enhancer.intergenic.1676	chr9	62813669	62816086	enhancer.intergenic.merged.14707	K562
K562.enhancer.intergenic.1677	chr9	62834328	62835927	enhancer.intergenic.merged.14712	K562
K562.enhancer.intergenic.1678	chr9	63335501	63336537	enhancer.intergenic.merged.14715	K562
K562.enhancer.intergenic.1679	chr9	63343682	63344991	enhancer.intergenic.merged.14715	K562
K562.enhancer.intergenic.1680	chr9	63346501	63347741	enhancer.intergenic.merged.14715	K562
K562.enhancer.intergenic.1681	chr9	63353077	63354597	enhancer.intergenic.merged.14717	K562
K562.enhancer.intergenic.1682	chr9	63355598	63358101	enhancer.intergenic.merged.14717	K562
K562.enhancer.intergenic.1683	chr9	63368061	63369255	enhancer.intergenic.merged.14719	K562
K562.enhancer.intergenic.1684	chr9	63816021	63826055	enhancer.intergenic.merged.14720	K562
K562.enhancer.intergenic.1685	chr9	63827701	63828901	enhancer.intergenic.merged.14721	K562
K562.enhancer.intergenic.1686	chr9	63830760	63832165	enhancer.intergenic.merged.14722	K562
K562.enhancer.intergenic.1687	chr9	63836100	63837378	enhancer.intergenic.merged.14723	K562
K562.enhancer.intergenic.1688	chr9	63852581	63854472	enhancer.intergenic.merged.14725	K562
K562.enhancer.intergenic.1689	chr9	63859115	63860218	enhancer.intergenic.merged.14726	K562
K562.enhancer.intergenic.1690	chr9	65385473	65387305	enhancer.intergenic.merged.14737	K562
K562.enhancer.intergenic.1691	chr9	67722693	67724360	enhancer.intergenic.merged.14739	K562
K562.enhancer.intergenic.1692	chr9	69106701	69107901	enhancer.intergenic.merged.14748	K562
K562.enhancer.intergenic.1693	chr9	70216403	70217881	enhancer.intergenic.merged.14759	K562
K562.enhancer.intergenic.1694	chr9	70417692	70421428	enhancer.intergenic.merged.14766	K562
K562.enhancer.intergenic.1695	chr9	73143504	73144698	enhancer.intergenic.merged.14808	K562
K562.enhancer.intergenic.1696	chr9	73978666	73979863	enhancer.intergenic.merged.14814	K562
K562.enhancer.intergenic.1697	chr9	76362180	76364506	enhancer.intergenic.merged.14824	K562
K562.enhancer.intergenic.1698	chr9	87410309	87415437	enhancer.intergenic.merged.14947	K562
K562.enhancer.intergenic.1699	chr9	87810289	87811461	enhancer.intergenic.merged.14951	K562
K562.enhancer.intergenic.1700	chr9	89309267	89310752	enhancer.intergenic.merged.14971	K562
K562.enhancer.intergenic.1701	chr9	91192739	91194247	enhancer.intergenic.merged.14991	K562
K562.enhancer.intergenic.1702	chr9	92146735	92147807	enhancer.intergenic.merged.14997	K562
K562.enhancer.intergenic.1703	chr9	93342800	93344416	enhancer.intergenic.merged.15014	K562
K562.enhancer.intergenic.1704	chr9	93568562	93570842	enhancer.intergenic.merged.15016	K562
K562.enhancer.intergenic.1705	chr9	93575527	93576798	enhancer.intergenic.merged.15017	K562
K562.enhancer.intergenic.1706	chr9	94165392	94166597	enhancer.intergenic.merged.15020	K562
K562.enhancer.intergenic.1707	chr9	94331895	94333174	enhancer.intergenic.merged.15026	K562
K562.enhancer.intergenic.1708	chr9	94554134	94555415	enhancer.intergenic.merged.15029	K562
K562.enhancer.intergenic.1709	chr9	95407008	95408338	enhancer.intergenic.merged.15039	K562
K562.enhancer.intergenic.1710	chr9	95426296	95427570	enhancer.intergenic.merged.15041	K562
K562.enhancer.intergenic.1711	chr9	96278981	96280538	enhancer.intergenic.merged.15052	K562
K562.enhancer.intergenic.1712	chr9	97236901	97239242	enhancer.intergenic.merged.15063	K562
K562.enhancer.intergenic.1713	chr9	97802991	97804126	enhancer.intergenic.merged.15069	K562
K562.enhancer.intergenic.1714	chr9	97943095	97944975	enhancer.intergenic.merged.15072	K562
K562.enhancer.intergenic.1715	chr9	97981481	97982702	enhancer.intergenic.merged.15074	K562
K562.enhancer.intergenic.1716	chr9	98256153	98257531	enhancer.intergenic.merged.15077	K562
K562.enhancer.intergenic.1717	chr9	98867326	98868530	enhancer.intergenic.merged.15078	K562
K562.enhancer.intergenic.1718	chr9	98886386	98887633	enhancer.intergenic.merged.15079	K562
K562.enhancer.intergenic.1719	chr9	98916208	98917592	enhancer.intergenic.merged.15080	K562
K562.enhancer.intergenic.1720	chr9	98929413	98932594	enhancer.intergenic.merged.15081	K562
K562.enhancer.intergenic.1721	chr9	98934243	98935363	enhancer.intergenic.merged.15082	K562
K562.enhancer.intergenic.1722	chr9	99072671	99077561	enhancer.intergenic.merged.15083	K562
K562.enhancer.intergenic.1723	chr9	99819418	99820641	enhancer.intergenic.merged.15088	K562
K562.enhancer.intergenic.1724	chr9	100598376	100599500	enhancer.intergenic.merged.15092	K562
K562.enhancer.intergenic.1725	chr9	104967748	104969096	enhancer.intergenic.merged.15104	K562
K562.enhancer.intergenic.1726	chr9	104991190	104992249	enhancer.intergenic.merged.15105	K562
K562.enhancer.intergenic.1727	chr9	105855872	105857105	enhancer.intergenic.merged.15112	K562
K562.enhancer.intergenic.1728	chr9	105858801	105860258	enhancer.intergenic.merged.15113	K562
K562.enhancer.intergenic.1729	chr9	112179719	112181755	enhancer.intergenic.merged.15215	K562
K562.enhancer.intergenic.1730	chr9	113540771	113542196	enhancer.intergenic.merged.15226	K562
K562.enhancer.intergenic.1731	chr9	114603565	114604791	enhancer.intergenic.merged.15233	K562
K562.enhancer.intergenic.1732	chr9	122579376	122580519	enhancer.intergenic.merged.15299	K562
K562.enhancer.intergenic.1733	chr9	123299178	123300283	enhancer.intergenic.merged.15300	K562
K562.enhancer.intergenic.1734	chr9	123343052	123344054	enhancer.intergenic.merged.15301	K562
K562.enhancer.intergenic.1735	chr9	125409601	125410901	enhancer.intergenic.merged.15313	K562
K562.enhancer.intergenic.1736	chr9	127244695	127245951	enhancer.intergenic.merged.15320	K562
K562.enhancer.intergenic.1737	chr9	127694353	127697489	enhancer.intergenic.merged.15325	K562
K562.enhancer.intergenic.1738	chr9	127699142	127700810	enhancer.intergenic.merged.15326	K562
K562.enhancer.intergenic.1739	chr9	127828019	127829059	enhancer.intergenic.merged.15330	K562
K562.enhancer.intergenic.1740	chr9	127862131	127863307	enhancer.intergenic.merged.15331	K562
K562.enhancer.intergenic.1741	chr9	127903143	127904341	enhancer.intergenic.merged.15332	K562
K562.enhancer.intergenic.1742	chr9	128686429	128687901	enhancer.intergenic.merged.15343	K562
K562.enhancer.intergenic.1743	chr9	129405979	129407085	enhancer.intergenic.merged.15360	K562
K562.enhancer.intergenic.1744	chr9	129413166	129414220	enhancer.intergenic.merged.15361	K562
K562.enhancer.intergenic.1745	chr9	129482141	129483213	enhancer.intergenic.merged.15374	K562
K562.enhancer.intergenic.1746	chr9	129487959	129491191	enhancer.intergenic.merged.15374	K562
K562.enhancer.intergenic.1747	chr9	129492927	129495952	enhancer.intergenic.merged.15374	K562
K562.enhancer.intergenic.1748	chr9	129587189	129588264	enhancer.intergenic.merged.15383	K562
K562.enhancer.intergenic.1749	chr9	130149121	130150579	enhancer.intergenic.merged.15395	K562
K562.enhancer.intergenic.1750	chr9	130150828	130151845	enhancer.intergenic.merged.15396	K562
K562.enhancer.intergenic.1751	chr9	130534878	130536101	enhancer.intergenic.merged.15397	K562
K562.enhancer.intergenic.1752	chr9	131277712	131279025	enhancer.intergenic.merged.15406	K562
K562.enhancer.intergenic.1753	chr9	131372914	131374271	enhancer.intergenic.merged.15407	K562
K562.enhancer.intergenic.1754	chr9	133001627	133004741	enhancer.intergenic.merged.15410	K562
K562.enhancer.intergenic.1755	chr9	133029000	133030340	enhancer.intergenic.merged.15411	K562
K562.enhancer.intergenic.1756	chr9	135449563	135450594	enhancer.intergenic.merged.15438	K562
K562.enhancer.intergenic.1757	chr9	136586685	136587875	enhancer.intergenic.merged.15456	K562
K562.enhancer.intergenic.1758	chr9	136644615	136647050	enhancer.intergenic.merged.15460	K562
K562.enhancer.intergenic.1759	chr9	136727576	136728674	enhancer.intergenic.merged.15461	K562
K562.enhancer.intergenic.1760	chr9	136949589	136950728	enhancer.intergenic.merged.15468	K562
K562.enhancer.intergenic.1761	chr9	137126989	137128760	enhancer.intergenic.merged.15474	K562
K562.enhancer.intergenic.1762	chr9	137129208	137130228	enhancer.intergenic.merged.15474	K562
K562.enhancer.intergenic.1763	chr10	75006	76537	enhancer.intergenic.merged.15485	K562
K562.enhancer.intergenic.1764	chr10	1159173	1160263	enhancer.intergenic.merged.15488	K562
K562.enhancer.intergenic.1765	chr10	2314574	2316010	enhancer.intergenic.merged.15498	K562
K562.enhancer.intergenic.1766	chr10	3317192	3319889	enhancer.intergenic.merged.15512	K562
K562.enhancer.intergenic.1767	chr10	3381701	3382901	enhancer.intergenic.merged.15513	K562
K562.enhancer.intergenic.1768	chr10	3553642	3556956	enhancer.intergenic.merged.15527	K562
K562.enhancer.intergenic.1769	chr10	3735701	3736901	enhancer.intergenic.merged.15530	K562
K562.enhancer.intergenic.1770	chr10	3762266	3763509	enhancer.intergenic.merged.15534	K562
K562.enhancer.intergenic.1771	chr10	3785356	3786613	enhancer.intergenic.merged.15535	K562
K562.enhancer.intergenic.1772	chr10	3803362	3804393	enhancer.intergenic.merged.15536	K562
K562.enhancer.intergenic.1773	chr10	3804717	3806209	enhancer.intergenic.merged.15536	K562
K562.enhancer.intergenic.1774	chr10	3809249	3810824	enhancer.intergenic.merged.15536	K562
K562.enhancer.intergenic.1775	chr10	3828160	3829162	enhancer.intergenic.merged.15538	K562
K562.enhancer.intergenic.1776	chr10	3926288	3927517	enhancer.intergenic.merged.15545	K562
K562.enhancer.intergenic.1777	chr10	5330424	5331701	enhancer.intergenic.merged.15607	K562
K562.enhancer.intergenic.1778	chr10	6390141	6391361	enhancer.intergenic.merged.15633	K562
K562.enhancer.intergenic.1779	chr10	6580623	6582425	enhancer.intergenic.merged.15636	K562
K562.enhancer.intergenic.1780	chr10	11883212	11884847	enhancer.intergenic.merged.15702	K562
K562.enhancer.intergenic.1781	chr10	11885064	11886579	enhancer.intergenic.merged.15703	K562
K562.enhancer.intergenic.1782	chr10	11894259	11900249	enhancer.intergenic.merged.15704	K562
K562.enhancer.intergenic.1783	chr10	11901251	11902794	enhancer.intergenic.merged.15705	K562
K562.enhancer.intergenic.1784	chr10	11912984	11914301	enhancer.intergenic.merged.15706	K562
K562.enhancer.intergenic.1785	chr10	13301837	13303077	enhancer.intergenic.merged.15714	K562
K562.enhancer.intergenic.1786	chr10	14959745	14961205	enhancer.intergenic.merged.15744	K562
K562.enhancer.intergenic.1787	chr10	15439355	15441627	enhancer.intergenic.merged.15749	K562
K562.enhancer.intergenic.1788	chr10	15441765	15442901	enhancer.intergenic.merged.15750	K562
K562.enhancer.intergenic.1789	chr10	17215908	17217226	enhancer.intergenic.merged.15758	K562
K562.enhancer.intergenic.1790	chr10	17472820	17475528	enhancer.intergenic.merged.15761	K562
K562.enhancer.intergenic.1791	chr10	17488813	17490216	enhancer.intergenic.merged.15762	K562
K562.enhancer.intergenic.1792	chr10	17501556	17506804	enhancer.intergenic.merged.15763	K562
K562.enhancer.intergenic.1793	chr10	17532101	17533301	enhancer.intergenic.merged.15767	K562
K562.enhancer.intergenic.1794	chr10	21495407	21496541	enhancer.intergenic.merged.15795	K562
K562.enhancer.intergenic.1795	chr10	21524054	21527752	enhancer.intergenic.merged.15796	K562
K562.enhancer.intergenic.1796	chr10	22339877	22341103	enhancer.intergenic.merged.15804	K562
K562.enhancer.intergenic.1797	chr10	22816412	22817652	enhancer.intergenic.merged.15808	K562
K562.enhancer.intergenic.1798	chr10	23010301	23011501	enhancer.intergenic.merged.15811	K562
K562.enhancer.intergenic.1799	chr10	23016262	23017924	enhancer.intergenic.merged.15812	K562
K562.enhancer.intergenic.1800	chr10	23046789	23048260	enhancer.intergenic.merged.15814	K562
K562.enhancer.intergenic.1801	chr10	23051840	23053985	enhancer.intergenic.merged.15815	K562
K562.enhancer.intergenic.1802	chr10	23061454	23062828	enhancer.intergenic.merged.15816	K562
K562.enhancer.intergenic.1803	chr10	23063025	23066670	enhancer.intergenic.merged.15817	K562
K562.enhancer.intergenic.1804	chr10	23067297	23068779	enhancer.intergenic.merged.15817	K562
K562.enhancer.intergenic.1805	chr10	26674399	26675805	enhancer.intergenic.merged.15828	K562
K562.enhancer.intergenic.1806	chr10	27252026	27253062	enhancer.intergenic.merged.15829	K562
K562.enhancer.intergenic.1807	chr10	28806707	28809356	enhancer.intergenic.merged.15848	K562
K562.enhancer.intergenic.1808	chr10	28810099	28811209	enhancer.intergenic.merged.15849	K562
K562.enhancer.intergenic.1809	chr10	28822347	28824041	enhancer.intergenic.merged.15850	K562
K562.enhancer.intergenic.1810	chr10	29142054	29143501	enhancer.intergenic.merged.15856	K562
K562.enhancer.intergenic.1811	chr10	29408547	29410135	enhancer.intergenic.merged.15863	K562
K562.enhancer.intergenic.1812	chr10	29422676	29423901	enhancer.intergenic.merged.15864	K562
K562.enhancer.intergenic.1813	chr10	30418189	30419315	enhancer.intergenic.merged.15881	K562
K562.enhancer.intergenic.1814	chr10	30552000	30554482	enhancer.intergenic.merged.15888	K562
K562.enhancer.intergenic.1815	chr10	31951147	31952248	enhancer.intergenic.merged.15920	K562
K562.enhancer.intergenic.1816	chr10	31998466	32000539	enhancer.intergenic.merged.15924	K562
K562.enhancer.intergenic.1817	chr10	38355703	38356901	enhancer.intergenic.merged.16016	K562
K562.enhancer.intergenic.1818	chr10	38402359	38403668	enhancer.intergenic.merged.16019	K562
K562.enhancer.intergenic.1819	chr10	41857073	41860775	enhancer.intergenic.merged.16026	K562
K562.enhancer.intergenic.1820	chr10	41869822	41871195	enhancer.intergenic.merged.16027	K562
K562.enhancer.intergenic.1821	chr10	41874880	41875972	enhancer.intergenic.merged.16028	K562
K562.enhancer.intergenic.1822	chr10	42525882	42527101	enhancer.intergenic.merged.16036	K562
K562.enhancer.intergenic.1823	chr10	42552279	42553486	enhancer.intergenic.merged.16037	K562
K562.enhancer.intergenic.1824	chr10	42644613	42646716	enhancer.intergenic.merged.16039	K562
K562.enhancer.intergenic.1825	chr10	42654164	42655301	enhancer.intergenic.merged.16040	K562
K562.enhancer.intergenic.1826	chr10	43420037	43421091	enhancer.intergenic.merged.16049	K562
K562.enhancer.intergenic.1827	chr10	50625101	50626301	enhancer.intergenic.merged.16121	K562
K562.enhancer.intergenic.1828	chr10	59907722	59909076	enhancer.intergenic.merged.16150	K562
K562.enhancer.intergenic.1829	chr10	61750657	61752897	enhancer.intergenic.merged.16173	K562
K562.enhancer.intergenic.1830	chr10	61757327	61759369	enhancer.intergenic.merged.16175	K562
K562.enhancer.intergenic.1831	chr10	61759387	61766767	enhancer.intergenic.merged.16176	K562
K562.enhancer.intergenic.1832	chr10	61779726	61781339	enhancer.intergenic.merged.16178	K562
K562.enhancer.intergenic.1833	chr10	61781962	61783377	enhancer.intergenic.merged.16178	K562
K562.enhancer.intergenic.1834	chr10	61784101	61785313	enhancer.intergenic.merged.16178	K562
K562.enhancer.intergenic.1835	chr10	61786344	61787701	enhancer.intergenic.merged.16178	K562
K562.enhancer.intergenic.1836	chr10	61811991	61816122	enhancer.intergenic.merged.16181	K562
K562.enhancer.intergenic.1837	chr10	61824626	61831382	enhancer.intergenic.merged.16183	K562
K562.enhancer.intergenic.1838	chr10	61899547	61901321	enhancer.intergenic.merged.16193	K562
K562.enhancer.intergenic.1839	chr10	63629090	63630999	enhancer.intergenic.merged.16209	K562
K562.enhancer.intergenic.1840	chr10	63664367	63665646	enhancer.intergenic.merged.16210	K562
K562.enhancer.intergenic.1841	chr10	67848763	67849939	enhancer.intergenic.merged.16233	K562
K562.enhancer.intergenic.1842	chr10	68554630	68555652	enhancer.intergenic.merged.16239	K562
K562.enhancer.intergenic.1843	chr10	71888369	71889845	enhancer.intergenic.merged.16261	K562
K562.enhancer.intergenic.1844	chr10	72260428	72262086	enhancer.intergenic.merged.16266	K562
K562.enhancer.intergenic.1845	chr10	72296785	72298560	enhancer.intergenic.merged.16269	K562
K562.enhancer.intergenic.1846	chr10	72319844	72321755	enhancer.intergenic.merged.16273	K562
K562.enhancer.intergenic.1847	chr10	72355828	72356980	enhancer.intergenic.merged.16275	K562
K562.enhancer.intergenic.1848	chr10	73717692	73718901	enhancer.intergenic.merged.16280	K562
K562.enhancer.intergenic.1849	chr10	73930330	73931519	enhancer.intergenic.merged.16287	K562
K562.enhancer.intergenic.1850	chr10	73940240	73941240	enhancer.intergenic.merged.16289	K562
K562.enhancer.intergenic.1851	chr10	73955901	73957273	enhancer.intergenic.merged.16290	K562
K562.enhancer.intergenic.1852	chr10	75203701	75204955	enhancer.intergenic.merged.16296	K562
K562.enhancer.intergenic.1853	chr10	78973103	78975226	enhancer.intergenic.merged.16363	K562
K562.enhancer.intergenic.1854	chr10	79376776	79378343	enhancer.intergenic.merged.16367	K562
K562.enhancer.intergenic.1855	chr10	79674105	79676494	enhancer.intergenic.merged.16369	K562
K562.enhancer.intergenic.1856	chr10	79825039	79827138	enhancer.intergenic.merged.16370	K562
K562.enhancer.intergenic.1857	chr10	79827200	79828578	enhancer.intergenic.merged.16370	K562
K562.enhancer.intergenic.1858	chr10	80738464	80740983	enhancer.intergenic.merged.16381	K562
K562.enhancer.intergenic.1859	chr10	80751501	80752655	enhancer.intergenic.merged.16383	K562
K562.enhancer.intergenic.1860	chr10	80752701	80753901	enhancer.intergenic.merged.16384	K562
K562.enhancer.intergenic.1861	chr10	80769701	80770901	enhancer.intergenic.merged.16385	K562
K562.enhancer.intergenic.1862	chr10	80771548	80772605	enhancer.intergenic.merged.16386	K562
K562.enhancer.intergenic.1863	chr10	84279515	84280951	enhancer.intergenic.merged.16394	K562
K562.enhancer.intergenic.1864	chr10	86710554	86712214	enhancer.intergenic.merged.16406	K562
K562.enhancer.intergenic.1865	chr10	87201668	87203309	enhancer.intergenic.merged.16409	K562
K562.enhancer.intergenic.1866	chr10	87207118	87208566	enhancer.intergenic.merged.16410	K562
K562.enhancer.intergenic.1867	chr10	87330214	87331567	enhancer.intergenic.merged.16413	K562
K562.enhancer.intergenic.1868	chr10	89351342	89352889	enhancer.intergenic.merged.16447	K562
K562.enhancer.intergenic.1869	chr10	91493694	91495988	enhancer.intergenic.merged.16497	K562
K562.enhancer.intergenic.1870	chr10	91519169	91520722	enhancer.intergenic.merged.16498	K562
K562.enhancer.intergenic.1871	chr10	91607467	91610397	enhancer.intergenic.merged.16504	K562
K562.enhancer.intergenic.1872	chr10	92429557	92430701	enhancer.intergenic.merged.16510	K562
K562.enhancer.intergenic.1873	chr10	92756107	92757655	enhancer.intergenic.merged.16515	K562
K562.enhancer.intergenic.1874	chr10	92758434	92759909	enhancer.intergenic.merged.16516	K562
K562.enhancer.intergenic.1875	chr10	92760400	92762606	enhancer.intergenic.merged.16517	K562
K562.enhancer.intergenic.1876	chr10	96022301	96023501	enhancer.intergenic.merged.16533	K562
K562.enhancer.intergenic.1877	chr10	96064587	96067617	enhancer.intergenic.merged.16534	K562
K562.enhancer.intergenic.1878	chr10	96089234	96090703	enhancer.intergenic.merged.16538	K562
K562.enhancer.intergenic.1879	chr10	96123998	96125543	enhancer.intergenic.merged.16540	K562
K562.enhancer.intergenic.1880	chr10	97317940	97319199	enhancer.intergenic.merged.16546	K562
K562.enhancer.intergenic.1881	chr10	100370290	100375245	enhancer.intergenic.merged.16562	K562
K562.enhancer.intergenic.1882	chr10	101042172	101043245	enhancer.intergenic.merged.16569	K562
K562.enhancer.intergenic.1883	chr10	102435101	102436320	enhancer.intergenic.merged.16578	K562
K562.enhancer.intergenic.1884	chr10	102439301	102440546	enhancer.intergenic.merged.16580	K562
K562.enhancer.intergenic.1885	chr10	102455301	102456501	enhancer.intergenic.merged.16583	K562
K562.enhancer.intergenic.1886	chr10	104120701	104121901	enhancer.intergenic.merged.16590	K562
K562.enhancer.intergenic.1887	chr10	109811535	109813082	enhancer.intergenic.merged.16624	K562
K562.enhancer.intergenic.1888	chr10	109981232	109982901	enhancer.intergenic.merged.16626	K562
K562.enhancer.intergenic.1889	chr10	110205403	110206773	enhancer.intergenic.merged.16627	K562
K562.enhancer.intergenic.1890	chr10	122893284	122894501	enhancer.intergenic.merged.16721	K562
K562.enhancer.intergenic.1891	chr10	124508301	124509501	enhancer.intergenic.merged.16734	K562
K562.enhancer.intergenic.1892	chr10	124598278	124599716	enhancer.intergenic.merged.16736	K562
K562.enhancer.intergenic.1893	chr10	124904686	124905973	enhancer.intergenic.merged.16742	K562
K562.enhancer.intergenic.1894	chr10	124916184	124953400	enhancer.intergenic.merged.16745	K562
K562.enhancer.intergenic.1895	chr10	128599034	128600288	enhancer.intergenic.merged.16767	K562
K562.enhancer.intergenic.1896	chr10	132433863	132435047	enhancer.intergenic.merged.16785	K562
K562.enhancer.intergenic.1897	chr10	132446420	132449005	enhancer.intergenic.merged.16786	K562
K562.enhancer.intergenic.1898	chr11	267338	268634	enhancer.intergenic.merged.16802	K562
K562.enhancer.intergenic.1899	chr11	268701	269960	enhancer.intergenic.merged.16802	K562
K562.enhancer.intergenic.1900	chr11	323198	330011	enhancer.intergenic.merged.16804	K562
K562.enhancer.intergenic.1901	chr11	341009	342466	enhancer.intergenic.merged.16805	K562
K562.enhancer.intergenic.1902	chr11	349571	351426	enhancer.intergenic.merged.16806	K562
K562.enhancer.intergenic.1903	chr11	353369	354424	enhancer.intergenic.merged.16807	K562
K562.enhancer.intergenic.1904	chr11	355840	356844	enhancer.intergenic.merged.16807	K562
K562.enhancer.intergenic.1905	chr11	567698	569421	enhancer.intergenic.merged.16813	K562
K562.enhancer.intergenic.1906	chr11	725456	726940	enhancer.intergenic.merged.16817	K562
K562.enhancer.intergenic.1907	chr11	804957	807798	enhancer.intergenic.merged.16820	K562
K562.enhancer.intergenic.1908	chr11	2929559	2930645	enhancer.intergenic.merged.16861	K562
K562.enhancer.intergenic.1909	chr11	3380301	3381519	enhancer.intergenic.merged.16862	K562
K562.enhancer.intergenic.1910	chr11	3403454	3405448	enhancer.intergenic.merged.16863	K562
K562.enhancer.intergenic.1911	chr11	3422000	3423386	enhancer.intergenic.merged.16864	K562
K562.enhancer.intergenic.1912	chr11	3509301	3510575	enhancer.intergenic.merged.16865	K562
K562.enhancer.intergenic.1913	chr11	3510843	3528057	enhancer.intergenic.merged.16866	K562
K562.enhancer.intergenic.1914	chr11	3544186	3545502	enhancer.intergenic.merged.16868	K562
K562.enhancer.intergenic.1915	chr11	4658552	4659740	enhancer.intergenic.merged.16874	K562
K562.enhancer.intergenic.1916	chr11	6561223	6563161	enhancer.intergenic.merged.16885	K562
K562.enhancer.intergenic.1917	chr11	6571033	6572521	enhancer.intergenic.merged.16886	K562
K562.enhancer.intergenic.1918	chr11	6666164	6667461	enhancer.intergenic.merged.16887	K562
K562.enhancer.intergenic.1919	chr11	6690220	6692769	enhancer.intergenic.merged.16888	K562
K562.enhancer.intergenic.1920	chr11	6692959	6694375	enhancer.intergenic.merged.16888	K562
K562.enhancer.intergenic.1921	chr11	6697307	6699377	enhancer.intergenic.merged.16888	K562
K562.enhancer.intergenic.1922	chr11	6700485	6704329	enhancer.intergenic.merged.16889	K562
K562.enhancer.intergenic.1923	chr11	6706323	6707849	enhancer.intergenic.merged.16890	K562
K562.enhancer.intergenic.1924	chr11	6708558	6711213	enhancer.intergenic.merged.16891	K562
K562.enhancer.intergenic.1925	chr11	6713275	6723648	enhancer.intergenic.merged.16892	K562
K562.enhancer.intergenic.1926	chr11	6726193	6729533	enhancer.intergenic.merged.16893	K562
K562.enhancer.intergenic.1927	chr11	6736583	6738563	enhancer.intergenic.merged.16896	K562
K562.enhancer.intergenic.1928	chr11	6744389	6747281	enhancer.intergenic.merged.16898	K562
K562.enhancer.intergenic.1929	chr11	8970812	8973071	enhancer.intergenic.merged.16909	K562
K562.enhancer.intergenic.1930	chr11	9363997	9365058	enhancer.intergenic.merged.16914	K562
K562.enhancer.intergenic.1931	chr11	9457901	9459101	enhancer.intergenic.merged.16915	K562
K562.enhancer.intergenic.1932	chr11	9531501	9533101	enhancer.intergenic.merged.16916	K562
K562.enhancer.intergenic.1933	chr11	9551168	9552688	enhancer.intergenic.merged.16917	K562
K562.enhancer.intergenic.1934	chr11	9565497	9566676	enhancer.intergenic.merged.16918	K562
K562.enhancer.intergenic.1935	chr11	9613091	9614716	enhancer.intergenic.merged.16921	K562
K562.enhancer.intergenic.1936	chr11	9621701	9624547	enhancer.intergenic.merged.16922	K562
K562.enhancer.intergenic.1937	chr11	9757592	9758645	enhancer.intergenic.merged.16923	K562
K562.enhancer.intergenic.1938	chr11	9769738	9771379	enhancer.intergenic.merged.16924	K562
K562.enhancer.intergenic.1939	chr11	10303493	10305098	enhancer.intergenic.merged.16925	K562
K562.enhancer.intergenic.1940	chr11	10570920	10573244	enhancer.intergenic.merged.16933	K562
K562.enhancer.intergenic.1941	chr11	10573866	10576154	enhancer.intergenic.merged.16934	K562
K562.enhancer.intergenic.1942	chr11	10580464	10581861	enhancer.intergenic.merged.16935	K562
K562.enhancer.intergenic.1943	chr11	10582021	10584738	enhancer.intergenic.merged.16936	K562
K562.enhancer.intergenic.1944	chr11	10585524	10587188	enhancer.intergenic.merged.16937	K562
K562.enhancer.intergenic.1945	chr11	10588012	10589532	enhancer.intergenic.merged.16938	K562
K562.enhancer.intergenic.1946	chr11	10716412	10717444	enhancer.intergenic.merged.16941	K562
K562.enhancer.intergenic.1947	chr11	10883006	10885022	enhancer.intergenic.merged.16946	K562
K562.enhancer.intergenic.1948	chr11	10886718	10889492	enhancer.intergenic.merged.16947	K562
K562.enhancer.intergenic.1949	chr11	10898177	10900479	enhancer.intergenic.merged.16947	K562
K562.enhancer.intergenic.1950	chr11	10900937	10902266	enhancer.intergenic.merged.16948	K562
K562.enhancer.intergenic.1951	chr11	16603147	16608825	enhancer.intergenic.merged.16998	K562
K562.enhancer.intergenic.1952	chr11	17082250	17084270	enhancer.intergenic.merged.17003	K562
K562.enhancer.intergenic.1953	chr11	19974393	19977293	enhancer.intergenic.merged.17020	K562
K562.enhancer.intergenic.1954	chr11	19978523	19980043	enhancer.intergenic.merged.17021	K562
K562.enhancer.intergenic.1955	chr11	19980398	19982133	enhancer.intergenic.merged.17022	K562
K562.enhancer.intergenic.1956	chr11	19994844	19995956	enhancer.intergenic.merged.17023	K562
K562.enhancer.intergenic.1957	chr11	20009027	20011281	enhancer.intergenic.merged.17024	K562
K562.enhancer.intergenic.1958	chr11	20013044	20014880	enhancer.intergenic.merged.17025	K562
K562.enhancer.intergenic.1959	chr11	20016439	20017900	enhancer.intergenic.merged.17026	K562
K562.enhancer.intergenic.1960	chr11	21703245	21704501	enhancer.intergenic.merged.17029	K562
K562.enhancer.intergenic.1961	chr11	26965083	26966266	enhancer.intergenic.merged.17070	K562
K562.enhancer.intergenic.1962	chr11	33181548	33182701	enhancer.intergenic.merged.17156	K562
K562.enhancer.intergenic.1963	chr11	33936890	33938075	enhancer.intergenic.merged.17159	K562
K562.enhancer.intergenic.1964	chr11	33944331	33945403	enhancer.intergenic.merged.17160	K562
K562.enhancer.intergenic.1965	chr11	34044597	34045679	enhancer.intergenic.merged.17162	K562
K562.enhancer.intergenic.1966	chr11	34587240	34588670	enhancer.intergenic.merged.17166	K562
K562.enhancer.intergenic.1967	chr11	34599301	34600860	enhancer.intergenic.merged.17167	K562
K562.enhancer.intergenic.1968	chr11	34602119	34604343	enhancer.intergenic.merged.17167	K562
K562.enhancer.intergenic.1969	chr11	34809273	34811058	enhancer.intergenic.merged.17174	K562
K562.enhancer.intergenic.1970	chr11	35014655	35016114	enhancer.intergenic.merged.17177	K562
K562.enhancer.intergenic.1971	chr11	39177300	39178501	enhancer.intergenic.merged.17205	K562
K562.enhancer.intergenic.1972	chr11	43643643	43644652	enhancer.intergenic.merged.17209	K562
K562.enhancer.intergenic.1973	chr11	44529990	44531301	enhancer.intergenic.merged.17212	K562
K562.enhancer.intergenic.1974	chr11	45833991	45835013	enhancer.intergenic.merged.17219	K562
K562.enhancer.intergenic.1975	chr11	46236921	46239170	enhancer.intergenic.merged.17221	K562
K562.enhancer.intergenic.1976	chr11	46241962	46244240	enhancer.intergenic.merged.17222	K562
K562.enhancer.intergenic.1977	chr11	47193498	47194950	enhancer.intergenic.merged.17230	K562
K562.enhancer.intergenic.1978	chr11	47399706	47400975	enhancer.intergenic.merged.17232	K562
K562.enhancer.intergenic.1979	chr11	47917518	47918747	enhancer.intergenic.merged.17237	K562
K562.enhancer.intergenic.1980	chr11	47943648	47944673	enhancer.intergenic.merged.17239	K562
K562.enhancer.intergenic.1981	chr11	50297938	50299111	enhancer.intergenic.merged.17244	K562
K562.enhancer.intergenic.1982	chr11	58769863	58771540	enhancer.intergenic.merged.17260	K562
K562.enhancer.intergenic.1983	chr11	58776287	58777481	enhancer.intergenic.merged.17261	K562
K562.enhancer.intergenic.1984	chr11	59536812	59538104	enhancer.intergenic.merged.17267	K562
K562.enhancer.intergenic.1985	chr11	59543708	59548307	enhancer.intergenic.merged.17268	K562
K562.enhancer.intergenic.1986	chr11	59554301	59555389	enhancer.intergenic.merged.17269	K562
K562.enhancer.intergenic.1987	chr11	59560235	59561443	enhancer.intergenic.merged.17270	K562
K562.enhancer.intergenic.1988	chr11	59564421	59566353	enhancer.intergenic.merged.17271	K562
K562.enhancer.intergenic.1989	chr11	59625143	59628488	enhancer.intergenic.merged.17272	K562
K562.enhancer.intergenic.1990	chr11	59814749	59816885	enhancer.intergenic.merged.17279	K562
K562.enhancer.intergenic.1991	chr11	59857347	59858681	enhancer.intergenic.merged.17281	K562
K562.enhancer.intergenic.1992	chr11	59961463	59962819	enhancer.intergenic.merged.17282	K562
K562.enhancer.intergenic.1993	chr11	59967612	59968658	enhancer.intergenic.merged.17283	K562
K562.enhancer.intergenic.1994	chr11	60120819	60121846	enhancer.intergenic.merged.17284	K562
K562.enhancer.intergenic.1995	chr11	61070447	61071535	enhancer.intergenic.merged.17289	K562
K562.enhancer.intergenic.1996	chr11	61868728	61870119	enhancer.intergenic.merged.17295	K562
K562.enhancer.intergenic.1997	chr11	61971032	61972372	enhancer.intergenic.merged.17296	K562
K562.enhancer.intergenic.1998	chr11	62104732	62105841	enhancer.intergenic.merged.17309	K562
[truncated: 109,305 more rows]
