# Supplementary material for: Transcriptionally active enhancers in human cancer cells
Source: Mol Syst Biol. 2021 Jan 27;17(1):e9873. doi: 10.15252/msb.20209873 (PMC7838827; doi:10.15252/msb.20209873)
Supplement: Supplementary file 4 — Table EV2 [file MSB-17-e9873-s004.zip › TableEV2/TableEV2.xlsx]

## Sheet: TableEV2_E-P-Pairs
Table EV2: Putative enhancer-promoter pairs.
GeneID	GeneStrand	GeneCoordinates	EnhancerID	EnhancerCoordinates	MergedEnhancerID	MergedEnhancerCoordinates	PairedNearest	PairedCorrelatedNeighbouring	PairedCorrelatedWindow	CellLine
BTN3A2	+	chr6:26365159-26378320	K562.enhancer.intergenic.1101	chr6:26309494-26310701	enhancer.intergenic.merged.10002	chr6:26309427-26311456	FALSE	TRUE	TRUE	K562
BTN2A2	+	chr6:26383108-26394874	K562.enhancer.intergenic.1101	chr6:26309494-26310701	enhancer.intergenic.merged.10002	chr6:26309427-26311456	FALSE	FALSE	TRUE	K562
HMGN4	+	chr6:26538366-26546933	K562.enhancer.intergenic.1101	chr6:26309494-26310701	enhancer.intergenic.merged.10002	chr6:26309427-26311456	FALSE	FALSE	TRUE	K562
HIST1H4D	-	chr6:26188710-26189076	K562.enhancer.intergenic.1102	chr6:26316167-26317589	enhancer.intergenic.merged.10003	chr6:26316167-26317589	FALSE	FALSE	TRUE	K562
HIST1H4D	-	chr6:26188710-26189076	K562.enhancer.intergenic.1103	chr6:26319096-26320859	enhancer.intergenic.merged.10004	chr6:26318959-26320859	FALSE	FALSE	TRUE	K562
BTN3A1	+	chr6:26402275-26415208	K562.enhancer.intergenic.1104	chr6:26326825-26330733	enhancer.intergenic.merged.10006	chr6:26326825-26330733	FALSE	FALSE	TRUE	K562
BTN3A1	+	chr6:26402275-26415208	K562.enhancer.intergenic.1106	chr6:26364563-26365699	enhancer.intergenic.merged.10012	chr6:26364563-26365699	FALSE	FALSE	TRUE	K562
HMGN4	+	chr6:26538366-26546933	K562.enhancer.intergenic.1106	chr6:26364563-26365699	enhancer.intergenic.merged.10012	chr6:26364563-26365699	FALSE	FALSE	TRUE	K562
BTN3A1	+	chr6:26402275-26415208	K562.enhancer.intergenic.1108	chr6:26567632-26568833	enhancer.intergenic.merged.10016	chr6:26567632-26568833	FALSE	FALSE	TRUE	K562
BTN3A3	+	chr6:26440504-26453415	K562.enhancer.intergenic.1109	chr6:26572199-26573851	enhancer.intergenic.merged.10017	chr6:26571441-26573851	FALSE	FALSE	TRUE	K562
HIST1H2AG	+	chr6:27133038-27133535	K562.enhancer.intergenic.1111	chr6:26956007-26957381	enhancer.intergenic.merged.10020	chr6:26955938-26957460	FALSE	FALSE	TRUE	K562
HIST1H2BK	-	chr6:27138293-27146858	K562.enhancer.intergenic.1111	chr6:26956007-26957381	enhancer.intergenic.merged.10020	chr6:26955938-26957460	FALSE	FALSE	TRUE	K562
HIST1H2AH	+	chr6:27147082-27147562	K562.enhancer.intergenic.1111	chr6:26956007-26957381	enhancer.intergenic.merged.10020	chr6:26955938-26957460	FALSE	FALSE	TRUE	K562
ZNF322	-	chr6:26634383-26659752	K562.enhancer.intergenic.1114	chr6:27013045-27015948	enhancer.intergenic.merged.10026	chr6:27009263-27020901	FALSE	TRUE	TRUE	K562
ZNF322	-	chr6:26634383-26659752	K562.enhancer.intergenic.1115	chr6:27019790-27020901	enhancer.intergenic.merged.10026	chr6:27009263-27020901	FALSE	TRUE	TRUE	K562
ZNF391	+	chr6:27374635-27403907	K562.enhancer.intergenic.1118	chr6:27177513-27178644	enhancer.intergenic.merged.10031	chr6:27176780-27179294	FALSE	FALSE	TRUE	K562
ZNF391	+	chr6:27374635-27403907	K562.enhancer.intergenic.1119	chr6:27187366-27189401	enhancer.intergenic.merged.10032	chr6:27187068-27189401	FALSE	FALSE	TRUE	K562
PRSS16	+	chr6:27247701-27256620	K562.enhancer.intergenic.1125	chr6:27374709-27375960	enhancer.intergenic.merged.10038	chr6:27374695-27375981	FALSE	FALSE	TRUE	K562
HIST1H2AI	+	chr6:27808199-27808667	K562.enhancer.intergenic.1125	chr6:27374709-27375960	enhancer.intergenic.merged.10038	chr6:27374695-27375981	FALSE	FALSE	TRUE	K562
HIST1H3H	+	chr6:27810064-27810536	K562.enhancer.intergenic.1125	chr6:27374709-27375960	enhancer.intergenic.merged.10038	chr6:27374695-27375981	FALSE	FALSE	TRUE	K562
HIST1H4J	+	chr6:27824125-27824480	K562.enhancer.intergenic.1125	chr6:27374709-27375960	enhancer.intergenic.merged.10038	chr6:27374695-27375981	FALSE	FALSE	TRUE	K562
HIST1H4K	-	chr6:27831174-27831527	K562.enhancer.intergenic.1125	chr6:27374709-27375960	enhancer.intergenic.merged.10038	chr6:27374695-27375981	FALSE	FALSE	TRUE	K562
PRSS16	+	chr6:27247701-27256620	K562.enhancer.intergenic.1126	chr6:27473220-27474651	enhancer.intergenic.merged.10040	chr6:27473220-27474651	FALSE	FALSE	TRUE	K562
ZNF391	+	chr6:27374635-27403907	K562.enhancer.intergenic.1126	chr6:27473220-27474651	enhancer.intergenic.merged.10040	chr6:27473220-27474651	FALSE	FALSE	TRUE	K562
HIST1H4K	-	chr6:27831174-27831527	K562.enhancer.intergenic.1126	chr6:27473220-27474651	enhancer.intergenic.merged.10040	chr6:27473220-27474651	FALSE	FALSE	TRUE	K562
HIST1H4K	-	chr6:27831174-27831527	K562.enhancer.intergenic.1129	chr6:27543773-27545168	enhancer.intergenic.merged.10045	chr6:27543773-27545168	FALSE	FALSE	TRUE	K562
HIST1H2AK	-	chr6:27837880-27838339	K562.enhancer.intergenic.1131	chr6:27582023-27583438	enhancer.intergenic.merged.10047	chr6:27582023-27583438	FALSE	FALSE	TRUE	K562
HIST1H2BN	+	chr6:27838662-27839110	K562.enhancer.intergenic.1131	chr6:27582023-27583438	enhancer.intergenic.merged.10047	chr6:27582023-27583438	FALSE	FALSE	TRUE	K562
HIST1H2AK	-	chr6:27837880-27838339	K562.enhancer.intergenic.1132	chr6:27683378-27684501	enhancer.intergenic.merged.10049	chr6:27683378-27684501	FALSE	FALSE	TRUE	K562
HIST1H2BN	+	chr6:27838662-27839110	K562.enhancer.intergenic.1132	chr6:27683378-27684501	enhancer.intergenic.merged.10049	chr6:27683378-27684501	FALSE	FALSE	TRUE	K562
PRSS16	+	chr6:27247701-27256620	K562.enhancer.intergenic.1133	chr6:27693304-27694517	enhancer.intergenic.merged.10050	chr6:27693064-27695952	FALSE	FALSE	TRUE	K562
PRSS16	+	chr6:27247701-27256620	K562.enhancer.intergenic.1134	chr6:27694693-27695952	enhancer.intergenic.merged.10050	chr6:27693064-27695952	FALSE	FALSE	TRUE	K562
HIST1H4K	-	chr6:27831174-27831527	K562.enhancer.intergenic.1133	chr6:27693304-27694517	enhancer.intergenic.merged.10050	chr6:27693064-27695952	FALSE	FALSE	TRUE	K562
HIST1H4K	-	chr6:27831174-27831527	K562.enhancer.intergenic.1134	chr6:27694693-27695952	enhancer.intergenic.merged.10050	chr6:27693064-27695952	FALSE	FALSE	TRUE	K562
ZSCAN9	+	chr6:28225275-28233487	K562.enhancer.intergenic.1138	chr6:27792998-27794207	enhancer.intergenic.merged.10058	chr6:27792998-27794207	FALSE	FALSE	TRUE	K562
HIST1H4J	+	chr6:27824125-27824480	K562.enhancer.intergenic.1139	chr6:28104316-28106771	enhancer.intergenic.merged.10062	chr6:28104232-28106958	FALSE	FALSE	TRUE	K562
OR2B6	+	chr6:27957241-27958182	K562.enhancer.intergenic.1139	chr6:28104316-28106771	enhancer.intergenic.merged.10062	chr6:28104232-28106958	FALSE	FALSE	TRUE	K562
ZKSCAN8	+	chr6:28141883-28159472	K562.enhancer.intergenic.1139	chr6:28104316-28106771	enhancer.intergenic.merged.10062	chr6:28104232-28106958	FALSE	TRUE	TRUE	K562
OR2B6	+	chr6:27957241-27958182	K562.enhancer.intergenic.1140	chr6:28127730-28132251	enhancer.intergenic.merged.10063	chr6:28127730-28132251	FALSE	FALSE	TRUE	K562
ZSCAN9	+	chr6:28225275-28233487	K562.enhancer.intergenic.1140	chr6:28127730-28132251	enhancer.intergenic.merged.10063	chr6:28127730-28132251	FALSE	FALSE	TRUE	K562
ZSCAN26	+	chr6:28267010-28278224	K562.enhancer.intergenic.1140	chr6:28127730-28132251	enhancer.intergenic.merged.10063	chr6:28127730-28132251	FALSE	FALSE	TRUE	K562
PGBD1	+	chr6:28281537-28302549	K562.enhancer.intergenic.1141	chr6:28136187-28138222	enhancer.intergenic.merged.10064	chr6:28135084-28138222	FALSE	FALSE	TRUE	K562
ZSCAN23	-	chr6:28432655-28443491	K562.enhancer.intergenic.1141	chr6:28136187-28138222	enhancer.intergenic.merged.10064	chr6:28135084-28138222	FALSE	FALSE	TRUE	K562
ZBED9	-	chr6:28570535-28616177	K562.enhancer.intergenic.1141	chr6:28136187-28138222	enhancer.intergenic.merged.10064	chr6:28135084-28138222	FALSE	FALSE	TRUE	K562
HIST1H2AK	-	chr6:27837880-27838339	K562.enhancer.intergenic.1142	chr6:28211590-28213471	enhancer.intergenic.merged.10066	chr6:28211590-28213701	FALSE	FALSE	TRUE	K562
HIST1H2BN	+	chr6:27838662-27839110	K562.enhancer.intergenic.1142	chr6:28211590-28213471	enhancer.intergenic.merged.10066	chr6:28211590-28213701	FALSE	FALSE	TRUE	K562
OR2B6	+	chr6:27957241-27958182	K562.enhancer.intergenic.1142	chr6:28211590-28213471	enhancer.intergenic.merged.10066	chr6:28211590-28213701	FALSE	FALSE	TRUE	K562
ZKSCAN3	+	chr6:28349947-28369172	K562.enhancer.intergenic.1142	chr6:28211590-28213471	enhancer.intergenic.merged.10066	chr6:28211590-28213701	FALSE	FALSE	TRUE	K562
ZSCAN23	-	chr6:28432655-28443491	K562.enhancer.intergenic.1142	chr6:28211590-28213471	enhancer.intergenic.merged.10066	chr6:28211590-28213701	FALSE	FALSE	TRUE	K562
ZSCAN9	+	chr6:28225275-28233487	K562.enhancer.intergenic.1143	chr6:28218274-28219440	enhancer.intergenic.merged.10067	chr6:28215357-28219471	TRUE	TRUE	TRUE	K562
ZBED9	-	chr6:28570535-28616177	K562.enhancer.intergenic.1144	chr6:28489104-28492261	enhancer.intergenic.merged.10075	chr6:28489104-28492261	FALSE	TRUE	TRUE	K562
ZBED9	-	chr6:28570535-28616177	K562.enhancer.intergenic.1146	chr6:28708675-28710302	enhancer.intergenic.merged.10079	chr6:28708675-28710302	TRUE	TRUE	TRUE	K562
ZKSCAN3	+	chr6:28349947-28369172	K562.enhancer.intergenic.1148	chr6:28742723-28743856	enhancer.intergenic.merged.10081	chr6:28742723-28743856	FALSE	FALSE	TRUE	K562
ZSCAN23	-	chr6:28432655-28443491	K562.enhancer.intergenic.1148	chr6:28742723-28743856	enhancer.intergenic.merged.10081	chr6:28742723-28743856	FALSE	FALSE	TRUE	K562
OR2J1	+	chr6:29100843-29101978	K562.enhancer.intergenic.1157	chr6:28863707-28864836	enhancer.intergenic.merged.10091	chr6:28863691-28868336	FALSE	FALSE	TRUE	K562
OR2J1	+	chr6:29100843-29101978	K562.enhancer.intergenic.1158	chr6:28866094-28868336	enhancer.intergenic.merged.10091	chr6:28863691-28868336	FALSE	FALSE	TRUE	K562
OR2J3	+	chr6:29111810-29112884	K562.enhancer.intergenic.1157	chr6:28863707-28864836	enhancer.intergenic.merged.10091	chr6:28863691-28868336	FALSE	FALSE	TRUE	K562
OR2J3	+	chr6:29111810-29112884	K562.enhancer.intergenic.1158	chr6:28866094-28868336	enhancer.intergenic.merged.10091	chr6:28863691-28868336	FALSE	FALSE	TRUE	K562
OR2J1	+	chr6:29100843-29101978	K562.enhancer.intergenic.1162	chr6:29015733-29018402	enhancer.intergenic.merged.10100	chr6:29014721-29018402	FALSE	FALSE	TRUE	K562
OR2J3	+	chr6:29111810-29112884	K562.enhancer.intergenic.1162	chr6:29015733-29018402	enhancer.intergenic.merged.10100	chr6:29014721-29018402	FALSE	FALSE	TRUE	K562
HLA-A	+	chr6:29942532-29945870	K562.enhancer.intergenic.1164	chr6:30264099-30265401	enhancer.intergenic.merged.10133	chr6:30258436-30270815	FALSE	FALSE	TRUE	K562
TRIM26	-	chr6:30184455-30213406	K562.enhancer.intergenic.1164	chr6:30264099-30265401	enhancer.intergenic.merged.10133	chr6:30258436-30270815	TRUE	TRUE	TRUE	K562
HLA-E	+	chr6:30489509-30494194	K562.enhancer.intergenic.1164	chr6:30264099-30265401	enhancer.intergenic.merged.10133	chr6:30258436-30270815	FALSE	FALSE	TRUE	K562
RPP21	+	chr6:30345156-30346894	K562.enhancer.intergenic.1165	chr6:30515600-30517170	enhancer.intergenic.merged.10141	chr6:30515600-30517412	FALSE	FALSE	TRUE	K562
ABCF1	+	chr6:30571442-30591522	K562.enhancer.intergenic.1165	chr6:30515600-30517170	enhancer.intergenic.merged.10141	chr6:30515600-30517412	FALSE	FALSE	TRUE	K562
C6orf136	+	chr6:30647133-30653207	K562.enhancer.intergenic.1165	chr6:30515600-30517170	enhancer.intergenic.merged.10141	chr6:30515600-30517412	FALSE	FALSE	TRUE	K562
DHX16	-	chr6:30653119-30673053	K562.enhancer.intergenic.1165	chr6:30515600-30517170	enhancer.intergenic.merged.10141	chr6:30515600-30517412	FALSE	FALSE	TRUE	K562
MRPS18B	+	chr6:30617840-30626392	K562.enhancer.intergenic.1166	chr6:30781187-30782444	enhancer.intergenic.merged.10152	chr6:30774806-30786556	FALSE	FALSE	TRUE	K562
MRPS18B	+	chr6:30617840-30626392	K562.enhancer.intergenic.1167	chr6:30783915-30785078	enhancer.intergenic.merged.10152	chr6:30774806-30786556	FALSE	FALSE	TRUE	K562
GNL1	-	chr6:30541377-30557594	K562.enhancer.intergenic.1168	chr6:30799762-30801070	enhancer.intergenic.merged.10155	chr6:30799762-30801356	FALSE	FALSE	TRUE	K562
DDR1	+	chr6:30882613-30900156	K562.enhancer.intergenic.1168	chr6:30799762-30801070	enhancer.intergenic.merged.10155	chr6:30799762-30801356	FALSE	TRUE	TRUE	K562
PRR3	+	chr6:30556709-30564696	K562.enhancer.intergenic.1172	chr6:30876086-30877336	enhancer.intergenic.merged.10166	chr6:30876086-30878883	FALSE	FALSE	TRUE	K562
MRPS18B	+	chr6:30617840-30626392	K562.enhancer.intergenic.1172	chr6:30876086-30877336	enhancer.intergenic.merged.10166	chr6:30876086-30878883	FALSE	FALSE	TRUE	K562
MDC1	-	chr6:30699807-30717281	K562.enhancer.intergenic.1172	chr6:30876086-30877336	enhancer.intergenic.merged.10166	chr6:30876086-30878883	FALSE	FALSE	TRUE	K562
FLOT1	-	chr6:30727709-30742851	K562.enhancer.intergenic.1172	chr6:30876086-30877336	enhancer.intergenic.merged.10166	chr6:30876086-30878883	FALSE	FALSE	TRUE	K562
ATP6V1G2	-	chr6:31544444-31546742	K562.enhancer.intergenic.1173	chr6:31195870-31198497	enhancer.intergenic.merged.10173	chr6:31195828-31199223	FALSE	FALSE	TRUE	K562
FLOT1	-	chr6:30727709-30742851	K562.enhancer.intergenic.1174	chr6:31203385-31204701	enhancer.intergenic.merged.10174	chr6:31200580-31204804	FALSE	FALSE	TRUE	K562
CCHCR1	-	chr6:31142439-31158197	K562.enhancer.intergenic.1174	chr6:31203385-31204701	enhancer.intergenic.merged.10174	chr6:31200580-31204804	FALSE	FALSE	TRUE	K562
TCF19	+	chr6:31158589-31164215	K562.enhancer.intergenic.1174	chr6:31203385-31204701	enhancer.intergenic.merged.10174	chr6:31200580-31204804	TRUE	TRUE	TRUE	K562
MICB	+	chr6:31494881-31511124	K562.enhancer.intergenic.1174	chr6:31203385-31204701	enhancer.intergenic.merged.10174	chr6:31200580-31204804	FALSE	FALSE	TRUE	K562
NFKBIL1	+	chr6:31546851-31558829	K562.enhancer.intergenic.1174	chr6:31203385-31204701	enhancer.intergenic.merged.10174	chr6:31200580-31204804	FALSE	FALSE	TRUE	K562
PRRC2A	+	chr6:31620715-31637771	K562.enhancer.intergenic.1174	chr6:31203385-31204701	enhancer.intergenic.merged.10174	chr6:31200580-31204804	FALSE	FALSE	TRUE	K562
HSPA1L	-	chr6:31809619-31815283	K562.enhancer.intergenic.1175	chr6:32254478-32255724	enhancer.intergenic.merged.10192	chr6:32254478-32255802	FALSE	FALSE	TRUE	K562
HSPA1B	+	chr6:31827738-31830254	K562.enhancer.intergenic.1175	chr6:32254478-32255724	enhancer.intergenic.merged.10192	chr6:32254478-32255802	FALSE	FALSE	TRUE	K562
HLA-DRA	+	chr6:32439887-32445046	K562.enhancer.intergenic.1175	chr6:32254478-32255724	enhancer.intergenic.merged.10192	chr6:32254478-32255802	FALSE	FALSE	TRUE	K562
RPS18	+	chr6:33272075-33276511	K562.enhancer.intergenic.1176	chr6:33364301-33365501	enhancer.intergenic.merged.10199	chr6:33364301-33365501	FALSE	FALSE	TRUE	K562
PFDN6	+	chr6:33289597-33290934	K562.enhancer.intergenic.1176	chr6:33364301-33365501	enhancer.intergenic.merged.10199	chr6:33364301-33365501	FALSE	FALSE	TRUE	K562
RGL2	-	chr6:33291654-33299388	K562.enhancer.intergenic.1176	chr6:33364301-33365501	enhancer.intergenic.merged.10199	chr6:33364301-33365501	FALSE	FALSE	TRUE	K562
TAPBP	-	chr6:33299694-33314387	K562.enhancer.intergenic.1177	chr6:33619620-33621237	enhancer.intergenic.merged.10208	chr6:33619620-33621237	FALSE	FALSE	TRUE	K562
HMGA1	+	chr6:34236873-34246231	K562.enhancer.intergenic.1178	chr6:34223347-34224516	enhancer.intergenic.merged.10215	chr6:34223063-34224880	TRUE	TRUE	TRUE	K562
NUDT3	-	chr6:34279679-34392669	K562.enhancer.intergenic.1178	chr6:34223347-34224516	enhancer.intergenic.merged.10215	chr6:34223063-34224880	FALSE	FALSE	TRUE	K562
NUDT3	-	chr6:34279679-34392669	K562.enhancer.intergenic.1179	chr6:34697155-34698576	enhancer.intergenic.merged.10218	chr6:34697155-34698576	FALSE	FALSE	TRUE	K562
RPS10	-	chr6:34417454-34426069	K562.enhancer.intergenic.1179	chr6:34697155-34698576	enhancer.intergenic.merged.10218	chr6:34697155-34698576	FALSE	FALSE	TRUE	K562
SNRPC	+	chr6:34757505-34773857	K562.enhancer.intergenic.1179	chr6:34697155-34698576	enhancer.intergenic.merged.10218	chr6:34697155-34698576	FALSE	TRUE	TRUE	K562
TAF11	-	chr6:34877462-34888071	K562.enhancer.intergenic.1179	chr6:34697155-34698576	enhancer.intergenic.merged.10218	chr6:34697155-34698576	FALSE	FALSE	TRUE	K562
RPS10	-	chr6:34417454-34426069	K562.enhancer.intergenic.1180	chr6:34714101-34715301	enhancer.intergenic.merged.10219	chr6:34714101-34716224	FALSE	FALSE	TRUE	K562
ILRUN	-	chr6:34587288-34696767	K562.enhancer.intergenic.1180	chr6:34714101-34715301	enhancer.intergenic.merged.10219	chr6:34714101-34716224	TRUE	TRUE	TRUE	K562
SNRPC	+	chr6:34757505-34773857	K562.enhancer.intergenic.1180	chr6:34714101-34715301	enhancer.intergenic.merged.10219	chr6:34714101-34716224	FALSE	TRUE	TRUE	K562
TAF11	-	chr6:34877462-34888071	K562.enhancer.intergenic.1180	chr6:34714101-34715301	enhancer.intergenic.merged.10219	chr6:34714101-34716224	FALSE	FALSE	TRUE	K562
DEF6	+	chr6:35297818-35321771	K562.enhancer.intergenic.1183	chr6:35727604-35728644	enhancer.intergenic.merged.10229	chr6:35727052-35728810	FALSE	FALSE	TRUE	K562
PIM1	+	chr6:37170152-37175428	K562.enhancer.intergenic.1185	chr6:37029033-37030040	enhancer.intergenic.merged.10249	chr6:37029033-37030040	FALSE	TRUE	TRUE	K562
TMEM217	-	chr6:37212178-37258155	K562.enhancer.intergenic.1185	chr6:37029033-37030040	enhancer.intergenic.merged.10249	chr6:37029033-37030040	FALSE	FALSE	TRUE	K562
PIM1	+	chr6:37170152-37175428	K562.enhancer.intergenic.1186	chr6:37038206-37039344	enhancer.intergenic.merged.10250	chr6:37038206-37039344	FALSE	TRUE	TRUE	K562
TMEM217	-	chr6:37212178-37258155	K562.enhancer.intergenic.1186	chr6:37038206-37039344	enhancer.intergenic.merged.10250	chr6:37038206-37039344	FALSE	FALSE	TRUE	K562
PIM1	+	chr6:37170152-37175428	K562.enhancer.intergenic.1188	chr6:37048204-37052619	enhancer.intergenic.merged.10252	chr6:37048204-37052619	FALSE	TRUE	TRUE	K562
TBC1D22B	+	chr6:37257772-37332970	K562.enhancer.intergenic.1188	chr6:37048204-37052619	enhancer.intergenic.merged.10252	chr6:37048204-37052619	FALSE	FALSE	TRUE	K562
TMEM217	-	chr6:37212178-37258155	K562.enhancer.intergenic.1188	chr6:37048204-37052619	enhancer.intergenic.merged.10252	chr6:37048204-37052619	FALSE	FALSE	TRUE	K562
TMEM217	-	chr6:37212178-37258155	K562.enhancer.intergenic.1189	chr6:37058431-37060428	enhancer.intergenic.merged.10254	chr6:37057862-37060428	FALSE	FALSE	TRUE	K562
PIM1	+	chr6:37170152-37175428	K562.enhancer.intergenic.1191	chr6:37109401-37110407	enhancer.intergenic.merged.10257	chr6:37109401-37110407	TRUE	TRUE	TRUE	K562
TBC1D22B	+	chr6:37257772-37332970	K562.enhancer.intergenic.1191	chr6:37109401-37110407	enhancer.intergenic.merged.10257	chr6:37109401-37110407	FALSE	FALSE	TRUE	K562
TMEM217	-	chr6:37212178-37258155	K562.enhancer.intergenic.1191	chr6:37109401-37110407	enhancer.intergenic.merged.10257	chr6:37109401-37110407	FALSE	FALSE	TRUE	K562
C6orf89	+	chr6:36871844-36928964	K562.enhancer.intergenic.1193	chr6:37207281-37208630	enhancer.intergenic.merged.10264	chr6:37207281-37208630	FALSE	FALSE	TRUE	K562
MTCH1	-	chr6:36968135-36986551	K562.enhancer.intergenic.1193	chr6:37207281-37208630	enhancer.intergenic.merged.10264	chr6:37207281-37208630	FALSE	FALSE	TRUE	K562
TBC1D22B	+	chr6:37257772-37332970	K562.enhancer.intergenic.1193	chr6:37207281-37208630	enhancer.intergenic.merged.10264	chr6:37207281-37208630	FALSE	TRUE	TRUE	K562
TMEM217	-	chr6:37212178-37258155	K562.enhancer.intergenic.1193	chr6:37207281-37208630	enhancer.intergenic.merged.10264	chr6:37207281-37208630	FALSE	FALSE	TRUE	K562
C6orf89	+	chr6:36871844-36928964	K562.enhancer.intergenic.1194	chr6:37209262-37210418	enhancer.intergenic.merged.10265	chr6:37209262-37210418	FALSE	FALSE	TRUE	K562
MTCH1	-	chr6:36968135-36986551	K562.enhancer.intergenic.1194	chr6:37209262-37210418	enhancer.intergenic.merged.10265	chr6:37209262-37210418	FALSE	FALSE	TRUE	K562
TMEM217	-	chr6:37212178-37258155	K562.enhancer.intergenic.1194	chr6:37209262-37210418	enhancer.intergenic.merged.10265	chr6:37209262-37210418	FALSE	FALSE	TRUE	K562
CMTR1	+	chr6:37433221-37481508	K562.enhancer.intergenic.1194	chr6:37209262-37210418	enhancer.intergenic.merged.10265	chr6:37209262-37210418	FALSE	FALSE	TRUE	K562
LRRC8B	+	chr1:89524829-89597861	K562.enhancer.intergenic.128	chr1:89616101-89617301	enhancer.intergenic.merged.1029	chr1:89616101-89617301	FALSE	TRUE	TRUE	K562
CCND3	-	chr6:41934933-42048894	K562.enhancer.intergenic.1196	chr6:41982402-41983701	enhancer.intergenic.merged.10304	chr6:41982402-41983701	FALSE	TRUE	TRUE	K562
USP49	-	chr6:41789896-41895375	K562.enhancer.intergenic.1197	chr6:41987701-41988901	enhancer.intergenic.merged.10305	chr6:41987701-41988901	FALSE	FALSE	TRUE	K562
CCND3	-	chr6:41934933-42048894	K562.enhancer.intergenic.1197	chr6:41987701-41988901	enhancer.intergenic.merged.10305	chr6:41987701-41988901	TRUE	TRUE	TRUE	K562
TAF8	+	chr6:42050524-42083272	K562.enhancer.intergenic.1197	chr6:41987701-41988901	enhancer.intergenic.merged.10305	chr6:41987701-41988901	FALSE	FALSE	TRUE	K562
GUCA1B	-	chr6:42183284-42194956	K562.enhancer.intergenic.1197	chr6:41987701-41988901	enhancer.intergenic.merged.10305	chr6:41987701-41988901	FALSE	FALSE	TRUE	K562
CCND3	-	chr6:41934933-42048894	K562.enhancer.intergenic.1198	chr6:42030374-42031800	enhancer.intergenic.merged.10306	chr6:42030374-42031800	TRUE	TRUE	TRUE	K562
TAF8	+	chr6:42050524-42083272	K562.enhancer.intergenic.1198	chr6:42030374-42031800	enhancer.intergenic.merged.10306	chr6:42030374-42031800	FALSE	FALSE	TRUE	K562
GUCA1B	-	chr6:42183284-42194956	K562.enhancer.intergenic.1198	chr6:42030374-42031800	enhancer.intergenic.merged.10306	chr6:42030374-42031800	FALSE	FALSE	TRUE	K562
CCND3	-	chr6:41934933-42048894	K562.enhancer.intergenic.1199	chr6:42046228-42047696	enhancer.intergenic.merged.10308	chr6:42046228-42047696	TRUE	TRUE	TRUE	K562
CCND3	-	chr6:41934933-42048894	K562.enhancer.intergenic.1200	chr6:42048190-42049305	enhancer.intergenic.merged.10309	chr6:42048163-42049544	TRUE	TRUE	TRUE	K562
LRRC8B	+	chr1:89524829-89597861	K562.enhancer.intergenic.129	chr1:89621634-89623017	enhancer.intergenic.merged.1031	chr1:89621206-89623017	FALSE	TRUE	TRUE	K562
MDFI	+	chr6:41637018-41654244	K562.enhancer.intergenic.1201	chr6:42097862-42099623	enhancer.intergenic.merged.10311	chr6:42097862-42099623	FALSE	FALSE	TRUE	K562
C6orf132	-	chr6:42101119-42142620	K562.enhancer.intergenic.1201	chr6:42097862-42099623	enhancer.intergenic.merged.10311	chr6:42097862-42099623	FALSE	FALSE	TRUE	K562
TAF8	+	chr6:42050524-42083272	K562.enhancer.intergenic.1202	chr6:42452330-42453660	enhancer.intergenic.merged.10312	chr6:42452301-42455093	FALSE	FALSE	TRUE	K562
TRERF1	-	chr6:42224931-42452224	K562.enhancer.intergenic.1202	chr6:42452330-42453660	enhancer.intergenic.merged.10312	chr6:42452301-42455093	FALSE	FALSE	TRUE	K562
PTK7	+	chr6:43076314-43161720	K562.enhancer.intergenic.1203	chr6:43164701-43165936	enhancer.intergenic.merged.10319	chr6:43164701-43165936	FALSE	TRUE	TRUE	K562
SRF	+	chr6:43171269-43181506	K562.enhancer.intergenic.1203	chr6:43164701-43165936	enhancer.intergenic.merged.10319	chr6:43164701-43165936	TRUE	TRUE	TRUE	K562
LRRC8C	+	chr1:89633120-89719533	K562.enhancer.intergenic.130	chr1:89623315-89630897	enhancer.intergenic.merged.1032	chr1:89623315-89630897	TRUE	TRUE	TRUE	K562
LRRC8C	+	chr1:89633120-89719533	K562.enhancer.intergenic.131	chr1:89753219-89756968	enhancer.intergenic.merged.1033	chr1:89753219-89760082	FALSE	TRUE	TRUE	K562
LRRC8C	+	chr1:89633120-89719533	K562.enhancer.intergenic.132	chr1:89757118-89760082	enhancer.intergenic.merged.1033	chr1:89753219-89760082	FALSE	TRUE	TRUE	K562
VEGFA	+	chr6:43770209-43786487	K562.enhancer.intergenic.1206	chr6:43925193-43927385	enhancer.intergenic.merged.10332	chr6:43925040-43928242	TRUE	TRUE	TRUE	K562
GTPBP2	-	chr6:43620481-43629264	K562.enhancer.intergenic.1207	chr6:43936974-43938074	enhancer.intergenic.merged.10333	chr6:43936974-43938074	FALSE	FALSE	TRUE	K562
LRRC8C	+	chr1:89633120-89719533	K562.enhancer.intergenic.133	chr1:89760667-89763944	enhancer.intergenic.merged.1034	chr1:89760667-89763944	FALSE	TRUE	TRUE	K562
VEGFA	+	chr6:43770209-43786487	K562.enhancer.intergenic.1208	chr6:44041277-44042941	enhancer.intergenic.merged.10342	chr6:44038887-44046100	FALSE	TRUE	TRUE	K562
VEGFA	+	chr6:43770209-43786487	K562.enhancer.intergenic.1209	chr6:44043976-44045196	enhancer.intergenic.merged.10342	chr6:44038887-44046100	FALSE	TRUE	TRUE	K562
TMEM63B	+	chr6:44126914-44155519	K562.enhancer.intergenic.1208	chr6:44041277-44042941	enhancer.intergenic.merged.10342	chr6:44038887-44046100	TRUE	TRUE	TRUE	K562
TMEM63B	+	chr6:44126914-44155519	K562.enhancer.intergenic.1209	chr6:44043976-44045196	enhancer.intergenic.merged.10342	chr6:44038887-44046100	TRUE	TRUE	TRUE	K562
GTPBP2	-	chr6:43620481-43629264	K562.enhancer.intergenic.1210	chr6:44058313-44060913	enhancer.intergenic.merged.10344	chr6:44050657-44062782	FALSE	FALSE	TRUE	K562
VEGFA	+	chr6:43770209-43786487	K562.enhancer.intergenic.1210	chr6:44058313-44060913	enhancer.intergenic.merged.10344	chr6:44050657-44062782	FALSE	TRUE	TRUE	K562
MRPL14	-	chr6:44113451-44127491	K562.enhancer.intergenic.1210	chr6:44058313-44060913	enhancer.intergenic.merged.10344	chr6:44050657-44062782	FALSE	FALSE	TRUE	K562
SLC35B2	-	chr6:44254101-44257890	K562.enhancer.intergenic.1210	chr6:44058313-44060913	enhancer.intergenic.merged.10344	chr6:44050657-44062782	FALSE	FALSE	TRUE	K562
GTPBP2	-	chr6:43620481-43629264	K562.enhancer.intergenic.1211	chr6:44064263-44065330	enhancer.intergenic.merged.10345	chr6:44064221-44066494	FALSE	FALSE	TRUE	K562
VEGFA	+	chr6:43770209-43786487	K562.enhancer.intergenic.1211	chr6:44064263-44065330	enhancer.intergenic.merged.10345	chr6:44064221-44066494	FALSE	TRUE	TRUE	K562
TMEM63B	+	chr6:44126914-44155519	K562.enhancer.intergenic.1211	chr6:44064263-44065330	enhancer.intergenic.merged.10345	chr6:44064221-44066494	TRUE	TRUE	TRUE	K562
MRPL14	-	chr6:44113451-44127491	K562.enhancer.intergenic.1211	chr6:44064263-44065330	enhancer.intergenic.merged.10345	chr6:44064221-44066494	FALSE	FALSE	TRUE	K562
SLC35B2	-	chr6:44254101-44257890	K562.enhancer.intergenic.1211	chr6:44064263-44065330	enhancer.intergenic.merged.10345	chr6:44064221-44066494	FALSE	FALSE	TRUE	K562
NFKBIE	-	chr6:44258166-44265788	K562.enhancer.intergenic.1211	chr6:44064263-44065330	enhancer.intergenic.merged.10345	chr6:44064221-44066494	FALSE	FALSE	TRUE	K562
VEGFA	+	chr6:43770209-43786487	K562.enhancer.intergenic.1212	chr6:44073064-44075127	enhancer.intergenic.merged.10347	chr6:44071534-44080815	FALSE	TRUE	TRUE	K562
LRRC8D	+	chr1:89821032-89936611	K562.enhancer.intergenic.134	chr1:89968301-89969501	enhancer.intergenic.merged.1036	chr1:89968301-89969501	FALSE	TRUE	TRUE	K562
ZNF326	+	chr1:89995095-90035533	K562.enhancer.intergenic.134	chr1:89968301-89969501	enhancer.intergenic.merged.1036	chr1:89968301-89969501	TRUE	TRUE	TRUE	K562
RHAG	-	chr6:49605175-49636874	K562.enhancer.intergenic.1213	chr6:49645840-49647101	enhancer.intergenic.merged.10422	chr6:49645840-49647101	TRUE	TRUE	TRUE	K562
RHAG	-	chr6:49605175-49636874	K562.enhancer.intergenic.1214	chr6:49949582-49950724	enhancer.intergenic.merged.10424	chr6:49949582-49950724	TRUE	TRUE	TRUE	K562
TFAP2B	+	chr6:50818871-50847619	K562.enhancer.intergenic.1215	chr6:50815298-50816742	enhancer.intergenic.merged.10425	chr6:50815298-50816742	TRUE	TRUE	TRUE	K562
TFAP2B	+	chr6:50818871-50847619	K562.enhancer.intergenic.1216	chr6:50951641-50952656	enhancer.intergenic.merged.10426	chr6:50951641-50952656	TRUE	TRUE	TRUE	K562
TFAP2B	+	chr6:50818871-50847619	K562.enhancer.intergenic.1217	chr6:50955677-50959967	enhancer.intergenic.merged.10427	chr6:50955677-50959967	TRUE	TRUE	TRUE	K562
TFAP2B	+	chr6:50818871-50847619	K562.enhancer.intergenic.1218	chr6:50960274-50964143	enhancer.intergenic.merged.10428	chr6:50960274-50964143	TRUE	TRUE	TRUE	K562
TFAP2B	+	chr6:50818871-50847619	K562.enhancer.intergenic.1219	chr6:50990280-50991688	enhancer.intergenic.merged.10429	chr6:50990280-50991688	TRUE	TRUE	TRUE	K562
TFAP2B	+	chr6:50818871-50847619	K562.enhancer.intergenic.1221	chr6:51049152-51050657	enhancer.intergenic.merged.10432	chr6:51049152-51050657	TRUE	TRUE	TRUE	K562
TFAP2B	+	chr6:50818871-50847619	K562.enhancer.intergenic.1222	chr6:51050823-51053249	enhancer.intergenic.merged.10433	chr6:51050823-51053249	TRUE	TRUE	TRUE	K562
TFAP2B	+	chr6:50818871-50847619	K562.enhancer.intergenic.1224	chr6:51059224-51063852	enhancer.intergenic.merged.10435	chr6:51059224-51063852	TRUE	TRUE	TRUE	K562
TFAP2B	+	chr6:50818871-50847619	K562.enhancer.intergenic.1225	chr6:51106726-51108526	enhancer.intergenic.merged.10436	chr6:51106726-51108526	TRUE	TRUE	TRUE	K562
ELOVL5	-	chr6:53267398-53349179	K562.enhancer.intergenic.1227	chr6:53358866-53360117	enhancer.intergenic.merged.10456	chr6:53358796-53363299	TRUE	TRUE	TRUE	K562
DDX43	+	chr6:73394828-73417566	K562.enhancer.intergenic.1231	chr6:73388397-73389659	enhancer.intergenic.merged.10554	chr6:73388397-73390579	FALSE	FALSE	TRUE	K562
LCA5	-	chr6:79484991-79537430	K562.enhancer.intergenic.1235	chr6:79614301-79615501	enhancer.intergenic.merged.10578	chr6:79614301-79615501	FALSE	TRUE	TRUE	K562
CAMTA1	+	chr1:6785324-7769706	K562.enhancer.intergenic.22	chr1:7011789-7013121	enhancer.intergenic.merged.106	chr1:7011742-7013301	FALSE	FALSE	TRUE	K562
TBX18	-	chr6:84732496-84764598	K562.enhancer.intergenic.1236	chr6:84773279-84775366	enhancer.intergenic.merged.10623	chr6:84773279-84775366	TRUE	TRUE	TRUE	K562
MAP3K7	-	chr6:90513579-90587072	K562.enhancer.intergenic.1237	chr6:90458023-90459312	enhancer.intergenic.merged.10652	chr6:90458023-90459312	TRUE	TRUE	TRUE	K562
BACH2	-	chr6:89926528-90296908	K562.enhancer.intergenic.1238	chr6:90466074-90467104	enhancer.intergenic.merged.10653	chr6:90466074-90467104	FALSE	TRUE	TRUE	K562
MAP3K7	-	chr6:90513579-90587072	K562.enhancer.intergenic.1238	chr6:90466074-90467104	enhancer.intergenic.merged.10653	chr6:90466074-90467104	TRUE	TRUE	TRUE	K562
PRDM1	+	chr6:106086336-106109938	K562.enhancer.intergenic.1244	chr6:106085526-106086712	enhancer.intergenic.merged.10721	chr6:106085526-106086712	FALSE	FALSE	TRUE	K562
CD164	-	chr6:109366514-109382812	K562.enhancer.intergenic.1247	chr6:109250298-109251745	enhancer.intergenic.merged.10744	chr6:109250131-109252498	TRUE	TRUE	TRUE	K562
CD164	-	chr6:109366514-109382812	K562.enhancer.intergenic.1248	chr6:109318356-109319972	enhancer.intergenic.merged.10748	chr6:109318356-109319972	TRUE	TRUE	TRUE	K562
CD164	-	chr6:109366514-109382812	K562.enhancer.intergenic.1249	chr6:109321155-109323323	enhancer.intergenic.merged.10749	chr6:109321155-109323323	TRUE	TRUE	TRUE	K562
MFSD4B	+	chr6:111259339-111271167	K562.enhancer.intergenic.1250	chr6:111550013-111551822	enhancer.intergenic.merged.10774	chr6:111541915-111553340	FALSE	FALSE	TRUE	K562
REV3L	-	chr6:111299031-111483715	K562.enhancer.intergenic.1250	chr6:111550013-111551822	enhancer.intergenic.merged.10774	chr6:111541915-111553340	FALSE	TRUE	TRUE	K562
HEY2	+	chr6:125749632-125761269	K562.enhancer.intergenic.1252	chr6:125747620-125749460	enhancer.intergenic.merged.10877	chr6:125747620-125749460	TRUE	TRUE	TRUE	K562
HINT3	+	chr6:125956770-125980244	K562.enhancer.intergenic.1252	chr6:125747620-125749460	enhancer.intergenic.merged.10877	chr6:125747620-125749460	FALSE	FALSE	TRUE	K562
NCOA7	+	chr6:125781115-125932034	K562.enhancer.intergenic.1253	chr6:125945396-125946888	enhancer.intergenic.merged.10878	chr6:125942512-125950454	FALSE	TRUE	TRUE	K562
HINT3	+	chr6:125956770-125980244	K562.enhancer.intergenic.1254	chr6:125954419-125955948	enhancer.intergenic.merged.10879	chr6:125954419-125955948	TRUE	TRUE	TRUE	K562
ARHGAP18	-	chr6:129576132-129710177	K562.enhancer.intergenic.1255	chr6:129489983-129491553	enhancer.intergenic.merged.10887	chr6:129489974-129495901	TRUE	TRUE	TRUE	K562
ARHGAP18	-	chr6:129576132-129710177	K562.enhancer.intergenic.1256	chr6:129516096-129517420	enhancer.intergenic.merged.10891	chr6:129515734-129517420	TRUE	TRUE	TRUE	K562
L3MBTL3	+	chr6:130018369-130141449	K562.enhancer.intergenic.1257	chr6:129730377-129731722	enhancer.intergenic.merged.10893	chr6:129728711-129733936	FALSE	TRUE	TRUE	K562
L3MBTL3	+	chr6:130018369-130141449	K562.enhancer.intergenic.1260	chr6:129772558-129775752	enhancer.intergenic.merged.10898	chr6:129772558-129775752	FALSE	TRUE	TRUE	K562
TMEM244	-	chr6:129831244-129861315	K562.enhancer.intergenic.1261	chr6:129852622-129854901	enhancer.intergenic.merged.10899	chr6:129852622-129854901	FALSE	FALSE	TRUE	K562
HIVEP2	-	chr6:142751469-142945176	K562.enhancer.intergenic.1276	chr6:142946252-142948025	enhancer.intergenic.merged.11108	chr6:142946252-142948025	TRUE	TRUE	TRUE	K562
AIG1	+	chr6:143059363-143343883	K562.enhancer.intergenic.1277	chr6:143053226-143054615	enhancer.intergenic.merged.11109	chr6:143053226-143054615	TRUE	TRUE	TRUE	K562
LTV1	+	chr6:143843273-143863812	K562.enhancer.intergenic.1278	chr6:144063235-144064601	enhancer.intergenic.merged.11116	chr6:144063235-144064678	FALSE	TRUE	TRUE	K562
SF3B5	-	chr6:144094884-144095573	K562.enhancer.intergenic.1278	chr6:144063235-144064601	enhancer.intergenic.merged.11116	chr6:144063235-144064678	FALSE	FALSE	TRUE	K562
EPM2A	-	chr6:145625305-145736023	K562.enhancer.intergenic.1285	chr6:145851694-145853227	enhancer.intergenic.merged.11136	chr6:145840764-145853541	FALSE	FALSE	TRUE	K562
STXBP5	+	chr6:147204358-147390476	K562.enhancer.intergenic.1287	chr6:146876193-146877624	enhancer.intergenic.merged.11140	chr6:146876193-146877624	TRUE	TRUE	TRUE	K562
STXBP5	+	chr6:147204358-147390476	K562.enhancer.intergenic.1289	chr6:146880878-146882167	enhancer.intergenic.merged.11142	chr6:146880878-146882167	TRUE	TRUE	TRUE	K562
STXBP5	+	chr6:147204358-147390476	K562.enhancer.intergenic.1290	chr6:146883406-146889416	enhancer.intergenic.merged.11143	chr6:146883406-146889416	TRUE	TRUE	TRUE	K562
STXBP5	+	chr6:147204358-147390476	K562.enhancer.intergenic.1291	chr6:146890652-146898942	enhancer.intergenic.merged.11144	chr6:146890652-146898942	TRUE	TRUE	TRUE	K562
STXBP5	+	chr6:147204358-147390476	K562.enhancer.intergenic.1293	chr6:147159484-147160865	enhancer.intergenic.merged.11151	chr6:147159484-147160865	TRUE	TRUE	TRUE	K562
TAB2	+	chr6:149217926-149411613	K562.enhancer.intergenic.1294	chr6:149128011-149129364	enhancer.intergenic.merged.11164	chr6:149128011-149129364	TRUE	TRUE	TRUE	K562
TAB2	+	chr6:149217926-149411613	K562.enhancer.intergenic.1295	chr6:149139916-149141345	enhancer.intergenic.merged.11166	chr6:149139916-149141345	TRUE	TRUE	TRUE	K562
LATS1	-	chr6:149658153-149718256	K562.enhancer.intergenic.1296	chr6:150004445-150005896	enhancer.intergenic.merged.11176	chr6:149992940-150005896	FALSE	FALSE	TRUE	K562
RAET1E	-	chr6:149883375-149896059	K562.enhancer.intergenic.1296	chr6:150004445-150005896	enhancer.intergenic.merged.11176	chr6:149992940-150005896	FALSE	FALSE	TRUE	K562
PPP1R14C	+	chr6:150143044-150250392	K562.enhancer.intergenic.1297	chr6:150269319-150270423	enhancer.intergenic.merged.11177	chr6:150269319-150270423	TRUE	TRUE	TRUE	K562
TULP4	+	chr6:158312465-158511828	K562.enhancer.intergenic.1302	chr6:158229439-158230701	enhancer.intergenic.merged.11229	chr6:158229439-158230701	FALSE	TRUE	TRUE	K562
TULP4	+	chr6:158312465-158511828	K562.enhancer.intergenic.1303	chr6:158231465-158233301	enhancer.intergenic.merged.11230	chr6:158230711-158233824	FALSE	TRUE	TRUE	K562
TULP4	+	chr6:158312465-158511828	K562.enhancer.intergenic.1304	chr6:158236203-158237595	enhancer.intergenic.merged.11232	chr6:158236203-158237595	FALSE	TRUE	TRUE	K562
DYNLT1	-	chr6:158636474-158644743	K562.enhancer.intergenic.1305	chr6:158825148-158826182	enhancer.intergenic.merged.11235	chr6:158825148-158826182	FALSE	FALSE	TRUE	K562
EZR	-	chr6:158765748-158819368	K562.enhancer.intergenic.1306	chr6:158852930-158855068	enhancer.intergenic.merged.11236	chr6:158848621-158855883	TRUE	TRUE	TRUE	K562
EZR	-	chr6:158765748-158819368	K562.enhancer.intergenic.1307	chr6:158868680-158870191	enhancer.intergenic.merged.11238	chr6:158867533-158871386	TRUE	TRUE	TRUE	K562
RSPH3	-	chr6:158972871-159000187	K562.enhancer.intergenic.1307	chr6:158868680-158870191	enhancer.intergenic.merged.11238	chr6:158867533-158871386	FALSE	FALSE	TRUE	K562
SOD2	-	chr6:159669069-159762281	K562.enhancer.intergenic.1309	chr6:159695301-159696501	enhancer.intergenic.merged.11248	chr6:159695301-159697559	FALSE	FALSE	TRUE	K562
MAP3K4	+	chr6:160991727-161117385	K562.enhancer.intergenic.1310	chr6:160789658-160792899	enhancer.intergenic.merged.11258	chr6:160786343-160795085	TRUE	TRUE	TRUE	K562
QKI	+	chr6:163414718-163578592	K562.enhancer.intergenic.1311	chr6:163585292-163586490	enhancer.intergenic.merged.11264	chr6:163585292-163586490	TRUE	TRUE	TRUE	K562
ADAP1	-	chr7:897900-955407	K562.enhancer.intergenic.1316	chr7:905101-906693	enhancer.intergenic.merged.11341	chr7:905101-906693	FALSE	FALSE	TRUE	K562
LOC100129484	-	chr7:5426281-5428927	K562.enhancer.intergenic.1321	chr7:5434294-5435501	enhancer.intergenic.merged.11386	chr7:5433827-5448963	TRUE	TRUE	TRUE	K562
FBXL18	-	chr7:5454425-5513809	K562.enhancer.intergenic.1321	chr7:5434294-5435501	enhancer.intergenic.merged.11386	chr7:5433827-5448963	FALSE	TRUE	TRUE	K562
ACTB	-	chr7:5527148-5530601	K562.enhancer.intergenic.1321	chr7:5434294-5435501	enhancer.intergenic.merged.11386	chr7:5433827-5448963	FALSE	FALSE	TRUE	K562
FBXL18	-	chr7:5454425-5513809	K562.enhancer.intergenic.1325	chr7:5532488-5533701	enhancer.intergenic.merged.11390	chr7:5530495-5533701	FALSE	FALSE	TRUE	K562
ACTB	-	chr7:5527148-5530601	K562.enhancer.intergenic.1325	chr7:5532488-5533701	enhancer.intergenic.merged.11390	chr7:5530495-5533701	TRUE	TRUE	TRUE	K562
EIF2AK1	-	chr7:6022247-6059229	K562.enhancer.intergenic.1327	chr7:5569567-5571525	enhancer.intergenic.merged.11394	chr7:5569301-5571526	FALSE	FALSE	TRUE	K562
EIF2AK1	-	chr7:6022247-6059229	K562.enhancer.intergenic.1328	chr7:5574000-5575885	enhancer.intergenic.merged.11395	chr7:5574000-5575885	FALSE	FALSE	TRUE	K562
CCZ1	+	chr7:5898733-5926550	K562.enhancer.intergenic.1329	chr7:5822516-5823714	enhancer.intergenic.merged.11397	chr7:5822499-5824091	FALSE	TRUE	TRUE	K562
EIF2AK1	-	chr7:6022247-6059229	K562.enhancer.intergenic.1329	chr7:5822516-5823714	enhancer.intergenic.merged.11397	chr7:5822499-5824091	FALSE	FALSE	TRUE	K562
EIF2AK1	-	chr7:6022247-6059229	K562.enhancer.intergenic.1330	chr7:6079841-6082020	enhancer.intergenic.merged.11399	chr7:6078330-6082020	TRUE	TRUE	TRUE	K562
FAM220A	-	chr7:6329411-6348967	K562.enhancer.intergenic.1331	chr7:6729204-6730272	enhancer.intergenic.merged.11406	chr7:6727275-6731101	FALSE	FALSE	TRUE	K562
ZNF12	-	chr7:6688433-6706947	K562.enhancer.intergenic.1331	chr7:6729204-6730272	enhancer.intergenic.merged.11406	chr7:6727275-6731101	TRUE	TRUE	TRUE	K562
GLCCI1	+	chr7:7968796-8089080	K562.enhancer.intergenic.1347	chr7:7959901-7961264	enhancer.intergenic.merged.11433	chr7:7959901-7964381	TRUE	TRUE	TRUE	K562
GLCCI1	+	chr7:7968796-8089080	K562.enhancer.intergenic.1348	chr7:7962134-7964381	enhancer.intergenic.merged.11433	chr7:7959901-7964381	TRUE	TRUE	TRUE	K562
ARL4A	+	chr7:12686827-12690958	K562.enhancer.intergenic.1354	chr7:12730328-12732192	enhancer.intergenic.merged.11454	chr7:12730328-12732192	TRUE	TRUE	TRUE	K562
TWIST1	-	chr7:19115468-19117636	K562.enhancer.intergenic.1357	chr7:19378228-19379510	enhancer.intergenic.merged.11537	chr7:19375205-19379839	TRUE	TRUE	TRUE	K562
MACC1	-	chr7:20134655-20217384	K562.enhancer.intergenic.1358	chr7:20218127-20220383	enhancer.intergenic.merged.11545	chr7:20218027-20221882	TRUE	TRUE	TRUE	K562
IL6	+	chr7:22727200-22731998	K562.enhancer.intergenic.1359	chr7:22561419-22596479	enhancer.intergenic.merged.11555	chr7:22561419-22596479	FALSE	TRUE	TRUE	K562
STEAP1B	-	chr7:22419444-22500282	K562.enhancer.intergenic.1360	chr7:22602162-22604306	enhancer.intergenic.merged.11563	chr7:22598464-22604306	TRUE	TRUE	TRUE	K562
IL6	+	chr7:22727200-22731998	K562.enhancer.intergenic.1360	chr7:22602162-22604306	enhancer.intergenic.merged.11563	chr7:22598464-22604306	FALSE	TRUE	TRUE	K562
STEAP1B	-	chr7:22419444-22500282	K562.enhancer.intergenic.1361	chr7:22647460-22648744	enhancer.intergenic.merged.11565	chr7:22647006-22648749	FALSE	TRUE	TRUE	K562
STEAP1B	-	chr7:22419444-22500282	K562.enhancer.intergenic.1362	chr7:22664445-22671164	enhancer.intergenic.merged.11566	chr7:22664445-22671164	FALSE	TRUE	TRUE	K562
TOMM7	-	chr7:22812632-22822849	K562.enhancer.intergenic.1362	chr7:22664445-22671164	enhancer.intergenic.merged.11566	chr7:22664445-22671164	FALSE	FALSE	TRUE	K562
STEAP1B	-	chr7:22419444-22500282	K562.enhancer.intergenic.1363	chr7:22672367-22673765	enhancer.intergenic.merged.11567	chr7:22672367-22676489	FALSE	TRUE	TRUE	K562
STEAP1B	-	chr7:22419444-22500282	K562.enhancer.intergenic.1364	chr7:22679990-22684371	enhancer.intergenic.merged.11568	chr7:22679990-22684371	FALSE	TRUE	TRUE	K562
TOMM7	-	chr7:22812632-22822849	K562.enhancer.intergenic.1364	chr7:22679990-22684371	enhancer.intergenic.merged.11568	chr7:22679990-22684371	FALSE	FALSE	TRUE	K562
STEAP1B	-	chr7:22419444-22500282	K562.enhancer.intergenic.1365	chr7:22688297-22689501	enhancer.intergenic.merged.11569	chr7:22688297-22689501	FALSE	TRUE	TRUE	K562
STEAP1B	-	chr7:22419444-22500282	K562.enhancer.intergenic.1366	chr7:22694873-22697481	enhancer.intergenic.merged.11570	chr7:22694873-22697481	FALSE	TRUE	TRUE	K562
STEAP1B	-	chr7:22419444-22500282	K562.enhancer.intergenic.1367	chr7:22698501-22699749	enhancer.intergenic.merged.11571	chr7:22698501-22699749	FALSE	TRUE	TRUE	K562
TOMM7	-	chr7:22812632-22822849	K562.enhancer.intergenic.1367	chr7:22698501-22699749	enhancer.intergenic.merged.11571	chr7:22698501-22699749	FALSE	FALSE	TRUE	K562
STEAP1B	-	chr7:22419444-22500282	K562.enhancer.intergenic.1368	chr7:22700184-22715864	enhancer.intergenic.merged.11572	chr7:22700184-22715864	FALSE	TRUE	TRUE	K562
TOMM7	-	chr7:22812632-22822849	K562.enhancer.intergenic.1368	chr7:22700184-22715864	enhancer.intergenic.merged.11572	chr7:22700184-22715864	FALSE	FALSE	TRUE	K562
STEAP1B	-	chr7:22419444-22500282	K562.enhancer.intergenic.1369	chr7:22716414-22718228	enhancer.intergenic.merged.11574	chr7:22716414-22718863	FALSE	TRUE	TRUE	K562
IL6	+	chr7:22727200-22731998	K562.enhancer.intergenic.1369	chr7:22716414-22718228	enhancer.intergenic.merged.11574	chr7:22716414-22718863	TRUE	TRUE	TRUE	K562
FAM126A	-	chr7:22934211-23014130	K562.enhancer.intergenic.1369	chr7:22716414-22718228	enhancer.intergenic.merged.11574	chr7:22716414-22718863	FALSE	FALSE	TRUE	K562
GPNMB	+	chr7:23246775-23275108	K562.enhancer.intergenic.1372	chr7:23484410-23486925	enhancer.intergenic.merged.11585	chr7:23484410-23487187	FALSE	FALSE	TRUE	K562
NFE2L3	+	chr7:26152198-26187137	K562.enhancer.intergenic.1375	chr7:26397935-26399255	enhancer.intergenic.merged.11611	chr7:26393282-26399899	FALSE	FALSE	TRUE	K562
SNX10	+	chr7:26291878-26374329	K562.enhancer.intergenic.1375	chr7:26397935-26399255	enhancer.intergenic.merged.11611	chr7:26393282-26399899	TRUE	TRUE	TRUE	K562
SNX10	+	chr7:26291878-26374329	K562.enhancer.intergenic.1376	chr7:26420426-26421577	enhancer.intergenic.merged.11612	chr7:26420426-26421577	TRUE	TRUE	TRUE	K562
EVX1	+	chr7:27242802-27247830	K562.enhancer.intergenic.1377	chr7:27457855-27459374	enhancer.intergenic.merged.11633	chr7:27457535-27459374	FALSE	FALSE	TRUE	K562
EVX1	+	chr7:27242802-27247830	K562.enhancer.intergenic.1378	chr7:27493644-27495298	enhancer.intergenic.merged.11636	chr7:27493644-27495298	FALSE	FALSE	TRUE	K562
C7orf25	-	chr7:42909273-42912090	K562.enhancer.intergenic.1389	chr7:42887997-42889942	enhancer.intergenic.merged.11785	chr7:42887997-42893817	TRUE	TRUE	TRUE	K562
DDX56	-	chr7:44565417-44574538	K562.enhancer.intergenic.1392	chr7:44986155-44987324	enhancer.intergenic.merged.11809	chr7:44986148-44991364	FALSE	FALSE	TRUE	K562
MYO1G	-	chr7:44962662-44979015	K562.enhancer.intergenic.1392	chr7:44986155-44987324	enhancer.intergenic.merged.11809	chr7:44986148-44991364	FALSE	FALSE	TRUE	K562
ZNF138	+	chr7:64794428-64833680	K562.enhancer.intergenic.1397	chr7:64948134-64950217	enhancer.intergenic.merged.11924	chr7:64948134-64950217	FALSE	FALSE	TRUE	K562
VKORC1L1	+	chr7:65873074-65959558	K562.enhancer.intergenic.1402	chr7:65721952-65723301	enhancer.intergenic.merged.11945	chr7:65721766-65724304	TRUE	TRUE	TRUE	K562
GUSB	-	chr7:65960684-65982213	K562.enhancer.intergenic.1404	chr7:65770195-65771250	enhancer.intergenic.merged.11954	chr7:65770145-65771555	FALSE	FALSE	TRUE	K562
KCTD7	+	chr7:66628881-66643229	K562.enhancer.intergenic.1408	chr7:66520866-66522102	enhancer.intergenic.merged.11981	chr7:66520866-66522102	TRUE	TRUE	TRUE	K562
KCTD7	+	chr7:66628881-66643229	K562.enhancer.intergenic.1409	chr7:66591803-66592890	enhancer.intergenic.merged.11990	chr7:66591462-66593075	TRUE	TRUE	TRUE	K562
RABGEF1	+	chr7:66654567-66811464	K562.enhancer.intergenic.1409	chr7:66591803-66592890	enhancer.intergenic.merged.11990	chr7:66591462-66593075	FALSE	FALSE	TRUE	K562
TMEM248	+	chr7:66921225-66958551	K562.enhancer.intergenic.1409	chr7:66591803-66592890	enhancer.intergenic.merged.11990	chr7:66591462-66593075	FALSE	FALSE	TRUE	K562
SBDS	-	chr7:66987680-66995586	K562.enhancer.intergenic.1410	chr7:66844358-66845463	enhancer.intergenic.merged.11993	chr7:66844353-66845471	FALSE	FALSE	TRUE	K562
TYW1	+	chr7:66996833-67239514	K562.enhancer.intergenic.1410	chr7:66844358-66845463	enhancer.intergenic.merged.11993	chr7:66844353-66845471	FALSE	FALSE	TRUE	K562
TYW1	+	chr7:66996833-67239514	K562.enhancer.intergenic.1411	chr7:67249673-67252527	enhancer.intergenic.merged.11996	chr7:67247713-67261317	TRUE	TRUE	TRUE	K562
TYW1	+	chr7:66996833-67239514	K562.enhancer.intergenic.1412	chr7:67258209-67259968	enhancer.intergenic.merged.11996	chr7:67247713-67261317	TRUE	TRUE	TRUE	K562
DNAJC30	-	chr7:73680918-73683453	K562.enhancer.intergenic.1416	chr7:74164005-74165301	enhancer.intergenic.merged.12056	chr7:74164005-74165301	FALSE	FALSE	TRUE	K562
LIMK1	+	chr7:74083804-74122525	K562.enhancer.intergenic.1416	chr7:74164005-74165301	enhancer.intergenic.merged.12056	chr7:74164005-74165301	FALSE	TRUE	TRUE	K562
GTF2IRD1	+	chr7:74453906-74602605	K562.enhancer.intergenic.1416	chr7:74164005-74165301	enhancer.intergenic.merged.12056	chr7:74164005-74165301	FALSE	FALSE	TRUE	K562
TMEM120A	-	chr7:75986831-75994595	K562.enhancer.intergenic.1422	chr7:75527606-75528901	enhancer.intergenic.merged.12071	chr7:75527589-75529130	FALSE	FALSE	TRUE	K562
STYXL1	-	chr7:75996337-76048003	K562.enhancer.intergenic.1426	chr7:76372803-76373897	enhancer.intergenic.merged.12090	chr7:76372803-76374204	FALSE	FALSE	TRUE	K562
HSPB1	+	chr7:76302673-76304292	K562.enhancer.intergenic.1426	chr7:76372803-76373897	enhancer.intergenic.merged.12090	chr7:76372803-76374204	FALSE	FALSE	TRUE	K562
YWHAG	-	chr7:76326799-76358991	K562.enhancer.intergenic.1426	chr7:76372803-76373897	enhancer.intergenic.merged.12090	chr7:76372803-76374204	TRUE	TRUE	TRUE	K562
STYXL1	-	chr7:75996337-76048003	K562.enhancer.intergenic.1428	chr7:76392672-76393933	enhancer.intergenic.merged.12095	chr7:76392558-76393935	FALSE	FALSE	TRUE	K562
POMZP3	-	chr7:76609986-76627303	K562.enhancer.intergenic.1430	chr7:76605740-76610427	enhancer.intergenic.merged.12107	chr7:76605374-76610690	TRUE	TRUE	TRUE	K562
RSBN1L	+	chr7:77696459-77783022	K562.enhancer.intergenic.1433	chr7:77685099-77686504	enhancer.intergenic.merged.12132	chr7:77678545-77686608	TRUE	TRUE	TRUE	K562
PHTF2	+	chr7:77798773-77957504	K562.enhancer.intergenic.1433	chr7:77685099-77686504	enhancer.intergenic.merged.12132	chr7:77678545-77686608	FALSE	FALSE	TRUE	K562
KIAA1324L	-	chr7:86876906-87059654	K562.enhancer.intergenic.1438	chr7:87106783-87107811	enhancer.intergenic.merged.12166	chr7:87106783-87107811	FALSE	TRUE	TRUE	K562
SLC30A7	+	chr1:100896090-100981757	K562.enhancer.intergenic.138	chr1:100785122-100786501	enhancer.intergenic.merged.1220	chr1:100785122-100786501	FALSE	FALSE	TRUE	K562
LMTK2	+	chr7:98106862-98209638	K562.enhancer.intergenic.1440	chr7:97971162-97972808	enhancer.intergenic.merged.12214	chr7:97971162-97973826	FALSE	TRUE	TRUE	K562
STAG3	+	chr7:100177724-100214387	K562.enhancer.intergenic.1443	chr7:99806657-99807701	enhancer.intergenic.merged.12237	chr7:99806657-99807701	FALSE	FALSE	TRUE	K562
ATP5MF	-	chr7:99458158-99466167	K562.enhancer.intergenic.1444	chr7:99832791-99833982	enhancer.intergenic.merged.12239	chr7:99832791-99833982	FALSE	FALSE	TRUE	K562
GIGYF1	-	chr7:100679506-100689448	K562.enhancer.intergenic.1445	chr7:100450236-100451303	enhancer.intergenic.merged.12248	chr7:100450063-100451303	FALSE	FALSE	TRUE	K562
SLC12A9	+	chr7:100826869-100867012	K562.enhancer.intergenic.1446	chr7:100835956-100837889	enhancer.intergenic.merged.12253	chr7:100829569-100848934	FALSE	FALSE	TRUE	K562
SLC12A9	+	chr7:100826869-100867012	K562.enhancer.intergenic.1447	chr7:100839709-100841088	enhancer.intergenic.merged.12253	chr7:100829569-100848934	FALSE	FALSE	TRUE	K562
EPHB4	-	chr7:100802565-100827523	K562.enhancer.intergenic.1446	chr7:100835956-100837889	enhancer.intergenic.merged.12253	chr7:100829569-100848934	TRUE	TRUE	TRUE	K562
EPHB4	-	chr7:100802565-100827523	K562.enhancer.intergenic.1447	chr7:100839709-100841088	enhancer.intergenic.merged.12253	chr7:100829569-100848934	TRUE	TRUE	TRUE	K562
CCDC71L	-	chr7:106654360-106661158	K562.enhancer.intergenic.1452	chr7:106568381-106570030	enhancer.intergenic.merged.12317	chr7:106568234-106570170	TRUE	TRUE	TRUE	K562
NAMPT	-	chr7:106248298-106284983	K562.enhancer.intergenic.1455	chr7:106774467-106776309	enhancer.intergenic.merged.12332	chr7:106772205-106777573	FALSE	FALSE	TRUE	K562
PIK3CG	+	chr7:106865282-106908980	K562.enhancer.intergenic.1457	chr7:106977238-106978364	enhancer.intergenic.merged.12337	chr7:106977238-106978364	FALSE	TRUE	TRUE	K562
HBP1	+	chr7:107168961-107202529	K562.enhancer.intergenic.1457	chr7:106977238-106978364	enhancer.intergenic.merged.12337	chr7:106977238-106978364	FALSE	FALSE	TRUE	K562
HBP1	+	chr7:107168961-107202529	K562.enhancer.intergenic.1458	chr7:107005189-107008635	enhancer.intergenic.merged.12338	chr7:107005189-107008635	FALSE	FALSE	TRUE	K562
PIK3CG	+	chr7:106865282-106908980	K562.enhancer.intergenic.1459	chr7:107008735-107010830	enhancer.intergenic.merged.12339	chr7:107008735-107010830	FALSE	TRUE	TRUE	K562
PIK3CG	+	chr7:106865282-106908980	K562.enhancer.intergenic.1460	chr7:107017555-107018701	enhancer.intergenic.merged.12340	chr7:107017555-107018701	FALSE	TRUE	TRUE	K562
PRKAR2B	+	chr7:107044705-107161811	K562.enhancer.intergenic.1460	chr7:107017555-107018701	enhancer.intergenic.merged.12340	chr7:107017555-107018701	TRUE	TRUE	TRUE	K562
ST7	+	chr7:116953501-117230176	K562.enhancer.intergenic.1461	chr7:116951240-116952693	enhancer.intergenic.merged.12441	chr7:116951240-116952693	TRUE	TRUE	TRUE	K562
FNDC7	+	chr1:108712908-108742749	K562.enhancer.intergenic.144	chr1:109088859-109090106	enhancer.intergenic.merged.1245	chr1:109088859-109090106	FALSE	FALSE	TRUE	K562
STXBP3	+	chr1:108746674-108809523	K562.enhancer.intergenic.144	chr1:109088859-109090106	enhancer.intergenic.merged.1245	chr1:109088859-109090106	FALSE	FALSE	TRUE	K562
CLCC1	-	chr1:108929508-108963499	K562.enhancer.intergenic.144	chr1:109088859-109090106	enhancer.intergenic.merged.1245	chr1:109088859-109090106	FALSE	FALSE	TRUE	K562
TAF13	-	chr1:109064140-109076003	K562.enhancer.intergenic.144	chr1:109088859-109090106	enhancer.intergenic.merged.1245	chr1:109088859-109090106	FALSE	TRUE	TRUE	K562
TMEM167B	+	chr1:109090764-109096934	K562.enhancer.intergenic.144	chr1:109088859-109090106	enhancer.intergenic.merged.1245	chr1:109088859-109090106	TRUE	TRUE	TRUE	K562
SARS	+	chr1:109213893-109238182	K562.enhancer.intergenic.144	chr1:109088859-109090106	enhancer.intergenic.merged.1245	chr1:109088859-109090106	FALSE	FALSE	TRUE	K562
MYBPHL	-	chr1:109292365-109307011	K562.enhancer.intergenic.144	chr1:109088859-109090106	enhancer.intergenic.merged.1245	chr1:109088859-109090106	FALSE	FALSE	TRUE	K562
SORT1	-	chr1:109309565-109397918	K562.enhancer.intergenic.144	chr1:109088859-109090106	enhancer.intergenic.merged.1245	chr1:109088859-109090106	FALSE	FALSE	TRUE	K562
PSMA5	-	chr1:109399042-109426448	K562.enhancer.intergenic.144	chr1:109088859-109090106	enhancer.intergenic.merged.1245	chr1:109088859-109090106	FALSE	FALSE	TRUE	K562
CELSR2	+	chr1:109249539-109275751	K562.enhancer.intergenic.145	chr1:109099695-109100941	enhancer.intergenic.merged.1246	chr1:109099238-109100941	FALSE	FALSE	TRUE	K562
CALU	+	chr7:128739359-128773400	K562.enhancer.intergenic.1466	chr7:128827941-128829632	enhancer.intergenic.merged.12489	chr7:128825959-128829632	FALSE	FALSE	TRUE	K562
CCDC136	+	chr7:128791438-128822130	K562.enhancer.intergenic.1466	chr7:128827941-128829632	enhancer.intergenic.merged.12489	chr7:128825959-128829632	FALSE	TRUE	TRUE	K562
FLNC	+	chr7:128830406-128859274	K562.enhancer.intergenic.1466	chr7:128827941-128829632	enhancer.intergenic.merged.12489	chr7:128825959-128829632	TRUE	TRUE	TRUE	K562
STRIP2	+	chr7:129434432-129488399	K562.enhancer.intergenic.1467	chr7:129491501-129492701	enhancer.intergenic.merged.12494	chr7:129491501-129492701	TRUE	TRUE	TRUE	K562
STRIP2	+	chr7:129434432-129488399	K562.enhancer.intergenic.1468	chr7:129493132-129494272	enhancer.intergenic.merged.12495	chr7:129493132-129494272	TRUE	TRUE	TRUE	K562
SMKR1	+	chr7:129502531-129512918	K562.enhancer.intergenic.1469	chr7:129595154-129596301	enhancer.intergenic.merged.12500	chr7:129595154-129596301	FALSE	FALSE	TRUE	K562
KLHDC10	+	chr7:130070534-130135705	K562.enhancer.intergenic.1473	chr7:130224359-130225617	enhancer.intergenic.merged.12511	chr7:130224359-130225617	FALSE	FALSE	TRUE	K562
PRSS2	+	chr7:142770943-142774564	K562.enhancer.intergenic.1478	chr7:142804433-142805652	enhancer.intergenic.merged.12659	chr7:142802859-142814901	FALSE	FALSE	TRUE	K562
PRSS2	+	chr7:142770943-142774564	K562.enhancer.intergenic.1479	chr7:142808477-142809780	enhancer.intergenic.merged.12659	chr7:142802859-142814901	FALSE	FALSE	TRUE	K562
PRSS2	+	chr7:142770943-142774564	K562.enhancer.intergenic.1480	chr7:142812072-142813592	enhancer.intergenic.merged.12659	chr7:142802859-142814901	FALSE	FALSE	TRUE	K562
EPHB6	+	chr7:142855014-142871093	K562.enhancer.intergenic.1478	chr7:142804433-142805652	enhancer.intergenic.merged.12659	chr7:142802859-142814901	TRUE	TRUE	TRUE	K562
EPHB6	+	chr7:142855014-142871093	K562.enhancer.intergenic.1479	chr7:142808477-142809780	enhancer.intergenic.merged.12659	chr7:142802859-142814901	TRUE	TRUE	TRUE	K562
EPHB6	+	chr7:142855014-142871093	K562.enhancer.intergenic.1480	chr7:142812072-142813592	enhancer.intergenic.merged.12659	chr7:142802859-142814901	TRUE	TRUE	TRUE	K562
CNTNAP2	+	chr7:146116801-148420998	K562.enhancer.intergenic.1481	chr7:145783471-145785354	enhancer.intergenic.merged.12696	chr7:145783282-145785354	FALSE	FALSE	TRUE	K562
CNTNAP2	+	chr7:146116801-148420998	K562.enhancer.intergenic.1482	chr7:145794626-145795970	enhancer.intergenic.merged.12697	chr7:145794626-145795970	FALSE	FALSE	TRUE	K562
CNTNAP2	+	chr7:146116801-148420998	K562.enhancer.intergenic.1483	chr7:145917445-145918757	enhancer.intergenic.merged.12698	chr7:145917445-145918757	FALSE	FALSE	TRUE	K562
ZNF212	+	chr7:149239651-149255606	K562.enhancer.intergenic.1487	chr7:149624186-149625276	enhancer.intergenic.merged.12713	chr7:149624186-149625276	FALSE	FALSE	TRUE	K562
RNF32	+	chr7:156640659-156677130	K562.enhancer.intergenic.1491	chr7:156637860-156639760	enhancer.intergenic.merged.12785	chr7:156637860-156641339	FALSE	FALSE	TRUE	K562
MNX1	-	chr7:157004853-157010663	K562.enhancer.intergenic.1492	chr7:156999397-157001009	enhancer.intergenic.merged.12790	chr7:156998301-157001009	TRUE	TRUE	TRUE	K562
MNX1	-	chr7:157004853-157010663	K562.enhancer.intergenic.1493	chr7:157001180-157003085	enhancer.intergenic.merged.12791	chr7:157001180-157003085	TRUE	TRUE	TRUE	K562
ARHGEF10	+	chr8:1823926-1958641	K562.enhancer.intergenic.1498	chr8:2127010-2128301	enhancer.intergenic.merged.12821	chr8:2127010-2128304	TRUE	TRUE	TRUE	K562
LRIF1	-	chr1:110947190-110963944	K562.enhancer.intergenic.147	chr1:110917041-110918881	enhancer.intergenic.merged.1283	chr1:110917041-110918881	TRUE	TRUE	TRUE	K562
LRIF1	-	chr1:110947190-110963944	K562.enhancer.intergenic.148	chr1:110928158-110929540	enhancer.intergenic.merged.1284	chr1:110928158-110929540	TRUE	TRUE	TRUE	K562
MCPH1	+	chr8:6406592-6648508	K562.enhancer.intergenic.1510	chr8:6651029-6652056	enhancer.intergenic.merged.12842	chr8:6651029-6652056	FALSE	TRUE	TRUE	K562
ERI1	+	chr8:9002804-9100104	K562.enhancer.intergenic.1515	chr8:9080971-9083438	enhancer.intergenic.merged.12871	chr8:9080971-9083438	FALSE	TRUE	TRUE	K562
TNKS	+	chr8:9555912-9782346	K562.enhancer.intergenic.1515	chr8:9080971-9083438	enhancer.intergenic.merged.12871	chr8:9080971-9083438	FALSE	FALSE	TRUE	K562
FAM86B1	-	chr8:12182106-12194129	K562.enhancer.intergenic.1517	chr8:12538301-12539601	enhancer.intergenic.merged.12904	chr8:12537901-12553022	FALSE	TRUE	TRUE	K562
FAM86B2	-	chr8:12425401-12436406	K562.enhancer.intergenic.1517	chr8:12538301-12539601	enhancer.intergenic.merged.12904	chr8:12537901-12553022	FALSE	FALSE	TRUE	K562
TUSC3	+	chr8:15540087-15766649	K562.enhancer.intergenic.1518	chr8:15416501-15417686	enhancer.intergenic.merged.12921	chr8:15416501-15417687	TRUE	TRUE	TRUE	K562
EGR3	-	chr8:22687659-22693480	K562.enhancer.intergenic.1521	chr8:22693266-22696282	enhancer.intergenic.merged.12986	chr8:22693266-22696315	FALSE	FALSE	TRUE	K562
PLPBP	+	chr8:37762546-37779768	K562.enhancer.intergenic.1527	chr8:37909738-37910803	enhancer.intergenic.merged.13171	chr8:37909738-37910803	FALSE	FALSE	TRUE	K562
RAB11FIP1	-	chr8:37858618-37899497	K562.enhancer.intergenic.1527	chr8:37909738-37910803	enhancer.intergenic.merged.13171	chr8:37909738-37910803	TRUE	TRUE	TRUE	K562
ASH2L	+	chr8:38105493-38140080	K562.enhancer.intergenic.1527	chr8:37909738-37910803	enhancer.intergenic.merged.13171	chr8:37909738-37910803	FALSE	FALSE	TRUE	K562
STAR	-	chr8:38142700-38150952	K562.enhancer.intergenic.1527	chr8:37909738-37910803	enhancer.intergenic.merged.13171	chr8:37909738-37910803	FALSE	FALSE	TRUE	K562
BAG4	+	chr8:38176855-38213301	K562.enhancer.intergenic.1527	chr8:37909738-37910803	enhancer.intergenic.merged.13171	chr8:37909738-37910803	FALSE	FALSE	TRUE	K562
DDHD2	+	chr8:38231491-38262836	K562.enhancer.intergenic.1527	chr8:37909738-37910803	enhancer.intergenic.merged.13171	chr8:37909738-37910803	FALSE	FALSE	TRUE	K562
RAB11FIP1	-	chr8:37858618-37899497	K562.enhancer.intergenic.1528	chr8:37924444-37925532	enhancer.intergenic.merged.13172	chr8:37924444-37925532	TRUE	TRUE	TRUE	K562
ASH2L	+	chr8:38105493-38140080	K562.enhancer.intergenic.1528	chr8:37924444-37925532	enhancer.intergenic.merged.13172	chr8:37924444-37925532	FALSE	FALSE	TRUE	K562
BAG4	+	chr8:38176855-38213301	K562.enhancer.intergenic.1528	chr8:37924444-37925532	enhancer.intergenic.merged.13172	chr8:37924444-37925532	FALSE	FALSE	TRUE	K562
NSD3	-	chr8:38269704-38382272	K562.enhancer.intergenic.1530	chr8:38080529-38084819	enhancer.intergenic.merged.13174	chr8:38080529-38084819	FALSE	FALSE	TRUE	K562
ERLIN2	+	chr8:37736634-37758422	K562.enhancer.intergenic.1531	chr8:38086839-38093092	enhancer.intergenic.merged.13175	chr8:38086839-38093092	FALSE	FALSE	TRUE	K562
ASH2L	+	chr8:38105493-38140080	K562.enhancer.intergenic.1531	chr8:38086839-38093092	enhancer.intergenic.merged.13175	chr8:38086839-38093092	TRUE	TRUE	TRUE	K562
STAR	-	chr8:38142700-38150952	K562.enhancer.intergenic.1531	chr8:38086839-38093092	enhancer.intergenic.merged.13175	chr8:38086839-38093092	FALSE	FALSE	TRUE	K562
NSD3	-	chr8:38269704-38382272	K562.enhancer.intergenic.1531	chr8:38086839-38093092	enhancer.intergenic.merged.13175	chr8:38086839-38093092	FALSE	FALSE	TRUE	K562
GINS4	+	chr8:41529261-41545030	K562.enhancer.intergenic.1532	chr8:41552786-41553819	enhancer.intergenic.merged.13211	chr8:41551956-41553864	TRUE	TRUE	TRUE	K562
ANK1	-	chr8:41653225-41896741	K562.enhancer.intergenic.1532	chr8:41552786-41553819	enhancer.intergenic.merged.13211	chr8:41551956-41553864	FALSE	FALSE	TRUE	K562
KAT6A	-	chr8:41929479-42051987	K562.enhancer.intergenic.1532	chr8:41552786-41553819	enhancer.intergenic.merged.13211	chr8:41551956-41553864	FALSE	FALSE	TRUE	K562
CEBPD	-	chr8:47736913-47738164	K562.enhancer.intergenic.1538	chr8:47738239-47739473	enhancer.intergenic.merged.13243	chr8:47738239-47739473	TRUE	TRUE	TRUE	K562
PPDPFL	+	chr8:49054336-49076093	K562.enhancer.intergenic.1539	chr8:49081459-49082701	enhancer.intergenic.merged.13279	chr8:49081459-49082701	TRUE	TRUE	TRUE	K562
PPDPFL	+	chr8:49054336-49076093	K562.enhancer.intergenic.1540	chr8:49091764-49093493	enhancer.intergenic.merged.13280	chr8:49091764-49093493	TRUE	TRUE	TRUE	K562
PPDPFL	+	chr8:49054336-49076093	K562.enhancer.intergenic.1541	chr8:49131283-49132465	enhancer.intergenic.merged.13281	chr8:49131283-49132465	TRUE	TRUE	TRUE	K562
PPDPFL	+	chr8:49054336-49076093	K562.enhancer.intergenic.1542	chr8:49167391-49168898	enhancer.intergenic.merged.13282	chr8:49167391-49168898	TRUE	TRUE	TRUE	K562
PPDPFL	+	chr8:49054336-49076093	K562.enhancer.intergenic.1543	chr8:49168969-49170455	enhancer.intergenic.merged.13283	chr8:49168969-49170455	TRUE	TRUE	TRUE	K562
PPDPFL	+	chr8:49054336-49076093	K562.enhancer.intergenic.1544	chr8:49171501-49172701	enhancer.intergenic.merged.13284	chr8:49171501-49172701	TRUE	TRUE	TRUE	K562
PPDPFL	+	chr8:49054336-49076093	K562.enhancer.intergenic.1545	chr8:49229704-49233080	enhancer.intergenic.merged.13285	chr8:49229704-49233080	TRUE	TRUE	TRUE	K562
PPDPFL	+	chr8:49054336-49076093	K562.enhancer.intergenic.1546	chr8:49246919-49248021	enhancer.intergenic.merged.13286	chr8:49246919-49248021	TRUE	TRUE	TRUE	K562
PPDPFL	+	chr8:49054336-49076093	K562.enhancer.intergenic.1547	chr8:49251066-49252655	enhancer.intergenic.merged.13287	chr8:49251066-49252655	TRUE	TRUE	TRUE	K562
PPDPFL	+	chr8:49054336-49076093	K562.enhancer.intergenic.1548	chr8:49262879-49264646	enhancer.intergenic.merged.13288	chr8:49262879-49264646	TRUE	TRUE	TRUE	K562
PPDPFL	+	chr8:49054336-49076093	K562.enhancer.intergenic.1549	chr8:49267048-49268426	enhancer.intergenic.merged.13289	chr8:49267048-49268426	TRUE	TRUE	TRUE	K562
PPDPFL	+	chr8:49054336-49076093	K562.enhancer.intergenic.1550	chr8:49290871-49292185	enhancer.intergenic.merged.13290	chr8:49290871-49292185	TRUE	TRUE	TRUE	K562
TCEA1	-	chr8:53966556-54022448	K562.enhancer.intergenic.1551	chr8:54023020-54024465	enhancer.intergenic.merged.13297	chr8:54023020-54024465	TRUE	TRUE	TRUE	K562
LYPLA1	-	chr8:54046367-54102017	K562.enhancer.intergenic.1551	chr8:54023020-54024465	enhancer.intergenic.merged.13297	chr8:54023020-54024465	FALSE	TRUE	TRUE	K562
MRPL15	+	chr8:54135241-54148514	K562.enhancer.intergenic.1551	chr8:54023020-54024465	enhancer.intergenic.merged.13297	chr8:54023020-54024465	FALSE	FALSE	TRUE	K562
RPS20	-	chr8:56067295-56074581	K562.enhancer.intergenic.1553	chr8:55847464-55848548	enhancer.intergenic.merged.13312	chr8:55847464-55848548	FALSE	FALSE	TRUE	K562
RPS20	-	chr8:56067295-56074581	K562.enhancer.intergenic.1554	chr8:55851514-55852971	enhancer.intergenic.merged.13313	chr8:55851514-55852971	FALSE	FALSE	TRUE	K562
TRIM33	-	chr1:114392790-114511203	K562.enhancer.intergenic.154	chr1:114367232-114369901	enhancer.intergenic.merged.1332	chr1:114367232-114369901	TRUE	TRUE	TRUE	K562
TRIM33	-	chr1:114392790-114511203	K562.enhancer.intergenic.155	chr1:114511288-114512675	enhancer.intergenic.merged.1333	chr1:114511288-114512675	TRUE	TRUE	TRUE	K562
BCAS2	-	chr1:114567557-114581615	K562.enhancer.intergenic.155	chr1:114511288-114512675	enhancer.intergenic.merged.1333	chr1:114511288-114512675	FALSE	TRUE	TRUE	K562
CSDE1	-	chr1:114716913-114758050	K562.enhancer.intergenic.155	chr1:114511288-114512675	enhancer.intergenic.merged.1333	chr1:114511288-114512675	FALSE	FALSE	TRUE	K562
SIKE1	-	chr1:114769479-114780685	K562.enhancer.intergenic.155	chr1:114511288-114512675	enhancer.intergenic.merged.1333	chr1:114511288-114512675	FALSE	FALSE	TRUE	K562
ASPH	-	chr8:61500556-61714640	K562.enhancer.intergenic.1555	chr8:61579301-61580501	enhancer.intergenic.merged.13354	chr8:61579301-61580501	TRUE	TRUE	TRUE	K562
COPS5	-	chr8:67043079-67062133	K562.enhancer.intergenic.1557	chr8:67365760-67367272	enhancer.intergenic.merged.13388	chr8:67365760-67367272	FALSE	FALSE	TRUE	K562
CRISPLD1	+	chr8:74984505-75034558	K562.enhancer.intergenic.1565	chr8:74686676-74688402	enhancer.intergenic.merged.13458	chr8:74686676-74688402	FALSE	FALSE	TRUE	K562
CRISPLD1	+	chr8:74984505-75034558	K562.enhancer.intergenic.1568	chr8:74708859-74711901	enhancer.intergenic.merged.13461	chr8:74708859-74711901	FALSE	FALSE	TRUE	K562
CRISPLD1	+	chr8:74984505-75034558	K562.enhancer.intergenic.1569	chr8:74720301-74721501	enhancer.intergenic.merged.13462	chr8:74720301-74721501	FALSE	FALSE	TRUE	K562
CRISPLD1	+	chr8:74984505-75034558	K562.enhancer.intergenic.1578	chr8:74776466-74777974	enhancer.intergenic.merged.13471	chr8:74776466-74777974	FALSE	FALSE	TRUE	K562
RBIS	-	chr8:85214048-85220422	K562.enhancer.intergenic.1595	chr8:85173021-85174362	enhancer.intergenic.merged.13560	chr8:85173021-85174362	FALSE	FALSE	TRUE	K562
RIPK2	+	chr8:89757816-89791064	K562.enhancer.intergenic.1598	chr8:89729108-89730407	enhancer.intergenic.merged.13598	chr8:89729108-89730937	TRUE	TRUE	TRUE	K562
UTS2	-	chr1:7847612-7853491	K562.enhancer.intergenic.23	chr1:7953573-7954609	enhancer.intergenic.merged.136	chr1:7953437-7961188	FALSE	TRUE	TRUE	K562
UTS2	-	chr1:7847612-7853491	K562.enhancer.intergenic.24	chr1:7958225-7961188	enhancer.intergenic.merged.136	chr1:7953437-7961188	FALSE	TRUE	TRUE	K562
CALB1	-	chr8:90058608-90082879	K562.enhancer.intergenic.1599	chr8:90220781-90222476	enhancer.intergenic.merged.13609	chr8:90220781-90222476	TRUE	TRUE	TRUE	K562
DECR1	+	chr8:90001352-90053633	K562.enhancer.intergenic.1600	chr8:90222817-90224391	enhancer.intergenic.merged.13610	chr8:90222817-90224391	FALSE	FALSE	TRUE	K562
PLEKHF2	+	chr8:95133785-95156685	K562.enhancer.intergenic.1601	chr8:95271701-95272950	enhancer.intergenic.merged.13641	chr8:95271701-95272954	TRUE	TRUE	TRUE	K562
ATP1A1	+	chr1:116373244-116404774	K562.enhancer.intergenic.156	chr1:116415436-116416986	enhancer.intergenic.merged.1368	chr1:116415372-116417972	TRUE	TRUE	TRUE	K562
ATP1A1	+	chr1:116373244-116404774	K562.enhancer.intergenic.157	chr1:116418004-116419072	enhancer.intergenic.merged.1369	chr1:116417984-116419423	TRUE	TRUE	TRUE	K562
UBR5	-	chr8:102252273-102412700	K562.enhancer.intergenic.1605	chr8:102412813-102414240	enhancer.intergenic.merged.13745	chr8:102412813-102414240	TRUE	TRUE	TRUE	K562
WARS2	-	chr1:119031216-119140672	K562.enhancer.intergenic.160	chr1:119147633-119148948	enhancer.intergenic.merged.1391	chr1:119147633-119148948	TRUE	TRUE	TRUE	K562
FAM83A	+	chr8:123179047-123210079	K562.enhancer.intergenic.1609	chr8:123166194-123168041	enhancer.intergenic.merged.13954	chr8:123166007-123168041	TRUE	TRUE	TRUE	K562
ZHX1	-	chr8:123248450-123274487	K562.enhancer.intergenic.1610	chr8:123275101-123276129	enhancer.intergenic.merged.13956	chr8:123275101-123276324	TRUE	TRUE	TRUE	K562
NBPF26	+	chr1:120805556-120842215	K562.enhancer.intergenic.166	chr1:120843830-120845426	enhancer.intergenic.merged.1413	chr1:120843830-120845426	FALSE	FALSE	TRUE	K562
FAM72C	-	chr1:143955364-143973519	K562.enhancer.intergenic.167	chr1:144461142-144462446	enhancer.intergenic.merged.1420	chr1:144460493-144462497	FALSE	FALSE	TRUE	K562
NBPF15	-	chr1:144421386-144459464	K562.enhancer.intergenic.167	chr1:144461142-144462446	enhancer.intergenic.merged.1420	chr1:144460493-144462497	TRUE	TRUE	TRUE	K562
FAM72D	+	chr1:145094759-145112696	K562.enhancer.intergenic.168	chr1:145214692-145215901	enhancer.intergenic.merged.1421	chr1:145214485-145216576	FALSE	FALSE	TRUE	K562
CHRAC1	+	chr8:140511322-140517154	K562.enhancer.intergenic.1633	chr8:140509371-140510793	enhancer.intergenic.merged.14263	chr8:140509371-140510793	TRUE	TRUE	TRUE	K562
AGO2	-	chr8:140520156-140635633	K562.enhancer.intergenic.1633	chr8:140509371-140510793	enhancer.intergenic.merged.14263	chr8:140509371-140510793	FALSE	FALSE	TRUE	K562
ZC3H3	-	chr8:143437659-143541447	K562.enhancer.intergenic.1635	chr8:143278235-143282169	enhancer.intergenic.merged.14328	chr8:143278221-143283154	FALSE	FALSE	TRUE	K562
ZNF707	+	chr8:143684479-143695385	K562.enhancer.intergenic.1635	chr8:143278235-143282169	enhancer.intergenic.merged.14328	chr8:143278221-143283154	FALSE	FALSE	TRUE	K562
TOP1MT	-	chr8:143309324-143359977	K562.enhancer.intergenic.1636	chr8:143407540-143408701	enhancer.intergenic.merged.14332	chr8:143406959-143408701	TRUE	TRUE	TRUE	K562
RHPN1	+	chr8:143368876-143384221	K562.enhancer.intergenic.1636	chr8:143407540-143408701	enhancer.intergenic.merged.14332	chr8:143406959-143408701	FALSE	FALSE	TRUE	K562
MAPK15	+	chr8:143716349-143722458	K562.enhancer.intergenic.1636	chr8:143407540-143408701	enhancer.intergenic.merged.14332	chr8:143406959-143408701	FALSE	FALSE	TRUE	K562
FAM83H	-	chr8:143723933-143733779	K562.enhancer.intergenic.1636	chr8:143407540-143408701	enhancer.intergenic.merged.14332	chr8:143406959-143408701	FALSE	FALSE	TRUE	K562
ZFP41	+	chr8:143246939-143262705	K562.enhancer.intergenic.1637	chr8:143632089-143633978	enhancer.intergenic.merged.14338	chr8:143631723-143634299	FALSE	FALSE	TRUE	K562
ZNF623	+	chr8:143636019-143653730	K562.enhancer.intergenic.1637	chr8:143632089-143633978	enhancer.intergenic.merged.14338	chr8:143631723-143634299	TRUE	TRUE	TRUE	K562
RHPN1	+	chr8:143368876-143384221	K562.enhancer.intergenic.1638	chr8:143770806-143772278	enhancer.intergenic.merged.14343	chr8:143761475-143772833	FALSE	FALSE	TRUE	K562
MAPK15	+	chr8:143716349-143722458	K562.enhancer.intergenic.1638	chr8:143770806-143772278	enhancer.intergenic.merged.14343	chr8:143761475-143772833	FALSE	FALSE	TRUE	K562
FAM83H	-	chr8:143723933-143733779	K562.enhancer.intergenic.1638	chr8:143770806-143772278	enhancer.intergenic.merged.14343	chr8:143761475-143772833	TRUE	TRUE	TRUE	K562
EPPK1	-	chr8:143857319-143878464	K562.enhancer.intergenic.1638	chr8:143770806-143772278	enhancer.intergenic.merged.14343	chr8:143761475-143772833	FALSE	FALSE	TRUE	K562
OPLAH	-	chr8:144051266-144060692	K562.enhancer.intergenic.1638	chr8:143770806-143772278	enhancer.intergenic.merged.14343	chr8:143761475-143772833	FALSE	FALSE	TRUE	K562
EPPK1	-	chr8:143857319-143878464	K562.enhancer.intergenic.1639	chr8:143830266-143831835	enhancer.intergenic.merged.14345	chr8:143830266-143831835	FALSE	FALSE	TRUE	K562
PLEC	-	chr8:143915153-143976745	K562.enhancer.intergenic.1640	chr8:143899301-143900457	enhancer.intergenic.merged.14346	chr8:143899301-143900457	FALSE	TRUE	TRUE	K562
GJA5	-	chr1:147756199-147773362	K562.enhancer.intergenic.171	chr1:147377403-147378410	enhancer.intergenic.merged.1435	chr1:147377403-147378410	FALSE	FALSE	TRUE	K562
ZNF517	+	chr8:144798876-144809144	K562.enhancer.intergenic.1642	chr8:144795018-144796554	enhancer.intergenic.merged.14354	chr8:144795018-144796554	TRUE	TRUE	TRUE	K562
ZNF16	-	chr8:144930358-144950880	K562.enhancer.intergenic.1642	chr8:144795018-144796554	enhancer.intergenic.merged.14354	chr8:144795018-144796554	FALSE	FALSE	TRUE	K562
ZNF517	+	chr8:144798876-144809144	K562.enhancer.intergenic.1643	chr8:144998007-144999406	enhancer.intergenic.merged.14358	chr8:144998007-144999406	FALSE	FALSE	TRUE	K562
RPL8	-	chr8:144789769-144792390	K562.enhancer.intergenic.1644	chr8:145002315-145005489	enhancer.intergenic.merged.14359	chr8:145002278-145005489	FALSE	FALSE	TRUE	K562
ZNF517	+	chr8:144798876-144809144	K562.enhancer.intergenic.1644	chr8:145002315-145005489	enhancer.intergenic.merged.14359	chr8:145002278-145005489	FALSE	FALSE	TRUE	K562
ZNF517	+	chr8:144798876-144809144	K562.enhancer.intergenic.1645	chr8:145026314-145027477	enhancer.intergenic.merged.14361	chr8:145023672-145028227	FALSE	FALSE	TRUE	K562
BCL9	+	chr1:147541501-147626216	K562.enhancer.intergenic.172	chr1:147627502-147628801	enhancer.intergenic.merged.1438	chr1:147627502-147628801	FALSE	FALSE	TRUE	K562
ACP6	-	chr1:147642230-147670524	K562.enhancer.intergenic.172	chr1:147627502-147628801	enhancer.intergenic.merged.1438	chr1:147627502-147628801	TRUE	TRUE	TRUE	K562
UHRF2	+	chr9:6413199-6507054	K562.enhancer.intergenic.1650	chr9:6681067-6682103	enhancer.intergenic.merged.14411	chr9:6674711-6682348	FALSE	TRUE	TRUE	K562
GLDC	-	chr9:6532464-6645692	K562.enhancer.intergenic.1650	chr9:6681067-6682103	enhancer.intergenic.merged.14411	chr9:6674711-6682348	FALSE	FALSE	TRUE	K562
KDM4C	+	chr9:6720863-7175648	K562.enhancer.intergenic.1650	chr9:6681067-6682103	enhancer.intergenic.merged.14411	chr9:6674711-6682348	TRUE	TRUE	TRUE	K562
NFIB	-	chr9:14081843-14532077	K562.enhancer.intergenic.1651	chr9:14318229-14319538	enhancer.intergenic.merged.14477	chr9:14318229-14319538	FALSE	FALSE	TRUE	K562
NFIB	-	chr9:14081843-14532077	K562.enhancer.intergenic.1652	chr9:14322006-14323317	enhancer.intergenic.merged.14478	chr9:14322006-14323447	FALSE	FALSE	TRUE	K562
PDE4DIP	+	chr1:148808181-149033019	K562.enhancer.intergenic.176	chr1:148888527-148889726	enhancer.intergenic.merged.1463	chr1:148887778-148889726	TRUE	TRUE	TRUE	K562
CD72	-	chr9:35609979-35618427	K562.enhancer.intergenic.1665	chr9:35646326-35647501	enhancer.intergenic.merged.14635	chr9:35645661-35647757	FALSE	FALSE	TRUE	K562
SIT1	-	chr9:35649295-35650931	K562.enhancer.intergenic.1665	chr9:35646326-35647501	enhancer.intergenic.merged.14635	chr9:35645661-35647757	FALSE	FALSE	TRUE	K562
TMEM8B	+	chr9:35829225-35865515	K562.enhancer.intergenic.1665	chr9:35646326-35647501	enhancer.intergenic.merged.14635	chr9:35645661-35647757	FALSE	FALSE	TRUE	K562
CLTA	+	chr9:36190856-36212062	K562.enhancer.intergenic.1667	chr9:36448301-36449535	enhancer.intergenic.merged.14651	chr9:36448301-36449535	FALSE	FALSE	TRUE	K562
RNF38	-	chr9:36336400-36401198	K562.enhancer.intergenic.1667	chr9:36448301-36449535	enhancer.intergenic.merged.14651	chr9:36448301-36449535	TRUE	TRUE	TRUE	K562
MELK	+	chr9:36572862-36677683	K562.enhancer.intergenic.1667	chr9:36448301-36449535	enhancer.intergenic.merged.14651	chr9:36448301-36449535	FALSE	TRUE	TRUE	K562
CLTA	+	chr9:36190856-36212062	K562.enhancer.intergenic.1668	chr9:36486743-36488458	enhancer.intergenic.merged.14654	chr9:36486740-36488578	FALSE	FALSE	TRUE	K562
RNF38	-	chr9:36336400-36401198	K562.enhancer.intergenic.1668	chr9:36486743-36488458	enhancer.intergenic.merged.14654	chr9:36486740-36488578	FALSE	TRUE	TRUE	K562
MELK	+	chr9:36572862-36677683	K562.enhancer.intergenic.1668	chr9:36486743-36488458	enhancer.intergenic.merged.14654	chr9:36486740-36488578	TRUE	TRUE	TRUE	K562
NOTCH2NLB	-	chr1:148599807-148679764	K562.enhancer.intergenic.179	chr1:149102618-149103974	enhancer.intergenic.merged.1469	chr1:149101468-149104047	FALSE	FALSE	TRUE	K562
NBPF9	-	chr1:149054033-149082311	K562.enhancer.intergenic.179	chr1:149102618-149103974	enhancer.intergenic.merged.1469	chr1:149101468-149104047	FALSE	FALSE	TRUE	K562
NOTCH2NLB	-	chr1:148599807-148679764	K562.enhancer.intergenic.180	chr1:149175385-149180247	enhancer.intergenic.merged.1473	chr1:149172625-149180247	FALSE	FALSE	TRUE	K562
PIP5K1B	+	chr9:68705240-69009176	K562.enhancer.intergenic.1692	chr9:69106701-69107901	enhancer.intergenic.merged.14748	chr9:69106701-69107901	FALSE	FALSE	TRUE	K562
MAMDC2	+	chr9:70043581-70226972	K562.enhancer.intergenic.1693	chr9:70216403-70217881	enhancer.intergenic.merged.14759	chr9:70213642-70219774	FALSE	FALSE	TRUE	K562
KLF9	-	chr9:70384597-70414657	K562.enhancer.intergenic.1694	chr9:70417692-70421428	enhancer.intergenic.merged.14766	chr9:70417553-70421428	TRUE	TRUE	TRUE	K562
SF3B4	-	chr1:149923317-149927803	K562.enhancer.intergenic.184	chr1:150162629-150163879	enhancer.intergenic.merged.1478	chr1:150162602-150163879	FALSE	FALSE	TRUE	K562
PLEKHO1	+	chr1:150149434-150160065	K562.enhancer.intergenic.184	chr1:150162629-150163879	enhancer.intergenic.merged.1478	chr1:150162602-150163879	TRUE	TRUE	TRUE	K562
ECM1	+	chr1:150508109-150513789	K562.enhancer.intergenic.184	chr1:150162629-150163879	enhancer.intergenic.merged.1478	chr1:150162602-150163879	FALSE	FALSE	TRUE	K562
ANXA1	+	chr9:73151865-73170393	K562.enhancer.intergenic.1695	chr9:73143504-73144698	enhancer.intergenic.merged.14808	chr9:73143061-73146268	TRUE	TRUE	TRUE	K562
RFK	-	chr9:76385526-76394426	K562.enhancer.intergenic.1697	chr9:76362180-76364506	enhancer.intergenic.merged.14824	chr9:76362180-76365586	TRUE	TRUE	TRUE	K562
TARS2	+	chr1:150487419-150507602	K562.enhancer.intergenic.185	chr1:150975464-150977897	enhancer.intergenic.merged.1492	chr1:150975453-150978528	FALSE	FALSE	TRUE	K562
ARNT	-	chr1:150809713-150876599	K562.enhancer.intergenic.185	chr1:150975464-150977897	enhancer.intergenic.merged.1492	chr1:150975453-150978528	FALSE	FALSE	TRUE	K562
OAZ3	+	chr1:151762969-151771330	K562.enhancer.intergenic.186	chr1:151472827-151473990	enhancer.intergenic.merged.1496	chr1:151472742-151473990	FALSE	FALSE	TRUE	K562
OAZ3	+	chr1:151762969-151771330	K562.enhancer.intergenic.187	chr1:151763698-151765028	enhancer.intergenic.merged.1498	chr1:151763698-151765028	FALSE	FALSE	TRUE	K562
AUH	-	chr9:91213815-91361969	K562.enhancer.intergenic.1701	chr9:91192739-91194247	enhancer.intergenic.merged.14991	chr9:91191498-91195259	TRUE	TRUE	TRUE	K562
NFIL3	-	chr9:91409045-91424626	K562.enhancer.intergenic.1701	chr9:91192739-91194247	enhancer.intergenic.merged.14991	chr9:91191498-91195259	FALSE	FALSE	TRUE	K562
THEM4	-	chr1:151870866-151909511	K562.enhancer.intergenic.188	chr1:151910785-151911987	enhancer.intergenic.merged.1500	chr1:151910785-151911987	TRUE	TRUE	TRUE	K562
CCDC180	+	chr9:97307337-97378751	K562.enhancer.intergenic.1712	chr9:97236901-97239242	enhancer.intergenic.merged.15063	chr9:97236901-97239242	TRUE	TRUE	TRUE	K562
TMOD1	+	chr9:97501180-97601743	K562.enhancer.intergenic.1714	chr9:97943095-97944975	enhancer.intergenic.merged.15072	chr9:97943095-97944975	FALSE	FALSE	TRUE	K562
HEMGN	-	chr9:97926791-97944852	K562.enhancer.intergenic.1714	chr9:97943095-97944975	enhancer.intergenic.merged.15072	chr9:97943095-97944975	TRUE	TRUE	TRUE	K562
TSTD2	-	chr9:97600080-97633368	K562.enhancer.intergenic.1715	chr9:97981481-97982702	enhancer.intergenic.merged.15074	chr9:97981481-97982702	FALSE	FALSE	TRUE	K562
NCBP1	+	chr9:97633423-97673748	K562.enhancer.intergenic.1715	chr9:97981481-97982702	enhancer.intergenic.merged.15074	chr9:97981481-97982702	FALSE	FALSE	TRUE	K562
TRMO	-	chr9:97904489-97922570	K562.enhancer.intergenic.1715	chr9:97981481-97982702	enhancer.intergenic.merged.15074	chr9:97981481-97982702	FALSE	FALSE	TRUE	K562
ANP32B	+	chr9:97983341-98015943	K562.enhancer.intergenic.1715	chr9:97981481-97982702	enhancer.intergenic.merged.15074	chr9:97981481-97982702	TRUE	TRUE	TRUE	K562
TBC1D2	-	chr9:98198998-98255649	K562.enhancer.intergenic.1716	chr9:98256153-98257531	enhancer.intergenic.merged.15077	chr9:98256153-98257531	FALSE	FALSE	TRUE	K562
COL15A1	+	chr9:98943907-99070787	K562.enhancer.intergenic.1717	chr9:98867326-98868530	enhancer.intergenic.merged.15078	chr9:98867326-98868530	FALSE	TRUE	TRUE	K562
SEC61B	+	chr9:99222282-99230615	K562.enhancer.intergenic.1718	chr9:98886386-98887633	enhancer.intergenic.merged.15079	chr9:98886386-98887633	FALSE	FALSE	TRUE	K562
TGFBR1	+	chr9:99105113-99154192	K562.enhancer.intergenic.1719	chr9:98916208-98917592	enhancer.intergenic.merged.15080	chr9:98916208-98917592	FALSE	FALSE	TRUE	K562
TGFBR1	+	chr9:99105113-99154192	K562.enhancer.intergenic.1720	chr9:98929413-98932594	enhancer.intergenic.merged.15081	chr9:98929413-98932594	FALSE	FALSE	TRUE	K562
SEC61B	+	chr9:99222282-99230615	K562.enhancer.intergenic.1721	chr9:98934243-98935363	enhancer.intergenic.merged.15082	chr9:98934243-98935363	FALSE	FALSE	TRUE	K562
COL15A1	+	chr9:98943907-99070787	K562.enhancer.intergenic.1722	chr9:99072671-99077561	enhancer.intergenic.merged.15083	chr9:99072671-99077561	FALSE	TRUE	TRUE	K562
TGFBR1	+	chr9:99105113-99154192	K562.enhancer.intergenic.1722	chr9:99072671-99077561	enhancer.intergenic.merged.15083	chr9:99072671-99077561	TRUE	TRUE	TRUE	K562
NR4A3	+	chr9:99821855-99866891	K562.enhancer.intergenic.1723	chr9:99819418-99820641	enhancer.intergenic.merged.15088	chr9:99818938-99821505	FALSE	FALSE	TRUE	K562
ABCA1	-	chr9:104781006-104928155	K562.enhancer.intergenic.1725	chr9:104967748-104969096	enhancer.intergenic.merged.15104	chr9:104967396-104969096	FALSE	FALSE	TRUE	K562
TMEM38B	+	chr9:105694541-105776629	K562.enhancer.intergenic.1728	chr9:105858801-105860258	enhancer.intergenic.merged.15113	chr9:105858723-105860405	TRUE	TRUE	TRUE	K562
THEM4	-	chr1:151870866-151909511	K562.enhancer.intergenic.189	chr1:152047236-152048570	enhancer.intergenic.merged.1512	chr1:152039786-152053167	FALSE	FALSE	TRUE	K562
S100A11	-	chr1:152032506-152037004	K562.enhancer.intergenic.189	chr1:152047236-152048570	enhancer.intergenic.merged.1512	chr1:152039786-152053167	TRUE	TRUE	TRUE	K562
KIAA1958	+	chr9:112486827-112669397	K562.enhancer.intergenic.1729	chr9:112179719-112181755	enhancer.intergenic.merged.15215	chr9:112178477-112181755	FALSE	FALSE	TRUE	K562
HDHD3	-	chr9:113373416-113376986	K562.enhancer.intergenic.1730	chr9:113540771-113542196	enhancer.intergenic.merged.15226	chr9:113540771-113542196	FALSE	FALSE	TRUE	K562
OR1L8	-	chr9:122567548-122568477	K562.enhancer.intergenic.1732	chr9:122579376-122580519	enhancer.intergenic.merged.15299	chr9:122579376-122580519	FALSE	FALSE	TRUE	K562
STRBP	-	chr9:123121617-123268586	K562.enhancer.intergenic.1733	chr9:123299178-123300283	enhancer.intergenic.merged.15300	chr9:123299178-123300283	TRUE	TRUE	TRUE	K562
GARNL3	+	chr9:127263662-127393660	K562.enhancer.intergenic.1736	chr9:127244695-127245951	enhancer.intergenic.merged.15320	chr9:127242956-127245951	TRUE	TRUE	TRUE	K562
STXBP1	+	chr9:127612277-127692936	K562.enhancer.intergenic.1737	chr9:127694353-127697489	enhancer.intergenic.merged.15325	chr9:127694353-127697489	FALSE	TRUE	TRUE	K562
AK1	-	chr9:127866480-127879621	K562.enhancer.intergenic.1737	chr9:127694353-127697489	enhancer.intergenic.merged.15325	chr9:127694353-127697489	FALSE	FALSE	TRUE	K562
S100A9	+	chr1:153357854-153361023	K562.enhancer.intergenic.190	chr1:153783243-153784254	enhancer.intergenic.merged.1533	chr1:153781621-153785106	FALSE	FALSE	TRUE	K562
STXBP1	+	chr9:127612277-127692936	K562.enhancer.intergenic.1739	chr9:127828019-127829059	enhancer.intergenic.merged.15330	chr9:127828019-127829065	FALSE	FALSE	TRUE	K562
ENG	-	chr9:127815012-127854773	K562.enhancer.intergenic.1739	chr9:127828019-127829059	enhancer.intergenic.merged.15330	chr9:127828019-127829065	FALSE	FALSE	TRUE	K562
AK1	-	chr9:127866480-127879621	K562.enhancer.intergenic.1739	chr9:127828019-127829059	enhancer.intergenic.merged.15330	chr9:127828019-127829065	FALSE	TRUE	TRUE	K562
SWI5	+	chr9:128275379-128288989	K562.enhancer.intergenic.1739	chr9:127828019-127829059	enhancer.intergenic.merged.15330	chr9:127828019-127829065	FALSE	FALSE	TRUE	K562
NAIF1	-	chr9:128061233-128067320	K562.enhancer.intergenic.1740	chr9:127862131-127863307	enhancer.intergenic.merged.15331	chr9:127862131-127863307	FALSE	FALSE	TRUE	K562
C9orf16	+	chr9:128160265-128163924	K562.enhancer.intergenic.1740	chr9:127862131-127863307	enhancer.intergenic.merged.15331	chr9:127862131-127863307	FALSE	FALSE	TRUE	K562
CIZ1	-	chr9:128166065-128204222	K562.enhancer.intergenic.1740	chr9:127862131-127863307	enhancer.intergenic.merged.15331	chr9:127862131-127863307	FALSE	FALSE	TRUE	K562
SH2D3C	-	chr9:127738317-127778666	K562.enhancer.intergenic.1741	chr9:127903143-127904341	enhancer.intergenic.merged.15332	chr9:127903143-127904341	FALSE	FALSE	TRUE	K562
ST6GALNAC6	-	chr9:127885321-127905348	K562.enhancer.intergenic.1741	chr9:127903143-127904341	enhancer.intergenic.merged.15332	chr9:127903143-127904341	TRUE	TRUE	TRUE	K562
ST6GALNAC4	-	chr9:127907886-127917041	K562.enhancer.intergenic.1741	chr9:127903143-127904341	enhancer.intergenic.merged.15332	chr9:127903143-127904341	FALSE	FALSE	TRUE	K562
PIP5KL1	-	chr9:127920881-127930777	K562.enhancer.intergenic.1741	chr9:127903143-127904341	enhancer.intergenic.merged.15332	chr9:127903143-127904341	FALSE	FALSE	TRUE	K562
PRRX2	+	chr9:129665647-129722674	K562.enhancer.intergenic.1744	chr9:129413166-129414220	enhancer.intergenic.merged.15361	chr9:129409212-129415574	FALSE	FALSE	TRUE	K562
PTPA	+	chr9:129110950-129148946	K562.enhancer.intergenic.1745	chr9:129482141-129483213	enhancer.intergenic.merged.15374	chr9:129481809-129497226	FALSE	FALSE	TRUE	K562
PTPA	+	chr9:129110950-129148946	K562.enhancer.intergenic.1746	chr9:129487959-129491191	enhancer.intergenic.merged.15374	chr9:129481809-129497226	FALSE	FALSE	TRUE	K562
PTPA	+	chr9:129110950-129148946	K562.enhancer.intergenic.1747	chr9:129492927-129495952	enhancer.intergenic.merged.15374	chr9:129481809-129497226	FALSE	FALSE	TRUE	K562
IER5L	-	chr9:129175552-129178261	K562.enhancer.intergenic.1745	chr9:129482141-129483213	enhancer.intergenic.merged.15374	chr9:129481809-129497226	FALSE	TRUE	TRUE	K562
IER5L	-	chr9:129175552-129178261	K562.enhancer.intergenic.1746	chr9:129487959-129491191	enhancer.intergenic.merged.15374	chr9:129481809-129497226	FALSE	TRUE	TRUE	K562
IER5L	-	chr9:129175552-129178261	K562.enhancer.intergenic.1747	chr9:129492927-129495952	enhancer.intergenic.merged.15374	chr9:129481809-129497226	FALSE	TRUE	TRUE	K562
NTMT1	+	chr9:129608884-129636131	K562.enhancer.intergenic.1745	chr9:129482141-129483213	enhancer.intergenic.merged.15374	chr9:129481809-129497226	TRUE	TRUE	TRUE	K562
NTMT1	+	chr9:129608884-129636131	K562.enhancer.intergenic.1746	chr9:129487959-129491191	enhancer.intergenic.merged.15374	chr9:129481809-129497226	TRUE	TRUE	TRUE	K562
NTMT1	+	chr9:129608884-129636131	K562.enhancer.intergenic.1747	chr9:129492927-129495952	enhancer.intergenic.merged.15374	chr9:129481809-129497226	TRUE	TRUE	TRUE	K562
JTB	-	chr1:153974269-153977674	K562.enhancer.intergenic.191	chr1:154312622-154313635	enhancer.intergenic.merged.1538	chr1:154312622-154313635	FALSE	FALSE	TRUE	K562
RPS27	+	chr1:153990755-153992155	K562.enhancer.intergenic.191	chr1:154312622-154313635	enhancer.intergenic.merged.1538	chr1:154312622-154313635	FALSE	FALSE	TRUE	K562
C1orf43	-	chr1:154206720-154220797	K562.enhancer.intergenic.191	chr1:154312622-154313635	enhancer.intergenic.merged.1538	chr1:154312622-154313635	FALSE	FALSE	TRUE	K562
HAX1	+	chr1:154272563-154275875	K562.enhancer.intergenic.191	chr1:154312622-154313635	enhancer.intergenic.merged.1538	chr1:154312622-154313635	FALSE	TRUE	TRUE	K562
AQP10	+	chr1:154321093-154325325	K562.enhancer.intergenic.191	chr1:154312622-154313635	enhancer.intergenic.merged.1538	chr1:154312622-154313635	TRUE	TRUE	TRUE	K562
NTMT1	+	chr9:129608884-129636131	K562.enhancer.intergenic.1748	chr9:129587189-129588264	enhancer.intergenic.merged.15383	chr9:129587189-129588942	TRUE	TRUE	TRUE	K562
PRRX2	+	chr9:129665647-129722674	K562.enhancer.intergenic.1748	chr9:129587189-129588264	enhancer.intergenic.merged.15383	chr9:129587189-129588942	FALSE	FALSE	TRUE	K562
TOR1A	-	chr9:129812942-129824136	K562.enhancer.intergenic.1749	chr9:130149121-130150579	enhancer.intergenic.merged.15395	chr9:130149121-130150579	FALSE	FALSE	TRUE	K562
C9orf78	-	chr9:129827290-129835275	K562.enhancer.intergenic.1749	chr9:130149121-130150579	enhancer.intergenic.merged.15395	chr9:130149121-130150579	FALSE	FALSE	TRUE	K562
TOR1B	+	chr9:129803184-129811281	K562.enhancer.intergenic.1750	chr9:130150828-130151845	enhancer.intergenic.merged.15396	chr9:130150828-130151845	FALSE	FALSE	TRUE	K562
TOR1A	-	chr9:129812942-129824136	K562.enhancer.intergenic.1750	chr9:130150828-130151845	enhancer.intergenic.merged.15396	chr9:130150828-130151845	FALSE	FALSE	TRUE	K562
C9orf78	-	chr9:129827290-129835275	K562.enhancer.intergenic.1750	chr9:130150828-130151845	enhancer.intergenic.merged.15396	chr9:130150828-130151845	FALSE	FALSE	TRUE	K562
GPR107	+	chr9:130053706-130140169	K562.enhancer.intergenic.1750	chr9:130150828-130151845	enhancer.intergenic.merged.15396	chr9:130150828-130151845	FALSE	TRUE	TRUE	K562
ABL1	+	chr9:130713881-130887675	K562.enhancer.intergenic.1751	chr9:130534878-130536101	enhancer.intergenic.merged.15397	chr9:130534878-130536101	FALSE	FALSE	TRUE	K562
NUP214	+	chr9:131125586-131234663	K562.enhancer.intergenic.1752	chr9:131277712-131279025	enhancer.intergenic.merged.15406	chr9:131277712-131279025	FALSE	FALSE	TRUE	K562
FAM78A	-	chr9:131258078-131276510	K562.enhancer.intergenic.1752	chr9:131277712-131279025	enhancer.intergenic.merged.15406	chr9:131277712-131279025	TRUE	TRUE	TRUE	K562
POMT1	+	chr9:131502902-131523806	K562.enhancer.intergenic.1752	chr9:131277712-131279025	enhancer.intergenic.merged.15406	chr9:131277712-131279025	FALSE	FALSE	TRUE	K562
RPS27	+	chr1:153990755-153992155	K562.enhancer.intergenic.193	chr1:154385385-154388238	enhancer.intergenic.merged.1541	chr1:154385385-154388238	FALSE	FALSE	TRUE	K562
C1orf43	-	chr1:154206720-154220797	K562.enhancer.intergenic.193	chr1:154385385-154388238	enhancer.intergenic.merged.1541	chr1:154385385-154388238	FALSE	FALSE	TRUE	K562
HAX1	+	chr1:154272563-154275875	K562.enhancer.intergenic.193	chr1:154385385-154388238	enhancer.intergenic.merged.1541	chr1:154385385-154388238	FALSE	FALSE	TRUE	K562
AQP10	+	chr1:154321093-154325325	K562.enhancer.intergenic.193	chr1:154385385-154388238	enhancer.intergenic.merged.1541	chr1:154385385-154388238	FALSE	FALSE	TRUE	K562
GFI1B	+	chr9:132945545-132991697	K562.enhancer.intergenic.1754	chr9:133001627-133004741	enhancer.intergenic.merged.15410	chr9:133001627-133004741	FALSE	TRUE	TRUE	K562
RPL7A	+	chr9:133348218-133351426	K562.enhancer.intergenic.1754	chr9:133001627-133004741	enhancer.intergenic.merged.15410	chr9:133001627-133004741	FALSE	FALSE	TRUE	K562
GTF3C5	+	chr9:133030675-133058503	K562.enhancer.intergenic.1755	chr9:133029000-133030340	enhancer.intergenic.merged.15411	chr9:133029000-133030340	TRUE	TRUE	TRUE	K562
MED22	-	chr9:133338312-133348156	K562.enhancer.intergenic.1755	chr9:133029000-133030340	enhancer.intergenic.merged.15411	chr9:133029000-133030340	FALSE	FALSE	TRUE	K562
SURF4	-	chr9:133361449-133377949	K562.enhancer.intergenic.1755	chr9:133029000-133030340	enhancer.intergenic.merged.15411	chr9:133029000-133030340	FALSE	FALSE	TRUE	K562
EGFL7	+	chr9:136662916-136672678	K562.enhancer.intergenic.1757	chr9:136586685-136587875	enhancer.intergenic.merged.15456	chr9:136586685-136587875	FALSE	TRUE	TRUE	K562
PMVK	-	chr1:154924740-154942658	K562.enhancer.intergenic.194	chr1:155223833-155225101	enhancer.intergenic.merged.1546	chr1:155223833-155229636	FALSE	FALSE	TRUE	K562
PMVK	-	chr1:154924740-154942658	K562.enhancer.intergenic.195	chr1:155227018-155228368	enhancer.intergenic.merged.1546	chr1:155223833-155229636	FALSE	FALSE	TRUE	K562
PBXIP1	-	chr1:154944080-154956099	K562.enhancer.intergenic.194	chr1:155223833-155225101	enhancer.intergenic.merged.1546	chr1:155223833-155229636	FALSE	FALSE	TRUE	K562
PBXIP1	-	chr1:154944080-154956099	K562.enhancer.intergenic.195	chr1:155227018-155228368	enhancer.intergenic.merged.1546	chr1:155223833-155229636	FALSE	FALSE	TRUE	K562
PYGO2	-	chr1:154957026-154961782	K562.enhancer.intergenic.194	chr1:155223833-155225101	enhancer.intergenic.merged.1546	chr1:155223833-155229636	FALSE	FALSE	TRUE	K562
PYGO2	-	chr1:154957026-154961782	K562.enhancer.intergenic.195	chr1:155227018-155228368	enhancer.intergenic.merged.1546	chr1:155223833-155229636	FALSE	FALSE	TRUE	K562
YY1AP1	-	chr1:155659442-155689032	K562.enhancer.intergenic.194	chr1:155223833-155225101	enhancer.intergenic.merged.1546	chr1:155223833-155229636	FALSE	FALSE	TRUE	K562
YY1AP1	-	chr1:155659442-155689032	K562.enhancer.intergenic.195	chr1:155227018-155228368	enhancer.intergenic.merged.1546	chr1:155223833-155229636	FALSE	FALSE	TRUE	K562
CARD9	-	chr9:136363956-136373681	K562.enhancer.intergenic.1758	chr9:136644615-136647050	enhancer.intergenic.merged.15460	chr9:136644615-136647050	FALSE	FALSE	TRUE	K562
EGFL7	+	chr9:136662916-136672678	K562.enhancer.intergenic.1758	chr9:136644615-136647050	enhancer.intergenic.merged.15460	chr9:136644615-136647050	TRUE	TRUE	TRUE	K562
EDF1	-	chr9:136862119-136866336	K562.enhancer.intergenic.1758	chr9:136644615-136647050	enhancer.intergenic.merged.15460	chr9:136644615-136647050	FALSE	FALSE	TRUE	K562
DPP7	-	chr9:137110546-137114733	K562.enhancer.intergenic.1758	chr9:136644615-136647050	enhancer.intergenic.merged.15460	chr9:136644615-136647050	FALSE	FALSE	TRUE	K562
QSOX2	-	chr9:136206333-136245841	K562.enhancer.intergenic.1759	chr9:136727576-136728674	enhancer.intergenic.merged.15461	chr9:136723078-136729908	FALSE	FALSE	TRUE	K562
PMPCA	+	chr9:136410573-136423761	K562.enhancer.intergenic.1759	chr9:136727576-136728674	enhancer.intergenic.merged.15461	chr9:136723078-136729908	FALSE	FALSE	TRUE	K562
C9orf163	+	chr9:136483010-136486067	K562.enhancer.intergenic.1759	chr9:136727576-136728674	enhancer.intergenic.merged.15461	chr9:136723078-136729908	FALSE	FALSE	TRUE	K562
AGPAT2	-	chr9:136673143-136687457	K562.enhancer.intergenic.1759	chr9:136727576-136728674	enhancer.intergenic.merged.15461	chr9:136723078-136729908	FALSE	FALSE	TRUE	K562
RABL6	+	chr9:136807948-136841187	K562.enhancer.intergenic.1759	chr9:136727576-136728674	enhancer.intergenic.merged.15461	chr9:136723078-136729908	FALSE	FALSE	TRUE	K562
AGPAT2	-	chr9:136673143-136687457	K562.enhancer.intergenic.1760	chr9:136949589-136950728	enhancer.intergenic.merged.15468	chr9:136947947-136950934	FALSE	FALSE	TRUE	K562
EXD3	-	chr9:137306896-137423162	K562.enhancer.intergenic.1760	chr9:136949589-136950728	enhancer.intergenic.merged.15468	chr9:136947947-136950934	FALSE	FALSE	TRUE	K562
NOXA1	+	chr9:137423393-137434406	K562.enhancer.intergenic.1760	chr9:136949589-136950728	enhancer.intergenic.merged.15468	chr9:136947947-136950934	FALSE	FALSE	TRUE	K562
AGPAT2	-	chr9:136673143-136687457	K562.enhancer.intergenic.1761	chr9:137126989-137128760	enhancer.intergenic.merged.15474	chr9:137126988-137132085	FALSE	FALSE	TRUE	K562
AGPAT2	-	chr9:136673143-136687457	K562.enhancer.intergenic.1762	chr9:137129208-137130228	enhancer.intergenic.merged.15474	chr9:137126988-137132085	FALSE	FALSE	TRUE	K562
TMEM141	+	chr9:136791344-136793317	K562.enhancer.intergenic.1761	chr9:137126989-137128760	enhancer.intergenic.merged.15474	chr9:137126988-137132085	FALSE	FALSE	TRUE	K562
TMEM141	+	chr9:136791344-136793317	K562.enhancer.intergenic.1762	chr9:137129208-137130228	enhancer.intergenic.merged.15474	chr9:137126988-137132085	FALSE	FALSE	TRUE	K562
RABL6	+	chr9:136807948-136841187	K562.enhancer.intergenic.1761	chr9:137126989-137128760	enhancer.intergenic.merged.15474	chr9:137126988-137132085	FALSE	FALSE	TRUE	K562
RABL6	+	chr9:136807948-136841187	K562.enhancer.intergenic.1762	chr9:137129208-137130228	enhancer.intergenic.merged.15474	chr9:137126988-137132085	FALSE	FALSE	TRUE	K562
EDF1	-	chr9:136862119-136866336	K562.enhancer.intergenic.1761	chr9:137126989-137128760	enhancer.intergenic.merged.15474	chr9:137126988-137132085	FALSE	FALSE	TRUE	K562
EDF1	-	chr9:136862119-136866336	K562.enhancer.intergenic.1762	chr9:137129208-137130228	enhancer.intergenic.merged.15474	chr9:137126988-137132085	FALSE	FALSE	TRUE	K562
FBXW5	-	chr9:136940435-136944738	K562.enhancer.intergenic.1761	chr9:137126989-137128760	enhancer.intergenic.merged.15474	chr9:137126988-137132085	FALSE	FALSE	TRUE	K562
FBXW5	-	chr9:136940435-136944738	K562.enhancer.intergenic.1762	chr9:137129208-137130228	enhancer.intergenic.merged.15474	chr9:137126988-137132085	FALSE	FALSE	TRUE	K562
PAXX	+	chr9:136992422-136993976	K562.enhancer.intergenic.1761	chr9:137126989-137128760	enhancer.intergenic.merged.15474	chr9:137126988-137132085	FALSE	FALSE	TRUE	K562
PAXX	+	chr9:136992422-136993976	K562.enhancer.intergenic.1762	chr9:137129208-137130228	enhancer.intergenic.merged.15474	chr9:137126988-137132085	FALSE	FALSE	TRUE	K562
SAPCD2	-	chr9:137062127-137070557	K562.enhancer.intergenic.1761	chr9:137126989-137128760	enhancer.intergenic.merged.15474	chr9:137126988-137132085	FALSE	FALSE	TRUE	K562
SAPCD2	-	chr9:137062127-137070557	K562.enhancer.intergenic.1762	chr9:137129208-137130228	enhancer.intergenic.merged.15474	chr9:137126988-137132085	FALSE	FALSE	TRUE	K562
MAN1B1	+	chr9:137086985-137109183	K562.enhancer.intergenic.1761	chr9:137126989-137128760	enhancer.intergenic.merged.15474	chr9:137126988-137132085	FALSE	FALSE	TRUE	K562
MAN1B1	+	chr9:137086985-137109183	K562.enhancer.intergenic.1762	chr9:137129208-137130228	enhancer.intergenic.merged.15474	chr9:137126988-137132085	FALSE	FALSE	TRUE	K562
DPP7	-	chr9:137110546-137114733	K562.enhancer.intergenic.1761	chr9:137126989-137128760	enhancer.intergenic.merged.15474	chr9:137126988-137132085	TRUE	TRUE	TRUE	K562
DPP7	-	chr9:137110546-137114733	K562.enhancer.intergenic.1762	chr9:137129208-137130228	enhancer.intergenic.merged.15474	chr9:137126988-137132085	TRUE	TRUE	TRUE	K562
TMEM203	-	chr9:137204082-137205648	K562.enhancer.intergenic.1761	chr9:137126989-137128760	enhancer.intergenic.merged.15474	chr9:137126988-137132085	FALSE	FALSE	TRUE	K562
TMEM203	-	chr9:137204082-137205648	K562.enhancer.intergenic.1762	chr9:137129208-137130228	enhancer.intergenic.merged.15474	chr9:137126988-137132085	FALSE	FALSE	TRUE	K562
MRPL41	+	chr9:137551879-137552555	K562.enhancer.intergenic.1761	chr9:137126989-137128760	enhancer.intergenic.merged.15474	chr9:137126988-137132085	FALSE	FALSE	TRUE	K562
MRPL41	+	chr9:137551879-137552555	K562.enhancer.intergenic.1762	chr9:137129208-137130228	enhancer.intergenic.merged.15474	chr9:137126988-137132085	FALSE	FALSE	TRUE	K562
PYGO2	-	chr1:154957026-154961782	K562.enhancer.intergenic.196	chr1:155323101-155324301	enhancer.intergenic.merged.1548	chr1:155323101-155324301	FALSE	FALSE	TRUE	K562
KLF6	-	chr10:3775996-3785281	K562.enhancer.intergenic.1770	chr10:3762266-3763509	enhancer.intergenic.merged.15534	chr10:3761574-3767481	TRUE	TRUE	TRUE	K562
KLF6	-	chr10:3775996-3785281	K562.enhancer.intergenic.1771	chr10:3785356-3786613	enhancer.intergenic.merged.15535	chr10:3785251-3787242	TRUE	TRUE	TRUE	K562
KLF6	-	chr10:3775996-3785281	K562.enhancer.intergenic.1772	chr10:3803362-3804393	enhancer.intergenic.merged.15536	chr10:3801638-3812953	TRUE	TRUE	TRUE	K562
KLF6	-	chr10:3775996-3785281	K562.enhancer.intergenic.1773	chr10:3804717-3806209	enhancer.intergenic.merged.15536	chr10:3801638-3812953	TRUE	TRUE	TRUE	K562
KLF6	-	chr10:3775996-3785281	K562.enhancer.intergenic.1774	chr10:3809249-3810824	enhancer.intergenic.merged.15536	chr10:3801638-3812953	TRUE	TRUE	TRUE	K562
CLK2	-	chr1:155262868-155273504	K562.enhancer.intergenic.197	chr1:155745087-155746449	enhancer.intergenic.merged.1555	chr1:155743149-155749873	FALSE	FALSE	TRUE	K562
RUSC1	+	chr1:155320894-155331118	K562.enhancer.intergenic.197	chr1:155745087-155746449	enhancer.intergenic.merged.1555	chr1:155743149-155749873	FALSE	FALSE	TRUE	K562
MSTO1	+	chr1:155610170-155614967	K562.enhancer.intergenic.197	chr1:155745087-155746449	enhancer.intergenic.merged.1555	chr1:155743149-155749873	FALSE	FALSE	TRUE	K562
GON4L	-	chr1:155749658-155859400	K562.enhancer.intergenic.197	chr1:155745087-155746449	enhancer.intergenic.merged.1555	chr1:155743149-155749873	FALSE	TRUE	TRUE	K562
ARHGEF2	-	chr1:155946839-155979560	K562.enhancer.intergenic.198	chr1:155981657-155983931	enhancer.intergenic.merged.1557	chr1:155981657-155983931	TRUE	TRUE	TRUE	K562
TUBAL3	-	chr10:5393101-5404828	K562.enhancer.intergenic.1777	chr10:5330424-5331701	enhancer.intergenic.merged.15607	chr10:5330424-5331701	TRUE	TRUE	TRUE	K562
TSACC	+	chr1:156337314-156346995	K562.enhancer.intergenic.199	chr1:156097416-156106986	enhancer.intergenic.merged.1561	chr1:156097416-156110089	FALSE	FALSE	TRUE	K562
RBM17	+	chr10:6089034-6117459	K562.enhancer.intergenic.1779	chr10:6580623-6582425	enhancer.intergenic.merged.15636	chr10:6580623-6582425	FALSE	FALSE	TRUE	K562
PRKCQ	-	chr10:6394097-6580646	K562.enhancer.intergenic.1779	chr10:6580623-6582425	enhancer.intergenic.merged.15636	chr10:6580623-6582425	TRUE	TRUE	TRUE	K562
CRABP2	-	chr1:156699606-156705816	K562.enhancer.intergenic.200	chr1:156456321-156458703	enhancer.intergenic.merged.1564	chr1:156456021-156459228	FALSE	FALSE	TRUE	K562
SLC25A44	+	chr1:156193932-156212796	K562.enhancer.intergenic.201	chr1:156504685-156505932	enhancer.intergenic.merged.1565	chr1:156501502-156506153	FALSE	FALSE	TRUE	K562
MEF2D	-	chr1:156463727-156500775	K562.enhancer.intergenic.201	chr1:156504685-156505932	enhancer.intergenic.merged.1565	chr1:156501502-156506153	TRUE	TRUE	TRUE	K562
DHTKD1	+	chr10:12068954-12123221	K562.enhancer.intergenic.1780	chr10:11883212-11884847	enhancer.intergenic.merged.15702	chr10:11883212-11884847	FALSE	FALSE	TRUE	K562
DHTKD1	+	chr10:12068954-12123221	K562.enhancer.intergenic.1781	chr10:11885064-11886579	enhancer.intergenic.merged.15703	chr10:11885064-11886579	FALSE	FALSE	TRUE	K562
PHYH	-	chr10:13277796-13300130	K562.enhancer.intergenic.1785	chr10:13301837-13303077	enhancer.intergenic.merged.15714	chr10:13299994-13303077	TRUE	TRUE	TRUE	K562
HAPLN2	+	chr1:156619415-156625725	K562.enhancer.intergenic.203	chr1:156693480-156694725	enhancer.intergenic.merged.1572	chr1:156690174-156694734	FALSE	FALSE	TRUE	K562
CRABP2	-	chr1:156699606-156705816	K562.enhancer.intergenic.203	chr1:156693480-156694725	enhancer.intergenic.merged.1572	chr1:156690174-156694734	FALSE	FALSE	TRUE	K562
CDNF	-	chr10:14819245-14838037	K562.enhancer.intergenic.1786	chr10:14959745-14961205	enhancer.intergenic.merged.15744	chr10:14958909-14961205	FALSE	FALSE	TRUE	K562
RPP38	+	chr10:15097180-15104257	K562.enhancer.intergenic.1786	chr10:14959745-14961205	enhancer.intergenic.merged.15744	chr10:14958909-14961205	FALSE	TRUE	TRUE	K562
TRDMT1	-	chr10:17137336-17202071	K562.enhancer.intergenic.1789	chr10:17215908-17217226	enhancer.intergenic.merged.15758	chr10:17212384-17219179	FALSE	TRUE	TRUE	K562
VIM	+	chr10:17228241-17237593	K562.enhancer.intergenic.1789	chr10:17215908-17217226	enhancer.intergenic.merged.15758	chr10:17212384-17219179	TRUE	TRUE	TRUE	K562
ST8SIA6	-	chr10:17315421-17454595	K562.enhancer.intergenic.1790	chr10:17472820-17475528	enhancer.intergenic.merged.15761	chr10:17472820-17475528	TRUE	TRUE	TRUE	K562
ST8SIA6	-	chr10:17315421-17454595	K562.enhancer.intergenic.1791	chr10:17488813-17490216	enhancer.intergenic.merged.15762	chr10:17488813-17490216	TRUE	TRUE	TRUE	K562
ST8SIA6	-	chr10:17315421-17454595	K562.enhancer.intergenic.1792	chr10:17501556-17506804	enhancer.intergenic.merged.15763	chr10:17501556-17506804	TRUE	TRUE	TRUE	K562
ST8SIA6	-	chr10:17315421-17454595	K562.enhancer.intergenic.1793	chr10:17532101-17533301	enhancer.intergenic.merged.15767	chr10:17532101-17533301	TRUE	TRUE	TRUE	K562
NTRK1	+	chr1:156815750-156881850	K562.enhancer.intergenic.204	chr1:157272980-157280417	enhancer.intergenic.merged.1579	chr1:157272980-157280417	FALSE	FALSE	TRUE	K562
SKIDA1	-	chr10:21513475-21525682	K562.enhancer.intergenic.1794	chr10:21495407-21496541	enhancer.intergenic.merged.15795	chr10:21494352-21497801	FALSE	FALSE	TRUE	K562
SKIDA1	-	chr10:21513475-21525682	K562.enhancer.intergenic.1795	chr10:21524054-21527752	enhancer.intergenic.merged.15796	chr10:21524054-21527773	FALSE	FALSE	TRUE	K562
COMMD3	+	chr10:22316388-22320306	K562.enhancer.intergenic.1796	chr10:22339877-22341103	enhancer.intergenic.merged.15804	chr10:22338415-22341787	FALSE	FALSE	TRUE	K562
BMI1	+	chr10:22321099-22331484	K562.enhancer.intergenic.1796	chr10:22339877-22341103	enhancer.intergenic.merged.15804	chr10:22338415-22341787	TRUE	TRUE	TRUE	K562
PIP4K2A	-	chr10:22534837-22714578	K562.enhancer.intergenic.1797	chr10:22816412-22817652	enhancer.intergenic.merged.15808	chr10:22816053-22817652	TRUE	TRUE	TRUE	K562
ANKRD26	-	chr10:27004116-27100498	K562.enhancer.intergenic.1806	chr10:27252026-27253062	enhancer.intergenic.merged.15829	chr10:27243436-27253310	FALSE	FALSE	TRUE	K562
ACBD5	-	chr10:27182838-27242111	K562.enhancer.intergenic.1806	chr10:27252026-27253062	enhancer.intergenic.merged.15829	chr10:27243436-27253310	TRUE	TRUE	TRUE	K562
BAMBI	+	chr10:28677521-28682932	K562.enhancer.intergenic.1810	chr10:29142054-29143501	enhancer.intergenic.merged.15856	chr10:29140950-29143635	TRUE	TRUE	TRUE	K562
MAP3K8	+	chr10:30434021-30461833	K562.enhancer.intergenic.1813	chr10:30418189-30419315	enhancer.intergenic.merged.15881	chr10:30418189-30419315	TRUE	TRUE	TRUE	K562
ARHGAP12	-	chr10:31805398-31928876	K562.enhancer.intergenic.1815	chr10:31951147-31952248	enhancer.intergenic.merged.15920	chr10:31951147-31952248	TRUE	TRUE	TRUE	K562
ARHGAP12	-	chr10:31805398-31928876	K562.enhancer.intergenic.1816	chr10:31998466-32000539	enhancer.intergenic.merged.15924	chr10:31998466-32000539	FALSE	TRUE	TRUE	K562
ZNF33A	+	chr10:38010650-38060087	K562.enhancer.intergenic.1817	chr10:38355703-38356901	enhancer.intergenic.merged.16016	chr10:38354371-38356927	FALSE	FALSE	TRUE	K562
ZNF37A	+	chr10:38094336-38150293	K562.enhancer.intergenic.1817	chr10:38355703-38356901	enhancer.intergenic.merged.16016	chr10:38354371-38356927	TRUE	TRUE	TRUE	K562
ZNF33A	+	chr10:38010650-38060087	K562.enhancer.intergenic.1818	chr10:38402359-38403668	enhancer.intergenic.merged.16019	chr10:38400018-38403688	FALSE	FALSE	TRUE	K562
ZNF37A	+	chr10:38094336-38150293	K562.enhancer.intergenic.1818	chr10:38402359-38403668	enhancer.intergenic.merged.16019	chr10:38400018-38403688	TRUE	TRUE	TRUE	K562
NHLH1	+	chr1:160367071-160372846	K562.enhancer.intergenic.208	chr1:160648837-160650078	enhancer.intergenic.merged.1608	chr1:160648837-160650078	FALSE	FALSE	TRUE	K562
SLAMF6	-	chr1:160485036-160523255	K562.enhancer.intergenic.208	chr1:160648837-160650078	enhancer.intergenic.merged.1608	chr1:160648837-160650078	FALSE	FALSE	TRUE	K562
CD84	-	chr1:160541094-160579516	K562.enhancer.intergenic.208	chr1:160648837-160650078	enhancer.intergenic.merged.1608	chr1:160648837-160650078	TRUE	TRUE	TRUE	K562
NHLH1	+	chr1:160367071-160372846	K562.enhancer.intergenic.209	chr1:160651346-160652859	enhancer.intergenic.merged.1609	chr1:160651346-160652859	FALSE	FALSE	TRUE	K562
SLAMF6	-	chr1:160485036-160523255	K562.enhancer.intergenic.209	chr1:160651346-160652859	enhancer.intergenic.merged.1609	chr1:160651346-160652859	FALSE	FALSE	TRUE	K562
CD84	-	chr1:160541094-160579516	K562.enhancer.intergenic.209	chr1:160651346-160652859	enhancer.intergenic.merged.1609	chr1:160651346-160652859	TRUE	TRUE	TRUE	K562
ARHGAP30	-	chr1:161046946-161069891	K562.enhancer.intergenic.209	chr1:160651346-160652859	enhancer.intergenic.merged.1609	chr1:160651346-160652859	FALSE	FALSE	TRUE	K562
NHLH1	+	chr1:160367071-160372846	K562.enhancer.intergenic.210	chr1:160658043-160659394	enhancer.intergenic.merged.1610	chr1:160658043-160659394	FALSE	FALSE	TRUE	K562
SLAMF6	-	chr1:160485036-160523255	K562.enhancer.intergenic.210	chr1:160658043-160659394	enhancer.intergenic.merged.1610	chr1:160658043-160659394	FALSE	FALSE	TRUE	K562
CD84	-	chr1:160541094-160579516	K562.enhancer.intergenic.210	chr1:160658043-160659394	enhancer.intergenic.merged.1610	chr1:160658043-160659394	TRUE	TRUE	TRUE	K562
NHLH1	+	chr1:160367071-160372846	K562.enhancer.intergenic.211	chr1:160665288-160666382	enhancer.intergenic.merged.1611	chr1:160665288-160666382	FALSE	FALSE	TRUE	K562
SLAMF6	-	chr1:160485036-160523255	K562.enhancer.intergenic.211	chr1:160665288-160666382	enhancer.intergenic.merged.1611	chr1:160665288-160666382	FALSE	FALSE	TRUE	K562
CD84	-	chr1:160541094-160579516	K562.enhancer.intergenic.211	chr1:160665288-160666382	enhancer.intergenic.merged.1611	chr1:160665288-160666382	TRUE	TRUE	TRUE	K562
ARHGAP30	-	chr1:161046946-161069891	K562.enhancer.intergenic.211	chr1:160665288-160666382	enhancer.intergenic.merged.1611	chr1:160665288-160666382	FALSE	FALSE	TRUE	K562
SGMS1	-	chr10:50305600-50623956	K562.enhancer.intergenic.1827	chr10:50625101-50626301	enhancer.intergenic.merged.16121	chr10:50625101-50626301	TRUE	TRUE	TRUE	K562
CCDC6	-	chr10:59788747-59906556	K562.enhancer.intergenic.1828	chr10:59907722-59909076	enhancer.intergenic.merged.16150	chr10:59906648-59909076	TRUE	TRUE	TRUE	K562
CABCOCO1	+	chr10:61662929-61766407	K562.enhancer.intergenic.1829	chr10:61750657-61752897	enhancer.intergenic.merged.16173	chr10:61750624-61755587	FALSE	FALSE	TRUE	K562
ARID5B	+	chr10:61901699-62096944	K562.enhancer.intergenic.1829	chr10:61750657-61752897	enhancer.intergenic.merged.16173	chr10:61750624-61755587	TRUE	TRUE	TRUE	K562
CABCOCO1	+	chr10:61662929-61766407	K562.enhancer.intergenic.1830	chr10:61757327-61759369	enhancer.intergenic.merged.16175	chr10:61755964-61759369	FALSE	FALSE	TRUE	K562
ARID5B	+	chr10:61901699-62096944	K562.enhancer.intergenic.1830	chr10:61757327-61759369	enhancer.intergenic.merged.16175	chr10:61755964-61759369	TRUE	TRUE	TRUE	K562
CABCOCO1	+	chr10:61662929-61766407	K562.enhancer.intergenic.1831	chr10:61759387-61766767	enhancer.intergenic.merged.16176	chr10:61759387-61766767	FALSE	FALSE	TRUE	K562
ARID5B	+	chr10:61901699-62096944	K562.enhancer.intergenic.1831	chr10:61759387-61766767	enhancer.intergenic.merged.16176	chr10:61759387-61766767	TRUE	TRUE	TRUE	K562
CABCOCO1	+	chr10:61662929-61766407	K562.enhancer.intergenic.1832	chr10:61779726-61781339	enhancer.intergenic.merged.16178	chr10:61778877-61788956	FALSE	FALSE	TRUE	K562
CABCOCO1	+	chr10:61662929-61766407	K562.enhancer.intergenic.1833	chr10:61781962-61783377	enhancer.intergenic.merged.16178	chr10:61778877-61788956	FALSE	FALSE	TRUE	K562
CABCOCO1	+	chr10:61662929-61766407	K562.enhancer.intergenic.1834	chr10:61784101-61785313	enhancer.intergenic.merged.16178	chr10:61778877-61788956	FALSE	FALSE	TRUE	K562
CABCOCO1	+	chr10:61662929-61766407	K562.enhancer.intergenic.1835	chr10:61786344-61787701	enhancer.intergenic.merged.16178	chr10:61778877-61788956	FALSE	FALSE	TRUE	K562
ARID5B	+	chr10:61901699-62096944	K562.enhancer.intergenic.1838	chr10:61899547-61901321	enhancer.intergenic.merged.16193	chr10:61899547-61901321	TRUE	TRUE	TRUE	K562
REEP3	+	chr10:63521401-63625128	K562.enhancer.intergenic.1839	chr10:63629090-63630999	enhancer.intergenic.merged.16209	chr10:63629090-63631270	FALSE	FALSE	TRUE	K562
JMJD1C	-	chr10:63167221-63521890	K562.enhancer.intergenic.1839	chr10:63629090-63630999	enhancer.intergenic.merged.16209	chr10:63629090-63631270	TRUE	TRUE	TRUE	K562
FCRLB	+	chr1:161721544-161728143	K562.enhancer.intergenic.214	chr1:161389477-161390685	enhancer.intergenic.merged.1625	chr1:161389291-161391229	FALSE	FALSE	TRUE	K562
PFDN2	-	chr1:161100561-161118037	K562.enhancer.intergenic.215	chr1:161395073-161396302	enhancer.intergenic.merged.1626	chr1:161392128-161396847	FALSE	FALSE	TRUE	K562
NIT1	+	chr1:161118105-161125445	K562.enhancer.intergenic.215	chr1:161395073-161396302	enhancer.intergenic.merged.1626	chr1:161392128-161396847	FALSE	FALSE	TRUE	K562
FCRLB	+	chr1:161721544-161728143	K562.enhancer.intergenic.215	chr1:161395073-161396302	enhancer.intergenic.merged.1626	chr1:161392128-161396847	FALSE	FALSE	TRUE	K562
ASCC1	-	chr10:72096032-72217134	K562.enhancer.intergenic.1844	chr10:72260428-72262086	enhancer.intergenic.merged.16266	chr10:72259915-72262614	FALSE	TRUE	TRUE	K562
DDIT4	+	chr10:72273924-72276036	K562.enhancer.intergenic.1844	chr10:72260428-72262086	enhancer.intergenic.merged.16266	chr10:72259915-72262614	TRUE	TRUE	TRUE	K562
ASCC1	-	chr10:72096032-72217134	K562.enhancer.intergenic.1845	chr10:72296785-72298560	enhancer.intergenic.merged.16269	chr10:72295918-72299145	FALSE	FALSE	TRUE	K562
DDIT4	+	chr10:72273924-72276036	K562.enhancer.intergenic.1845	chr10:72296785-72298560	enhancer.intergenic.merged.16269	chr10:72295918-72299145	TRUE	TRUE	TRUE	K562
UFC1	+	chr1:161153978-161158856	K562.enhancer.intergenic.216	chr1:161406650-161416786	enhancer.intergenic.merged.1627	chr1:161403688-161416786	FALSE	FALSE	TRUE	K562
ATF6	+	chr1:161766320-161964070	K562.enhancer.intergenic.216	chr1:161406650-161416786	enhancer.intergenic.merged.1627	chr1:161403688-161416786	FALSE	FALSE	TRUE	K562
DDIT4	+	chr10:72273924-72276036	K562.enhancer.intergenic.1846	chr10:72319844-72321755	enhancer.intergenic.merged.16273	chr10:72318666-72325861	FALSE	TRUE	TRUE	K562
MICU1	-	chr10:72367326-72626191	K562.enhancer.intergenic.1847	chr10:72355828-72356980	enhancer.intergenic.merged.16275	chr10:72355828-72356980	FALSE	TRUE	TRUE	K562
DNAJC9	-	chr10:73241954-73247255	K562.enhancer.intergenic.1848	chr10:73717692-73718901	enhancer.intergenic.merged.16280	chr10:73717692-73718901	FALSE	FALSE	TRUE	K562
MRPS16	-	chr10:73248849-73252644	K562.enhancer.intergenic.1848	chr10:73717692-73718901	enhancer.intergenic.merged.16280	chr10:73717692-73718901	FALSE	FALSE	TRUE	K562
ANXA7	-	chr10:73375101-73414058	K562.enhancer.intergenic.1848	chr10:73717692-73718901	enhancer.intergenic.merged.16280	chr10:73717692-73718901	FALSE	FALSE	TRUE	K562
MSS51	-	chr10:73423579-73433561	K562.enhancer.intergenic.1848	chr10:73717692-73718901	enhancer.intergenic.merged.16280	chr10:73717692-73718901	FALSE	FALSE	TRUE	K562
PPP3CB	-	chr10:73436428-73496024	K562.enhancer.intergenic.1848	chr10:73717692-73718901	enhancer.intergenic.merged.16280	chr10:73717692-73718901	FALSE	FALSE	TRUE	K562
AGAP5	-	chr10:73674275-73697796	K562.enhancer.intergenic.1848	chr10:73717692-73718901	enhancer.intergenic.merged.16280	chr10:73717692-73718901	FALSE	FALSE	TRUE	K562
SEC24C	+	chr10:73744372-73772161	K562.enhancer.intergenic.1848	chr10:73717692-73718901	enhancer.intergenic.merged.16280	chr10:73717692-73718901	TRUE	TRUE	TRUE	K562
FUT11	+	chr10:73772276-73776219	K562.enhancer.intergenic.1848	chr10:73717692-73718901	enhancer.intergenic.merged.16280	chr10:73717692-73718901	FALSE	FALSE	TRUE	K562
CHCHD1	+	chr10:73782048-73783652	K562.enhancer.intergenic.1848	chr10:73717692-73718901	enhancer.intergenic.merged.16280	chr10:73717692-73718901	FALSE	FALSE	TRUE	K562
VCL	+	chr10:73998114-74121363	K562.enhancer.intergenic.1850	chr10:73940240-73941240	enhancer.intergenic.merged.16289	chr10:73939832-73941964	FALSE	TRUE	TRUE	K562
AP3M1	-	chr10:74120255-74150828	K562.enhancer.intergenic.1850	chr10:73940240-73941240	enhancer.intergenic.merged.16289	chr10:73939832-73941964	FALSE	FALSE	TRUE	K562
TOMM40L	+	chr1:161225939-161230746	K562.enhancer.intergenic.217	chr1:161502617-161504188	enhancer.intergenic.merged.1635	chr1:161502617-161504188	FALSE	FALSE	TRUE	K562
FCGR2A	+	chr1:161505457-161519570	K562.enhancer.intergenic.217	chr1:161502617-161504188	enhancer.intergenic.merged.1635	chr1:161502617-161504188	TRUE	TRUE	TRUE	K562
ZMIZ1	+	chr10:79068966-79316519	K562.enhancer.intergenic.1853	chr10:78973103-78975226	enhancer.intergenic.merged.16363	chr10:78972209-78978936	TRUE	TRUE	TRUE	K562
ZCCHC24	-	chr10:79382325-79445624	K562.enhancer.intergenic.1853	chr10:78973103-78975226	enhancer.intergenic.merged.16363	chr10:78972209-78978936	FALSE	FALSE	TRUE	K562
FCGR2A	+	chr1:161505457-161519570	K562.enhancer.intergenic.219	chr1:161541277-161542779	enhancer.intergenic.merged.1637	chr1:161541277-161542779	TRUE	TRUE	TRUE	K562
MINPP1	+	chr10:87504466-87553461	K562.enhancer.intergenic.1865	chr10:87201668-87203309	enhancer.intergenic.merged.16409	chr10:87201668-87203309	FALSE	TRUE	TRUE	K562
UFC1	+	chr1:161153978-161158856	K562.enhancer.intergenic.220	chr1:161621030-161622053	enhancer.intergenic.merged.1641	chr1:161621006-161622053	FALSE	FALSE	TRUE	K562
ATF6	+	chr1:161766320-161964070	K562.enhancer.intergenic.220	chr1:161621030-161622053	enhancer.intergenic.merged.1641	chr1:161621006-161622053	FALSE	FALSE	TRUE	K562
SNCG	+	chr10:86955759-86963258	K562.enhancer.intergenic.1866	chr10:87207118-87208566	enhancer.intergenic.merged.16410	chr10:87204709-87212961	FALSE	FALSE	TRUE	K562
GLUD1	-	chr10:87050202-87094843	K562.enhancer.intergenic.1866	chr10:87207118-87208566	enhancer.intergenic.merged.16410	chr10:87204709-87212961	FALSE	FALSE	TRUE	K562
ATAD1	-	chr10:87751512-87818231	K562.enhancer.intergenic.1867	chr10:87330214-87331567	enhancer.intergenic.merged.16413	chr10:87330214-87331567	FALSE	FALSE	TRUE	K562
UFC1	+	chr1:161153978-161158856	K562.enhancer.intergenic.221	chr1:161623091-161625141	enhancer.intergenic.merged.1642	chr1:161623091-161625141	FALSE	FALSE	TRUE	K562
FCGR2A	+	chr1:161505457-161519570	K562.enhancer.intergenic.221	chr1:161623091-161625141	enhancer.intergenic.merged.1642	chr1:161623091-161625141	FALSE	TRUE	TRUE	K562
CH25H	-	chr10:89205629-89207317	K562.enhancer.intergenic.1868	chr10:89351342-89352889	enhancer.intergenic.merged.16447	chr10:89350382-89353277	FALSE	FALSE	TRUE	K562
IFIT2	+	chr10:89302046-89309271	K562.enhancer.intergenic.1868	chr10:89351342-89352889	enhancer.intergenic.merged.16447	chr10:89350382-89353277	FALSE	FALSE	TRUE	K562
IFIT3	+	chr10:89327997-89340968	K562.enhancer.intergenic.1868	chr10:89351342-89352889	enhancer.intergenic.merged.16447	chr10:89350382-89353277	TRUE	TRUE	TRUE	K562
IFIT1	+	chr10:89392546-89406487	K562.enhancer.intergenic.1868	chr10:89351342-89352889	enhancer.intergenic.merged.16447	chr10:89350382-89353277	FALSE	FALSE	TRUE	K562
HECTD2	+	chr10:91409235-91514829	K562.enhancer.intergenic.1869	chr10:91493694-91495988	enhancer.intergenic.merged.16497	chr10:91493694-91495988	TRUE	TRUE	TRUE	K562
HECTD2	+	chr10:91409235-91514829	K562.enhancer.intergenic.1870	chr10:91519169-91520722	enhancer.intergenic.merged.16498	chr10:91519169-91520722	TRUE	TRUE	TRUE	K562
2005-03-01	+	chr10:92291167-92353964	K562.enhancer.intergenic.1872	chr10:92429557-92430701	enhancer.intergenic.merged.16510	chr10:92429557-92430701	TRUE	TRUE	TRUE	K562
CCNJ	+	chr10:96043583-96060870	K562.enhancer.intergenic.1876	chr10:96022301-96023501	enhancer.intergenic.merged.16533	chr10:96022301-96023501	TRUE	TRUE	TRUE	K562
ZNF518A	+	chr10:96129715-96163761	K562.enhancer.intergenic.1876	chr10:96022301-96023501	enhancer.intergenic.merged.16533	chr10:96022301-96023501	FALSE	FALSE	TRUE	K562
CCNJ	+	chr10:96043583-96060870	K562.enhancer.intergenic.1877	chr10:96064587-96067617	enhancer.intergenic.merged.16534	chr10:96064101-96067617	TRUE	TRUE	TRUE	K562
ZNF518A	+	chr10:96129715-96163761	K562.enhancer.intergenic.1877	chr10:96064587-96067617	enhancer.intergenic.merged.16534	chr10:96064101-96067617	FALSE	TRUE	TRUE	K562
CCNJ	+	chr10:96043583-96060870	K562.enhancer.intergenic.1878	chr10:96089234-96090703	enhancer.intergenic.merged.16538	chr10:96088446-96091012	FALSE	TRUE	TRUE	K562
ZNF518A	+	chr10:96129715-96163761	K562.enhancer.intergenic.1879	chr10:96123998-96125543	enhancer.intergenic.merged.16540	chr10:96123998-96125543	TRUE	TRUE	TRUE	K562
FRAT1	+	chr10:97319271-97321915	K562.enhancer.intergenic.1880	chr10:97317940-97319199	enhancer.intergenic.merged.16546	chr10:97317940-97319199	TRUE	TRUE	TRUE	K562
SCD	+	chr10:100347233-100364826	K562.enhancer.intergenic.1881	chr10:100370290-100375245	enhancer.intergenic.merged.16562	chr10:100370146-100377296	TRUE	TRUE	TRUE	K562
LZTS2	+	chr10:100997071-101007836	K562.enhancer.intergenic.1882	chr10:101042172-101043245	enhancer.intergenic.merged.16569	chr10:101042172-101044072	FALSE	TRUE	TRUE	K562
PDZD7	-	chr10:101007679-101031157	K562.enhancer.intergenic.1882	chr10:101042172-101043245	enhancer.intergenic.merged.16569	chr10:101042172-101044072	FALSE	FALSE	TRUE	K562
SFXN3	+	chr10:101031239-101041241	K562.enhancer.intergenic.1882	chr10:101042172-101043245	enhancer.intergenic.merged.16569	chr10:101042172-101044072	FALSE	FALSE	TRUE	K562
FBXL15	+	chr10:102419814-102423136	K562.enhancer.intergenic.1883	chr10:102435101-102436320	enhancer.intergenic.merged.16578	chr10:102435101-102436320	FALSE	FALSE	TRUE	K562
C10orf95	-	chr10:102449837-102451543	K562.enhancer.intergenic.1883	chr10:102435101-102436320	enhancer.intergenic.merged.16578	chr10:102435101-102436320	FALSE	TRUE	TRUE	K562
LDB1	-	chr10:102106489-102120473	K562.enhancer.intergenic.1884	chr10:102439301-102440546	enhancer.intergenic.merged.16580	chr10:102439301-102440546	FALSE	FALSE	TRUE	K562
FBXL15	+	chr10:102419814-102423136	K562.enhancer.intergenic.1884	chr10:102439301-102440546	enhancer.intergenic.merged.16580	chr10:102439301-102440546	FALSE	FALSE	TRUE	K562
C10orf95	-	chr10:102449837-102451543	K562.enhancer.intergenic.1884	chr10:102439301-102440546	enhancer.intergenic.merged.16580	chr10:102439301-102440546	FALSE	TRUE	TRUE	K562
NOLC1	+	chr10:102152176-102163871	K562.enhancer.intergenic.1885	chr10:102455301-102456501	enhancer.intergenic.merged.16583	chr10:102455301-102456501	FALSE	FALSE	TRUE	K562
C10orf95	-	chr10:102449837-102451543	K562.enhancer.intergenic.1885	chr10:102455301-102456501	enhancer.intergenic.merged.16583	chr10:102455301-102456501	TRUE	TRUE	TRUE	K562
MFSD13A	+	chr10:102461395-102477045	K562.enhancer.intergenic.1885	chr10:102455301-102456501	enhancer.intergenic.merged.16583	chr10:102455301-102456501	FALSE	FALSE	TRUE	K562
STN1	-	chr10:103877569-103918184	K562.enhancer.intergenic.1886	chr10:104120701-104121901	enhancer.intergenic.merged.16590	chr10:104120701-104121901	FALSE	FALSE	TRUE	K562
SLK	+	chr10:103967140-104029233	K562.enhancer.intergenic.1886	chr10:104120701-104121901	enhancer.intergenic.merged.16590	chr10:104120701-104121901	FALSE	TRUE	TRUE	K562
SFR1	+	chr10:104122058-104126385	K562.enhancer.intergenic.1886	chr10:104120701-104121901	enhancer.intergenic.merged.16590	chr10:104120701-104121901	TRUE	TRUE	TRUE	K562
ADD3	+	chr10:109996373-110135565	K562.enhancer.intergenic.1888	chr10:109981232-109982901	enhancer.intergenic.merged.16626	chr10:109981232-109982901	TRUE	TRUE	TRUE	K562
CUZD1	-	chr10:122832158-122845857	K562.enhancer.intergenic.1890	chr10:122893284-122894501	enhancer.intergenic.merged.16721	chr10:122893282-122896257	FALSE	FALSE	TRUE	K562
FAM24B	-	chr10:122849078-122879641	K562.enhancer.intergenic.1890	chr10:122893284-122894501	enhancer.intergenic.merged.16721	chr10:122893282-122896257	TRUE	TRUE	TRUE	K562
LHPP	+	chr10:124461823-124614141	K562.enhancer.intergenic.1891	chr10:124508301-124509501	enhancer.intergenic.merged.16734	chr10:124508301-124509501	FALSE	FALSE	TRUE	K562
LHPP	+	chr10:124461823-124614141	K562.enhancer.intergenic.1892	chr10:124598278-124599716	enhancer.intergenic.merged.16736	chr10:124594610-124599975	FALSE	FALSE	TRUE	K562
EEF1AKMT2	-	chr10:124757834-124791887	K562.enhancer.intergenic.1894	chr10:124916184-124953400	enhancer.intergenic.merged.16745	chr10:124916184-124953400	FALSE	FALSE	TRUE	K562
ABRAXAS2	+	chr10:124801819-124836667	K562.enhancer.intergenic.1894	chr10:124916184-124953400	enhancer.intergenic.merged.16745	chr10:124916184-124953400	FALSE	TRUE	TRUE	K562
RCSD1	+	chr1:167630193-167708696	K562.enhancer.intergenic.226	chr1:167613501-167614724	enhancer.intergenic.merged.1678	chr1:167613501-167614724	TRUE	TRUE	TRUE	K562
RCSD1	+	chr1:167630193-167708696	K562.enhancer.intergenic.227	chr1:167617329-167618701	enhancer.intergenic.merged.1679	chr1:167617325-167619740	TRUE	TRUE	TRUE	K562
MPZL1	+	chr1:167721982-167791919	K562.enhancer.intergenic.228	chr1:167715839-167717111	enhancer.intergenic.merged.1680	chr1:167715070-167717334	TRUE	TRUE	TRUE	K562
PKP3	+	chr11:392596-404908	K562.enhancer.intergenic.1898	chr11:267338-268634	enhancer.intergenic.merged.16802	chr11:267338-269960	FALSE	FALSE	TRUE	K562
PKP3	+	chr11:392596-404908	K562.enhancer.intergenic.1899	chr11:268701-269960	enhancer.intergenic.merged.16802	chr11:267338-269960	FALSE	FALSE	TRUE	K562
RPLP2	+	chr11:809967-812876	K562.enhancer.intergenic.1900	chr11:323198-330011	enhancer.intergenic.merged.16804	chr11:323198-330366	FALSE	FALSE	TRUE	K562
SIGIRR	-	chr11:405716-417397	K562.enhancer.intergenic.1901	chr11:341009-342466	enhancer.intergenic.merged.16805	chr11:340002-342466	FALSE	FALSE	TRUE	K562
SIGIRR	-	chr11:405716-417397	K562.enhancer.intergenic.1902	chr11:349571-351426	enhancer.intergenic.merged.16806	chr11:349571-352738	FALSE	FALSE	TRUE	K562
CRACR2B	+	chr11:827919-831991	K562.enhancer.intergenic.1902	chr11:349571-351426	enhancer.intergenic.merged.16806	chr11:349571-352738	FALSE	FALSE	TRUE	K562
IFITM1	+	chr11:314040-315272	K562.enhancer.intergenic.1903	chr11:353369-354424	enhancer.intergenic.merged.16807	chr11:353030-358664	FALSE	FALSE	TRUE	K562
IFITM1	+	chr11:314040-315272	K562.enhancer.intergenic.1904	chr11:355840-356844	enhancer.intergenic.merged.16807	chr11:353030-358664	FALSE	FALSE	TRUE	K562
RIC8A	+	chr11:207511-215175	K562.enhancer.intergenic.1905	chr11:567698-569421	enhancer.intergenic.merged.16813	chr11:566559-569612	FALSE	FALSE	TRUE	K562
EPS8L2	+	chr11:706231-727727	K562.enhancer.intergenic.1906	chr11:725456-726940	enhancer.intergenic.merged.16817	chr11:725456-726940	FALSE	FALSE	TRUE	K562
IFITM3	-	chr11:319676-320860	K562.enhancer.intergenic.1907	chr11:804957-807798	enhancer.intergenic.merged.16820	chr11:804957-807798	FALSE	FALSE	TRUE	K562
DRD4	+	chr11:637269-640706	K562.enhancer.intergenic.1907	chr11:804957-807798	enhancer.intergenic.merged.16820	chr11:804957-807798	FALSE	FALSE	TRUE	K562
TMEM80	+	chr11:695591-705028	K562.enhancer.intergenic.1907	chr11:804957-807798	enhancer.intergenic.merged.16820	chr11:804957-807798	FALSE	FALSE	TRUE	K562
CHID1	-	chr11:867859-915058	K562.enhancer.intergenic.1907	chr11:804957-807798	enhancer.intergenic.merged.16820	chr11:804957-807798	FALSE	FALSE	TRUE	K562
SLC22A18AS	-	chr11:2887344-2903575	K562.enhancer.intergenic.1908	chr11:2929559-2930645	enhancer.intergenic.merged.16861	chr11:2929559-2931036	FALSE	FALSE	TRUE	K562
PHLDA2	-	chr11:2928273-2929420	K562.enhancer.intergenic.1908	chr11:2929559-2930645	enhancer.intergenic.merged.16861	chr11:2929559-2931036	TRUE	TRUE	TRUE	K562
STIM1	+	chr11:3855664-4093210	K562.enhancer.intergenic.1909	chr11:3380301-3381519	enhancer.intergenic.merged.16862	chr11:3380301-3381519	FALSE	FALSE	TRUE	K562
PGAP2	+	chr11:3797724-3826371	K562.enhancer.intergenic.1910	chr11:3403454-3405448	enhancer.intergenic.merged.16863	chr11:3403454-3405448	FALSE	FALSE	TRUE	K562
ZNF195	-	chr11:3357927-3379222	K562.enhancer.intergenic.1911	chr11:3422000-3423386	enhancer.intergenic.merged.16864	chr11:3421990-3423725	TRUE	TRUE	TRUE	K562
ZNF195	-	chr11:3357927-3379222	K562.enhancer.intergenic.1912	chr11:3509301-3510575	enhancer.intergenic.merged.16865	chr11:3509301-3510575	TRUE	TRUE	TRUE	K562
PGAP2	+	chr11:3797724-3826371	K562.enhancer.intergenic.1912	chr11:3509301-3510575	enhancer.intergenic.merged.16865	chr11:3509301-3510575	FALSE	FALSE	TRUE	K562
PGAP2	+	chr11:3797724-3826371	K562.enhancer.intergenic.1913	chr11:3510843-3528057	enhancer.intergenic.merged.16866	chr11:3510843-3528057	FALSE	FALSE	TRUE	K562
ZNF195	-	chr11:3357927-3379222	K562.enhancer.intergenic.1914	chr11:3544186-3545502	enhancer.intergenic.merged.16868	chr11:3544186-3545502	TRUE	TRUE	TRUE	K562
PGAP2	+	chr11:3797724-3826371	K562.enhancer.intergenic.1914	chr11:3544186-3545502	enhancer.intergenic.merged.16868	chr11:3544186-3545502	FALSE	FALSE	TRUE	K562
TRIM3	-	chr11:6448613-6474459	K562.enhancer.intergenic.1916	chr11:6561223-6563161	enhancer.intergenic.merged.16885	chr11:6561223-6563161	FALSE	FALSE	TRUE	K562
TRIM3	-	chr11:6448613-6474459	K562.enhancer.intergenic.1917	chr11:6571033-6572521	enhancer.intergenic.merged.16886	chr11:6571033-6572521	FALSE	FALSE	TRUE	K562
TIMM10B	+	chr11:6481501-6484681	K562.enhancer.intergenic.1919	chr11:6690220-6692769	enhancer.intergenic.merged.16888	chr11:6690187-6700133	FALSE	FALSE	TRUE	K562
TIMM10B	+	chr11:6481501-6484681	K562.enhancer.intergenic.1920	chr11:6692959-6694375	enhancer.intergenic.merged.16888	chr11:6690187-6700133	FALSE	FALSE	TRUE	K562
TIMM10B	+	chr11:6481501-6484681	K562.enhancer.intergenic.1921	chr11:6697307-6699377	enhancer.intergenic.merged.16888	chr11:6690187-6700133	FALSE	FALSE	TRUE	K562
OR2D2	-	chr11:6891574-6892500	K562.enhancer.intergenic.1922	chr11:6700485-6704329	enhancer.intergenic.merged.16889	chr11:6700485-6704329	FALSE	TRUE	TRUE	K562
TIMM10B	+	chr11:6481501-6484681	K562.enhancer.intergenic.1923	chr11:6706323-6707849	enhancer.intergenic.merged.16890	chr11:6705129-6707886	FALSE	FALSE	TRUE	K562
OR2D2	-	chr11:6891574-6892500	K562.enhancer.intergenic.1923	chr11:6706323-6707849	enhancer.intergenic.merged.16890	chr11:6705129-6707886	FALSE	TRUE	TRUE	K562
OR2D2	-	chr11:6891574-6892500	K562.enhancer.intergenic.1924	chr11:6708558-6711213	enhancer.intergenic.merged.16891	chr11:6708431-6712301	FALSE	TRUE	TRUE	K562
OR2D2	-	chr11:6891574-6892500	K562.enhancer.intergenic.1925	chr11:6713275-6723648	enhancer.intergenic.merged.16892	chr11:6713275-6724905	FALSE	TRUE	TRUE	K562
OR2D2	-	chr11:6891574-6892500	K562.enhancer.intergenic.1926	chr11:6726193-6729533	enhancer.intergenic.merged.16893	chr11:6726193-6729533	FALSE	TRUE	TRUE	K562
OR2D2	-	chr11:6891574-6892500	K562.enhancer.intergenic.1927	chr11:6736583-6738563	enhancer.intergenic.merged.16896	chr11:6735666-6738563	FALSE	TRUE	TRUE	K562
OR2D2	-	chr11:6891574-6892500	K562.enhancer.intergenic.1928	chr11:6744389-6747281	enhancer.intergenic.merged.16898	chr11:6744389-6747281	FALSE	TRUE	TRUE	K562
NRIP3	-	chr11:8980576-9004001	K562.enhancer.intergenic.1929	chr11:8970812-8973071	enhancer.intergenic.merged.16909	chr11:8965339-8977848	FALSE	TRUE	TRUE	K562
SWAP70	+	chr11:9664077-9752993	K562.enhancer.intergenic.1937	chr11:9757592-9758645	enhancer.intergenic.merged.16923	chr11:9757592-9758645	TRUE	TRUE	TRUE	K562
ADM	+	chr11:10305073-10307397	K562.enhancer.intergenic.1939	chr11:10303493-10305098	enhancer.intergenic.merged.16925	chr11:10300660-10305098	FALSE	FALSE	TRUE	K562
MRVI1	-	chr11:10573091-10693988	K562.enhancer.intergenic.1940	chr11:10570920-10573244	enhancer.intergenic.merged.16933	chr11:10570920-10573244	FALSE	FALSE	TRUE	K562
MRVI1	-	chr11:10573091-10693988	K562.enhancer.intergenic.1941	chr11:10573866-10576154	enhancer.intergenic.merged.16934	chr11:10573866-10576154	FALSE	FALSE	TRUE	K562
MRVI1	-	chr11:10573091-10693988	K562.enhancer.intergenic.1942	chr11:10580464-10581861	enhancer.intergenic.merged.16935	chr11:10580464-10581861	FALSE	FALSE	TRUE	K562
MRVI1	-	chr11:10573091-10693988	K562.enhancer.intergenic.1943	chr11:10582021-10584738	enhancer.intergenic.merged.16936	chr11:10582021-10584738	FALSE	FALSE	TRUE	K562
MTRNR2L8	-	chr11:10507894-10509186	K562.enhancer.intergenic.1944	chr11:10585524-10587188	enhancer.intergenic.merged.16937	chr11:10585524-10587188	FALSE	FALSE	TRUE	K562
RNF141	-	chr11:10511673-10541187	K562.enhancer.intergenic.1944	chr11:10585524-10587188	enhancer.intergenic.merged.16937	chr11:10585524-10587188	TRUE	TRUE	TRUE	K562
MRVI1	-	chr11:10573091-10693988	K562.enhancer.intergenic.1944	chr11:10585524-10587188	enhancer.intergenic.merged.16937	chr11:10585524-10587188	FALSE	FALSE	TRUE	K562
CTR9	+	chr11:10751246-10779746	K562.enhancer.intergenic.1944	chr11:10585524-10587188	enhancer.intergenic.merged.16937	chr11:10585524-10587188	FALSE	TRUE	TRUE	K562
RNF141	-	chr11:10511673-10541187	K562.enhancer.intergenic.1945	chr11:10588012-10589532	enhancer.intergenic.merged.16938	chr11:10588012-10589532	TRUE	TRUE	TRUE	K562
MRVI1	-	chr11:10573091-10693988	K562.enhancer.intergenic.1945	chr11:10588012-10589532	enhancer.intergenic.merged.16938	chr11:10588012-10589532	FALSE	FALSE	TRUE	K562
RNF141	-	chr11:10511673-10541187	K562.enhancer.intergenic.1946	chr11:10716412-10717444	enhancer.intergenic.merged.16941	chr11:10716412-10717444	FALSE	TRUE	TRUE	K562
SOX6	-	chr11:15966449-16738477	K562.enhancer.intergenic.1951	chr11:16603147-16608825	enhancer.intergenic.merged.16998	chr11:16603147-16608825	TRUE	TRUE	TRUE	K562
C11orf58	+	chr11:16738647-16758340	K562.enhancer.intergenic.1951	chr11:16603147-16608825	enhancer.intergenic.merged.16998	chr11:16603147-16608825	FALSE	FALSE	TRUE	K562
RPS13	-	chr11:17074388-17077667	K562.enhancer.intergenic.1951	chr11:16603147-16608825	enhancer.intergenic.merged.16998	chr11:16603147-16608825	FALSE	FALSE	TRUE	K562
ANO5	+	chr11:22193085-22283367	K562.enhancer.intergenic.1960	chr11:21703245-21704501	enhancer.intergenic.merged.17029	chr11:21703245-21704501	TRUE	TRUE	TRUE	K562
CCDC34	-	chr11:27338512-27363248	K562.enhancer.intergenic.1961	chr11:26965083-26966266	enhancer.intergenic.merged.17070	chr11:26964709-26966266	FALSE	TRUE	TRUE	K562
FBXO3	-	chr11:33740944-33774520	K562.enhancer.intergenic.1963	chr11:33936890-33938075	enhancer.intergenic.merged.17159	chr11:33936890-33938075	FALSE	FALSE	TRUE	K562
LMO2	-	chr11:33858576-33892076	K562.enhancer.intergenic.1963	chr11:33936890-33938075	enhancer.intergenic.merged.17159	chr11:33936890-33938075	TRUE	TRUE	TRUE	K562
FBXO3	-	chr11:33740944-33774520	K562.enhancer.intergenic.1964	chr11:33944331-33945403	enhancer.intergenic.merged.17160	chr11:33944331-33945403	FALSE	FALSE	TRUE	K562
LMO2	-	chr11:33858576-33892076	K562.enhancer.intergenic.1964	chr11:33944331-33945403	enhancer.intergenic.merged.17160	chr11:33944331-33945403	TRUE	TRUE	TRUE	K562
CAT	+	chr11:34438934-34472060	K562.enhancer.intergenic.1969	chr11:34809273-34811058	enhancer.intergenic.merged.17174	chr11:34808881-34812572	FALSE	TRUE	TRUE	K562
CREB3L1	+	chr11:46277662-46321409	K562.enhancer.intergenic.1975	chr11:46236921-46239170	enhancer.intergenic.merged.17221	chr11:46236604-46239493	TRUE	TRUE	TRUE	K562
SPI1	-	chr11:47354860-47378547	K562.enhancer.intergenic.1978	chr11:47399706-47400975	enhancer.intergenic.merged.17232	chr11:47399706-47400975	FALSE	TRUE	TRUE	K562
PSMC3	-	chr11:47418769-47426473	K562.enhancer.intergenic.1978	chr11:47399706-47400975	enhancer.intergenic.merged.17232	chr11:47399706-47400975	FALSE	FALSE	TRUE	K562
STX3	+	chr11:59755376-59805878	K562.enhancer.intergenic.1984	chr11:59536812-59538104	enhancer.intergenic.merged.17267	chr11:59536812-59538225	FALSE	FALSE	TRUE	K562
OSBP	-	chr11:59574398-59615774	K562.enhancer.intergenic.1990	chr11:59814749-59816885	enhancer.intergenic.merged.17279	chr11:59814749-59816885	FALSE	FALSE	TRUE	K562
PATL1	-	chr11:59636716-59669037	K562.enhancer.intergenic.1990	chr11:59814749-59816885	enhancer.intergenic.merged.17279	chr11:59814749-59816885	FALSE	FALSE	TRUE	K562
STX3	+	chr11:59755376-59805878	K562.enhancer.intergenic.1990	chr11:59814749-59816885	enhancer.intergenic.merged.17279	chr11:59814749-59816885	FALSE	FALSE	TRUE	K562
MRPL16	-	chr11:59806140-59810778	K562.enhancer.intergenic.1992	chr11:59961463-59962819	enhancer.intergenic.merged.17282	chr11:59961463-59962819	FALSE	TRUE	TRUE	K562
MS4A3	+	chr11:60056628-60071115	K562.enhancer.intergenic.1992	chr11:59961463-59962819	enhancer.intergenic.merged.17282	chr11:59961463-59962819	TRUE	TRUE	TRUE	K562
OSBP	-	chr11:59574398-59615774	K562.enhancer.intergenic.1993	chr11:59967612-59968658	enhancer.intergenic.merged.17283	chr11:59967612-59968658	FALSE	FALSE	TRUE	K562
MRPL16	-	chr11:59806140-59810778	K562.enhancer.intergenic.1993	chr11:59967612-59968658	enhancer.intergenic.merged.17283	chr11:59967612-59968658	FALSE	TRUE	TRUE	K562
MS4A3	+	chr11:60056628-60071115	K562.enhancer.intergenic.1993	chr11:59967612-59968658	enhancer.intergenic.merged.17283	chr11:59967612-59968658	TRUE	TRUE	TRUE	K562
MS4A4A	+	chr11:60280666-60308970	K562.enhancer.intergenic.1993	chr11:59967612-59968658	enhancer.intergenic.merged.17283	chr11:59967612-59968658	FALSE	FALSE	TRUE	K562
MS4A3	+	chr11:60056628-60071115	K562.enhancer.intergenic.1994	chr11:60120819-60121846	enhancer.intergenic.merged.17284	chr11:60120750-60122208	TRUE	TRUE	TRUE	K562
MS4A4A	+	chr11:60280666-60308970	K562.enhancer.intergenic.1994	chr11:60120819-60121846	enhancer.intergenic.merged.17284	chr11:60120750-60122208	FALSE	TRUE	TRUE	K562
PTGDR2	-	chr11:60850933-60855950	K562.enhancer.intergenic.1995	chr11:61070447-61071535	enhancer.intergenic.merged.17289	chr11:61070447-61071535	FALSE	FALSE	TRUE	K562
FADS2	+	chr11:61816203-61867354	K562.enhancer.intergenic.1996	chr11:61868728-61870119	enhancer.intergenic.merged.17295	chr11:61868728-61870119	FALSE	FALSE	TRUE	K562
TMEM258	-	chr11:61788949-61792599	K562.enhancer.intergenic.1998	chr11:62104732-62105841	enhancer.intergenic.merged.17309	chr11:62104732-62105841	FALSE	FALSE	TRUE	K562
GPR137	+	chr11:64284339-64289500	K562.enhancer.intergenic.2000	chr11:64173744-64179506	enhancer.intergenic.merged.17331	chr11:64172846-64184034	FALSE	FALSE	TRUE	K562
GPR137	+	chr11:64284339-64289500	K562.enhancer.intergenic.2001	chr11:64181301-64182501	enhancer.intergenic.merged.17331	chr11:64172846-64184034	FALSE	FALSE	TRUE	K562
FRMD8	+	chr11:65386637-65413525	K562.enhancer.intergenic.2006	chr11:65471498-65472704	enhancer.intergenic.merged.17350	chr11:65467355-65483668	FALSE	TRUE	TRUE	K562
FRMD8	+	chr11:65386637-65413525	K562.enhancer.intergenic.2007	chr11:65475853-65477905	enhancer.intergenic.merged.17350	chr11:65467355-65483668	FALSE	TRUE	TRUE	K562
FRMD8	+	chr11:65386637-65413525	K562.enhancer.intergenic.2008	chr11:65478097-65479320	enhancer.intergenic.merged.17350	chr11:65467355-65483668	FALSE	TRUE	TRUE	K562
FIBP	-	chr11:65883740-65888471	K562.enhancer.intergenic.2009	chr11:65492276-65494975	enhancer.intergenic.merged.17352	chr11:65491251-65495076	FALSE	FALSE	TRUE	K562
FOSL1	-	chr11:65892049-65900388	K562.enhancer.intergenic.2009	chr11:65492276-65494975	enhancer.intergenic.merged.17352	chr11:65491251-65495076	FALSE	FALSE	TRUE	K562
FAM89B	+	chr11:65572538-65574190	K562.enhancer.intergenic.2010	chr11:65873094-65874359	enhancer.intergenic.merged.17358	chr11:65873086-65874773	FALSE	FALSE	TRUE	K562
MAP3K11	-	chr11:65597757-65614221	K562.enhancer.intergenic.2010	chr11:65873094-65874359	enhancer.intergenic.merged.17358	chr11:65873086-65874773	FALSE	FALSE	TRUE	K562
SIPA1	+	chr11:65638101-65650920	K562.enhancer.intergenic.2010	chr11:65873094-65874359	enhancer.intergenic.merged.17358	chr11:65873086-65874773	FALSE	FALSE	TRUE	K562
RNASEH2C	-	chr11:65717673-65720938	K562.enhancer.intergenic.2010	chr11:65873094-65874359	enhancer.intergenic.merged.17358	chr11:65873086-65874773	FALSE	FALSE	TRUE	K562
CFL1	-	chr11:65854673-65858180	K562.enhancer.intergenic.2010	chr11:65873094-65874359	enhancer.intergenic.merged.17358	chr11:65873086-65874773	FALSE	FALSE	TRUE	K562
EFEMP2	-	chr11:65866441-65872800	K562.enhancer.intergenic.2010	chr11:65873094-65874359	enhancer.intergenic.merged.17358	chr11:65873086-65874773	FALSE	FALSE	TRUE	K562
FIBP	-	chr11:65883740-65888471	K562.enhancer.intergenic.2010	chr11:65873094-65874359	enhancer.intergenic.merged.17358	chr11:65873086-65874773	FALSE	TRUE	TRUE	K562
C11orf68	-	chr11:65916810-65919062	K562.enhancer.intergenic.2010	chr11:65873094-65874359	enhancer.intergenic.merged.17358	chr11:65873086-65874773	FALSE	FALSE	TRUE	K562
DRAP1	+	chr11:65919426-65921563	K562.enhancer.intergenic.2010	chr11:65873094-65874359	enhancer.intergenic.merged.17358	chr11:65873086-65874773	FALSE	FALSE	TRUE	K562
SART1	+	chr11:65961734-65980137	K562.enhancer.intergenic.2010	chr11:65873094-65874359	enhancer.intergenic.merged.17358	chr11:65873086-65874773	FALSE	FALSE	TRUE	K562
BANF1	+	chr11:66002079-66004149	K562.enhancer.intergenic.2010	chr11:65873094-65874359	enhancer.intergenic.merged.17358	chr11:65873086-65874773	FALSE	FALSE	TRUE	K562
PACS1	+	chr11:66070272-66244744	K562.enhancer.intergenic.2010	chr11:65873094-65874359	enhancer.intergenic.merged.17358	chr11:65873086-65874773	FALSE	FALSE	TRUE	K562
RAB1B	+	chr11:66268639-66277492	K562.enhancer.intergenic.2010	chr11:65873094-65874359	enhancer.intergenic.merged.17358	chr11:65873086-65874773	FALSE	FALSE	TRUE	K562
BRMS1	-	chr11:66337339-66345104	K562.enhancer.intergenic.2010	chr11:65873094-65874359	enhancer.intergenic.merged.17358	chr11:65873086-65874773	FALSE	FALSE	TRUE	K562
SCYL1	+	chr11:65525083-65538704	K562.enhancer.intergenic.2011	chr11:65941790-65942901	enhancer.intergenic.merged.17361	chr11:65940366-65942901	FALSE	FALSE	TRUE	K562
RELA	-	chr11:65653596-65662972	K562.enhancer.intergenic.2011	chr11:65941790-65942901	enhancer.intergenic.merged.17361	chr11:65940366-65942901	FALSE	FALSE	TRUE	K562
BANF1	+	chr11:66002079-66004149	K562.enhancer.intergenic.2011	chr11:65941790-65942901	enhancer.intergenic.merged.17361	chr11:65940366-65942901	FALSE	FALSE	TRUE	K562
RAB1B	+	chr11:66268639-66277492	K562.enhancer.intergenic.2011	chr11:65941790-65942901	enhancer.intergenic.merged.17361	chr11:65940366-65942901	FALSE	FALSE	TRUE	K562
CLCF1	-	chr11:67364168-67374177	K562.enhancer.intergenic.2013	chr11:67348611-67350436	enhancer.intergenic.merged.17383	chr11:67344172-67351537	FALSE	FALSE	TRUE	K562
PITPNM1	-	chr11:67491768-67505363	K562.enhancer.intergenic.2013	chr11:67348611-67350436	enhancer.intergenic.merged.17383	chr11:67344172-67351537	FALSE	FALSE	TRUE	K562
POLD4	-	chr11:67350765-67353596	K562.enhancer.intergenic.2014	chr11:67386613-67390374	enhancer.intergenic.merged.17388	chr11:67386411-67390779	FALSE	FALSE	TRUE	K562
CLCF1	-	chr11:67364168-67374177	K562.enhancer.intergenic.2014	chr11:67386613-67390374	enhancer.intergenic.merged.17388	chr11:67386411-67390779	FALSE	TRUE	TRUE	K562
RAD9A	+	chr11:67391986-67398412	K562.enhancer.intergenic.2014	chr11:67386613-67390374	enhancer.intergenic.merged.17388	chr11:67386411-67390779	TRUE	TRUE	TRUE	K562
PITPNM1	-	chr11:67491768-67505363	K562.enhancer.intergenic.2014	chr11:67386613-67390374	enhancer.intergenic.merged.17388	chr11:67386411-67390779	FALSE	FALSE	TRUE	K562
AIP	+	chr11:67483026-67491108	K562.enhancer.intergenic.2015	chr11:67401897-67403155	enhancer.intergenic.merged.17389	chr11:67401897-67403155	FALSE	FALSE	TRUE	K562
NUDT8	-	chr11:67627938-67629937	K562.enhancer.intergenic.2016	chr11:67616736-67618053	enhancer.intergenic.merged.17396	chr11:67616736-67618053	FALSE	TRUE	TRUE	K562
MYEOV	+	chr11:69294155-69297287	K562.enhancer.intergenic.2020	chr11:69381905-69383308	enhancer.intergenic.merged.17422	chr11:69381887-69383308	TRUE	TRUE	TRUE	K562
ENO1	-	chr1:8861000-8878686	K562.enhancer.intergenic.25	chr1:8899491-8900701	enhancer.intergenic.merged.175	chr1:8899474-8901701	TRUE	TRUE	TRUE	K562
MRPL48	+	chr11:73787874-73865133	K562.enhancer.intergenic.2027	chr11:73784120-73786409	enhancer.intergenic.merged.17504	chr11:73784106-73786409	TRUE	TRUE	TRUE	K562
UCP2	-	chr11:73974671-73982844	K562.enhancer.intergenic.2028	chr11:73984058-73985301	enhancer.intergenic.merged.17506	chr11:73984058-73985301	TRUE	TRUE	TRUE	K562
XRRA1	-	chr11:74840230-74949091	K562.enhancer.intergenic.2030	chr11:75030445-75031800	enhancer.intergenic.merged.17510	chr11:75029749-75031843	FALSE	FALSE	TRUE	K562
SPCS2	+	chr11:74949266-74979033	K562.enhancer.intergenic.2030	chr11:75030445-75031800	enhancer.intergenic.merged.17510	chr11:75029749-75031843	FALSE	FALSE	TRUE	K562
XRRA1	-	chr11:74840230-74949091	K562.enhancer.intergenic.2031	chr11:75040705-75041717	enhancer.intergenic.merged.17511	chr11:75040705-75041717	FALSE	FALSE	TRUE	K562
RPS3	+	chr11:75399491-75422302	K562.enhancer.intergenic.2032	chr11:75105028-75106063	enhancer.intergenic.merged.17512	chr11:75105028-75106063	FALSE	FALSE	TRUE	K562
ARRB1	-	chr11:75260122-75351661	K562.enhancer.intergenic.2033	chr11:75353164-75354589	enhancer.intergenic.merged.17513	chr11:75353164-75354589	TRUE	TRUE	TRUE	K562
RPS3	+	chr11:75399491-75422302	K562.enhancer.intergenic.2033	chr11:75353164-75354589	enhancer.intergenic.merged.17513	chr11:75353164-75354589	FALSE	TRUE	TRUE	K562
GDPD5	-	chr11:75434640-75525941	K562.enhancer.intergenic.2034	chr11:75525117-75526467	enhancer.intergenic.merged.17515	chr11:75525110-75526467	FALSE	FALSE	TRUE	K562
THAP12	-	chr11:76349956-76381132	K562.enhancer.intergenic.2037	chr11:76814966-76817464	enhancer.intergenic.merged.17530	chr11:76814966-76817464	FALSE	FALSE	TRUE	K562
TSKU	+	chr11:76782313-76798154	K562.enhancer.intergenic.2037	chr11:76814966-76817464	enhancer.intergenic.merged.17530	chr11:76814966-76817464	TRUE	TRUE	TRUE	K562
THAP12	-	chr11:76349956-76381132	K562.enhancer.intergenic.2038	chr11:76819101-76820301	enhancer.intergenic.merged.17531	chr11:76819101-76820301	FALSE	FALSE	TRUE	K562
THAP12	-	chr11:76349956-76381132	K562.enhancer.intergenic.2039	chr11:76821400-76822786	enhancer.intergenic.merged.17532	chr11:76821400-76825234	FALSE	FALSE	TRUE	K562
THAP12	-	chr11:76349956-76381132	K562.enhancer.intergenic.2040	chr11:76823133-76824864	enhancer.intergenic.merged.17532	chr11:76821400-76825234	FALSE	FALSE	TRUE	K562
ACER3	+	chr11:76860918-77026797	K562.enhancer.intergenic.2039	chr11:76821400-76822786	enhancer.intergenic.merged.17532	chr11:76821400-76825234	TRUE	TRUE	TRUE	K562
ACER3	+	chr11:76860918-77026797	K562.enhancer.intergenic.2040	chr11:76823133-76824864	enhancer.intergenic.merged.17532	chr11:76821400-76825234	TRUE	TRUE	TRUE	K562
ME3	-	chr11:86441108-86672636	K562.enhancer.intergenic.2043	chr11:86907101-86908429	enhancer.intergenic.merged.17583	chr11:86907101-86908429	FALSE	FALSE	TRUE	K562
PRSS23	+	chr11:86791071-86811233	K562.enhancer.intergenic.2043	chr11:86907101-86908429	enhancer.intergenic.merged.17583	chr11:86907101-86908429	FALSE	TRUE	TRUE	K562
FZD4	-	chr11:86945679-86955395	K562.enhancer.intergenic.2044	chr11:86977444-86978863	enhancer.intergenic.merged.17588	chr11:86977444-86978863	TRUE	TRUE	TRUE	K562
FZD4	-	chr11:86945679-86955395	K562.enhancer.intergenic.2045	chr11:86989676-86991284	enhancer.intergenic.merged.17589	chr11:86989676-86991284	TRUE	TRUE	TRUE	K562
FZD4	-	chr11:86945679-86955395	K562.enhancer.intergenic.2046	chr11:86997818-87000883	enhancer.intergenic.merged.17590	chr11:86997818-87000883	FALSE	TRUE	TRUE	K562
CTSC	-	chr11:88293592-88337736	K562.enhancer.intergenic.2047	chr11:88355101-88356301	enhancer.intergenic.merged.17600	chr11:88352907-88359190	TRUE	TRUE	TRUE	K562
KDM4D	+	chr11:94973709-94999519	K562.enhancer.intergenic.2052	chr11:94750191-94751253	enhancer.intergenic.merged.17636	chr11:94745438-94751253	FALSE	FALSE	TRUE	K562
FDX1	+	chr11:110429948-110464884	K562.enhancer.intergenic.2061	chr11:109931678-109934460	enhancer.intergenic.merged.17713	chr11:109931678-109934460	FALSE	FALSE	TRUE	K562
RDX	-	chr11:110174880-110296712	K562.enhancer.intergenic.2063	chr11:109944378-109946829	enhancer.intergenic.merged.17715	chr11:109944378-109947145	FALSE	FALSE	TRUE	K562
FDX1	+	chr11:110429948-110464884	K562.enhancer.intergenic.2064	chr11:109970701-109971901	enhancer.intergenic.merged.17716	chr11:109970701-109971901	FALSE	FALSE	TRUE	K562
FDX1	+	chr11:110429948-110464884	K562.enhancer.intergenic.2065	chr11:110069023-110077339	enhancer.intergenic.merged.17718	chr11:110068884-110078533	FALSE	FALSE	TRUE	K562
DIXDC1	+	chr11:111927144-112022653	K562.enhancer.intergenic.2066	chr11:112013101-112014317	enhancer.intergenic.merged.17731	chr11:112013101-112014317	FALSE	TRUE	TRUE	K562
IL18	-	chr11:112143260-112164094	K562.enhancer.intergenic.2067	chr11:112150887-112152680	enhancer.intergenic.merged.17735	chr11:112150887-112152680	FALSE	FALSE	TRUE	K562
DRD2	-	chr11:113409595-113475398	K562.enhancer.intergenic.2068	chr11:113664720-113665901	enhancer.intergenic.merged.17750	chr11:113663611-113666122	FALSE	FALSE	TRUE	K562
DDX6	-	chr11:118747763-118791164	K562.enhancer.intergenic.2070	chr11:118715739-118722367	enhancer.intergenic.merged.17779	chr11:118714457-118730445	TRUE	TRUE	TRUE	K562
UPK2	+	chr11:118956298-118958559	K562.enhancer.intergenic.2070	chr11:118715739-118722367	enhancer.intergenic.merged.17779	chr11:118714457-118730445	FALSE	FALSE	TRUE	K562
PHLDB1	+	chr11:118606436-118658028	K562.enhancer.intergenic.2071	chr11:118910509-118911666	enhancer.intergenic.merged.17785	chr11:118910509-118911666	FALSE	FALSE	TRUE	K562
BCL9L	-	chr11:118893875-118910542	K562.enhancer.intergenic.2071	chr11:118910509-118911666	enhancer.intergenic.merged.17785	chr11:118910509-118911666	TRUE	TRUE	TRUE	K562
PHLDB1	+	chr11:118606436-118658028	K562.enhancer.intergenic.2072	chr11:118911734-118913268	enhancer.intergenic.merged.17786	chr11:118911734-118913268	FALSE	FALSE	TRUE	K562
BCL9L	-	chr11:118893875-118910542	K562.enhancer.intergenic.2072	chr11:118911734-118913268	enhancer.intergenic.merged.17786	chr11:118911734-118913268	TRUE	TRUE	TRUE	K562
PHLDB1	+	chr11:118606436-118658028	K562.enhancer.intergenic.2073	chr11:118918100-118919548	enhancer.intergenic.merged.17787	chr11:118918100-118919548	FALSE	FALSE	TRUE	K562
BCL9L	-	chr11:118893875-118910542	K562.enhancer.intergenic.2073	chr11:118918100-118919548	enhancer.intergenic.merged.17787	chr11:118918100-118919548	TRUE	TRUE	TRUE	K562
UPK2	+	chr11:118956298-118958559	K562.enhancer.intergenic.2073	chr11:118918100-118919548	enhancer.intergenic.merged.17787	chr11:118918100-118919548	FALSE	FALSE	TRUE	K562
CBL	+	chr11:119206276-119308149	K562.enhancer.intergenic.2073	chr11:118918100-118919548	enhancer.intergenic.merged.17787	chr11:118918100-118919548	FALSE	FALSE	TRUE	K562
TTC36	+	chr11:118527433-118531197	K562.enhancer.intergenic.2074	chr11:118925222-118926935	enhancer.intergenic.merged.17788	chr11:118925222-118926935	FALSE	FALSE	TRUE	K562
PHLDB1	+	chr11:118606436-118658028	K562.enhancer.intergenic.2074	chr11:118925222-118926935	enhancer.intergenic.merged.17788	chr11:118925222-118926935	FALSE	FALSE	TRUE	K562
BCL9L	-	chr11:118893875-118910542	K562.enhancer.intergenic.2074	chr11:118925222-118926935	enhancer.intergenic.merged.17788	chr11:118925222-118926935	TRUE	TRUE	TRUE	K562
CBL	+	chr11:119206276-119308149	K562.enhancer.intergenic.2074	chr11:118925222-118926935	enhancer.intergenic.merged.17788	chr11:118925222-118926935	FALSE	FALSE	TRUE	K562
BCL9L	-	chr11:118893875-118910542	K562.enhancer.intergenic.2075	chr11:118928642-118930211	enhancer.intergenic.merged.17789	chr11:118927170-118930660	TRUE	TRUE	TRUE	K562
UPK2	+	chr11:118956298-118958559	K562.enhancer.intergenic.2075	chr11:118928642-118930211	enhancer.intergenic.merged.17789	chr11:118927170-118930660	FALSE	FALSE	TRUE	K562
RPS25	-	chr11:119015717-119018343	K562.enhancer.intergenic.2076	chr11:118979863-118981062	enhancer.intergenic.merged.17791	chr11:118979863-118981062	FALSE	FALSE	TRUE	K562
TRAPPC4	+	chr11:119018766-119024134	K562.enhancer.intergenic.2076	chr11:118979863-118981062	enhancer.intergenic.merged.17791	chr11:118979863-118981062	FALSE	FALSE	TRUE	K562
HMBS	+	chr11:119084877-119093549	K562.enhancer.intergenic.2076	chr11:118979863-118981062	enhancer.intergenic.merged.17791	chr11:118979863-118981062	FALSE	FALSE	TRUE	K562
USP2	-	chr11:119355215-119381690	K562.enhancer.intergenic.2077	chr11:119440905-119442115	enhancer.intergenic.merged.17806	chr11:119440905-119442115	TRUE	TRUE	TRUE	K562
RALGPS2	+	chr1:178725147-178921842	K562.enhancer.intergenic.230	chr1:178542085-178543348	enhancer.intergenic.merged.1795	chr1:178535701-178543543	TRUE	TRUE	TRUE	K562
WNT5B	+	chr12:1617056-1647212	K562.enhancer.intergenic.2081	chr12:1560101-1561320	enhancer.intergenic.merged.17975	chr12:1560101-1562050	FALSE	FALSE	TRUE	K562
CHD4	-	chr12:6570082-6607379	K562.enhancer.intergenic.2088	chr12:6612007-6615707	enhancer.intergenic.merged.18035	chr12:6610877-6615707	TRUE	TRUE	TRUE	K562
LPAR5	-	chr12:6618835-6635959	K562.enhancer.intergenic.2088	chr12:6612007-6615707	enhancer.intergenic.merged.18035	chr12:6610877-6615707	FALSE	TRUE	TRUE	K562
XPR1	+	chr1:180632022-180890279	K562.enhancer.intergenic.231	chr1:180585395-180586622	enhancer.intergenic.merged.1804	chr1:180585395-180586622	TRUE	TRUE	TRUE	K562
MR1	+	chr1:181033425-181061938	K562.enhancer.intergenic.231	chr1:180585395-180586622	enhancer.intergenic.merged.1804	chr1:180585395-180586622	FALSE	FALSE	TRUE	K562
USP5	+	chr12:6852150-6866632	K562.enhancer.intergenic.2089	chr12:6890161-6891570	enhancer.intergenic.merged.18040	chr12:6888062-6891586	FALSE	FALSE	TRUE	K562
CD4	+	chr12:6789528-6820799	K562.enhancer.intergenic.2090	chr12:6961630-6962701	enhancer.intergenic.merged.18043	chr12:6961362-6962701	FALSE	FALSE	TRUE	K562
PTPN6	+	chr12:6946577-6961316	K562.enhancer.intergenic.2090	chr12:6961630-6962701	enhancer.intergenic.merged.18043	chr12:6961362-6962701	FALSE	FALSE	TRUE	K562
PEX5	+	chr12:7188685-7218574	K562.enhancer.intergenic.2090	chr12:6961630-6962701	enhancer.intergenic.merged.18043	chr12:6961362-6962701	FALSE	FALSE	TRUE	K562
ING4	-	chr12:6650301-6663119	K562.enhancer.intergenic.2091	chr12:7110301-7111536	enhancer.intergenic.merged.18045	chr12:7110301-7111536	FALSE	FALSE	TRUE	K562
LRRC23	+	chr12:6904822-6914229	K562.enhancer.intergenic.2091	chr12:7110301-7111536	enhancer.intergenic.merged.18045	chr12:7110301-7111536	FALSE	FALSE	TRUE	K562
CLSTN3	+	chr12:7130371-7158945	K562.enhancer.intergenic.2091	chr12:7110301-7111536	enhancer.intergenic.merged.18045	chr12:7110301-7111536	FALSE	FALSE	TRUE	K562
SLC2A3	-	chr12:7919230-7936187	K562.enhancer.intergenic.2092	chr12:7959182-7961078	enhancer.intergenic.merged.18050	chr12:7958901-7964510	TRUE	TRUE	TRUE	K562
SLC2A3	-	chr12:7919230-7936187	K562.enhancer.intergenic.2093	chr12:7963282-7964510	enhancer.intergenic.merged.18050	chr12:7958901-7964510	TRUE	TRUE	TRUE	K562
SLC2A3	-	chr12:7919230-7936187	K562.enhancer.intergenic.2094	chr12:7970211-7971218	enhancer.intergenic.merged.18051	chr12:7970023-7971937	TRUE	TRUE	TRUE	K562
NECAP1	+	chr12:8082274-8097881	K562.enhancer.intergenic.2096	chr12:8236751-8238188	enhancer.intergenic.merged.18057	chr12:8230347-8243452	TRUE	TRUE	TRUE	K562
NECAP1	+	chr12:8082274-8097881	K562.enhancer.intergenic.2097	chr12:8238612-8243448	enhancer.intergenic.merged.18057	chr12:8230347-8243452	TRUE	TRUE	TRUE	K562
XPR1	+	chr1:180632022-180890279	K562.enhancer.intergenic.232	chr1:180609301-180611481	enhancer.intergenic.merged.1806	chr1:180609301-180611481	TRUE	TRUE	TRUE	K562
MR1	+	chr1:181033425-181061938	K562.enhancer.intergenic.232	chr1:180609301-180611481	enhancer.intergenic.merged.1806	chr1:180609301-180611481	FALSE	FALSE	TRUE	K562
KLRG1	+	chr12:8950044-9010751	K562.enhancer.intergenic.2100	chr12:9283022-9284402	enhancer.intergenic.merged.18071	chr12:9283006-9284993	FALSE	FALSE	TRUE	K562
CD69	-	chr12:9752486-9760901	K562.enhancer.intergenic.2102	chr12:9739363-9740508	enhancer.intergenic.merged.18082	chr12:9739363-9740508	TRUE	TRUE	TRUE	K562
CD69	-	chr12:9752486-9760901	K562.enhancer.intergenic.2103	chr12:9763868-9765421	enhancer.intergenic.merged.18083	chr12:9763868-9765451	TRUE	TRUE	TRUE	K562
CD69	-	chr12:9752486-9760901	K562.enhancer.intergenic.2104	chr12:9794323-9796323	enhancer.intergenic.merged.18084	chr12:9794323-9796323	TRUE	TRUE	TRUE	K562
CD69	-	chr12:9752486-9760901	K562.enhancer.intergenic.2105	chr12:9797349-9799075	enhancer.intergenic.merged.18085	chr12:9797349-9799075	TRUE	TRUE	TRUE	K562
KLRK1	-	chr12:10372353-10390041	K562.enhancer.intergenic.2106	chr12:10360620-10366716	enhancer.intergenic.merged.18094	chr12:10360620-10366716	FALSE	FALSE	TRUE	K562
KLRC4	-	chr12:10407384-10409757	K562.enhancer.intergenic.2106	chr12:10360620-10366716	enhancer.intergenic.merged.18094	chr12:10360620-10366716	TRUE	TRUE	TRUE	K562
KLRC3	-	chr12:10412315-10420595	K562.enhancer.intergenic.2106	chr12:10360620-10366716	enhancer.intergenic.merged.18094	chr12:10360620-10366716	FALSE	FALSE	TRUE	K562
KLRC2	-	chr12:10430599-10435993	K562.enhancer.intergenic.2106	chr12:10360620-10366716	enhancer.intergenic.merged.18094	chr12:10360620-10366716	FALSE	FALSE	TRUE	K562
KLRK1	-	chr12:10372353-10390041	K562.enhancer.intergenic.2107	chr12:10392721-10393995	enhancer.intergenic.merged.18096	chr12:10392721-10393995	FALSE	FALSE	TRUE	K562
KLRC4	-	chr12:10407384-10409757	K562.enhancer.intergenic.2107	chr12:10392721-10393995	enhancer.intergenic.merged.18096	chr12:10392721-10393995	TRUE	TRUE	TRUE	K562
KLRC3	-	chr12:10412315-10420595	K562.enhancer.intergenic.2107	chr12:10392721-10393995	enhancer.intergenic.merged.18096	chr12:10392721-10393995	FALSE	FALSE	TRUE	K562
KLRC2	-	chr12:10430599-10435993	K562.enhancer.intergenic.2107	chr12:10392721-10393995	enhancer.intergenic.merged.18096	chr12:10392721-10393995	FALSE	FALSE	TRUE	K562
IER5	+	chr1:181088700-181092900	K562.enhancer.intergenic.233	chr1:181104772-181106301	enhancer.intergenic.merged.1811	chr1:181101636-181107002	TRUE	TRUE	TRUE	K562
GPRC5A	+	chr12:12891022-12913666	K562.enhancer.intergenic.2108	chr12:12882417-12883753	enhancer.intergenic.merged.18116	chr12:12867693-12884126	TRUE	TRUE	TRUE	K562
CDKN1B	+	chr12:12717270-12722383	K562.enhancer.intergenic.2109	chr12:12926965-12928010	enhancer.intergenic.merged.18117	chr12:12926965-12928348	FALSE	FALSE	TRUE	K562
DDX47	+	chr12:12813346-12829981	K562.enhancer.intergenic.2109	chr12:12926965-12928010	enhancer.intergenic.merged.18117	chr12:12926965-12928348	FALSE	FALSE	TRUE	K562
GPRC5A	+	chr12:12891022-12913666	K562.enhancer.intergenic.2109	chr12:12926965-12928010	enhancer.intergenic.merged.18117	chr12:12926965-12928348	TRUE	TRUE	TRUE	K562
SLCO1A2	-	chr12:21264600-21395437	K562.enhancer.intergenic.2111	chr12:21413182-21414700	enhancer.intergenic.merged.18174	chr12:21413182-21414700	TRUE	TRUE	TRUE	K562
LMNTD1	-	chr12:25476082-25648578	K562.enhancer.intergenic.2114	chr12:25275954-25277164	enhancer.intergenic.merged.18183	chr12:25275954-25277164	FALSE	TRUE	TRUE	K562
ETFRF1	+	chr12:25195216-25205015	K562.enhancer.intergenic.2116	chr12:25630501-25631701	enhancer.intergenic.merged.18189	chr12:25630501-25631701	FALSE	FALSE	TRUE	K562
LMNTD1	-	chr12:25476082-25648578	K562.enhancer.intergenic.2116	chr12:25630501-25631701	enhancer.intergenic.merged.18189	chr12:25630501-25631701	TRUE	TRUE	TRUE	K562
BHLHE41	-	chr12:26120030-26125037	K562.enhancer.intergenic.2117	chr12:26274339-26275541	enhancer.intergenic.merged.18198	chr12:26271784-26276363	FALSE	FALSE	TRUE	K562
SSPN	+	chr12:26195336-26234777	K562.enhancer.intergenic.2117	chr12:26274339-26275541	enhancer.intergenic.merged.18198	chr12:26271784-26276363	FALSE	FALSE	TRUE	K562
MRPS35	+	chr12:27710773-27756304	K562.enhancer.intergenic.2118	chr12:27851875-27853364	enhancer.intergenic.merged.18213	chr12:27851875-27853364	FALSE	FALSE	TRUE	K562
CCDC91	+	chr12:28190456-28550166	K562.enhancer.intergenic.2120	chr12:28109756-28110819	enhancer.intergenic.merged.18218	chr12:28109756-28110819	TRUE	TRUE	TRUE	K562
CAPRIN2	-	chr12:30709552-30754951	K562.enhancer.intergenic.2124	chr12:30795704-30797089	enhancer.intergenic.merged.18235	chr12:30792453-30797879	TRUE	TRUE	TRUE	K562
AMN1	-	chr12:31671137-31729174	K562.enhancer.intergenic.2125	chr12:31729446-31730789	enhancer.intergenic.merged.18245	chr12:31729418-31737048	TRUE	TRUE	TRUE	K562
AMN1	-	chr12:31671137-31729174	K562.enhancer.intergenic.2126	chr12:31733057-31734149	enhancer.intergenic.merged.18245	chr12:31729418-31737048	TRUE	TRUE	TRUE	K562
AMN1	-	chr12:31671137-31729174	K562.enhancer.intergenic.2127	chr12:32020301-32021382	enhancer.intergenic.merged.18254	chr12:32020301-32021382	FALSE	FALSE	TRUE	K562
RESF1	+	chr12:31959415-31993107	K562.enhancer.intergenic.2127	chr12:32020301-32021382	enhancer.intergenic.merged.18254	chr12:32020301-32021382	TRUE	TRUE	TRUE	K562
ALG10	+	chr12:34022496-34028302	K562.enhancer.intergenic.2128	chr12:34115059-34116556	enhancer.intergenic.merged.18266	chr12:34115059-34116556	TRUE	TRUE	TRUE	K562
ALG10	+	chr12:34022496-34028302	K562.enhancer.intergenic.2129	chr12:34125477-34128605	enhancer.intergenic.merged.18267	chr12:34125477-34128605	TRUE	TRUE	TRUE	K562
ALG10	+	chr12:34022496-34028302	K562.enhancer.intergenic.2130	chr12:34335794-34337744	enhancer.intergenic.merged.18270	chr12:34335794-34337744	TRUE	TRUE	TRUE	K562
ALG10	+	chr12:34022496-34028302	K562.enhancer.intergenic.2131	chr12:34346617-34349393	enhancer.intergenic.merged.18271	chr12:34346484-34349425	TRUE	TRUE	TRUE	K562
PRICKLE1	-	chr12:42456757-42589746	K562.enhancer.intergenic.2132	chr12:42589701-42590901	enhancer.intergenic.merged.18284	chr12:42589701-42590901	TRUE	TRUE	TRUE	K562
SLC38A2	-	chr12:46358188-46372773	K562.enhancer.intergenic.2135	chr12:46382828-46384697	enhancer.intergenic.merged.18314	chr12:46382543-46389788	TRUE	TRUE	TRUE	K562
SLC38A2	-	chr12:46358188-46372773	K562.enhancer.intergenic.2137	chr12:46429041-46431056	enhancer.intergenic.merged.18327	chr12:46428019-46434958	TRUE	TRUE	TRUE	K562
SLC38A2	-	chr12:46358188-46372773	K562.enhancer.intergenic.2138	chr12:46548781-46550397	enhancer.intergenic.merged.18343	chr12:46545509-46554149	TRUE	TRUE	TRUE	K562
PCED1B	+	chr12:47079603-47236663	K562.enhancer.intergenic.2139	chr12:47055174-47056491	enhancer.intergenic.merged.18385	chr12:47052964-47057951	TRUE	TRUE	TRUE	K562
AMIGO2	-	chr12:47075707-47079959	K562.enhancer.intergenic.2139	chr12:47055174-47056491	enhancer.intergenic.merged.18385	chr12:47052964-47057951	FALSE	FALSE	TRUE	K562
PCED1B	+	chr12:47079603-47236663	K562.enhancer.intergenic.2140	chr12:47261236-47262726	enhancer.intergenic.merged.18388	chr12:47261236-47262726	FALSE	FALSE	TRUE	K562
AMIGO2	-	chr12:47075707-47079959	K562.enhancer.intergenic.2140	chr12:47261236-47262726	enhancer.intergenic.merged.18388	chr12:47261236-47262726	TRUE	TRUE	TRUE	K562
PCED1B	+	chr12:47079603-47236663	K562.enhancer.intergenic.2141	chr12:47276442-47277774	enhancer.intergenic.merged.18391	chr12:47276408-47279249	FALSE	FALSE	TRUE	K562
PCED1B	+	chr12:47079603-47236663	K562.enhancer.intergenic.2142	chr12:47277908-47279155	enhancer.intergenic.merged.18391	chr12:47276408-47279249	FALSE	FALSE	TRUE	K562
AMIGO2	-	chr12:47075707-47079959	K562.enhancer.intergenic.2141	chr12:47276442-47277774	enhancer.intergenic.merged.18391	chr12:47276408-47279249	TRUE	TRUE	TRUE	K562
AMIGO2	-	chr12:47075707-47079959	K562.enhancer.intergenic.2142	chr12:47277908-47279155	enhancer.intergenic.merged.18391	chr12:47276408-47279249	TRUE	TRUE	TRUE	K562
PCED1B	+	chr12:47079603-47236663	K562.enhancer.intergenic.2143	chr12:47306490-47308164	enhancer.intergenic.merged.18394	chr12:47306437-47308303	FALSE	FALSE	TRUE	K562
AMIGO2	-	chr12:47075707-47079959	K562.enhancer.intergenic.2143	chr12:47306490-47308164	enhancer.intergenic.merged.18394	chr12:47306437-47308303	TRUE	TRUE	TRUE	K562
SLC48A1	+	chr12:47773238-47782751	K562.enhancer.intergenic.2146	chr12:47771892-47773314	enhancer.intergenic.merged.18402	chr12:47771892-47773341	TRUE	TRUE	TRUE	K562
FKBP11	-	chr12:48921963-48925547	K562.enhancer.intergenic.2150	chr12:49234005-49235089	enhancer.intergenic.merged.18420	chr12:49233703-49236944	FALSE	FALSE	TRUE	K562
PRKAG1	-	chr12:49002274-49018776	K562.enhancer.intergenic.2150	chr12:49234005-49235089	enhancer.intergenic.merged.18420	chr12:49233703-49236944	FALSE	FALSE	TRUE	K562
TUBA1C	+	chr12:49227926-49274600	K562.enhancer.intergenic.2150	chr12:49234005-49235089	enhancer.intergenic.merged.18420	chr12:49233703-49236944	TRUE	TRUE	TRUE	K562
FMNL3	-	chr12:49636499-49707405	K562.enhancer.intergenic.2150	chr12:49234005-49235089	enhancer.intergenic.merged.18420	chr12:49233703-49236944	FALSE	FALSE	TRUE	K562
FKBP11	-	chr12:48921963-48925547	K562.enhancer.intergenic.2151	chr12:49263501-49264701	enhancer.intergenic.merged.18421	chr12:49263501-49264701	FALSE	FALSE	TRUE	K562
TUBA1C	+	chr12:49227926-49274600	K562.enhancer.intergenic.2151	chr12:49263501-49264701	enhancer.intergenic.merged.18421	chr12:49263501-49264701	TRUE	TRUE	TRUE	K562
DIP2B	+	chr12:50504985-50748657	K562.enhancer.intergenic.2154	chr12:50303043-50304740	enhancer.intergenic.merged.18437	chr12:50303043-50304740	FALSE	FALSE	TRUE	K562
ATF1	+	chr12:50764101-50821162	K562.enhancer.intergenic.2155	chr12:51221829-51230221	enhancer.intergenic.merged.18445	chr12:51217730-51230931	FALSE	FALSE	TRUE	K562
LETMD1	+	chr12:51048327-51068958	K562.enhancer.intergenic.2155	chr12:51221829-51230221	enhancer.intergenic.merged.18445	chr12:51217730-51230931	FALSE	FALSE	TRUE	K562
POU6F1	-	chr12:51186936-51218062	K562.enhancer.intergenic.2155	chr12:51221829-51230221	enhancer.intergenic.merged.18445	chr12:51217730-51230931	FALSE	FALSE	TRUE	K562
ACVR1B	+	chr12:51951699-51997079	K562.enhancer.intergenic.2157	chr12:52023329-52025025	enhancer.intergenic.merged.18459	chr12:52022544-52026192	FALSE	FALSE	TRUE	K562
GRASP	+	chr12:52006946-52015889	K562.enhancer.intergenic.2157	chr12:52023329-52025025	enhancer.intergenic.merged.18459	chr12:52022544-52026192	FALSE	FALSE	TRUE	K562
NR4A1	+	chr12:52022832-52059507	K562.enhancer.intergenic.2157	chr12:52023329-52025025	enhancer.intergenic.merged.18459	chr12:52022544-52026192	TRUE	TRUE	TRUE	K562
ATG101	+	chr12:52069974-52077495	K562.enhancer.intergenic.2157	chr12:52023329-52025025	enhancer.intergenic.merged.18459	chr12:52022544-52026192	FALSE	TRUE	TRUE	K562
TNS2	+	chr12:53047026-53064379	K562.enhancer.intergenic.2158	chr12:53053909-53055218	enhancer.intergenic.merged.18491	chr12:53053909-53055218	FALSE	FALSE	TRUE	K562
SPRYD3	-	chr12:53064316-53079390	K562.enhancer.intergenic.2158	chr12:53053909-53055218	enhancer.intergenic.merged.18491	chr12:53053909-53055218	TRUE	TRUE	TRUE	K562
IGFBP6	+	chr12:53097667-53102340	K562.enhancer.intergenic.2158	chr12:53053909-53055218	enhancer.intergenic.merged.18491	chr12:53053909-53055218	FALSE	FALSE	TRUE	K562
PFDN5	+	chr12:53295451-53299450	K562.enhancer.intergenic.2159	chr12:53081123-53082396	enhancer.intergenic.merged.18492	chr12:53081123-53082396	FALSE	FALSE	TRUE	K562
AMHR2	+	chr12:53423855-53431672	K562.enhancer.intergenic.2159	chr12:53081123-53082396	enhancer.intergenic.merged.18492	chr12:53081123-53082396	FALSE	FALSE	TRUE	K562
MFSD5	+	chr12:53251586-53254406	K562.enhancer.intergenic.2160	chr12:53324413-53325522	enhancer.intergenic.merged.18493	chr12:53322880-53325522	FALSE	FALSE	TRUE	K562
PFDN5	+	chr12:53295451-53299450	K562.enhancer.intergenic.2160	chr12:53324413-53325522	enhancer.intergenic.merged.18493	chr12:53322880-53325522	FALSE	FALSE	TRUE	K562
EIF4B	+	chr12:53006456-53042215	K562.enhancer.intergenic.2161	chr12:53370774-53371829	enhancer.intergenic.merged.18494	chr12:53369165-53373476	FALSE	FALSE	TRUE	K562
HOXC13	+	chr12:53938831-53946544	K562.enhancer.intergenic.2162	chr12:53962349-53964701	enhancer.intergenic.merged.18503	chr12:53961145-53964701	FALSE	FALSE	TRUE	K562
HOXC11	+	chr12:53973126-53977643	K562.enhancer.intergenic.2162	chr12:53962349-53964701	enhancer.intergenic.merged.18503	chr12:53961145-53964701	FALSE	FALSE	TRUE	K562
HOXC10	+	chr12:53985146-53990279	K562.enhancer.intergenic.2162	chr12:53962349-53964701	enhancer.intergenic.merged.18503	chr12:53961145-53964701	FALSE	FALSE	TRUE	K562
CALCOCO1	-	chr12:53708517-53727452	K562.enhancer.intergenic.2163	chr12:54216577-54217624	enhancer.intergenic.merged.18520	chr12:54216577-54218373	FALSE	FALSE	TRUE	K562
ZNF385A	-	chr12:54369136-54391298	K562.enhancer.intergenic.2163	chr12:54216577-54217624	enhancer.intergenic.merged.18520	chr12:54216577-54218373	FALSE	FALSE	TRUE	K562
ITGA5	-	chr12:54395261-54419266	K562.enhancer.intergenic.2163	chr12:54216577-54217624	enhancer.intergenic.merged.18520	chr12:54216577-54218373	FALSE	FALSE	TRUE	K562
NFE2	-	chr12:54292107-54301037	K562.enhancer.intergenic.2164	chr12:54302815-54304839	enhancer.intergenic.merged.18523	chr12:54302815-54304839	TRUE	TRUE	TRUE	K562
GTSF1	-	chr12:54455957-54473602	K562.enhancer.intergenic.2164	chr12:54302815-54304839	enhancer.intergenic.merged.18523	chr12:54302815-54304839	FALSE	FALSE	TRUE	K562
NCKAP1L	+	chr12:54497752-54548243	K562.enhancer.intergenic.2164	chr12:54302815-54304839	enhancer.intergenic.merged.18523	chr12:54302815-54304839	FALSE	FALSE	TRUE	K562
PDE1B	+	chr12:54549393-54579239	K562.enhancer.intergenic.2164	chr12:54302815-54304839	enhancer.intergenic.merged.18523	chr12:54302815-54304839	FALSE	FALSE	TRUE	K562
NFE2	-	chr12:54292107-54301037	K562.enhancer.intergenic.2165	chr12:54305586-54307596	enhancer.intergenic.merged.18524	chr12:54305586-54307596	TRUE	TRUE	TRUE	K562
ZNF385A	-	chr12:54369136-54391298	K562.enhancer.intergenic.2165	chr12:54305586-54307596	enhancer.intergenic.merged.18524	chr12:54305586-54307596	FALSE	FALSE	TRUE	K562
GTSF1	-	chr12:54455957-54473602	K562.enhancer.intergenic.2165	chr12:54305586-54307596	enhancer.intergenic.merged.18524	chr12:54305586-54307596	FALSE	FALSE	TRUE	K562
NCKAP1L	+	chr12:54497752-54548243	K562.enhancer.intergenic.2165	chr12:54305586-54307596	enhancer.intergenic.merged.18524	chr12:54305586-54307596	FALSE	FALSE	TRUE	K562
PDE1B	+	chr12:54549393-54579239	K562.enhancer.intergenic.2165	chr12:54305586-54307596	enhancer.intergenic.merged.18524	chr12:54305586-54307596	FALSE	FALSE	TRUE	K562
MMP19	-	chr12:55835433-55842936	K562.enhancer.intergenic.2166	chr12:55847533-55848725	enhancer.intergenic.merged.18535	chr12:55847481-55848744	FALSE	FALSE	TRUE	K562
IKZF4	+	chr12:56007504-56038435	K562.enhancer.intergenic.2166	chr12:55847533-55848725	enhancer.intergenic.merged.18535	chr12:55847481-55848744	FALSE	FALSE	TRUE	K562
RPS26	+	chr12:56041918-56044697	K562.enhancer.intergenic.2166	chr12:55847533-55848725	enhancer.intergenic.merged.18535	chr12:55847481-55848744	FALSE	FALSE	TRUE	K562
MYL6B	+	chr12:56152587-56157982	K562.enhancer.intergenic.2166	chr12:55847533-55848725	enhancer.intergenic.merged.18535	chr12:55847481-55848744	FALSE	FALSE	TRUE	K562
NABP2	+	chr12:56224342-56229854	K562.enhancer.intergenic.2166	chr12:55847533-55848725	enhancer.intergenic.merged.18535	chr12:55847481-55848744	FALSE	FALSE	TRUE	K562
SMARCC2	-	chr12:56162359-56189483	K562.enhancer.intergenic.2167	chr12:56149333-56150727	enhancer.intergenic.merged.18537	chr12:56149333-56150727	FALSE	FALSE	TRUE	K562
PAN2	-	chr12:56316223-56334000	K562.enhancer.intergenic.2167	chr12:56149333-56150727	enhancer.intergenic.merged.18537	chr12:56149333-56150727	FALSE	FALSE	TRUE	K562
IL23A	+	chr12:56338884-56340410	K562.enhancer.intergenic.2167	chr12:56149333-56150727	enhancer.intergenic.merged.18537	chr12:56149333-56150727	FALSE	FALSE	TRUE	K562
ATP5F1B	-	chr12:56638175-56645984	K562.enhancer.intergenic.2167	chr12:56149333-56150727	enhancer.intergenic.merged.18537	chr12:56149333-56150727	FALSE	FALSE	TRUE	K562
NAB2	+	chr12:57089114-57095476	K562.enhancer.intergenic.2168	chr12:57086017-57088953	enhancer.intergenic.merged.18541	chr12:57085756-57089043	TRUE	TRUE	TRUE	K562
NDUFA4L2	-	chr12:57234903-57240762	K562.enhancer.intergenic.2168	chr12:57086017-57088953	enhancer.intergenic.merged.18541	chr12:57085756-57089043	FALSE	FALSE	TRUE	K562
GLI1	+	chr12:57459785-57472268	K562.enhancer.intergenic.2168	chr12:57086017-57088953	enhancer.intergenic.merged.18541	chr12:57085756-57089043	FALSE	FALSE	TRUE	K562
KIF5A	+	chr12:57550044-57586633	K562.enhancer.intergenic.2168	chr12:57086017-57088953	enhancer.intergenic.merged.18541	chr12:57085756-57089043	FALSE	FALSE	TRUE	K562
NAB2	+	chr12:57089114-57095476	K562.enhancer.intergenic.2169	chr12:57239124-57241227	enhancer.intergenic.merged.18543	chr12:57239064-57241227	FALSE	FALSE	TRUE	K562
NXPH4	+	chr12:57216794-57226449	K562.enhancer.intergenic.2169	chr12:57239124-57241227	enhancer.intergenic.merged.18543	chr12:57239064-57241227	FALSE	FALSE	TRUE	K562
NDUFA4L2	-	chr12:57234903-57240762	K562.enhancer.intergenic.2169	chr12:57239124-57241227	enhancer.intergenic.merged.18543	chr12:57239064-57241227	FALSE	FALSE	TRUE	K562
INHBE	+	chr12:57455307-57458025	K562.enhancer.intergenic.2169	chr12:57239124-57241227	enhancer.intergenic.merged.18543	chr12:57239064-57241227	FALSE	FALSE	TRUE	K562
GLI1	+	chr12:57459785-57472268	K562.enhancer.intergenic.2169	chr12:57239124-57241227	enhancer.intergenic.merged.18543	chr12:57239064-57241227	FALSE	FALSE	TRUE	K562
KIF5A	+	chr12:57550044-57586633	K562.enhancer.intergenic.2169	chr12:57239124-57241227	enhancer.intergenic.merged.18543	chr12:57239064-57241227	FALSE	FALSE	TRUE	K562
STAC3	-	chr12:57243458-57251187	K562.enhancer.intergenic.2170	chr12:57589787-57591012	enhancer.intergenic.merged.18545	chr12:57589787-57591012	FALSE	FALSE	TRUE	K562
PIP4K2C	+	chr12:57591192-57603418	K562.enhancer.intergenic.2170	chr12:57589787-57591012	enhancer.intergenic.merged.18545	chr12:57589787-57591012	TRUE	TRUE	TRUE	K562
AVIL	-	chr12:57797376-57816069	K562.enhancer.intergenic.2171	chr12:57726105-57727481	enhancer.intergenic.merged.18546	chr12:57726010-57727481	FALSE	FALSE	TRUE	K562
INHBE	+	chr12:57455307-57458025	K562.enhancer.intergenic.2172	chr12:57935643-57936673	enhancer.intergenic.merged.18550	chr12:57935420-57936694	FALSE	FALSE	TRUE	K562
ARHGEF25	+	chr12:57610116-57617245	K562.enhancer.intergenic.2172	chr12:57935643-57936673	enhancer.intergenic.merged.18550	chr12:57935420-57936694	FALSE	FALSE	TRUE	K562
USP15	+	chr12:62260340-62416389	K562.enhancer.intergenic.2173	chr12:62250289-62251621	enhancer.intergenic.merged.18580	chr12:62250289-62251621	TRUE	TRUE	TRUE	K562
MON2	+	chr12:62466826-62600476	K562.enhancer.intergenic.2173	chr12:62250289-62251621	enhancer.intergenic.merged.18580	chr12:62250289-62251621	FALSE	FALSE	TRUE	K562
RASSF3	+	chr12:64610495-64697564	K562.enhancer.intergenic.2174	chr12:64608463-64609826	enhancer.intergenic.merged.18592	chr12:64608463-64610388	TRUE	TRUE	TRUE	K562
TBC1D30	+	chr12:64759497-64881033	K562.enhancer.intergenic.2174	chr12:64608463-64609826	enhancer.intergenic.merged.18592	chr12:64608463-64610388	FALSE	FALSE	TRUE	K562
SLC35E3	+	chr12:68746176-68781468	K562.enhancer.intergenic.2178	chr12:68786327-68787749	enhancer.intergenic.merged.18645	chr12:68786327-68787749	FALSE	TRUE	TRUE	K562
MDM2	+	chr12:68808172-68850686	K562.enhancer.intergenic.2178	chr12:68786327-68787749	enhancer.intergenic.merged.18645	chr12:68786327-68787749	TRUE	TRUE	TRUE	K562
PTPRB	-	chr12:70515870-70637429	K562.enhancer.intergenic.2179	chr12:70755422-70756736	enhancer.intergenic.merged.18655	chr12:70755422-70756736	TRUE	TRUE	TRUE	K562
PTPRR	-	chr12:70638073-70920738	K562.enhancer.intergenic.2179	chr12:70755422-70756736	enhancer.intergenic.merged.18655	chr12:70755422-70756736	FALSE	TRUE	TRUE	K562
TSPAN8	-	chr12:71125096-71157999	K562.enhancer.intergenic.2179	chr12:70755422-70756736	enhancer.intergenic.merged.18655	chr12:70755422-70756736	FALSE	FALSE	TRUE	K562
ZFC3H1	-	chr12:71609599-71663848	K562.enhancer.intergenic.2180	chr12:71684839-71686269	enhancer.intergenic.merged.18669	chr12:71684839-71686269	FALSE	FALSE	TRUE	K562
PHLDA1	-	chr12:76025447-76031776	K562.enhancer.intergenic.2191	chr12:75942567-75943661	enhancer.intergenic.merged.18747	chr12:75932932-75949072	TRUE	TRUE	TRUE	K562
PHLDA1	-	chr12:76025447-76031776	K562.enhancer.intergenic.2192	chr12:75943771-75944850	enhancer.intergenic.merged.18747	chr12:75932932-75949072	TRUE	TRUE	TRUE	K562
BBS10	-	chr12:76344474-76348415	K562.enhancer.intergenic.2193	chr12:76560394-76561805	enhancer.intergenic.merged.18766	chr12:76560394-76561805	FALSE	FALSE	TRUE	K562
ZDHHC17	+	chr12:76764074-76853701	K562.enhancer.intergenic.2194	chr12:76762626-76763926	enhancer.intergenic.merged.18770	chr12:76762626-76763926	TRUE	TRUE	TRUE	K562
NUDT4	+	chr12:93377925-93408146	K562.enhancer.intergenic.2199	chr12:93314183-93317931	enhancer.intergenic.merged.18884	chr12:93314183-93318214	TRUE	TRUE	TRUE	K562
NUDT4	+	chr12:93377925-93408146	K562.enhancer.intergenic.2200	chr12:93372890-93374448	enhancer.intergenic.merged.18886	chr12:93372890-93374448	TRUE	TRUE	TRUE	K562
CHST11	+	chr12:104456948-104762014	K562.enhancer.intergenic.2203	chr12:104265042-104266401	enhancer.intergenic.merged.18952	chr12:104263332-104266401	FALSE	TRUE	TRUE	K562
SELPLG	-	chr12:108621895-108633894	K562.enhancer.intergenic.2205	chr12:108627929-108630353	enhancer.intergenic.merged.18982	chr12:108627929-108630353	FALSE	FALSE	TRUE	K562
VPS29	-	chr12:110491083-110502140	K562.enhancer.intergenic.2206	chr12:110078971-110080370	enhancer.intergenic.merged.18991	chr12:110078971-110080935	FALSE	FALSE	TRUE	K562
ARPC3	-	chr12:110434823-110450411	K562.enhancer.intergenic.2207	chr12:110431062-110432299	enhancer.intergenic.merged.19002	chr12:110430420-110432341	TRUE	TRUE	TRUE	K562
LHX5	-	chr12:113462033-113471871	K562.enhancer.intergenic.2209	chr12:113761701-113762901	enhancer.intergenic.merged.19022	chr12:113761701-113762901	FALSE	FALSE	TRUE	K562
LHX5	-	chr12:113462033-113471871	K562.enhancer.intergenic.2210	chr12:113773171-113774232	enhancer.intergenic.merged.19023	chr12:113772827-113774466	FALSE	FALSE	TRUE	K562
MED13L	-	chr12:115958576-116277186	K562.enhancer.intergenic.2212	chr12:116358905-116361465	enhancer.intergenic.merged.19058	chr12:116358577-116361465	TRUE	TRUE	TRUE	K562
MED13L	-	chr12:115958576-116277186	K562.enhancer.intergenic.2214	chr12:116532776-116534516	enhancer.intergenic.merged.19067	chr12:116517427-116535592	FALSE	TRUE	TRUE	K562
P2RX7	+	chr12:121132876-121188032	K562.enhancer.intergenic.2217	chr12:121589443-121590709	enhancer.intergenic.merged.19096	chr12:121589403-121590730	FALSE	FALSE	TRUE	K562
PIK3CD	+	chr1:9651731-9729114	K562.enhancer.intergenic.28	chr1:9676296-9677727	enhancer.intergenic.merged.191	chr1:9676235-9689662	TRUE	TRUE	TRUE	K562
PIK3CD	+	chr1:9651731-9729114	K562.enhancer.intergenic.29	chr1:9677742-9680487	enhancer.intergenic.merged.191	chr1:9676235-9689662	TRUE	TRUE	TRUE	K562
PIK3CD	+	chr1:9651731-9729114	K562.enhancer.intergenic.30	chr1:9687052-9688073	enhancer.intergenic.merged.191	chr1:9676235-9689662	TRUE	TRUE	TRUE	K562
ORAI1	+	chr12:121626550-121642040	K562.enhancer.intergenic.2219	chr12:121794133-121795201	enhancer.intergenic.merged.19102	chr12:121793834-121800535	FALSE	FALSE	TRUE	K562
CLIP1	-	chr12:122271431-122422669	K562.enhancer.intergenic.2220	chr12:122422962-122424179	enhancer.intergenic.merged.19107	chr12:122422962-122424179	TRUE	TRUE	TRUE	K562
PTPRC	+	chr1:198638968-198757476	K562.enhancer.intergenic.239	chr1:198633233-198634447	enhancer.intergenic.merged.1921	chr1:198633233-198634447	TRUE	TRUE	TRUE	K562
MPHOSPH8	+	chr13:19633659-19673441	K562.enhancer.intergenic.2250	chr13:20120167-20121286	enhancer.intergenic.merged.19243	chr13:20118309-20121309	FALSE	FALSE	TRUE	K562
ZMYM2	+	chr13:19957406-20091848	K562.enhancer.intergenic.2250	chr13:20120167-20121286	enhancer.intergenic.merged.19243	chr13:20118309-20121309	TRUE	TRUE	TRUE	K562
AKAP11	+	chr13:42272152-42323261	K562.enhancer.intergenic.2257	chr13:42258478-42260290	enhancer.intergenic.merged.19437	chr13:42258478-42260290	TRUE	TRUE	TRUE	K562
TSC22D1	-	chr13:44432143-44576565	K562.enhancer.intergenic.2258	chr13:44577064-44578708	enhancer.intergenic.merged.19459	chr13:44576820-44578708	FALSE	FALSE	TRUE	K562
KCTD4	-	chr13:45192853-45201045	K562.enhancer.intergenic.2261	chr13:45388652-45391695	enhancer.intergenic.merged.19480	chr13:45382409-45391695	FALSE	FALSE	TRUE	K562
SLC25A30	-	chr13:45393316-45418455	K562.enhancer.intergenic.2261	chr13:45388652-45391695	enhancer.intergenic.merged.19480	chr13:45382409-45391695	TRUE	TRUE	TRUE	K562
RNASEH2B	+	chr13:50909678-50970460	K562.enhancer.intergenic.2263	chr13:50513901-50515101	enhancer.intergenic.merged.19513	chr13:50511276-50515101	TRUE	TRUE	TRUE	K562
ATP7B	-	chr13:51932669-52011494	K562.enhancer.intergenic.2265	chr13:52194169-52195523	enhancer.intergenic.merged.19535	chr13:52193770-52196372	FALSE	FALSE	TRUE	K562
ALG11	+	chr13:52012398-52033600	K562.enhancer.intergenic.2265	chr13:52194169-52195523	enhancer.intergenic.merged.19535	chr13:52193770-52196372	FALSE	FALSE	TRUE	K562
HNRNPA1L2	+	chr13:52617525-52643796	K562.enhancer.intergenic.2265	chr13:52194169-52195523	enhancer.intergenic.merged.19535	chr13:52193770-52196372	FALSE	FALSE	TRUE	K562
SUGT1	+	chr13:52652836-52700909	K562.enhancer.intergenic.2265	chr13:52194169-52195523	enhancer.intergenic.merged.19535	chr13:52193770-52196372	FALSE	FALSE	TRUE	K562
HNRNPA1L2	+	chr13:52617525-52643796	K562.enhancer.intergenic.2266	chr13:52647510-52652527	enhancer.intergenic.merged.19540	chr13:52647510-52652527	FALSE	TRUE	TRUE	K562
SUGT1	+	chr13:52652836-52700909	K562.enhancer.intergenic.2266	chr13:52647510-52652527	enhancer.intergenic.merged.19540	chr13:52647510-52652527	TRUE	TRUE	TRUE	K562
KLF12	-	chr13:73686012-74133929	K562.enhancer.intergenic.2273	chr13:74134779-74136035	enhancer.intergenic.merged.19710	chr13:74134779-74136701	FALSE	FALSE	TRUE	K562
CENPS	+	chr1:10430433-10442808	K562.enhancer.intergenic.32	chr1:10396323-10398617	enhancer.intergenic.merged.198	chr1:10391906-10398980	FALSE	FALSE	TRUE	K562
ZIC5	-	chr13:99962964-99971909	K562.enhancer.intergenic.2286	chr13:99979301-99981857	enhancer.intergenic.merged.19809	chr13:99979301-99981857	FALSE	TRUE	TRUE	K562
ZIC2	+	chr13:99981784-99986765	K562.enhancer.intergenic.2286	chr13:99979301-99981857	enhancer.intergenic.merged.19809	chr13:99979301-99981857	TRUE	TRUE	TRUE	K562
PCCA	+	chr13:100089015-100530437	K562.enhancer.intergenic.2287	chr13:100534363-100535833	enhancer.intergenic.merged.19812	chr13:100534363-100535833	FALSE	TRUE	TRUE	K562
ANKRD10	-	chr13:110878540-110915069	K562.enhancer.intergenic.2293	chr13:110963897-110965878	enhancer.intergenic.merged.19897	chr13:110963844-110972148	TRUE	TRUE	TRUE	K562
ANKRD10	-	chr13:110878540-110915069	K562.enhancer.intergenic.2294	chr13:110966071-110972148	enhancer.intergenic.merged.19897	chr13:110963844-110972148	TRUE	TRUE	TRUE	K562
SOX1	+	chr13:112067149-112071706	K562.enhancer.intergenic.2295	chr13:112056618-112058238	enhancer.intergenic.merged.19901	chr13:112056618-112058238	TRUE	TRUE	TRUE	K562
CCNB1IP1	-	chr14:20311368-20333312	K562.enhancer.intergenic.2298	chr14:20340033-20341489	enhancer.intergenic.merged.19923	chr14:20340033-20341701	FALSE	TRUE	TRUE	K562
RNASE6	+	chr14:20781268-20782467	K562.enhancer.intergenic.2299	chr14:20490340-20491515	enhancer.intergenic.merged.19925	chr14:20490340-20491515	FALSE	FALSE	TRUE	K562
RNASE1	-	chr14:20801228-20802844	K562.enhancer.intergenic.2299	chr14:20490340-20491515	enhancer.intergenic.merged.19925	chr14:20490340-20491515	FALSE	TRUE	TRUE	K562
METTL17	+	chr14:20989980-20997035	K562.enhancer.intergenic.2300	chr14:21103283-21104407	enhancer.intergenic.merged.19937	chr14:21103196-21104696	FALSE	TRUE	TRUE	K562
ZNF219	-	chr14:21090046-21104704	K562.enhancer.intergenic.2300	chr14:21103283-21104407	enhancer.intergenic.merged.19937	chr14:21103196-21104696	TRUE	TRUE	TRUE	K562
DAD1	-	chr14:22564907-22589224	K562.enhancer.intergenic.2304	chr14:22929510-22931574	enhancer.intergenic.merged.19963	chr14:22929506-22931626	FALSE	FALSE	TRUE	K562
NAV1	+	chr1:201648322-201826974	K562.enhancer.intergenic.242	chr1:201566501-201567531	enhancer.intergenic.merged.1997	chr1:201566501-201567531	TRUE	TRUE	TRUE	K562
SHISA4	+	chr1:201888677-201892587	K562.enhancer.intergenic.242	chr1:201566501-201567531	enhancer.intergenic.merged.1997	chr1:201566501-201567531	FALSE	FALSE	TRUE	K562
DHRS4L1	+	chr14:24007084-24051377	K562.enhancer.intergenic.2305	chr14:24365203-24366577	enhancer.intergenic.merged.19981	chr14:24365203-24366577	FALSE	FALSE	TRUE	K562
NFATC4	+	chr14:24366911-24379604	K562.enhancer.intergenic.2305	chr14:24365203-24366577	enhancer.intergenic.merged.19981	chr14:24365203-24366577	TRUE	TRUE	TRUE	K562
KHNYN	+	chr14:24429286-24441843	K562.enhancer.intergenic.2305	chr14:24365203-24366577	enhancer.intergenic.merged.19981	chr14:24365203-24366577	FALSE	FALSE	TRUE	K562
CBLN3	-	chr14:24426545-24429668	K562.enhancer.intergenic.2305	chr14:24365203-24366577	enhancer.intergenic.merged.19981	chr14:24365203-24366577	FALSE	FALSE	TRUE	K562
NAV1	+	chr1:201648322-201826974	K562.enhancer.intergenic.243	chr1:201641511-201643849	enhancer.intergenic.merged.2000	chr1:201641511-201643901	TRUE	TRUE	TRUE	K562
SHISA4	+	chr1:201888677-201892587	K562.enhancer.intergenic.243	chr1:201641511-201643849	enhancer.intergenic.merged.2000	chr1:201641511-201643901	FALSE	FALSE	TRUE	K562
EGLN3	-	chr14:33924227-33951074	K562.enhancer.intergenic.2319	chr14:34058891-34060793	enhancer.intergenic.merged.20047	chr14:34058301-34061838	TRUE	TRUE	TRUE	K562
SNX6	-	chr14:34561093-34630148	K562.enhancer.intergenic.2320	chr14:35042007-35043407	enhancer.intergenic.merged.20062	chr14:35040089-35044317	FALSE	FALSE	TRUE	K562
CFL2	-	chr14:34709113-34714593	K562.enhancer.intergenic.2320	chr14:35042007-35043407	enhancer.intergenic.merged.20062	chr14:35040089-35044317	FALSE	FALSE	TRUE	K562
BAZ1A	-	chr14:34752731-34875360	K562.enhancer.intergenic.2320	chr14:35042007-35043407	enhancer.intergenic.merged.20062	chr14:35040089-35044317	FALSE	FALSE	TRUE	K562
SRP54	+	chr14:34982898-35029567	K562.enhancer.intergenic.2320	chr14:35042007-35043407	enhancer.intergenic.merged.20062	chr14:35040089-35044317	FALSE	TRUE	TRUE	K562
FAM177A1	+	chr14:35044907-35083383	K562.enhancer.intergenic.2320	chr14:35042007-35043407	enhancer.intergenic.merged.20062	chr14:35040089-35044317	TRUE	TRUE	TRUE	K562
PSMA6	+	chr14:35278558-35317493	K562.enhancer.intergenic.2320	chr14:35042007-35043407	enhancer.intergenic.merged.20062	chr14:35040089-35044317	FALSE	FALSE	TRUE	K562
KLHDC1	+	chr14:49693120-49753150	K562.enhancer.intergenic.2322	chr14:49862111-49868651	enhancer.intergenic.merged.20138	chr14:49861166-49869002	FALSE	FALSE	TRUE	K562
KLHDC2	+	chr14:49768153-49786385	K562.enhancer.intergenic.2327	chr14:50237690-50239561	enhancer.intergenic.merged.20158	chr14:50237690-50239561	FALSE	FALSE	TRUE	K562
NEMF	-	chr14:49782083-49853203	K562.enhancer.intergenic.2327	chr14:50237690-50239561	enhancer.intergenic.merged.20158	chr14:50237690-50239561	FALSE	FALSE	TRUE	K562
VCPKMT	-	chr14:50108637-50116572	K562.enhancer.intergenic.2327	chr14:50237690-50239561	enhancer.intergenic.merged.20158	chr14:50237690-50239561	FALSE	FALSE	TRUE	K562
SOS2	-	chr14:50117130-50231578	K562.enhancer.intergenic.2327	chr14:50237690-50239561	enhancer.intergenic.merged.20158	chr14:50237690-50239561	TRUE	TRUE	TRUE	K562
L2HGDH	-	chr14:50242434-50312229	K562.enhancer.intergenic.2327	chr14:50237690-50239561	enhancer.intergenic.merged.20158	chr14:50237690-50239561	FALSE	TRUE	TRUE	K562
DMAC2L	+	chr14:50312324-50327957	K562.enhancer.intergenic.2327	chr14:50237690-50239561	enhancer.intergenic.merged.20158	chr14:50237690-50239561	FALSE	FALSE	TRUE	K562
SAV1	-	chr14:50633580-50668306	K562.enhancer.intergenic.2327	chr14:50237690-50239561	enhancer.intergenic.merged.20158	chr14:50237690-50239561	FALSE	FALSE	TRUE	K562
BTG2	+	chr1:203305519-203309602	K562.enhancer.intergenic.244	chr1:203303058-203304837	enhancer.intergenic.merged.2020	chr1:203303058-203304837	TRUE	TRUE	TRUE	K562
DDHD1	-	chr14:53036755-53153323	K562.enhancer.intergenic.2328	chr14:53233869-53235102	enhancer.intergenic.merged.20207	chr14:53233869-53235102	TRUE	TRUE	TRUE	K562
TMEM183A	+	chr1:203007367-203024848	K562.enhancer.intergenic.245	chr1:203326750-203328051	enhancer.intergenic.merged.2021	chr1:203326745-203328474	FALSE	FALSE	TRUE	K562
BTG2	+	chr1:203305519-203309602	K562.enhancer.intergenic.245	chr1:203326750-203328051	enhancer.intergenic.merged.2021	chr1:203326745-203328474	TRUE	TRUE	TRUE	K562
SAMD4A	+	chr14:54567612-54793315	K562.enhancer.intergenic.2329	chr14:54564798-54565968	enhancer.intergenic.merged.20249	chr14:54564644-54566655	TRUE	TRUE	TRUE	K562
PELI2	+	chr14:56118411-56301524	K562.enhancer.intergenic.2331	chr14:55794538-55796977	enhancer.intergenic.merged.20262	chr14:55794538-55797172	FALSE	TRUE	TRUE	K562
ACTR10	+	chr14:58200149-58235636	K562.enhancer.intergenic.2332	chr14:58285095-58286301	enhancer.intergenic.merged.20276	chr14:58285095-58286301	FALSE	FALSE	TRUE	K562
PSMA3	+	chr14:58244805-58272009	K562.enhancer.intergenic.2332	chr14:58285095-58286301	enhancer.intergenic.merged.20276	chr14:58285095-58286301	FALSE	TRUE	TRUE	K562
ARID4A	+	chr14:58298504-58373876	K562.enhancer.intergenic.2332	chr14:58285095-58286301	enhancer.intergenic.merged.20276	chr14:58285095-58286301	TRUE	TRUE	TRUE	K562
KIAA0586	+	chr14:58427385-58551297	K562.enhancer.intergenic.2332	chr14:58285095-58286301	enhancer.intergenic.merged.20276	chr14:58285095-58286301	FALSE	FALSE	TRUE	K562
DACT1	+	chr14:58637962-58648321	K562.enhancer.intergenic.2333	chr14:58645390-58647042	enhancer.intergenic.merged.20279	chr14:58645390-58647042	FALSE	FALSE	TRUE	K562
FUT8	+	chr14:65410592-65744121	K562.enhancer.intergenic.2334	chr14:65243685-65244863	enhancer.intergenic.merged.20328	chr14:65242023-65247884	FALSE	TRUE	TRUE	K562
DPF3	-	chr14:72619296-72894116	K562.enhancer.intergenic.2338	chr14:72907259-72908335	enhancer.intergenic.merged.20425	chr14:72907259-72908335	TRUE	TRUE	TRUE	K562
ZFYVE1	-	chr14:72969445-73027106	K562.enhancer.intergenic.2340	chr14:73458788-73460701	enhancer.intergenic.merged.20428	chr14:73458788-73460701	FALSE	FALSE	TRUE	K562
RBM25	+	chr14:73058534-73123899	K562.enhancer.intergenic.2340	chr14:73458788-73460701	enhancer.intergenic.merged.20428	chr14:73458788-73460701	FALSE	FALSE	TRUE	K562
NUMB	-	chr14:73275210-73458580	K562.enhancer.intergenic.2340	chr14:73458788-73460701	enhancer.intergenic.merged.20428	chr14:73458788-73460701	TRUE	TRUE	TRUE	K562
NUMB	-	chr14:73275210-73458580	K562.enhancer.intergenic.2341	chr14:73787106-73788592	enhancer.intergenic.merged.20433	chr14:73787106-73788592	FALSE	FALSE	TRUE	K562
ACOT2	+	chr14:73569059-73575658	K562.enhancer.intergenic.2341	chr14:73787106-73788592	enhancer.intergenic.merged.20433	chr14:73787106-73788592	FALSE	FALSE	TRUE	K562
PNMA1	-	chr14:73711783-73714384	K562.enhancer.intergenic.2341	chr14:73787106-73788592	enhancer.intergenic.merged.20433	chr14:73787106-73788592	FALSE	FALSE	TRUE	K562
FOS	+	chr14:75278828-75282230	K562.enhancer.intergenic.2342	chr14:75258482-75259580	enhancer.intergenic.merged.20441	chr14:75258407-75261353	TRUE	TRUE	TRUE	K562
FOS	+	chr14:75278828-75282230	K562.enhancer.intergenic.2343	chr14:75293383-75294883	enhancer.intergenic.merged.20443	chr14:75292701-75296730	TRUE	TRUE	TRUE	K562
JDP2	+	chr14:75427724-75474107	K562.enhancer.intergenic.2343	chr14:75293383-75294883	enhancer.intergenic.merged.20443	chr14:75292701-75296730	FALSE	TRUE	TRUE	K562
IRF2BPL	-	chr14:77024543-77028708	K562.enhancer.intergenic.2347	chr14:77039356-77040759	enhancer.intergenic.merged.20457	chr14:77029616-77046171	TRUE	TRUE	TRUE	K562
NFASC	+	chr1:204828652-205022822	K562.enhancer.intergenic.247	chr1:205005878-205007674	enhancer.intergenic.merged.2050	chr1:205005878-205007674	FALSE	FALSE	TRUE	K562
CALM1	+	chr14:90396502-90408275	K562.enhancer.intergenic.2349	chr14:90382288-90384155	enhancer.intergenic.merged.20508	chr14:90381590-90384880	TRUE	TRUE	TRUE	K562
TMEM81	-	chr1:205083129-205084460	K562.enhancer.intergenic.248	chr1:205326789-205328101	enhancer.intergenic.merged.2054	chr1:205326789-205328101	FALSE	FALSE	TRUE	K562
DSTYK	-	chr1:205142505-205211702	K562.enhancer.intergenic.248	chr1:205326789-205328101	enhancer.intergenic.merged.2054	chr1:205326789-205328101	FALSE	FALSE	TRUE	K562
ELK4	-	chr1:205607943-205632872	K562.enhancer.intergenic.248	chr1:205326789-205328101	enhancer.intergenic.merged.2054	chr1:205326789-205328101	FALSE	TRUE	TRUE	K562
LEMD1	-	chr1:205381378-205422056	K562.enhancer.intergenic.249	chr1:205449459-205450781	enhancer.intergenic.merged.2058	chr1:205448850-205453307	FALSE	FALSE	TRUE	K562
DEGS2	-	chr14:100143957-100159645	K562.enhancer.intergenic.2354	chr14:100214008-100215561	enhancer.intergenic.merged.20601	chr14:100213667-100217133	FALSE	TRUE	TRUE	K562
WDR25	+	chr14:100376416-100530303	K562.enhancer.intergenic.2355	chr14:100221301-100222574	enhancer.intergenic.merged.20602	chr14:100220953-100223588	FALSE	FALSE	TRUE	K562
BEGAIN	-	chr14:100537147-100569792	K562.enhancer.intergenic.2356	chr14:100586618-100588124	enhancer.intergenic.merged.20607	chr14:100586008-100588124	FALSE	FALSE	TRUE	K562
WARS	-	chr14:100333790-100376327	K562.enhancer.intergenic.2357	chr14:100606507-100607681	enhancer.intergenic.merged.20608	chr14:100606048-100607696	FALSE	FALSE	TRUE	K562
DLK1	+	chr14:100726865-100738224	K562.enhancer.intergenic.2357	chr14:100606507-100607681	enhancer.intergenic.merged.20608	chr14:100606048-100607696	TRUE	TRUE	TRUE	K562
SLC45A3	-	chr1:205657851-205680509	K562.enhancer.intergenic.250	chr1:205638121-205640702	enhancer.intergenic.merged.2061	chr1:205635143-205644148	FALSE	TRUE	TRUE	K562
SLC45A3	-	chr1:205657851-205680509	K562.enhancer.intergenic.251	chr1:205640943-205642281	enhancer.intergenic.merged.2061	chr1:205635143-205644148	FALSE	TRUE	TRUE	K562
WARS	-	chr14:100333790-100376327	K562.enhancer.intergenic.2360	chr14:100770070-100772342	enhancer.intergenic.merged.20613	chr14:100770070-100772342	FALSE	FALSE	TRUE	K562
DLK1	+	chr14:100726865-100738224	K562.enhancer.intergenic.2360	chr14:100770070-100772342	enhancer.intergenic.merged.20613	chr14:100770070-100772342	TRUE	TRUE	TRUE	K562
DLK1	+	chr14:100726865-100738224	K562.enhancer.intergenic.2361	chr14:100790382-100791478	enhancer.intergenic.merged.20614	chr14:100790382-100791478	TRUE	TRUE	TRUE	K562
DLK1	+	chr14:100726865-100738224	K562.enhancer.intergenic.2362	chr14:100874901-100876165	enhancer.intergenic.merged.20615	chr14:100874901-100876165	TRUE	TRUE	TRUE	K562
DLK1	+	chr14:100726865-100738224	K562.enhancer.intergenic.2363	chr14:100969206-100970584	enhancer.intergenic.merged.20616	chr14:100969206-100970584	TRUE	TRUE	TRUE	K562
HSP90AA1	-	chr14:102080742-102139749	K562.enhancer.intergenic.2364	chr14:101677298-101678585	enhancer.intergenic.merged.20625	chr14:101677298-101678585	FALSE	FALSE	TRUE	K562
RCOR1	+	chr14:102592649-102730561	K562.enhancer.intergenic.2368	chr14:102551901-102553221	enhancer.intergenic.merged.20642	chr14:102551901-102553221	TRUE	TRUE	TRUE	K562
COA8	+	chr14:103562960-103593214	K562.enhancer.intergenic.2372	chr14:103538200-103540985	enhancer.intergenic.merged.20660	chr14:103538200-103541895	FALSE	FALSE	TRUE	K562
BTBD6	+	chr14:105248533-105251093	K562.enhancer.intergenic.2375	chr14:104996566-104998145	enhancer.intergenic.merged.20685	chr14:104996566-104998145	FALSE	FALSE	TRUE	K562
KLF13	+	chr15:31326835-31435665	K562.enhancer.intergenic.2384	chr15:31215675-31216959	enhancer.intergenic.merged.20809	chr15:31214816-31221872	TRUE	TRUE	TRUE	K562
EMC4	+	chr15:34225016-34230156	K562.enhancer.intergenic.2386	chr15:34643901-34645101	enhancer.intergenic.merged.20837	chr15:34643901-34645101	FALSE	FALSE	TRUE	K562
GOLGA8B	-	chr15:34525282-34536021	K562.enhancer.intergenic.2386	chr15:34643901-34645101	enhancer.intergenic.merged.20837	chr15:34643901-34645101	TRUE	TRUE	TRUE	K562
GOLGA8B	-	chr15:34525282-34536021	K562.enhancer.intergenic.2387	chr15:34647372-34648902	enhancer.intergenic.merged.20838	chr15:34647372-34648902	TRUE	TRUE	TRUE	K562
GOLGA8B	-	chr15:34525282-34536021	K562.enhancer.intergenic.2388	chr15:34649746-34650933	enhancer.intergenic.merged.20839	chr15:34649746-34650933	TRUE	TRUE	TRUE	K562
GOLGA8B	-	chr15:34525282-34536021	K562.enhancer.intergenic.2389	chr15:34652504-34661460	enhancer.intergenic.merged.20840	chr15:34652504-34661460	TRUE	TRUE	TRUE	K562
GOLGA8B	-	chr15:34525282-34536021	K562.enhancer.intergenic.2390	chr15:34664152-34665586	enhancer.intergenic.merged.20841	chr15:34664152-34665586	TRUE	TRUE	TRUE	K562
CD46	+	chr1:207752038-207795516	K562.enhancer.intergenic.252	chr1:207748035-207749629	enhancer.intergenic.merged.2088	chr1:207747936-207749913	TRUE	TRUE	TRUE	K562
BMF	-	chr15:40087890-40108879	K562.enhancer.intergenic.2392	chr15:40080429-40082585	enhancer.intergenic.merged.20985	chr15:40080429-40082585	TRUE	TRUE	TRUE	K562
RPUSD2	+	chr15:40569293-40574949	K562.enhancer.intergenic.2394	chr15:40941447-40943193	enhancer.intergenic.merged.21004	chr15:40939420-40943193	FALSE	FALSE	TRUE	K562
SPINT1	+	chr15:40844048-40858207	K562.enhancer.intergenic.2394	chr15:40941447-40943193	enhancer.intergenic.merged.21004	chr15:40939420-40943193	FALSE	FALSE	TRUE	K562
RHOV	-	chr15:40872214-40874234	K562.enhancer.intergenic.2394	chr15:40941447-40943193	enhancer.intergenic.merged.21004	chr15:40939420-40943193	FALSE	FALSE	TRUE	K562
DLL4	+	chr15:40929340-40939073	K562.enhancer.intergenic.2394	chr15:40941447-40943193	enhancer.intergenic.merged.21004	chr15:40939420-40943193	FALSE	FALSE	TRUE	K562
INO80	-	chr15:40978880-41116280	K562.enhancer.intergenic.2395	chr15:41282914-41284283	enhancer.intergenic.merged.21005	chr15:41282914-41291164	FALSE	FALSE	TRUE	K562
OIP5	-	chr15:41309268-41332621	K562.enhancer.intergenic.2395	chr15:41282914-41284283	enhancer.intergenic.merged.21005	chr15:41282914-41291164	TRUE	TRUE	TRUE	K562
SHF	-	chr15:45167214-45201116	K562.enhancer.intergenic.2396	chr15:44817553-44818761	enhancer.intergenic.merged.21027	chr15:44817553-44818761	FALSE	FALSE	TRUE	K562
AGTRAP	+	chr1:11736085-11750771	K562.enhancer.intergenic.33	chr1:12051607-12052701	enhancer.intergenic.merged.211	chr1:12051582-12052701	FALSE	FALSE	TRUE	K562
MINDY2	+	chr15:58771302-58861900	K562.enhancer.intergenic.2404	chr15:58331991-58333159	enhancer.intergenic.merged.21118	chr15:58329607-58333932	FALSE	FALSE	TRUE	K562
LIPC	+	chr15:58431991-58569844	K562.enhancer.intergenic.2405	chr15:58521037-58522334	enhancer.intergenic.merged.21125	chr15:58521037-58522334	FALSE	FALSE	TRUE	K562
LIPC	+	chr15:58431991-58569844	K562.enhancer.intergenic.2406	chr15:58545034-58547336	enhancer.intergenic.merged.21126	chr15:58545034-58547336	FALSE	FALSE	TRUE	K562
RPS27L	-	chr15:63148249-63157477	K562.enhancer.intergenic.2407	chr15:63158124-63159467	enhancer.intergenic.merged.21193	chr15:63158124-63159467	TRUE	TRUE	TRUE	K562
USP3	+	chr15:63504511-63594640	K562.enhancer.intergenic.2409	chr15:63395681-63397231	enhancer.intergenic.merged.21195	chr15:63395681-63397231	TRUE	TRUE	TRUE	K562
HERC1	-	chr15:63608618-63833948	K562.enhancer.intergenic.2409	chr15:63395681-63397231	enhancer.intergenic.merged.21195	chr15:63395681-63397231	FALSE	FALSE	TRUE	K562
HERC1	-	chr15:63608618-63833948	K562.enhancer.intergenic.2412	chr15:63894869-63896160	enhancer.intergenic.merged.21200	chr15:63894869-63896160	TRUE	TRUE	TRUE	K562
OAZ2	-	chr15:64687574-64703281	K562.enhancer.intergenic.2414	chr15:64835234-64837301	enhancer.intergenic.merged.21203	chr15:64833651-64839189	FALSE	FALSE	TRUE	K562
PDCD7	-	chr15:65117379-65133808	K562.enhancer.intergenic.2415	chr15:65252243-65253477	enhancer.intergenic.merged.21209	chr15:65252243-65253477	FALSE	FALSE	TRUE	K562
PARP16	-	chr15:65258099-65286883	K562.enhancer.intergenic.2415	chr15:65252243-65253477	enhancer.intergenic.merged.21209	chr15:65252243-65253477	TRUE	TRUE	TRUE	K562
RAB11A	+	chr15:65869491-65891989	K562.enhancer.intergenic.2416	chr15:66291820-66293101	enhancer.intergenic.merged.21212	chr15:66291820-66293101	FALSE	TRUE	TRUE	K562
DIS3L	+	chr15:66293309-66333898	K562.enhancer.intergenic.2416	chr15:66291820-66293101	enhancer.intergenic.merged.21212	chr15:66291820-66293101	TRUE	TRUE	TRUE	K562
AAGAB	-	chr15:67200667-67255198	K562.enhancer.intergenic.2420	chr15:67454134-67455421	enhancer.intergenic.merged.21244	chr15:67452873-67466988	FALSE	TRUE	TRUE	K562
C15orf61	+	chr15:67521131-67530146	K562.enhancer.intergenic.2420	chr15:67454134-67455421	enhancer.intergenic.merged.21244	chr15:67452873-67466988	TRUE	TRUE	TRUE	K562
MAP2K5	+	chr15:67542703-67807114	K562.enhancer.intergenic.2420	chr15:67454134-67455421	enhancer.intergenic.merged.21244	chr15:67452873-67466988	FALSE	FALSE	TRUE	K562
C15orf61	+	chr15:67521131-67530146	K562.enhancer.intergenic.2421	chr15:67841293-67843151	enhancer.intergenic.merged.21251	chr15:67841293-67843151	FALSE	FALSE	TRUE	K562
MAP2K5	+	chr15:67542703-67807114	K562.enhancer.intergenic.2421	chr15:67841293-67843151	enhancer.intergenic.merged.21251	chr15:67841293-67843151	FALSE	TRUE	TRUE	K562
PIAS1	+	chr15:68054179-68191464	K562.enhancer.intergenic.2421	chr15:67841293-67843151	enhancer.intergenic.merged.21251	chr15:67841293-67843151	TRUE	TRUE	TRUE	K562
CALML4	-	chr15:68190705-68206110	K562.enhancer.intergenic.2421	chr15:67841293-67843151	enhancer.intergenic.merged.21251	chr15:67841293-67843151	FALSE	FALSE	TRUE	K562
FEM1B	+	chr15:68277745-68295862	K562.enhancer.intergenic.2421	chr15:67841293-67843151	enhancer.intergenic.merged.21251	chr15:67841293-67843151	FALSE	FALSE	TRUE	K562
PIAS1	+	chr15:68054179-68191464	K562.enhancer.intergenic.2422	chr15:67884125-67885338	enhancer.intergenic.merged.21252	chr15:67884125-67885536	TRUE	TRUE	TRUE	K562
SEMA7A	-	chr15:74409284-74433958	K562.enhancer.intergenic.2425	chr15:74538710-74540098	enhancer.intergenic.merged.21330	chr15:74528200-74540101	FALSE	FALSE	TRUE	K562
CYP1A1	-	chr15:74719542-74725528	K562.enhancer.intergenic.2427	chr15:75177987-75179286	enhancer.intergenic.merged.21343	chr15:75177987-75179286	FALSE	FALSE	TRUE	K562
SLC30A1	-	chr1:211571568-211579161	K562.enhancer.intergenic.257	chr1:211514701-211516301	enhancer.intergenic.merged.2136	chr1:211514645-211517691	TRUE	TRUE	TRUE	K562
BTBD1	-	chr15:83016423-83067252	K562.enhancer.intergenic.2436	chr15:82749977-82751118	enhancer.intergenic.merged.21399	chr15:82748899-82751118	FALSE	FALSE	TRUE	K562
TNFRSF8	+	chr1:12063303-12144207	K562.enhancer.intergenic.34	chr1:12528306-12529976	enhancer.intergenic.merged.214	chr1:12528306-12529976	FALSE	FALSE	TRUE	K562
VPS13D	+	chr1:12230030-12512047	K562.enhancer.intergenic.34	chr1:12528306-12529976	enhancer.intergenic.merged.214	chr1:12528306-12529976	FALSE	TRUE	TRUE	K562
RAMAC	+	chr15:82986210-82991057	K562.enhancer.intergenic.2437	chr15:83086013-83087101	enhancer.intergenic.merged.21403	chr15:83086013-83087101	FALSE	FALSE	TRUE	K562
TM6SF1	+	chr15:83107645-83137408	K562.enhancer.intergenic.2437	chr15:83086013-83087101	enhancer.intergenic.merged.21403	chr15:83086013-83087101	FALSE	TRUE	TRUE	K562
SH3GL3	+	chr15:83447228-83618743	K562.enhancer.intergenic.2437	chr15:83086013-83087101	enhancer.intergenic.merged.21403	chr15:83086013-83087101	FALSE	FALSE	TRUE	K562
TM6SF1	+	chr15:83107645-83137408	K562.enhancer.intergenic.2438	chr15:83092006-83093021	enhancer.intergenic.merged.21404	chr15:83092006-83093021	TRUE	TRUE	TRUE	K562
SH3GL3	+	chr15:83447228-83618743	K562.enhancer.intergenic.2438	chr15:83092006-83093021	enhancer.intergenic.merged.21404	chr15:83092006-83093021	FALSE	FALSE	TRUE	K562
ZNF774	+	chr15:90352284-90362847	K562.enhancer.intergenic.2446	chr15:90660336-90662025	enhancer.intergenic.merged.21494	chr15:90660296-90664274	FALSE	FALSE	TRUE	K562
ZNF774	+	chr15:90352284-90362847	K562.enhancer.intergenic.2447	chr15:90664772-90667554	enhancer.intergenic.merged.21495	chr15:90664772-90668138	FALSE	FALSE	TRUE	K562
FURIN	+	chr15:90868588-90883458	K562.enhancer.intergenic.2449	chr15:90869334-90871657	enhancer.intergenic.merged.21500	chr15:90869334-90871657	TRUE	TRUE	TRUE	K562
MAN2A2	+	chr15:90902382-90922579	K562.enhancer.intergenic.2449	chr15:90869334-90871657	enhancer.intergenic.merged.21500	chr15:90869334-90871657	FALSE	TRUE	TRUE	K562
CHD2	+	chr15:92900321-93027996	K562.enhancer.intergenic.2451	chr15:92808594-92811345	enhancer.intergenic.merged.21508	chr15:92806186-92812862	TRUE	TRUE	TRUE	K562
CHD2	+	chr15:92900321-93027996	K562.enhancer.intergenic.2452	chr15:92818799-92820871	enhancer.intergenic.merged.21509	chr15:92816019-92822410	TRUE	TRUE	TRUE	K562
CHD2	+	chr15:92900321-93027996	K562.enhancer.intergenic.2454	chr15:92881148-92882528	enhancer.intergenic.merged.21513	chr15:92881148-92882528	TRUE	TRUE	TRUE	K562
NR2F2	+	chr15:96326046-96340263	K562.enhancer.intergenic.2461	chr15:96158663-96160099	enhancer.intergenic.merged.21541	chr15:96158663-96160099	TRUE	TRUE	TRUE	K562
NR2F2	+	chr15:96326046-96340263	K562.enhancer.intergenic.2465	chr15:96226711-96228077	enhancer.intergenic.merged.21546	chr15:96226711-96228077	TRUE	TRUE	TRUE	K562
ALDH1A3	+	chr15:100879831-100916626	K562.enhancer.intergenic.2468	chr15:100917824-100919279	enhancer.intergenic.merged.21586	chr15:100917824-100919279	FALSE	FALSE	TRUE	K562
LRRK1	+	chr15:100919357-101078257	K562.enhancer.intergenic.2468	chr15:100917824-100919279	enhancer.intergenic.merged.21586	chr15:100917824-100919279	TRUE	TRUE	TRUE	K562
SELENOS	-	chr15:101270809-101277485	K562.enhancer.intergenic.2470	chr15:101295678-101297412	enhancer.intergenic.merged.21590	chr15:101295678-101297412	FALSE	FALSE	TRUE	K562
SNRPA1	-	chr15:101281510-101295248	K562.enhancer.intergenic.2470	chr15:101295678-101297412	enhancer.intergenic.merged.21590	chr15:101295678-101297412	TRUE	TRUE	TRUE	K562
PCSK6	-	chr15:101303928-101489984	K562.enhancer.intergenic.2470	chr15:101295678-101297412	enhancer.intergenic.merged.21590	chr15:101295678-101297412	FALSE	TRUE	TRUE	K562
SELENOS	-	chr15:101270809-101277485	K562.enhancer.intergenic.2471	chr15:101297518-101301952	enhancer.intergenic.merged.21591	chr15:101297518-101306747	FALSE	FALSE	TRUE	K562
SNRPA1	-	chr15:101281510-101295248	K562.enhancer.intergenic.2471	chr15:101297518-101301952	enhancer.intergenic.merged.21591	chr15:101297518-101306747	TRUE	TRUE	TRUE	K562
PCSK6	-	chr15:101303928-101489984	K562.enhancer.intergenic.2471	chr15:101297518-101301952	enhancer.intergenic.merged.21591	chr15:101297518-101306747	FALSE	TRUE	TRUE	K562
TM2D3	-	chr15:101632977-101652391	K562.enhancer.intergenic.2471	chr15:101297518-101301952	enhancer.intergenic.merged.21591	chr15:101297518-101306747	FALSE	FALSE	TRUE	K562
OR4F15	+	chr15:101818187-101819125	K562.enhancer.intergenic.2472	chr15:101949147-101950376	enhancer.intergenic.merged.21593	chr15:101949147-101950376	FALSE	FALSE	TRUE	K562
PRR25	+	chr16:805443-813861	K562.enhancer.intergenic.2476	chr16:1299040-1300428	enhancer.intergenic.merged.21619	chr16:1299040-1300428	FALSE	TRUE	TRUE	K562
BAIAP3	+	chr16:1333645-1349441	K562.enhancer.intergenic.2476	chr16:1299040-1300428	enhancer.intergenic.merged.21619	chr16:1299040-1300428	FALSE	FALSE	TRUE	K562
NME3	-	chr16:1770320-1771709	K562.enhancer.intergenic.2476	chr16:1299040-1300428	enhancer.intergenic.merged.21619	chr16:1299040-1300428	FALSE	FALSE	TRUE	K562
TBL3	+	chr16:1972053-1982929	K562.enhancer.intergenic.2479	chr16:2237215-2238882	enhancer.intergenic.merged.21632	chr16:2237215-2238882	FALSE	FALSE	TRUE	K562
BRICD5	-	chr16:2209253-2211068	K562.enhancer.intergenic.2479	chr16:2237215-2238882	enhancer.intergenic.merged.21632	chr16:2237215-2238882	FALSE	FALSE	TRUE	K562
DNASE1L2	+	chr16:2236444-2238711	K562.enhancer.intergenic.2479	chr16:2237215-2238882	enhancer.intergenic.merged.21632	chr16:2237215-2238882	FALSE	FALSE	TRUE	K562
TEDC2	+	chr16:2460109-2464963	K562.enhancer.intergenic.2479	chr16:2237215-2238882	enhancer.intergenic.merged.21632	chr16:2237215-2238882	FALSE	FALSE	TRUE	K562
PDPK1	+	chr16:2538021-2603188	K562.enhancer.intergenic.2479	chr16:2237215-2238882	enhancer.intergenic.merged.21632	chr16:2237215-2238882	FALSE	FALSE	TRUE	K562
KCTD5	+	chr16:2682523-2709030	K562.enhancer.intergenic.2479	chr16:2237215-2238882	enhancer.intergenic.merged.21632	chr16:2237215-2238882	FALSE	FALSE	TRUE	K562
PDPK1	+	chr16:2538021-2603188	K562.enhancer.intergenic.2480	chr16:2661804-2665575	enhancer.intergenic.merged.21639	chr16:2661650-2665575	FALSE	TRUE	TRUE	K562
PRSS21	+	chr16:2817237-2821719	K562.enhancer.intergenic.2482	chr16:2842188-2843308	enhancer.intergenic.merged.21647	chr16:2841616-2843308	TRUE	TRUE	TRUE	K562
OR1F1	+	chr16:3188204-3206506	K562.enhancer.intergenic.2483	chr16:2867628-2868967	enhancer.intergenic.merged.21648	chr16:2867461-2869026	FALSE	FALSE	TRUE	K562
FLYWCH2	+	chr16:2883195-2899382	K562.enhancer.intergenic.2484	chr16:2901826-2905887	enhancer.intergenic.merged.21649	chr16:2901826-2905887	FALSE	TRUE	TRUE	K562
FLYWCH1	+	chr16:2911979-2951208	K562.enhancer.intergenic.2484	chr16:2901826-2905887	enhancer.intergenic.merged.21649	chr16:2901826-2905887	TRUE	TRUE	TRUE	K562
ZNF213	+	chr16:3135029-3142804	K562.enhancer.intergenic.2484	chr16:2901826-2905887	enhancer.intergenic.merged.21649	chr16:2901826-2905887	FALSE	FALSE	TRUE	K562
OR1F1	+	chr16:3188204-3206506	K562.enhancer.intergenic.2484	chr16:2901826-2905887	enhancer.intergenic.merged.21649	chr16:2901826-2905887	FALSE	FALSE	TRUE	K562
ATP6V0C	+	chr16:2513726-2520223	K562.enhancer.intergenic.2485	chr16:2982726-2984258	enhancer.intergenic.merged.21651	chr16:2980735-2984941	FALSE	FALSE	TRUE	K562
SRRM2	+	chr16:2752638-2771412	K562.enhancer.intergenic.2485	chr16:2982726-2984258	enhancer.intergenic.merged.21651	chr16:2980735-2984941	FALSE	FALSE	TRUE	K562
ELOB	-	chr16:2771414-2777280	K562.enhancer.intergenic.2485	chr16:2982726-2984258	enhancer.intergenic.merged.21651	chr16:2980735-2984941	FALSE	FALSE	TRUE	K562
FLYWCH1	+	chr16:2911979-2951208	K562.enhancer.intergenic.2485	chr16:2982726-2984258	enhancer.intergenic.merged.21651	chr16:2980735-2984941	FALSE	FALSE	TRUE	K562
PKMYT1	-	chr16:2972808-2980446	K562.enhancer.intergenic.2485	chr16:2982726-2984258	enhancer.intergenic.merged.21651	chr16:2980735-2984941	TRUE	TRUE	TRUE	K562
ZNF213	+	chr16:3135029-3142804	K562.enhancer.intergenic.2485	chr16:2982726-2984258	enhancer.intergenic.merged.21651	chr16:2980735-2984941	FALSE	FALSE	TRUE	K562
OR1F1	+	chr16:3188204-3206506	K562.enhancer.intergenic.2485	chr16:2982726-2984258	enhancer.intergenic.merged.21651	chr16:2980735-2984941	FALSE	FALSE	TRUE	K562
NAA60	+	chr16:3443611-3486963	K562.enhancer.intergenic.2485	chr16:2982726-2984258	enhancer.intergenic.merged.21651	chr16:2980735-2984941	FALSE	FALSE	TRUE	K562
CLDN9	+	chr16:3012923-3014505	K562.enhancer.intergenic.2486	chr16:3005126-3008905	enhancer.intergenic.merged.21652	chr16:3003366-3008905	FALSE	FALSE	TRUE	K562
KCTD5	+	chr16:2682523-2709030	K562.enhancer.intergenic.2487	chr16:3058810-3059839	enhancer.intergenic.merged.21654	chr16:3058740-3060173	FALSE	FALSE	TRUE	K562
SRRM2	+	chr16:2752638-2771412	K562.enhancer.intergenic.2487	chr16:3058810-3059839	enhancer.intergenic.merged.21654	chr16:3058740-3060173	FALSE	FALSE	TRUE	K562
FLYWCH2	+	chr16:2883195-2899382	K562.enhancer.intergenic.2487	chr16:3058810-3059839	enhancer.intergenic.merged.21654	chr16:3058740-3060173	FALSE	FALSE	TRUE	K562
FLYWCH1	+	chr16:2911979-2951208	K562.enhancer.intergenic.2487	chr16:3058810-3059839	enhancer.intergenic.merged.21654	chr16:3058740-3060173	FALSE	FALSE	TRUE	K562
PKMYT1	-	chr16:2972808-2980446	K562.enhancer.intergenic.2487	chr16:3058810-3059839	enhancer.intergenic.merged.21654	chr16:3058740-3060173	FALSE	FALSE	TRUE	K562
ZNF213	+	chr16:3135029-3142804	K562.enhancer.intergenic.2487	chr16:3058810-3059839	enhancer.intergenic.merged.21654	chr16:3058740-3060173	FALSE	FALSE	TRUE	K562
OR1F1	+	chr16:3188204-3206506	K562.enhancer.intergenic.2487	chr16:3058810-3059839	enhancer.intergenic.merged.21654	chr16:3058740-3060173	FALSE	FALSE	TRUE	K562
ZSCAN32	-	chr16:3382081-3401065	K562.enhancer.intergenic.2487	chr16:3058810-3059839	enhancer.intergenic.merged.21654	chr16:3058740-3060173	FALSE	FALSE	TRUE	K562
NAA60	+	chr16:3443611-3486963	K562.enhancer.intergenic.2487	chr16:3058810-3059839	enhancer.intergenic.merged.21654	chr16:3058740-3060173	FALSE	FALSE	TRUE	K562
FLYWCH1	+	chr16:2911979-2951208	K562.enhancer.intergenic.2488	chr16:3123776-3126098	enhancer.intergenic.merged.21657	chr16:3123776-3127304	FALSE	FALSE	TRUE	K562
PAQR4	+	chr16:2969348-2973484	K562.enhancer.intergenic.2488	chr16:3123776-3126098	enhancer.intergenic.merged.21657	chr16:3123776-3127304	FALSE	FALSE	TRUE	K562
ZNF213	+	chr16:3135029-3142804	K562.enhancer.intergenic.2488	chr16:3123776-3126098	enhancer.intergenic.merged.21657	chr16:3123776-3127304	TRUE	TRUE	TRUE	K562
ZNF597	-	chr16:3432414-3443504	K562.enhancer.intergenic.2488	chr16:3123776-3126098	enhancer.intergenic.merged.21657	chr16:3123776-3127304	FALSE	FALSE	TRUE	K562
NAA60	+	chr16:3443611-3486963	K562.enhancer.intergenic.2488	chr16:3123776-3126098	enhancer.intergenic.merged.21657	chr16:3123776-3127304	FALSE	FALSE	TRUE	K562
SRRM2	+	chr16:2752638-2771412	K562.enhancer.intergenic.2489	chr16:3150022-3151037	enhancer.intergenic.merged.21658	chr16:3149848-3152151	FALSE	FALSE	TRUE	K562
FLYWCH1	+	chr16:2911979-2951208	K562.enhancer.intergenic.2489	chr16:3150022-3151037	enhancer.intergenic.merged.21658	chr16:3149848-3152151	FALSE	FALSE	TRUE	K562
ZNF213	+	chr16:3135029-3142804	K562.enhancer.intergenic.2489	chr16:3150022-3151037	enhancer.intergenic.merged.21658	chr16:3149848-3152151	TRUE	TRUE	TRUE	K562
OR1F1	+	chr16:3188204-3206506	K562.enhancer.intergenic.2489	chr16:3150022-3151037	enhancer.intergenic.merged.21658	chr16:3149848-3152151	FALSE	TRUE	TRUE	K562
FLYWCH1	+	chr16:2911979-2951208	K562.enhancer.intergenic.2490	chr16:3157301-3158501	enhancer.intergenic.merged.21659	chr16:3157301-3158501	FALSE	FALSE	TRUE	K562
TNFRSF12A	+	chr16:3020368-3022383	K562.enhancer.intergenic.2490	chr16:3157301-3158501	enhancer.intergenic.merged.21659	chr16:3157301-3158501	FALSE	FALSE	TRUE	K562
ZNF213	+	chr16:3135029-3142804	K562.enhancer.intergenic.2490	chr16:3157301-3158501	enhancer.intergenic.merged.21659	chr16:3157301-3158501	TRUE	TRUE	TRUE	K562
OR1F1	+	chr16:3188204-3206506	K562.enhancer.intergenic.2490	chr16:3157301-3158501	enhancer.intergenic.merged.21659	chr16:3157301-3158501	FALSE	TRUE	TRUE	K562
NAA60	+	chr16:3443611-3486963	K562.enhancer.intergenic.2490	chr16:3157301-3158501	enhancer.intergenic.merged.21659	chr16:3157301-3158501	FALSE	FALSE	TRUE	K562
DNASE1	+	chr16:3652939-3658095	K562.enhancer.intergenic.2490	chr16:3157301-3158501	enhancer.intergenic.merged.21659	chr16:3157301-3158501	FALSE	FALSE	TRUE	K562
KREMEN2	+	chr16:2964275-2968380	K562.enhancer.intergenic.2491	chr16:3182806-3184224	enhancer.intergenic.merged.21661	chr16:3182806-3184224	FALSE	FALSE	TRUE	K562
OR1F1	+	chr16:3188204-3206506	K562.enhancer.intergenic.2492	chr16:3263308-3264972	enhancer.intergenic.merged.21662	chr16:3263269-3264993	FALSE	FALSE	TRUE	K562
ZNF213	+	chr16:3135029-3142804	K562.enhancer.intergenic.2493	chr16:3611898-3613199	enhancer.intergenic.merged.21667	chr16:3611898-3613199	FALSE	FALSE	TRUE	K562
SLX4	-	chr16:3581181-3611606	K562.enhancer.intergenic.2493	chr16:3611898-3613199	enhancer.intergenic.merged.21667	chr16:3611898-3613199	TRUE	TRUE	TRUE	K562
METTL22	+	chr16:8621698-8649654	K562.enhancer.intergenic.2498	chr16:9057839-9059155	enhancer.intergenic.merged.21698	chr16:9057839-9059155	FALSE	FALSE	TRUE	K562
CARHSP1	-	chr16:8852942-8869012	K562.enhancer.intergenic.2498	chr16:9057839-9059155	enhancer.intergenic.merged.21698	chr16:9057839-9059155	FALSE	FALSE	TRUE	K562
METTL22	+	chr16:8621698-8649654	K562.enhancer.intergenic.2499	chr16:9060456-9061701	enhancer.intergenic.merged.21699	chr16:9060456-9061701	FALSE	FALSE	TRUE	K562
METTL22	+	chr16:8621698-8649654	K562.enhancer.intergenic.2500	chr16:9067742-9069040	enhancer.intergenic.merged.21700	chr16:9067470-9069501	FALSE	FALSE	TRUE	K562
SOCS1	-	chr16:11254417-11256182	K562.enhancer.intergenic.2503	chr16:11198253-11199398	enhancer.intergenic.merged.21717	chr16:11198253-11199398	TRUE	TRUE	TRUE	K562
SOCS1	-	chr16:11254417-11256182	K562.enhancer.intergenic.2504	chr16:11201254-11202464	enhancer.intergenic.merged.21718	chr16:11200009-11202730	TRUE	TRUE	TRUE	K562
RMI2	+	chr16:11345459-11351760	K562.enhancer.intergenic.2507	chr16:11238141-11239254	enhancer.intergenic.merged.21722	chr16:11238141-11239254	FALSE	FALSE	TRUE	K562
RMI2	+	chr16:11345459-11351760	K562.enhancer.intergenic.2508	chr16:11240794-11242958	enhancer.intergenic.merged.21723	chr16:11240794-11242958	FALSE	FALSE	TRUE	K562
LITAF	-	chr16:11547722-11586950	K562.enhancer.intergenic.2509	chr16:11626626-11628409	enhancer.intergenic.merged.21731	chr16:11626626-11628620	TRUE	TRUE	TRUE	K562
BFAR	+	chr16:14632951-14669236	K562.enhancer.intergenic.2511	chr16:14285200-14286226	enhancer.intergenic.merged.21753	chr16:14285200-14286226	FALSE	FALSE	TRUE	K562
BFAR	+	chr16:14632951-14669236	K562.enhancer.intergenic.2512	chr16:14300420-14302650	enhancer.intergenic.merged.21754	chr16:14300420-14302650	FALSE	FALSE	TRUE	K562
GDE1	-	chr16:19501693-19522098	K562.enhancer.intergenic.2516	chr16:19395436-19396831	enhancer.intergenic.merged.21802	chr16:19391842-19398096	TRUE	TRUE	TRUE	K562
ACSM1	-	chr16:20623235-20697788	K562.enhancer.intergenic.2517	chr16:20699101-20700367	enhancer.intergenic.merged.21803	chr16:20699101-20700367	TRUE	TRUE	TRUE	K562
THUMPD1	-	chr16:20733664-20741818	K562.enhancer.intergenic.2517	chr16:20699101-20700367	enhancer.intergenic.merged.21803	chr16:20699101-20700367	FALSE	TRUE	TRUE	K562
ACSM3	+	chr16:20763990-20797581	K562.enhancer.intergenic.2517	chr16:20699101-20700367	enhancer.intergenic.merged.21803	chr16:20699101-20700367	FALSE	FALSE	TRUE	K562
ACSM1	-	chr16:20623235-20697788	K562.enhancer.intergenic.2518	chr16:20743776-20745462	enhancer.intergenic.merged.21804	chr16:20743776-20745462	FALSE	FALSE	TRUE	K562
THUMPD1	-	chr16:20733664-20741818	K562.enhancer.intergenic.2518	chr16:20743776-20745462	enhancer.intergenic.merged.21804	chr16:20743776-20745462	TRUE	TRUE	TRUE	K562
ACSM3	+	chr16:20763990-20797581	K562.enhancer.intergenic.2518	chr16:20743776-20745462	enhancer.intergenic.merged.21804	chr16:20743776-20745462	FALSE	TRUE	TRUE	K562
ACSM1	-	chr16:20623235-20697788	K562.enhancer.intergenic.2519	chr16:20745977-20747935	enhancer.intergenic.merged.21805	chr16:20745977-20747935	FALSE	FALSE	TRUE	K562
THUMPD1	-	chr16:20733664-20741818	K562.enhancer.intergenic.2519	chr16:20745977-20747935	enhancer.intergenic.merged.21805	chr16:20745977-20747935	TRUE	TRUE	TRUE	K562
ACSM3	+	chr16:20763990-20797581	K562.enhancer.intergenic.2519	chr16:20745977-20747935	enhancer.intergenic.merged.21805	chr16:20745977-20747935	FALSE	TRUE	TRUE	K562
ACSM1	-	chr16:20623235-20697788	K562.enhancer.intergenic.2520	chr16:20749171-20753270	enhancer.intergenic.merged.21806	chr16:20749171-20753270	FALSE	FALSE	TRUE	K562
THUMPD1	-	chr16:20733664-20741818	K562.enhancer.intergenic.2520	chr16:20749171-20753270	enhancer.intergenic.merged.21806	chr16:20749171-20753270	TRUE	TRUE	TRUE	K562
ACSM3	+	chr16:20763990-20797581	K562.enhancer.intergenic.2520	chr16:20749171-20753270	enhancer.intergenic.merged.21806	chr16:20749171-20753270	FALSE	TRUE	TRUE	K562
ACSM1	-	chr16:20623235-20697788	K562.enhancer.intergenic.2521	chr16:20929535-20930641	enhancer.intergenic.merged.21807	chr16:20929535-20930641	FALSE	FALSE	TRUE	K562
ACSM3	+	chr16:20763990-20797581	K562.enhancer.intergenic.2521	chr16:20929535-20930641	enhancer.intergenic.merged.21807	chr16:20929535-20930641	FALSE	FALSE	TRUE	K562
APOBR	+	chr16:28494643-28498964	K562.enhancer.intergenic.2529	chr16:28935995-28937288	enhancer.intergenic.merged.21870	chr16:28935995-28937288	FALSE	FALSE	TRUE	K562
SULT1A2	-	chr16:28591943-28597070	K562.enhancer.intergenic.2529	chr16:28935995-28937288	enhancer.intergenic.merged.21870	chr16:28935995-28937288	FALSE	FALSE	TRUE	K562
SULT1A2	-	chr16:28591943-28597070	K562.enhancer.intergenic.2530	chr16:29008818-29010157	enhancer.intergenic.merged.21872	chr16:29007272-29010579	FALSE	FALSE	TRUE	K562
TUFM	-	chr16:28842411-28846348	K562.enhancer.intergenic.2530	chr16:29008818-29010157	enhancer.intergenic.merged.21872	chr16:29007272-29010579	FALSE	FALSE	TRUE	K562
KIF22	+	chr16:29790713-29805385	K562.enhancer.intergenic.2533	chr16:29595178-29597162	enhancer.intergenic.merged.21888	chr16:29594221-29604666	FALSE	FALSE	TRUE	K562
KIF22	+	chr16:29790713-29805385	K562.enhancer.intergenic.2534	chr16:29603273-29604516	enhancer.intergenic.merged.21888	chr16:29594221-29604666	FALSE	FALSE	TRUE	K562
TMEM219	+	chr16:29962079-29973048	K562.enhancer.intergenic.2537	chr16:30319626-30321108	enhancer.intergenic.merged.21897	chr16:30319626-30321108	FALSE	FALSE	TRUE	K562
BOLA2B	-	chr16:30192930-30193666	K562.enhancer.intergenic.2537	chr16:30319626-30321108	enhancer.intergenic.merged.21897	chr16:30319626-30321108	FALSE	TRUE	TRUE	K562
KCTD13	-	chr16:29906339-29926226	K562.enhancer.intergenic.2538	chr16:30334876-30336171	enhancer.intergenic.merged.21899	chr16:30334491-30340836	FALSE	FALSE	TRUE	K562
TMEM219	+	chr16:29962079-29973048	K562.enhancer.intergenic.2538	chr16:30334876-30336171	enhancer.intergenic.merged.21899	chr16:30334491-30340836	FALSE	FALSE	TRUE	K562
TAOK2	+	chr16:29973868-29992261	K562.enhancer.intergenic.2538	chr16:30334876-30336171	enhancer.intergenic.merged.21899	chr16:30334491-30340836	FALSE	FALSE	TRUE	K562
INO80E	+	chr16:29996241-30005791	K562.enhancer.intergenic.2538	chr16:30334876-30336171	enhancer.intergenic.merged.21899	chr16:30334491-30340836	FALSE	FALSE	TRUE	K562
PPP4C	+	chr16:30075994-30085376	K562.enhancer.intergenic.2538	chr16:30334876-30336171	enhancer.intergenic.merged.21899	chr16:30334491-30340836	FALSE	FALSE	TRUE	K562
GDPD3	-	chr16:30104810-30113537	K562.enhancer.intergenic.2538	chr16:30334876-30336171	enhancer.intergenic.merged.21899	chr16:30334491-30340836	FALSE	FALSE	TRUE	K562
MAPK3	-	chr16:30114105-30123309	K562.enhancer.intergenic.2538	chr16:30334876-30336171	enhancer.intergenic.merged.21899	chr16:30334491-30340836	FALSE	FALSE	TRUE	K562
CORO1A	+	chr16:30183410-30189076	K562.enhancer.intergenic.2538	chr16:30334876-30336171	enhancer.intergenic.merged.21899	chr16:30334491-30340836	FALSE	FALSE	TRUE	K562
SLX1A	+	chr16:30193843-30197566	K562.enhancer.intergenic.2538	chr16:30334876-30336171	enhancer.intergenic.merged.21899	chr16:30334491-30340836	FALSE	FALSE	TRUE	K562
TBC1D10B	-	chr16:30357102-30370494	K562.enhancer.intergenic.2538	chr16:30334876-30336171	enhancer.intergenic.merged.21899	chr16:30334491-30340836	FALSE	FALSE	TRUE	K562
SEPTIN1	-	chr16:30378135-30382815	K562.enhancer.intergenic.2538	chr16:30334876-30336171	enhancer.intergenic.merged.21899	chr16:30334491-30340836	FALSE	FALSE	TRUE	K562
ZNF764	-	chr16:30553764-30558374	K562.enhancer.intergenic.2538	chr16:30334876-30336171	enhancer.intergenic.merged.21899	chr16:30334491-30340836	FALSE	FALSE	TRUE	K562
PRR14	+	chr16:30650778-30656440	K562.enhancer.intergenic.2538	chr16:30334876-30336171	enhancer.intergenic.merged.21899	chr16:30334491-30340836	FALSE	FALSE	TRUE	K562
FBRS	+	chr16:30658431-30670810	K562.enhancer.intergenic.2538	chr16:30334876-30336171	enhancer.intergenic.merged.21899	chr16:30334491-30340836	FALSE	FALSE	TRUE	K562
SRCAP	+	chr16:30699171-30741409	K562.enhancer.intergenic.2538	chr16:30334876-30336171	enhancer.intergenic.merged.21899	chr16:30334491-30340836	FALSE	FALSE	TRUE	K562
PHKG2	+	chr16:30748299-30761176	K562.enhancer.intergenic.2538	chr16:30334876-30336171	enhancer.intergenic.merged.21899	chr16:30334491-30340836	FALSE	FALSE	TRUE	K562
MYLPF	+	chr16:30370934-30377991	K562.enhancer.intergenic.2539	chr16:30633780-30634901	enhancer.intergenic.merged.21907	chr16:30633740-30635140	FALSE	FALSE	TRUE	K562
ZNF688	-	chr16:30569686-30572407	K562.enhancer.intergenic.2540	chr16:30813791-30815086	enhancer.intergenic.merged.21909	chr16:30813558-30815111	FALSE	FALSE	TRUE	K562
BCL7C	-	chr16:30833626-30894077	K562.enhancer.intergenic.2540	chr16:30813791-30815086	enhancer.intergenic.merged.21909	chr16:30813558-30815111	FALSE	TRUE	TRUE	K562
BCL7C	-	chr16:30833626-30894077	K562.enhancer.intergenic.2541	chr16:30856701-30857901	enhancer.intergenic.merged.21910	chr16:30856701-30857901	TRUE	TRUE	TRUE	K562
ZNF771	+	chr16:30407414-30419414	K562.enhancer.intergenic.2542	chr16:30874840-30877627	enhancer.intergenic.merged.21911	chr16:30874439-30884762	FALSE	FALSE	TRUE	K562
ZNF764	-	chr16:30553764-30558374	K562.enhancer.intergenic.2542	chr16:30874840-30877627	enhancer.intergenic.merged.21911	chr16:30874439-30884762	FALSE	FALSE	TRUE	K562
PRR14	+	chr16:30650778-30656440	K562.enhancer.intergenic.2542	chr16:30874840-30877627	enhancer.intergenic.merged.21911	chr16:30874439-30884762	FALSE	FALSE	TRUE	K562
FBRS	+	chr16:30658431-30670810	K562.enhancer.intergenic.2542	chr16:30874840-30877627	enhancer.intergenic.merged.21911	chr16:30874439-30884762	FALSE	FALSE	TRUE	K562
SRCAP	+	chr16:30699171-30741409	K562.enhancer.intergenic.2542	chr16:30874840-30877627	enhancer.intergenic.merged.21911	chr16:30874439-30884762	FALSE	FALSE	TRUE	K562
BCL7C	-	chr16:30833626-30894077	K562.enhancer.intergenic.2542	chr16:30874840-30877627	enhancer.intergenic.merged.21911	chr16:30874439-30884762	TRUE	TRUE	TRUE	K562
FBXL19	+	chr16:30923055-30948783	K562.enhancer.intergenic.2542	chr16:30874840-30877627	enhancer.intergenic.merged.21911	chr16:30874439-30884762	FALSE	FALSE	TRUE	K562
SETD1A	+	chr16:30957754-30984664	K562.enhancer.intergenic.2542	chr16:30874840-30877627	enhancer.intergenic.merged.21911	chr16:30874439-30884762	FALSE	FALSE	TRUE	K562
ZNF668	-	chr16:31060843-31074240	K562.enhancer.intergenic.2542	chr16:30874840-30877627	enhancer.intergenic.merged.21911	chr16:30874439-30884762	FALSE	FALSE	TRUE	K562
TMEM265	+	chr16:30740642-30745196	K562.enhancer.intergenic.2543	chr16:30917957-30919504	enhancer.intergenic.merged.21914	chr16:30917679-30919796	FALSE	FALSE	TRUE	K562
STX1B	-	chr16:30989256-31010638	K562.enhancer.intergenic.2545	chr16:31476702-31478103	enhancer.intergenic.merged.21923	chr16:31476489-31478103	FALSE	FALSE	TRUE	K562
VKORC1	-	chr16:31090842-31094999	K562.enhancer.intergenic.2545	chr16:31476702-31478103	enhancer.intergenic.merged.21923	chr16:31476489-31478103	FALSE	FALSE	TRUE	K562
BCKDK	+	chr16:31108386-31112791	K562.enhancer.intergenic.2545	chr16:31476702-31478103	enhancer.intergenic.merged.21923	chr16:31476489-31478103	FALSE	FALSE	TRUE	K562
TGFB1I1	+	chr16:31472152-31477960	K562.enhancer.intergenic.2545	chr16:31476702-31478103	enhancer.intergenic.merged.21923	chr16:31476489-31478103	FALSE	FALSE	TRUE	K562
DOK4	-	chr16:57471922-57486493	K562.enhancer.intergenic.2548	chr16:57485751-57487115	enhancer.intergenic.merged.22009	chr16:57485751-57487115	FALSE	FALSE	TRUE	K562
ADGRG5	+	chr16:57542643-57577189	K562.enhancer.intergenic.2550	chr16:58024309-58025615	enhancer.intergenic.merged.22020	chr16:58024309-58025615	FALSE	FALSE	TRUE	K562
MMP15	+	chr16:58025754-58046901	K562.enhancer.intergenic.2550	chr16:58024309-58025615	enhancer.intergenic.merged.22020	chr16:58024309-58025615	TRUE	TRUE	TRUE	K562
CCDC113	+	chr16:58249936-58283836	K562.enhancer.intergenic.2550	chr16:58024309-58025615	enhancer.intergenic.merged.22020	chr16:58024309-58025615	FALSE	FALSE	TRUE	K562
MMP15	+	chr16:58025754-58046901	K562.enhancer.intergenic.2552	chr16:58513327-58515247	enhancer.intergenic.merged.22025	chr16:58513327-58515247	FALSE	FALSE	TRUE	K562
CCDC113	+	chr16:58249936-58283836	K562.enhancer.intergenic.2552	chr16:58513327-58515247	enhancer.intergenic.merged.22025	chr16:58513327-58515247	FALSE	FALSE	TRUE	K562
GINS3	+	chr16:58392471-58406147	K562.enhancer.intergenic.2552	chr16:58513327-58515247	enhancer.intergenic.merged.22025	chr16:58513327-58515247	FALSE	TRUE	TRUE	K562
CNOT1	-	chr16:58519951-58629826	K562.enhancer.intergenic.2552	chr16:58513327-58515247	enhancer.intergenic.merged.22025	chr16:58513327-58515247	FALSE	FALSE	TRUE	K562
CES3	+	chr16:66961266-66975149	K562.enhancer.intergenic.2553	chr16:66975702-66977446	enhancer.intergenic.merged.22073	chr16:66975702-66977446	TRUE	TRUE	TRUE	K562
NFATC3	+	chr16:68085370-68229259	K562.enhancer.intergenic.2554	chr16:67889905-67891098	enhancer.intergenic.merged.22081	chr16:67889439-67891157	FALSE	FALSE	TRUE	K562
NFAT5	+	chr16:69565966-69704654	K562.enhancer.intergenic.2555	chr16:69529179-69530324	enhancer.intergenic.merged.22102	chr16:69528835-69531420	TRUE	TRUE	TRUE	K562
WWP2	+	chr16:69762332-69941741	K562.enhancer.intergenic.2556	chr16:70012943-70014862	enhancer.intergenic.merged.22110	chr16:70012565-70014926	FALSE	TRUE	TRUE	K562
DDX19A	+	chr16:70346829-70373383	K562.enhancer.intergenic.2556	chr16:70012943-70014862	enhancer.intergenic.merged.22110	chr16:70012565-70014926	FALSE	FALSE	TRUE	K562
COG4	-	chr16:70480567-70523554	K562.enhancer.intergenic.2557	chr16:70065374-70067501	enhancer.intergenic.merged.22116	chr16:70065337-70067501	FALSE	FALSE	TRUE	K562
CMTR2	-	chr16:71281392-71289722	K562.enhancer.intergenic.2558	chr16:71564667-71565944	enhancer.intergenic.merged.22126	chr16:71564306-71566770	FALSE	FALSE	TRUE	K562
ZNF19	-	chr16:71473583-71489324	K562.enhancer.intergenic.2558	chr16:71564667-71565944	enhancer.intergenic.merged.22126	chr16:71564306-71566770	TRUE	TRUE	TRUE	K562
CHST4	+	chr16:71526120-71538748	K562.enhancer.intergenic.2558	chr16:71564667-71565944	enhancer.intergenic.merged.22126	chr16:71564306-71566770	FALSE	FALSE	TRUE	K562
ZNF23	-	chr16:71447597-71462247	K562.enhancer.intergenic.2559	chr16:71809498-71810701	enhancer.intergenic.merged.22127	chr16:71809498-71810701	FALSE	FALSE	TRUE	K562
ZNF19	-	chr16:71473583-71489324	K562.enhancer.intergenic.2559	chr16:71809498-71810701	enhancer.intergenic.merged.22127	chr16:71809498-71810701	FALSE	FALSE	TRUE	K562
MARVELD3	+	chr16:71626184-71641965	K562.enhancer.intergenic.2559	chr16:71809498-71810701	enhancer.intergenic.merged.22127	chr16:71809498-71810701	FALSE	FALSE	TRUE	K562
AP1G1	-	chr16:71729000-71808834	K562.enhancer.intergenic.2559	chr16:71809498-71810701	enhancer.intergenic.merged.22127	chr16:71809498-71810701	TRUE	TRUE	TRUE	K562
ATXN1L	+	chr16:71845976-71857328	K562.enhancer.intergenic.2559	chr16:71809498-71810701	enhancer.intergenic.merged.22127	chr16:71809498-71810701	FALSE	TRUE	TRUE	K562
IST1	+	chr16:71894408-71931199	K562.enhancer.intergenic.2559	chr16:71809498-71810701	enhancer.intergenic.merged.22127	chr16:71809498-71810701	FALSE	FALSE	TRUE	K562
DHODH	+	chr16:72008744-72027659	K562.enhancer.intergenic.2559	chr16:71809498-71810701	enhancer.intergenic.merged.22127	chr16:71809498-71810701	FALSE	FALSE	TRUE	K562
DHX38	+	chr16:72093847-72112912	K562.enhancer.intergenic.2559	chr16:71809498-71810701	enhancer.intergenic.merged.22127	chr16:71809498-71810701	FALSE	FALSE	TRUE	K562
TXNL4B	-	chr16:72084857-72094378	K562.enhancer.intergenic.2559	chr16:71809498-71810701	enhancer.intergenic.merged.22127	chr16:71809498-71810701	FALSE	FALSE	TRUE	K562
AP1G1	-	chr16:71729000-71808834	K562.enhancer.intergenic.2560	chr16:72030352-72033682	enhancer.intergenic.merged.22129	chr16:72029936-72033682	FALSE	FALSE	TRUE	K562
ZNF821	-	chr16:71859680-71884190	K562.enhancer.intergenic.2560	chr16:72030352-72033682	enhancer.intergenic.merged.22129	chr16:72029936-72033682	FALSE	FALSE	TRUE	K562
IST1	+	chr16:71894408-71931199	K562.enhancer.intergenic.2560	chr16:72030352-72033682	enhancer.intergenic.merged.22129	chr16:72029936-72033682	FALSE	FALSE	TRUE	K562
DHODH	+	chr16:72008744-72027659	K562.enhancer.intergenic.2560	chr16:72030352-72033682	enhancer.intergenic.merged.22129	chr16:72029936-72033682	TRUE	TRUE	TRUE	K562
DHX38	+	chr16:72093847-72112912	K562.enhancer.intergenic.2560	chr16:72030352-72033682	enhancer.intergenic.merged.22129	chr16:72029936-72033682	FALSE	TRUE	TRUE	K562
TXNL4B	-	chr16:72084857-72094378	K562.enhancer.intergenic.2560	chr16:72030352-72033682	enhancer.intergenic.merged.22129	chr16:72029936-72033682	FALSE	FALSE	TRUE	K562
DHX38	+	chr16:72093847-72112912	K562.enhancer.intergenic.2561	chr16:72553299-72554554	enhancer.intergenic.merged.22132	chr16:72553299-72556066	FALSE	FALSE	TRUE	K562
TXNL4B	-	chr16:72084857-72094378	K562.enhancer.intergenic.2561	chr16:72553299-72554554	enhancer.intergenic.merged.22132	chr16:72553299-72556066	TRUE	TRUE	TRUE	K562
PSMD7	+	chr16:74296814-74306288	K562.enhancer.intergenic.2564	chr16:74317728-74320142	enhancer.intergenic.merged.22162	chr16:74317728-74320269	TRUE	TRUE	TRUE	K562
WDR59	-	chr16:74871362-74985146	K562.enhancer.intergenic.2566	chr16:74985151-74986740	enhancer.intergenic.merged.22170	chr16:74985151-74986740	TRUE	TRUE	TRUE	K562
TMEM170A	-	chr16:75443054-75464737	K562.enhancer.intergenic.2566	chr16:74985151-74986740	enhancer.intergenic.merged.22170	chr16:74985151-74986740	FALSE	FALSE	TRUE	K562
TERF2IP	+	chr16:75647773-75657432	K562.enhancer.intergenic.2567	chr16:75513676-75514901	enhancer.intergenic.merged.22173	chr16:75513676-75514901	FALSE	FALSE	TRUE	K562
WWOX	+	chr16:78099654-79212667	K562.enhancer.intergenic.2568	chr16:78375217-78376637	enhancer.intergenic.merged.22181	chr16:78375217-78376637	FALSE	FALSE	TRUE	K562
MPHOSPH6	-	chr16:82148162-82170224	K562.enhancer.intergenic.2571	chr16:82138639-82140065	enhancer.intergenic.merged.22216	chr16:82138639-82141399	TRUE	TRUE	TRUE	K562
MAP1LC3B	+	chr16:87392336-87404774	K562.enhancer.intergenic.2578	chr16:87769004-87770110	enhancer.intergenic.merged.22335	chr16:87766564-87770172	FALSE	FALSE	TRUE	K562
C16orf95	-	chr16:87302798-87317420	K562.enhancer.intergenic.2579	chr16:87773211-87776316	enhancer.intergenic.merged.22336	chr16:87773211-87776316	FALSE	FALSE	TRUE	K562
FBXO31	-	chr16:87326987-87392121	K562.enhancer.intergenic.2579	chr16:87773211-87776316	enhancer.intergenic.merged.22336	chr16:87773211-87776316	FALSE	FALSE	TRUE	K562
KLHDC4	-	chr16:87707812-87765986	K562.enhancer.intergenic.2579	chr16:87773211-87776316	enhancer.intergenic.merged.22336	chr16:87773211-87776316	TRUE	TRUE	TRUE	K562
SLC7A5	-	chr16:87830023-87869507	K562.enhancer.intergenic.2579	chr16:87773211-87776316	enhancer.intergenic.merged.22336	chr16:87773211-87776316	FALSE	TRUE	TRUE	K562
C16orf95	-	chr16:87302798-87317420	K562.enhancer.intergenic.2580	chr16:87777414-87779672	enhancer.intergenic.merged.22337	chr16:87777193-87781575	FALSE	FALSE	TRUE	K562
FBXO31	-	chr16:87326987-87392121	K562.enhancer.intergenic.2580	chr16:87777414-87779672	enhancer.intergenic.merged.22337	chr16:87777193-87781575	FALSE	FALSE	TRUE	K562
MAP1LC3B	+	chr16:87392336-87404774	K562.enhancer.intergenic.2580	chr16:87777414-87779672	enhancer.intergenic.merged.22337	chr16:87777193-87781575	FALSE	FALSE	TRUE	K562
SLC7A5	-	chr16:87830023-87869507	K562.enhancer.intergenic.2580	chr16:87777414-87779672	enhancer.intergenic.merged.22337	chr16:87777193-87781575	FALSE	TRUE	TRUE	K562
MVD	-	chr16:88651940-88663091	K562.enhancer.intergenic.2582	chr16:88991979-88994072	enhancer.intergenic.merged.22364	chr16:88991945-88994072	FALSE	FALSE	TRUE	K562
RNF166	-	chr16:88696501-88706408	K562.enhancer.intergenic.2582	chr16:88991979-88994072	enhancer.intergenic.merged.22364	chr16:88991945-88994072	FALSE	FALSE	TRUE	K562
CTU2	+	chr16:88706503-88715396	K562.enhancer.intergenic.2582	chr16:88991979-88994072	enhancer.intergenic.merged.22364	chr16:88991945-88994072	FALSE	FALSE	TRUE	K562
APRT	-	chr16:88809339-88811928	K562.enhancer.intergenic.2582	chr16:88991979-88994072	enhancer.intergenic.merged.22364	chr16:88991945-88994072	FALSE	FALSE	TRUE	K562
TRAPPC2L	+	chr16:88857127-88862678	K562.enhancer.intergenic.2582	chr16:88991979-88994072	enhancer.intergenic.merged.22364	chr16:88991945-88994072	FALSE	FALSE	TRUE	K562
LOC100129697	+	chr16:88940037-88951524	K562.enhancer.intergenic.2582	chr16:88991979-88994072	enhancer.intergenic.merged.22364	chr16:88991945-88994072	FALSE	FALSE	TRUE	K562
CBFA2T3	-	chr16:88874858-88977207	K562.enhancer.intergenic.2582	chr16:88991979-88994072	enhancer.intergenic.merged.22364	chr16:88991945-88994072	TRUE	TRUE	TRUE	K562
ACSF3	+	chr16:89093809-89155846	K562.enhancer.intergenic.2582	chr16:88991979-88994072	enhancer.intergenic.merged.22364	chr16:88991945-88994072	FALSE	TRUE	TRUE	K562
SLC22A31	-	chr16:89195761-89200537	K562.enhancer.intergenic.2583	chr16:89246962-89248563	enhancer.intergenic.merged.22379	chr16:89245343-89248733	FALSE	FALSE	TRUE	K562
SLC22A31	-	chr16:89195761-89200537	K562.enhancer.intergenic.2584	chr16:89253799-89255021	enhancer.intergenic.merged.22380	chr16:89252224-89257396	FALSE	FALSE	TRUE	K562
SPG7	+	chr16:89508388-89557768	K562.enhancer.intergenic.2585	chr16:89501899-89503059	enhancer.intergenic.merged.22382	chr16:89490977-89503901	TRUE	TRUE	TRUE	K562
TCF25	+	chr16:89873592-89911379	K562.enhancer.intergenic.2585	chr16:89501899-89503059	enhancer.intergenic.merged.22382	chr16:89490977-89503901	FALSE	FALSE	TRUE	K562
DEF8	+	chr16:89948731-89968060	K562.enhancer.intergenic.2586	chr16:89505056-89506737	enhancer.intergenic.merged.22383	chr16:89503972-89507011	FALSE	FALSE	TRUE	K562
SPIRE2	+	chr16:89828475-89871319	K562.enhancer.intergenic.2587	chr16:89826673-89828208	enhancer.intergenic.merged.22388	chr16:89826673-89828407	FALSE	FALSE	TRUE	K562
GAS8	+	chr16:90019629-90044971	K562.enhancer.intergenic.2587	chr16:89826673-89828208	enhancer.intergenic.merged.22388	chr16:89826673-89828407	FALSE	FALSE	TRUE	K562
DEF8	+	chr16:89948731-89968060	K562.enhancer.intergenic.2588	chr16:90046436-90047818	enhancer.intergenic.merged.22390	chr16:90046436-90047818	FALSE	FALSE	TRUE	K562
SPIRE2	+	chr16:89828475-89871319	K562.enhancer.intergenic.2589	chr16:90076832-90078036	enhancer.intergenic.merged.22391	chr16:90076792-90078112	FALSE	FALSE	TRUE	K562
DEF8	+	chr16:89948731-89968060	K562.enhancer.intergenic.2589	chr16:90076832-90078036	enhancer.intergenic.merged.22391	chr16:90076792-90078112	FALSE	FALSE	TRUE	K562
CENPBD1	-	chr16:89969775-89972832	K562.enhancer.intergenic.2590	chr16:90105757-90106772	enhancer.intergenic.merged.22394	chr16:90105757-90107752	FALSE	FALSE	TRUE	K562
CENPBD1	-	chr16:89969775-89972832	K562.enhancer.intergenic.2591	chr16:90211349-90212573	enhancer.intergenic.merged.22395	chr16:90211349-90212573	FALSE	FALSE	TRUE	K562
SLC43A2	-	chr17:1569254-1628834	K562.enhancer.intergenic.2594	chr17:1218413-1219901	enhancer.intergenic.merged.22410	chr17:1218413-1219901	FALSE	FALSE	TRUE	K562
SLC43A2	-	chr17:1569254-1628834	K562.enhancer.intergenic.2595	chr17:1259101-1260301	enhancer.intergenic.merged.22413	chr17:1258873-1260301	FALSE	FALSE	TRUE	K562
TLCD2	-	chr17:1702816-1710377	K562.enhancer.intergenic.2596	chr17:1267313-1268749	enhancer.intergenic.merged.22414	chr17:1267261-1270565	FALSE	FALSE	TRUE	K562
SERPINF1	+	chr17:1761925-1777574	K562.enhancer.intergenic.2597	chr17:1323742-1324823	enhancer.intergenic.merged.22415	chr17:1323742-1325168	FALSE	FALSE	TRUE	K562
MYO1C	-	chr17:1464186-1492686	K562.enhancer.intergenic.2598	chr17:1710310-1711475	enhancer.intergenic.merged.22419	chr17:1710310-1712212	FALSE	FALSE	TRUE	K562
SMG6	-	chr17:2059839-2303785	K562.enhancer.intergenic.2600	chr17:2401387-2404505	enhancer.intergenic.merged.22424	chr17:2401157-2408491	FALSE	FALSE	TRUE	K562
SGSM2	+	chr17:2337501-2381054	K562.enhancer.intergenic.2600	chr17:2401387-2404505	enhancer.intergenic.merged.22424	chr17:2401157-2408491	FALSE	FALSE	TRUE	K562
MNT	-	chr17:2384073-2401060	K562.enhancer.intergenic.2600	chr17:2401387-2404505	enhancer.intergenic.merged.22424	chr17:2401157-2408491	TRUE	TRUE	TRUE	K562
METTL16	-	chr17:2416049-2511888	K562.enhancer.intergenic.2600	chr17:2401387-2404505	enhancer.intergenic.merged.22424	chr17:2401157-2408491	FALSE	TRUE	TRUE	K562
PAFAH1B1	+	chr17:2593654-2685615	K562.enhancer.intergenic.2600	chr17:2401387-2404505	enhancer.intergenic.merged.22424	chr17:2401157-2408491	FALSE	FALSE	TRUE	K562
SPATA22	-	chr17:3440011-3513852	K562.enhancer.intergenic.2601	chr17:3968799-3969911	enhancer.intergenic.merged.22431	chr17:3968799-3969911	FALSE	FALSE	TRUE	K562
P2RX1	-	chr17:3896592-3916465	K562.enhancer.intergenic.2601	chr17:3968799-3969911	enhancer.intergenic.merged.22431	chr17:3968799-3969911	FALSE	FALSE	TRUE	K562
SPATA22	-	chr17:3440011-3513852	K562.enhancer.intergenic.2602	chr17:3973828-3974844	enhancer.intergenic.merged.22432	chr17:3973828-3974844	FALSE	FALSE	TRUE	K562
P2RX1	-	chr17:3896592-3916465	K562.enhancer.intergenic.2602	chr17:3973828-3974844	enhancer.intergenic.merged.22432	chr17:3973828-3974844	FALSE	FALSE	TRUE	K562
KIAA0753	-	chr17:6578147-6640711	K562.enhancer.intergenic.2605	chr17:6993491-6994701	enhancer.intergenic.merged.22479	chr17:6993491-6994701	FALSE	FALSE	TRUE	K562
KCTD11	+	chr17:7351889-7354944	K562.enhancer.intergenic.2606	chr17:7398121-7400488	enhancer.intergenic.merged.22486	chr17:7397974-7400488	FALSE	FALSE	TRUE	K562
PLSCR3	-	chr17:7389727-7394525	K562.enhancer.intergenic.2606	chr17:7398121-7400488	enhancer.intergenic.merged.22486	chr17:7397974-7400488	TRUE	TRUE	TRUE	K562
NLGN2	+	chr17:7407845-7419860	K562.enhancer.intergenic.2606	chr17:7398121-7400488	enhancer.intergenic.merged.22486	chr17:7397974-7400488	FALSE	FALSE	TRUE	K562
WRAP53	+	chr17:7686071-7703502	K562.enhancer.intergenic.2606	chr17:7398121-7400488	enhancer.intergenic.merged.22486	chr17:7397974-7400488	FALSE	FALSE	TRUE	K562
NAA38	-	chr17:7856681-7885420	K562.enhancer.intergenic.2607	chr17:8119901-8121501	enhancer.intergenic.merged.22493	chr17:8119887-8121501	FALSE	FALSE	TRUE	K562
TRAPPC1	-	chr17:7930345-7931999	K562.enhancer.intergenic.2607	chr17:8119901-8121501	enhancer.intergenic.merged.22493	chr17:8119887-8121501	FALSE	FALSE	TRUE	K562
VAMP2	-	chr17:8159147-8162948	K562.enhancer.intergenic.2607	chr17:8119901-8121501	enhancer.intergenic.merged.22493	chr17:8119887-8121501	FALSE	FALSE	TRUE	K562
ATP1B2	+	chr17:7646627-7657771	K562.enhancer.intergenic.2608	chr17:8128592-8130081	enhancer.intergenic.merged.22496	chr17:8128592-8130081	FALSE	FALSE	TRUE	K562
RNF222	-	chr17:8390702-8397827	K562.enhancer.intergenic.2608	chr17:8128592-8130081	enhancer.intergenic.merged.22496	chr17:8128592-8130081	FALSE	FALSE	TRUE	K562
TP53	-	chr17:7668402-7687550	K562.enhancer.intergenic.2609	chr17:8167449-8168901	enhancer.intergenic.merged.22498	chr17:8167449-8168901	FALSE	FALSE	TRUE	K562
KDM6B	+	chr17:7839906-7854796	K562.enhancer.intergenic.2609	chr17:8167449-8168901	enhancer.intergenic.merged.22498	chr17:8167449-8168901	FALSE	FALSE	TRUE	K562
TMEM107	-	chr17:8172457-8176380	K562.enhancer.intergenic.2609	chr17:8167449-8168901	enhancer.intergenic.merged.22498	chr17:8167449-8168901	FALSE	TRUE	TRUE	K562
KDM6B	+	chr17:7839906-7854796	K562.enhancer.intergenic.2610	chr17:8191876-8193297	enhancer.intergenic.merged.22500	chr17:8190558-8193618	FALSE	FALSE	TRUE	K562
TMEM88	+	chr17:7855066-7856099	K562.enhancer.intergenic.2610	chr17:8191876-8193297	enhancer.intergenic.merged.22500	chr17:8190558-8193618	FALSE	FALSE	TRUE	K562
NAA38	-	chr17:7856681-7885420	K562.enhancer.intergenic.2610	chr17:8191876-8193297	enhancer.intergenic.merged.22500	chr17:8190558-8193618	FALSE	FALSE	TRUE	K562
PER1	-	chr17:8140472-8152404	K562.enhancer.intergenic.2610	chr17:8191876-8193297	enhancer.intergenic.merged.22500	chr17:8190558-8193618	FALSE	FALSE	TRUE	K562
VAMP2	-	chr17:8159147-8162948	K562.enhancer.intergenic.2610	chr17:8191876-8193297	enhancer.intergenic.merged.22500	chr17:8190558-8193618	FALSE	FALSE	TRUE	K562
RPL26	-	chr17:8377516-8383193	K562.enhancer.intergenic.2611	chr17:8218362-8219367	enhancer.intergenic.merged.22501	chr17:8218362-8219367	FALSE	FALSE	TRUE	K562
BORCS6	-	chr17:8188345-8190180	K562.enhancer.intergenic.2613	chr17:8383417-8384897	enhancer.intergenic.merged.22506	chr17:8383209-8384900	FALSE	FALSE	TRUE	K562
HES7	-	chr17:8120592-8124106	K562.enhancer.intergenic.2614	chr17:8385459-8388191	enhancer.intergenic.merged.22507	chr17:8385459-8388191	FALSE	FALSE	TRUE	K562
SLC25A35	-	chr17:8287763-8295400	K562.enhancer.intergenic.2614	chr17:8385459-8388191	enhancer.intergenic.merged.22507	chr17:8385459-8388191	FALSE	FALSE	TRUE	K562
MED9	+	chr17:17477000-17493221	K562.enhancer.intergenic.2618	chr17:17591164-17592181	enhancer.intergenic.merged.22560	chr17:17591164-17592181	FALSE	TRUE	TRUE	K562
PEMT	-	chr17:17505563-17591708	K562.enhancer.intergenic.2618	chr17:17591164-17592181	enhancer.intergenic.merged.22560	chr17:17591164-17592181	TRUE	TRUE	TRUE	K562
DRG2	+	chr17:18087948-18107969	K562.enhancer.intergenic.2618	chr17:17591164-17592181	enhancer.intergenic.merged.22560	chr17:17591164-17592181	FALSE	FALSE	TRUE	K562
SREBF1	-	chr17:17811334-17837011	K562.enhancer.intergenic.2619	chr17:17839563-17840635	enhancer.intergenic.merged.22561	chr17:17837501-17842182	TRUE	TRUE	TRUE	K562
CCDC144NL	-	chr17:20863395-20896140	K562.enhancer.intergenic.2622	chr17:20868101-20869301	enhancer.intergenic.merged.22583	chr17:20868101-20869301	FALSE	FALSE	TRUE	K562
CCDC144NL	-	chr17:20863395-20896140	K562.enhancer.intergenic.2623	chr17:20907901-20909101	enhancer.intergenic.merged.22584	chr17:20907901-20909740	FALSE	FALSE	TRUE	K562
KSR1	+	chr17:27456448-27626435	K562.enhancer.intergenic.2626	chr17:27332437-27340965	enhancer.intergenic.merged.22603	chr17:27332121-27349068	FALSE	TRUE	TRUE	K562
KSR1	+	chr17:27456448-27626435	K562.enhancer.intergenic.2627	chr17:27344759-27347701	enhancer.intergenic.merged.22603	chr17:27332121-27349068	FALSE	TRUE	TRUE	K562
KSR1	+	chr17:27456448-27626435	K562.enhancer.intergenic.2628	chr17:27352470-27354462	enhancer.intergenic.merged.22605	chr17:27352470-27354536	FALSE	TRUE	TRUE	K562
IFT20	-	chr17:28328325-28335489	K562.enhancer.intergenic.2629	chr17:27970224-27971226	enhancer.intergenic.merged.22606	chr17:27970224-27971226	FALSE	FALSE	TRUE	K562
LYRM9	-	chr17:27878314-27893365	K562.enhancer.intergenic.2630	chr17:28250698-28252189	enhancer.intergenic.merged.22609	chr17:28250698-28252189	FALSE	FALSE	TRUE	K562
TLR5	-	chr1:223109404-223143248	K562.enhancer.intergenic.260	chr1:223233231-223234548	enhancer.intergenic.merged.2262	chr1:223233231-223234548	FALSE	FALSE	TRUE	K562
SUSD4	-	chr1:223220831-223364176	K562.enhancer.intergenic.260	chr1:223233231-223234548	enhancer.intergenic.merged.2262	chr1:223233231-223234548	FALSE	FALSE	TRUE	K562
GOSR1	+	chr17:30477408-30527592	K562.enhancer.intergenic.2633	chr17:30730417-30732025	enhancer.intergenic.merged.22623	chr17:30729134-30732701	FALSE	TRUE	TRUE	K562
CRLF3	-	chr17:30782684-30824692	K562.enhancer.intergenic.2633	chr17:30730417-30732025	enhancer.intergenic.merged.22623	chr17:30729134-30732701	TRUE	TRUE	TRUE	K562
ATAD5	+	chr17:30831966-30895869	K562.enhancer.intergenic.2633	chr17:30730417-30732025	enhancer.intergenic.merged.22623	chr17:30729134-30732701	FALSE	FALSE	TRUE	K562
C17orf75	-	chr17:32328441-32342173	K562.enhancer.intergenic.2637	chr17:32345701-32346916	enhancer.intergenic.merged.22655	chr17:32345701-32346916	FALSE	TRUE	TRUE	K562
MYO1D	-	chr17:32492522-32877124	K562.enhancer.intergenic.2638	chr17:32896984-32898097	enhancer.intergenic.merged.22657	chr17:32896984-32898097	TRUE	TRUE	TRUE	K562
FBXO28	+	chr1:224114111-224162047	K562.enhancer.intergenic.261	chr1:223992080-223993260	enhancer.intergenic.merged.2266	chr1:223991950-223994507	TRUE	TRUE	TRUE	K562
DEGS1	+	chr1:224183240-224193441	K562.enhancer.intergenic.261	chr1:223992080-223993260	enhancer.intergenic.merged.2266	chr1:223991950-223994507	FALSE	FALSE	TRUE	K562
TAF15	+	chr17:35809484-35847242	K562.enhancer.intergenic.2639	chr17:35565238-35566609	enhancer.intergenic.merged.22669	chr17:35565238-35566609	FALSE	FALSE	TRUE	K562
RDM1	-	chr17:35918080-35930776	K562.enhancer.intergenic.2639	chr17:35565238-35566609	enhancer.intergenic.merged.22669	chr17:35565238-35566609	FALSE	FALSE	TRUE	K562
PEX12	-	chr17:35574795-35578571	K562.enhancer.intergenic.2640	chr17:35566662-35568371	enhancer.intergenic.merged.22670	chr17:35566662-35568424	TRUE	TRUE	TRUE	K562
TAF15	+	chr17:35809484-35847242	K562.enhancer.intergenic.2640	chr17:35566662-35568371	enhancer.intergenic.merged.22670	chr17:35566662-35568424	FALSE	FALSE	TRUE	K562
ZNHIT3	+	chr17:36486627-36499312	K562.enhancer.intergenic.2642	chr17:36721799-36722830	enhancer.intergenic.merged.22679	chr17:36721716-36723114	FALSE	FALSE	TRUE	K562
PCGF2	-	chr17:38733898-38748336	K562.enhancer.intergenic.2644	chr17:38256828-38258101	enhancer.intergenic.merged.22698	chr17:38255552-38258415	FALSE	FALSE	TRUE	K562
PSMB3	+	chr17:38752741-38764225	K562.enhancer.intergenic.2644	chr17:38256828-38258101	enhancer.intergenic.merged.22698	chr17:38255552-38258415	FALSE	FALSE	TRUE	K562
SOCS7	+	chr17:38351844-38405593	K562.enhancer.intergenic.2645	chr17:38350301-38351533	enhancer.intergenic.merged.22699	chr17:38350301-38351533	TRUE	TRUE	TRUE	K562
SRCIN1	-	chr17:38530031-38605952	K562.enhancer.intergenic.2645	chr17:38350301-38351533	enhancer.intergenic.merged.22699	chr17:38350301-38351533	FALSE	FALSE	TRUE	K562
EPOP	-	chr17:38671703-38674957	K562.enhancer.intergenic.2645	chr17:38350301-38351533	enhancer.intergenic.merged.22699	chr17:38350301-38351533	FALSE	FALSE	TRUE	K562
FBXL20	-	chr17:39252663-39402556	K562.enhancer.intergenic.2648	chr17:39002745-39003935	enhancer.intergenic.merged.22706	chr17:39002745-39003935	FALSE	FALSE	TRUE	K562
FBXL20	-	chr17:39252663-39402556	K562.enhancer.intergenic.2650	chr17:39753805-39755075	enhancer.intergenic.merged.22712	chr17:39753490-39755076	FALSE	FALSE	TRUE	K562
MED1	-	chr17:39404285-39451263	K562.enhancer.intergenic.2650	chr17:39753805-39755075	enhancer.intergenic.merged.22712	chr17:39753490-39755076	FALSE	FALSE	TRUE	K562
STARD3	+	chr17:39637080-39664201	K562.enhancer.intergenic.2650	chr17:39753805-39755075	enhancer.intergenic.merged.22712	chr17:39753490-39755076	FALSE	FALSE	TRUE	K562
PNMT	+	chr17:39668453-39670475	K562.enhancer.intergenic.2650	chr17:39753805-39755075	enhancer.intergenic.merged.22712	chr17:39753490-39755076	FALSE	FALSE	TRUE	K562
MIEN1	-	chr17:39728500-39730563	K562.enhancer.intergenic.2650	chr17:39753805-39755075	enhancer.intergenic.merged.22712	chr17:39753490-39755076	TRUE	TRUE	TRUE	K562
IKZF3	-	chr17:39757715-39864312	K562.enhancer.intergenic.2650	chr17:39753805-39755075	enhancer.intergenic.merged.22712	chr17:39753490-39755076	FALSE	TRUE	TRUE	K562
MED24	-	chr17:40019104-40054408	K562.enhancer.intergenic.2650	chr17:39753805-39755075	enhancer.intergenic.merged.22712	chr17:39753490-39755076	FALSE	FALSE	TRUE	K562
RAPGEFL1	+	chr17:40177010-40195656	K562.enhancer.intergenic.2651	chr17:40112908-40114441	enhancer.intergenic.merged.22716	chr17:40111302-40114891	FALSE	FALSE	TRUE	K562
KRTAP4-7	+	chr17:41084207-41085144	K562.enhancer.intergenic.2652	chr17:41499626-41500653	enhancer.intergenic.merged.22751	chr17:41498170-41500846	FALSE	FALSE	TRUE	K562
KRTAP4-9	+	chr17:41105389-41106488	K562.enhancer.intergenic.2652	chr17:41499626-41500653	enhancer.intergenic.merged.22751	chr17:41498170-41500846	FALSE	FALSE	TRUE	K562
KRTAP4-12	-	chr17:41123091-41124182	K562.enhancer.intergenic.2652	chr17:41499626-41500653	enhancer.intergenic.merged.22751	chr17:41498170-41500846	FALSE	FALSE	TRUE	K562
P3H4	-	chr17:41801953-41811949	K562.enhancer.intergenic.2652	chr17:41499626-41500653	enhancer.intergenic.merged.22751	chr17:41498170-41500846	FALSE	FALSE	TRUE	K562
FKBP10	+	chr17:41812710-41823217	K562.enhancer.intergenic.2652	chr17:41499626-41500653	enhancer.intergenic.merged.22751	chr17:41498170-41500846	FALSE	FALSE	TRUE	K562
P3H4	-	chr17:41801953-41811949	K562.enhancer.intergenic.2653	chr17:41665375-41667146	enhancer.intergenic.merged.22762	chr17:41665368-41667380	FALSE	FALSE	TRUE	K562
STAT5B	-	chr17:42199177-42276406	K562.enhancer.intergenic.2655	chr17:42090760-42091828	enhancer.intergenic.merged.22768	chr17:42090760-42091828	FALSE	FALSE	TRUE	K562
HCRT	-	chr17:42184060-42185452	K562.enhancer.intergenic.2656	chr17:42182919-42184700	enhancer.intergenic.merged.22769	chr17:42182909-42184700	TRUE	TRUE	TRUE	K562
GHDC	-	chr17:42189087-42194494	K562.enhancer.intergenic.2656	chr17:42182919-42184700	enhancer.intergenic.merged.22769	chr17:42182909-42184700	FALSE	FALSE	TRUE	K562
STAT5B	-	chr17:42199177-42276406	K562.enhancer.intergenic.2656	chr17:42182919-42184700	enhancer.intergenic.merged.22769	chr17:42182909-42184700	FALSE	FALSE	TRUE	K562
AOC3	+	chr17:42851184-42858130	K562.enhancer.intergenic.2658	chr17:42534624-42536125	enhancer.intergenic.merged.22776	chr17:42533327-42536141	FALSE	FALSE	TRUE	K562
HSD17B1	+	chr17:42552923-42555214	K562.enhancer.intergenic.2659	chr17:42548428-42549615	enhancer.intergenic.merged.22777	chr17:42547135-42553090	TRUE	TRUE	TRUE	K562
AARSD1	-	chr17:42950526-42964454	K562.enhancer.intergenic.2662	chr17:43321348-43322939	enhancer.intergenic.merged.22790	chr17:43320979-43323969	FALSE	FALSE	TRUE	K562
RPL27	+	chr17:42998273-43002959	K562.enhancer.intergenic.2662	chr17:43321348-43322939	enhancer.intergenic.merged.22790	chr17:43320979-43323969	FALSE	FALSE	TRUE	K562
NBR1	+	chr17:43170409-43211688	K562.enhancer.intergenic.2669	chr17:43388473-43389962	enhancer.intergenic.merged.22806	chr17:43387822-43389965	FALSE	FALSE	TRUE	K562
FAM171A2	-	chr17:44353215-44363853	K562.enhancer.intergenic.2671	chr17:44137625-44139212	enhancer.intergenic.merged.22820	chr17:44137622-44139432	FALSE	FALSE	TRUE	K562
G6PC3	+	chr17:44070730-44076344	K562.enhancer.intergenic.2672	chr17:44165301-44168739	enhancer.intergenic.merged.22821	chr17:44163812-44169979	FALSE	FALSE	TRUE	K562
G6PC3	+	chr17:44070730-44076344	K562.enhancer.intergenic.2673	chr17:44185448-44186750	enhancer.intergenic.merged.22823	chr17:44185434-44186750	FALSE	FALSE	TRUE	K562
C17orf53	+	chr17:44141930-44162476	K562.enhancer.intergenic.2673	chr17:44185448-44186750	enhancer.intergenic.merged.22823	chr17:44185434-44186750	FALSE	TRUE	TRUE	K562
UBTF	-	chr17:44205040-44220882	K562.enhancer.intergenic.2674	chr17:44219872-44221795	enhancer.intergenic.merged.22824	chr17:44219872-44221795	TRUE	TRUE	TRUE	K562
GJC1	-	chr17:44798448-44830811	K562.enhancer.intergenic.2677	chr17:45154674-45156040	enhancer.intergenic.merged.22837	chr17:45154674-45156322	FALSE	FALSE	TRUE	K562
MAP3K14	-	chr17:45263119-45317020	K562.enhancer.intergenic.2677	chr17:45154674-45156040	enhancer.intergenic.merged.22837	chr17:45154674-45156322	FALSE	FALSE	TRUE	K562
KANSL1	-	chr17:46029916-46225374	K562.enhancer.intergenic.2681	chr17:46500634-46502338	enhancer.intergenic.merged.22855	chr17:46491417-46503880	FALSE	TRUE	TRUE	K562
ARL17B	-	chr17:46274184-46361787	K562.enhancer.intergenic.2681	chr17:46500634-46502338	enhancer.intergenic.merged.22855	chr17:46491417-46503880	FALSE	FALSE	TRUE	K562
LRRC37A2	+	chr17:46512710-46555648	K562.enhancer.intergenic.2681	chr17:46500634-46502338	enhancer.intergenic.merged.22855	chr17:46491417-46503880	FALSE	FALSE	TRUE	K562
ARL17A	-	chr17:46508679-46579722	K562.enhancer.intergenic.2681	chr17:46500634-46502338	enhancer.intergenic.merged.22855	chr17:46491417-46503880	FALSE	FALSE	TRUE	K562
GOSR2	+	chr17:46923117-46967000	K562.enhancer.intergenic.2682	chr17:47098461-47100855	enhancer.intergenic.merged.22868	chr17:47098460-47101051	FALSE	TRUE	TRUE	K562
MYL4	+	chr17:47209062-47223679	K562.enhancer.intergenic.2682	chr17:47098461-47100855	enhancer.intergenic.merged.22868	chr17:47098460-47101051	FALSE	FALSE	TRUE	K562
CDC27	-	chr17:47117703-47189295	K562.enhancer.intergenic.2683	chr17:47491975-47493204	enhancer.intergenic.merged.22879	chr17:47491932-47493614	FALSE	FALSE	TRUE	K562
CDK5RAP3	+	chr17:47970528-47981786	K562.enhancer.intergenic.2684	chr17:48442396-48443497	enhancer.intergenic.merged.22895	chr17:48442054-48443497	FALSE	FALSE	TRUE	K562
UBE2Z	+	chr17:48908407-48929056	K562.enhancer.intergenic.2686	chr17:48491255-48493118	enhancer.intergenic.merged.22898	chr17:48481808-48493120	FALSE	FALSE	TRUE	K562
TUBD1	-	chr17:59859479-59892945	K562.enhancer.intergenic.2697	chr17:59852478-59853701	enhancer.intergenic.merged.23005	chr17:59852196-59855244	TRUE	TRUE	TRUE	K562
PITPNC1	+	chr17:67377281-67697256	K562.enhancer.intergenic.2705	chr17:67751926-67753393	enhancer.intergenic.merged.23130	chr17:67751926-67753393	FALSE	FALSE	TRUE	K562
AMZ2	+	chr17:68206129-68257164	K562.enhancer.intergenic.2706	chr17:67754264-67755919	enhancer.intergenic.merged.23131	chr17:67754264-67755919	FALSE	FALSE	TRUE	K562
GPRC5C	+	chr17:74432088-74451658	K562.enhancer.intergenic.2711	chr17:74426301-74427501	enhancer.intergenic.merged.23247	chr17:74426301-74428864	TRUE	TRUE	TRUE	K562
TTYH2	+	chr17:74213571-74262020	K562.enhancer.intergenic.2712	chr17:74453381-74454935	enhancer.intergenic.merged.23249	chr17:74453323-74454981	FALSE	FALSE	TRUE	K562
GPRC5C	+	chr17:74432088-74451658	K562.enhancer.intergenic.2712	chr17:74453381-74454935	enhancer.intergenic.merged.23249	chr17:74453323-74454981	TRUE	TRUE	TRUE	K562
USH1G	-	chr17:74916083-74923255	K562.enhancer.intergenic.2712	chr17:74453381-74454935	enhancer.intergenic.merged.23249	chr17:74453323-74454981	FALSE	FALSE	TRUE	K562
OTOP2	+	chr17:74924275-74933911	K562.enhancer.intergenic.2713	chr17:74873501-74874706	enhancer.intergenic.merged.23254	chr17:74873215-74874706	FALSE	FALSE	TRUE	K562
MRPL58	+	chr17:75012670-75021261	K562.enhancer.intergenic.2713	chr17:74873501-74874706	enhancer.intergenic.merged.23254	chr17:74873215-74874706	FALSE	FALSE	TRUE	K562
ATP5PD	-	chr17:75038863-75046969	K562.enhancer.intergenic.2713	chr17:74873501-74874706	enhancer.intergenic.merged.23254	chr17:74873215-74874706	FALSE	FALSE	TRUE	K562
NT5C	-	chr17:75130225-75131795	K562.enhancer.intergenic.2713	chr17:74873501-74874706	enhancer.intergenic.merged.23254	chr17:74873215-74874706	FALSE	FALSE	TRUE	K562
GGA3	-	chr17:75236599-75262363	K562.enhancer.intergenic.2713	chr17:74873501-74874706	enhancer.intergenic.merged.23254	chr17:74873215-74874706	FALSE	FALSE	TRUE	K562
MIF4GD	-	chr17:75266228-75271292	K562.enhancer.intergenic.2713	chr17:74873501-74874706	enhancer.intergenic.merged.23254	chr17:74873215-74874706	FALSE	FALSE	TRUE	K562
GGA3	-	chr17:75236599-75262363	K562.enhancer.intergenic.2714	chr17:74981797-74982889	enhancer.intergenic.merged.23256	chr17:74981779-74983157	FALSE	FALSE	TRUE	K562
WBP2	-	chr17:75845699-75856436	K562.enhancer.intergenic.2716	chr17:75857288-75859329	enhancer.intergenic.merged.23263	chr17:75857288-75859329	TRUE	TRUE	TRUE	K562
UBALD2	+	chr17:76265348-76271298	K562.enhancer.intergenic.2716	chr17:75857288-75859329	enhancer.intergenic.merged.23263	chr17:75857288-75859329	FALSE	FALSE	TRUE	K562
SRSF2	-	chr17:76734115-76737411	K562.enhancer.intergenic.2717	chr17:76557131-76558317	enhancer.intergenic.merged.23274	chr17:76552502-76558827	FALSE	FALSE	TRUE	K562
SRSF2	-	chr17:76734115-76737411	K562.enhancer.intergenic.2719	chr17:77087685-77089108	enhancer.intergenic.merged.23283	chr17:77087685-77089841	FALSE	FALSE	TRUE	K562
SEC14L1	+	chr17:77088685-77217101	K562.enhancer.intergenic.2720	chr17:77123621-77124983	enhancer.intergenic.merged.23285	chr17:77123107-77125239	TRUE	TRUE	TRUE	K562
CBX2	+	chr17:79778148-79787983	K562.enhancer.intergenic.2727	chr17:79798998-79803324	enhancer.intergenic.merged.23324	chr17:79798142-79803324	FALSE	FALSE	TRUE	K562
CBX8	-	chr17:79792132-79797077	K562.enhancer.intergenic.2727	chr17:79798998-79803324	enhancer.intergenic.merged.23324	chr17:79798142-79803324	TRUE	TRUE	TRUE	K562
CBX4	-	chr17:79833156-79839440	K562.enhancer.intergenic.2727	chr17:79798998-79803324	enhancer.intergenic.merged.23324	chr17:79798142-79803324	FALSE	TRUE	TRUE	K562
CBX2	+	chr17:79778148-79787983	K562.enhancer.intergenic.2728	chr17:79809706-79812253	enhancer.intergenic.merged.23326	chr17:79809014-79815517	FALSE	FALSE	TRUE	K562
LOC100130370	-	chr17:81375432-81385382	K562.enhancer.intergenic.2736	chr17:81308734-81309932	enhancer.intergenic.merged.23359	chr17:81308734-81309932	FALSE	FALSE	TRUE	K562
FSCN2	+	chr17:81528377-81537130	K562.enhancer.intergenic.2737	chr17:81345512-81346874	enhancer.intergenic.merged.23363	chr17:81341488-81347184	FALSE	FALSE	TRUE	K562
LOC100130370	-	chr17:81375432-81385382	K562.enhancer.intergenic.2738	chr17:81471582-81472626	enhancer.intergenic.merged.23372	chr17:81471582-81472626	FALSE	FALSE	TRUE	K562
BAHCC1	+	chr17:81399374-81466331	K562.enhancer.intergenic.2738	chr17:81471582-81472626	enhancer.intergenic.merged.23372	chr17:81471582-81472626	FALSE	TRUE	TRUE	K562
OXLD1	-	chr17:81665036-81666605	K562.enhancer.intergenic.2738	chr17:81471582-81472626	enhancer.intergenic.merged.23372	chr17:81471582-81472626	FALSE	FALSE	TRUE	K562
NOTUM	-	chr17:81952507-81961187	K562.enhancer.intergenic.2738	chr17:81471582-81472626	enhancer.intergenic.merged.23372	chr17:81471582-81472626	FALSE	FALSE	TRUE	K562
LOC100130370	-	chr17:81375432-81385382	K562.enhancer.intergenic.2739	chr17:81486141-81488457	enhancer.intergenic.merged.23374	chr17:81485677-81488776	FALSE	FALSE	TRUE	K562
BAHCC1	+	chr17:81399374-81466331	K562.enhancer.intergenic.2739	chr17:81486141-81488457	enhancer.intergenic.merged.23374	chr17:81485677-81488776	FALSE	TRUE	TRUE	K562
OXLD1	-	chr17:81665036-81666605	K562.enhancer.intergenic.2739	chr17:81486141-81488457	enhancer.intergenic.merged.23374	chr17:81485677-81488776	FALSE	FALSE	TRUE	K562
NOTUM	-	chr17:81952507-81961187	K562.enhancer.intergenic.2739	chr17:81486141-81488457	enhancer.intergenic.merged.23374	chr17:81485677-81488776	FALSE	FALSE	TRUE	K562
LOC100130370	-	chr17:81375432-81385382	K562.enhancer.intergenic.2740	chr17:81493909-81495662	enhancer.intergenic.merged.23375	chr17:81490403-81496168	FALSE	FALSE	TRUE	K562
BAHCC1	+	chr17:81399374-81466331	K562.enhancer.intergenic.2740	chr17:81493909-81495662	enhancer.intergenic.merged.23375	chr17:81490403-81496168	FALSE	TRUE	TRUE	K562
OXLD1	-	chr17:81665036-81666605	K562.enhancer.intergenic.2740	chr17:81493909-81495662	enhancer.intergenic.merged.23375	chr17:81490403-81496168	FALSE	FALSE	TRUE	K562
NOTUM	-	chr17:81952507-81961187	K562.enhancer.intergenic.2740	chr17:81493909-81495662	enhancer.intergenic.merged.23375	chr17:81490403-81496168	FALSE	FALSE	TRUE	K562
FSCN2	+	chr17:81528377-81537130	K562.enhancer.intergenic.2741	chr17:81531039-81532301	enhancer.intergenic.merged.23377	chr17:81531039-81532301	FALSE	FALSE	TRUE	K562
NOTUM	-	chr17:81952507-81961187	K562.enhancer.intergenic.2742	chr17:81967501-81968586	enhancer.intergenic.merged.23382	chr17:81967501-81968586	TRUE	TRUE	TRUE	K562
DCXR	-	chr17:82035858-82037697	K562.enhancer.intergenic.2742	chr17:81967501-81968586	enhancer.intergenic.merged.23382	chr17:81967501-81968586	FALSE	FALSE	TRUE	K562
SLC16A3	+	chr17:82228406-82239499	K562.enhancer.intergenic.2743	chr17:82230398-82232637	enhancer.intergenic.merged.23391	chr17:82230398-82232880	FALSE	FALSE	TRUE	K562
TEX19	+	chr17:82359247-82363775	K562.enhancer.intergenic.2744	chr17:82289877-82291303	enhancer.intergenic.merged.23393	chr17:82289877-82291303	FALSE	TRUE	TRUE	K562
RAB40B	-	chr17:82654973-82698698	K562.enhancer.intergenic.2746	chr17:82338098-82339674	enhancer.intergenic.merged.23397	chr17:82336814-82340364	FALSE	FALSE	TRUE	K562
FN3K	+	chr17:82735615-82751196	K562.enhancer.intergenic.2746	chr17:82338098-82339674	enhancer.intergenic.merged.23397	chr17:82336814-82340364	FALSE	FALSE	TRUE	K562
NOTUM	-	chr17:81952507-81961187	K562.enhancer.intergenic.2747	chr17:82342754-82345917	enhancer.intergenic.merged.23398	chr17:82342754-82345917	FALSE	FALSE	TRUE	K562
FN3K	+	chr17:82735615-82751196	K562.enhancer.intergenic.2747	chr17:82342754-82345917	enhancer.intergenic.merged.23398	chr17:82342754-82345917	FALSE	FALSE	TRUE	K562
TEX19	+	chr17:82359247-82363775	K562.enhancer.intergenic.2748	chr17:82367368-82368680	enhancer.intergenic.merged.23399	chr17:82367339-82368680	TRUE	TRUE	TRUE	K562
RNF187	+	chr1:228487382-228496188	K562.enhancer.intergenic.269	chr1:228485664-228487348	enhancer.intergenic.merged.2342	chr1:228485657-228487348	TRUE	TRUE	TRUE	K562
YES1	-	chr18:721588-812242	K562.enhancer.intergenic.2750	chr18:816901-818101	enhancer.intergenic.merged.23422	chr18:816901-818101	TRUE	TRUE	TRUE	K562
YES1	-	chr18:721588-812242	K562.enhancer.intergenic.2751	chr18:830614-832142	enhancer.intergenic.merged.23423	chr18:830036-832142	TRUE	TRUE	TRUE	K562
TGIF1	+	chr18:3411927-3459980	K562.enhancer.intergenic.2761	chr18:3593298-3597534	enhancer.intergenic.merged.23460	chr18:3593015-3597534	TRUE	TRUE	TRUE	K562
TGIF1	+	chr18:3411927-3459980	K562.enhancer.intergenic.2762	chr18:3597906-3599263	enhancer.intergenic.merged.23461	chr18:3597906-3599263	TRUE	TRUE	TRUE	K562
TGIF1	+	chr18:3411927-3459980	K562.enhancer.intergenic.2763	chr18:3600732-3608272	enhancer.intergenic.merged.23462	chr18:3600732-3608272	TRUE	TRUE	TRUE	K562
TGIF1	+	chr18:3411927-3459980	K562.enhancer.intergenic.2764	chr18:3614601-3616098	enhancer.intergenic.merged.23463	chr18:3614601-3616098	TRUE	TRUE	TRUE	K562
TGIF1	+	chr18:3411927-3459980	K562.enhancer.intergenic.2765	chr18:3622778-3626828	enhancer.intergenic.merged.23464	chr18:3621081-3626828	TRUE	TRUE	TRUE	K562
TGIF1	+	chr18:3411927-3459980	K562.enhancer.intergenic.2766	chr18:3652389-3656261	enhancer.intergenic.merged.23465	chr18:3652380-3656261	TRUE	TRUE	TRUE	K562
TGIF1	+	chr18:3411927-3459980	K562.enhancer.intergenic.2768	chr18:3663981-3666617	enhancer.intergenic.merged.23467	chr18:3663981-3666695	TRUE	TRUE	TRUE	K562
MTCL1	+	chr18:8717381-8832778	K562.enhancer.intergenic.2771	chr18:8704578-8706120	enhancer.intergenic.merged.23481	chr18:8701133-8706180	TRUE	TRUE	TRUE	K562
RAB31	+	chr18:9708301-9862551	K562.enhancer.intergenic.2777	chr18:9868781-9870368	enhancer.intergenic.merged.23504	chr18:9868781-9870701	FALSE	TRUE	TRUE	K562
TXNDC2	+	chr18:9885973-9889275	K562.enhancer.intergenic.2777	chr18:9868781-9870368	enhancer.intergenic.merged.23504	chr18:9868781-9870701	TRUE	TRUE	TRUE	K562
RAB31	+	chr18:9708301-9862551	K562.enhancer.intergenic.2778	chr18:9876320-9877782	enhancer.intergenic.merged.23505	chr18:9876004-9877908	FALSE	TRUE	TRUE	K562
TXNDC2	+	chr18:9885973-9889275	K562.enhancer.intergenic.2778	chr18:9876320-9877782	enhancer.intergenic.merged.23505	chr18:9876004-9877908	TRUE	TRUE	TRUE	K562
TXNDC2	+	chr18:9885973-9889275	K562.enhancer.intergenic.2779	chr18:9897003-9898567	enhancer.intergenic.merged.23506	chr18:9897003-9899662	TRUE	TRUE	TRUE	K562
TXNDC2	+	chr18:9885973-9889275	K562.enhancer.intergenic.2780	chr18:9898605-9899662	enhancer.intergenic.merged.23506	chr18:9897003-9899662	TRUE	TRUE	TRUE	K562
VAPA	+	chr18:9914016-9960021	K562.enhancer.intergenic.2779	chr18:9897003-9898567	enhancer.intergenic.merged.23506	chr18:9897003-9899662	FALSE	TRUE	TRUE	K562
VAPA	+	chr18:9914016-9960021	K562.enhancer.intergenic.2780	chr18:9898605-9899662	enhancer.intergenic.merged.23506	chr18:9897003-9899662	FALSE	TRUE	TRUE	K562
MIB1	+	chr18:21741329-21870957	K562.enhancer.intergenic.2787	chr18:21735136-21736321	enhancer.intergenic.merged.23575	chr18:21735136-21736321	TRUE	TRUE	TRUE	K562
SETBP1	+	chr18:44680073-45068510	K562.enhancer.intergenic.2792	chr18:45050805-45052122	enhancer.intergenic.merged.23702	chr18:45050805-45052122	FALSE	FALSE	TRUE	K562
SETBP1	+	chr18:44680073-45068510	K562.enhancer.intergenic.2793	chr18:45053263-45064424	enhancer.intergenic.merged.23703	chr18:45053263-45064424	FALSE	FALSE	TRUE	K562
SMAD7	-	chr18:48919853-48950711	K562.enhancer.intergenic.2794	chr18:48895725-48897474	enhancer.intergenic.merged.23733	chr18:48895725-48898737	TRUE	TRUE	TRUE	K562
DYM	-	chr18:49041474-49460645	K562.enhancer.intergenic.2796	chr18:49815780-49817191	enhancer.intergenic.merged.23748	chr18:49815780-49817191	FALSE	FALSE	TRUE	K562
ACAA2	-	chr18:49782164-49813533	K562.enhancer.intergenic.2796	chr18:49815780-49817191	enhancer.intergenic.merged.23748	chr18:49815780-49817191	TRUE	TRUE	TRUE	K562
MYO5B	-	chr18:49822789-50195147	K562.enhancer.intergenic.2796	chr18:49815780-49817191	enhancer.intergenic.merged.23748	chr18:49815780-49817191	FALSE	FALSE	TRUE	K562
ACAA2	-	chr18:49782164-49813533	K562.enhancer.intergenic.2797	chr18:49821101-49822301	enhancer.intergenic.merged.23749	chr18:49821060-49822393	TRUE	TRUE	TRUE	K562
MYO5B	-	chr18:49822789-50195147	K562.enhancer.intergenic.2797	chr18:49821101-49822301	enhancer.intergenic.merged.23749	chr18:49821060-49822393	FALSE	FALSE	TRUE	K562
ME2	+	chr18:50879118-50954257	K562.enhancer.intergenic.2798	chr18:51015101-51016301	enhancer.intergenic.merged.23753	chr18:51004863-51018363	FALSE	FALSE	TRUE	K562
ELAC1	+	chr18:50968040-50988121	K562.enhancer.intergenic.2798	chr18:51015101-51016301	enhancer.intergenic.merged.23753	chr18:51004863-51018363	FALSE	TRUE	TRUE	K562
SMAD4	+	chr18:51030213-51085042	K562.enhancer.intergenic.2798	chr18:51015101-51016301	enhancer.intergenic.merged.23753	chr18:51004863-51018363	TRUE	TRUE	TRUE	K562
TSNAX	+	chr1:231528669-231566524	K562.enhancer.intergenic.275	chr1:231045435-231046799	enhancer.intergenic.merged.2379	chr1:231045435-231046799	FALSE	FALSE	TRUE	K562
ARV1	+	chr1:230979094-231000733	K562.enhancer.intergenic.276	chr1:231048920-231050071	enhancer.intergenic.merged.2380	chr1:231048920-231050071	FALSE	FALSE	TRUE	K562
FAM89A	-	chr1:231018958-231040254	K562.enhancer.intergenic.276	chr1:231048920-231050071	enhancer.intergenic.merged.2380	chr1:231048920-231050071	TRUE	TRUE	TRUE	K562
MALT1	+	chr18:58671465-58754477	K562.enhancer.intergenic.2806	chr18:58666817-58668501	enhancer.intergenic.merged.23801	chr18:58666817-58668501	TRUE	TRUE	TRUE	K562
LOC101927322	-	chr18:58670009-58671873	K562.enhancer.intergenic.2806	chr18:58666817-58668501	enhancer.intergenic.merged.23801	chr18:58666817-58668501	FALSE	FALSE	TRUE	K562
BCL2	-	chr18:63123346-63319380	K562.enhancer.intergenic.2808	chr18:63167979-63169946	enhancer.intergenic.merged.23850	chr18:63167979-63169977	TRUE	TRUE	TRUE	K562
BCL2	-	chr18:63123346-63319380	K562.enhancer.intergenic.2809	chr18:63197068-63201073	enhancer.intergenic.merged.23851	chr18:63197068-63201073	TRUE	TRUE	TRUE	K562
BCL2	-	chr18:63123346-63319380	K562.enhancer.intergenic.2810	chr18:63205475-63217109	enhancer.intergenic.merged.23852	chr18:63205475-63217109	TRUE	TRUE	TRUE	K562
BCL2	-	chr18:63123346-63319380	K562.enhancer.intergenic.2811	chr18:63217412-63222052	enhancer.intergenic.merged.23853	chr18:63217412-63222052	TRUE	TRUE	TRUE	K562
BCL2	-	chr18:63123346-63319380	K562.enhancer.intergenic.2812	chr18:63224654-63225787	enhancer.intergenic.merged.23854	chr18:63224654-63225787	TRUE	TRUE	TRUE	K562
BCL2	-	chr18:63123346-63319380	K562.enhancer.intergenic.2813	chr18:63227458-63232786	enhancer.intergenic.merged.23855	chr18:63227458-63232786	TRUE	TRUE	TRUE	K562
BCL2	-	chr18:63123346-63319380	K562.enhancer.intergenic.2814	chr18:63234235-63235516	enhancer.intergenic.merged.23856	chr18:63234235-63235516	TRUE	TRUE	TRUE	K562
BCL2	-	chr18:63123346-63319380	K562.enhancer.intergenic.2815	chr18:63242455-63244650	enhancer.intergenic.merged.23857	chr18:63242455-63244650	TRUE	TRUE	TRUE	K562
BCL2	-	chr18:63123346-63319380	K562.enhancer.intergenic.2816	chr18:63253627-63255034	enhancer.intergenic.merged.23858	chr18:63253627-63255034	TRUE	TRUE	TRUE	K562
BCL2	-	chr18:63123346-63319380	K562.enhancer.intergenic.2817	chr18:63257044-63258333	enhancer.intergenic.merged.23859	chr18:63257044-63258333	TRUE	TRUE	TRUE	K562
SLC66A2	-	chr18:79902420-79951653	K562.enhancer.intergenic.2822	chr18:79955501-79956701	enhancer.intergenic.merged.23932	chr18:79955501-79956701	TRUE	TRUE	TRUE	K562
ARID3A	+	chr19:926035-975939	K562.enhancer.intergenic.2823	chr19:487653-491316	enhancer.intergenic.merged.23942	chr19:487653-492108	FALSE	FALSE	TRUE	K562
CFD	+	chr19:859664-863641	K562.enhancer.intergenic.2825	chr19:698301-699501	enhancer.intergenic.merged.23948	chr19:698301-699501	FALSE	FALSE	TRUE	K562
MED16	-	chr19:867963-893187	K562.enhancer.intergenic.2827	chr19:1193965-1194985	enhancer.intergenic.merged.23960	chr19:1193701-1194985	FALSE	FALSE	TRUE	K562
R3HDM4	-	chr19:896503-913219	K562.enhancer.intergenic.2827	chr19:1193965-1194985	enhancer.intergenic.merged.23960	chr19:1193701-1194985	FALSE	FALSE	TRUE	K562
SBNO2	-	chr19:1107638-1174268	K562.enhancer.intergenic.2827	chr19:1193965-1194985	enhancer.intergenic.merged.23960	chr19:1193701-1194985	FALSE	TRUE	TRUE	K562
UQCR11	-	chr19:1597169-1605462	K562.enhancer.intergenic.2827	chr19:1193965-1194985	enhancer.intergenic.merged.23960	chr19:1193701-1194985	FALSE	FALSE	TRUE	K562
KISS1R	+	chr19:917333-921005	K562.enhancer.intergenic.2828	chr19:1238915-1240822	enhancer.intergenic.merged.23961	chr19:1238915-1240901	FALSE	FALSE	TRUE	K562
ARID3A	+	chr19:926035-975939	K562.enhancer.intergenic.2828	chr19:1238915-1240822	enhancer.intergenic.merged.23961	chr19:1238915-1240901	FALSE	FALSE	TRUE	K562
REEP6	+	chr19:1491181-1497927	K562.enhancer.intergenic.2828	chr19:1238915-1240822	enhancer.intergenic.merged.23961	chr19:1238915-1240901	FALSE	FALSE	TRUE	K562
ARID3A	+	chr19:926035-975939	K562.enhancer.intergenic.2829	chr19:1307129-1308405	enhancer.intergenic.merged.23964	chr19:1307129-1308405	FALSE	FALSE	TRUE	K562
REEP6	+	chr19:1491181-1497927	K562.enhancer.intergenic.2829	chr19:1307129-1308405	enhancer.intergenic.merged.23964	chr19:1307129-1308405	FALSE	FALSE	TRUE	K562
ARID3A	+	chr19:926035-975939	K562.enhancer.intergenic.2830	chr19:1321575-1325863	enhancer.intergenic.merged.23965	chr19:1321575-1325863	FALSE	FALSE	TRUE	K562
REEP6	+	chr19:1491181-1497927	K562.enhancer.intergenic.2830	chr19:1321575-1325863	enhancer.intergenic.merged.23965	chr19:1321575-1325863	FALSE	FALSE	TRUE	K562
REEP6	+	chr19:1491181-1497927	K562.enhancer.intergenic.2831	chr19:1702297-1703301	enhancer.intergenic.merged.23973	chr19:1702297-1703301	FALSE	FALSE	TRUE	K562
OAZ1	+	chr19:2269486-2273488	K562.enhancer.intergenic.2835	chr19:2262890-2264116	enhancer.intergenic.merged.23983	chr19:2262890-2264116	TRUE	TRUE	TRUE	K562
LSM7	-	chr19:2321521-2328586	K562.enhancer.intergenic.2835	chr19:2262890-2264116	enhancer.intergenic.merged.23983	chr19:2262890-2264116	FALSE	FALSE	TRUE	K562
GNG7	-	chr19:2511219-2702694	K562.enhancer.intergenic.2836	chr19:2506885-2507968	enhancer.intergenic.merged.23992	chr19:2506885-2508324	FALSE	FALSE	TRUE	K562
DIRAS1	-	chr19:2714567-2721372	K562.enhancer.intergenic.2837	chr19:2945169-2947418	enhancer.intergenic.merged.23999	chr19:2945161-2947418	FALSE	FALSE	TRUE	K562
ZNF554	+	chr19:2819868-2836735	K562.enhancer.intergenic.2837	chr19:2945169-2947418	enhancer.intergenic.merged.23999	chr19:2945161-2947418	FALSE	FALSE	TRUE	K562
ZNF77	-	chr19:2933218-2944971	K562.enhancer.intergenic.2838	chr19:2973984-2975380	enhancer.intergenic.merged.24000	chr19:2973984-2975380	TRUE	TRUE	TRUE	K562
SLC39A3	-	chr19:2732524-2740076	K562.enhancer.intergenic.2840	chr19:3046961-3048316	enhancer.intergenic.merged.24002	chr19:3046961-3048316	FALSE	FALSE	TRUE	K562
ZNF77	-	chr19:2933218-2944971	K562.enhancer.intergenic.2840	chr19:3046961-3048316	enhancer.intergenic.merged.24002	chr19:3046961-3048316	FALSE	TRUE	TRUE	K562
NFIC	+	chr19:3359630-3469217	K562.enhancer.intergenic.2841	chr19:3557501-3558722	enhancer.intergenic.merged.24011	chr19:3557501-3561383	FALSE	FALSE	TRUE	K562
NFIC	+	chr19:3359630-3469217	K562.enhancer.intergenic.2842	chr19:3560091-3561316	enhancer.intergenic.merged.24011	chr19:3557501-3561383	FALSE	FALSE	TRUE	K562
HMG20B	+	chr19:3572944-3579083	K562.enhancer.intergenic.2841	chr19:3557501-3558722	enhancer.intergenic.merged.24011	chr19:3557501-3561383	FALSE	TRUE	TRUE	K562
HMG20B	+	chr19:3572944-3579083	K562.enhancer.intergenic.2842	chr19:3560091-3561316	enhancer.intergenic.merged.24011	chr19:3557501-3561383	FALSE	TRUE	TRUE	K562
TBXA2R	-	chr19:3594506-3606875	K562.enhancer.intergenic.2841	chr19:3557501-3558722	enhancer.intergenic.merged.24011	chr19:3557501-3561383	FALSE	FALSE	TRUE	K562
TBXA2R	-	chr19:3594506-3606875	K562.enhancer.intergenic.2842	chr19:3560091-3561316	enhancer.intergenic.merged.24011	chr19:3557501-3561383	FALSE	FALSE	TRUE	K562
PIAS4	+	chr19:4007736-4039386	K562.enhancer.intergenic.2841	chr19:3557501-3558722	enhancer.intergenic.merged.24011	chr19:3557501-3561383	FALSE	FALSE	TRUE	K562
PIAS4	+	chr19:4007736-4039386	K562.enhancer.intergenic.2842	chr19:3560091-3561316	enhancer.intergenic.merged.24011	chr19:3557501-3561383	FALSE	FALSE	TRUE	K562
ATCAY	+	chr19:3880685-3928082	K562.enhancer.intergenic.2843	chr19:3987461-3988785	enhancer.intergenic.merged.24014	chr19:3987460-3991501	FALSE	FALSE	TRUE	K562
ATCAY	+	chr19:3880685-3928082	K562.enhancer.intergenic.2844	chr19:3989817-3990843	enhancer.intergenic.merged.24014	chr19:3987460-3991501	FALSE	FALSE	TRUE	K562
PIAS4	+	chr19:4007736-4039386	K562.enhancer.intergenic.2843	chr19:3987461-3988785	enhancer.intergenic.merged.24014	chr19:3987460-3991501	FALSE	TRUE	TRUE	K562
PIAS4	+	chr19:4007736-4039386	K562.enhancer.intergenic.2844	chr19:3989817-3990843	enhancer.intergenic.merged.24014	chr19:3987460-3991501	FALSE	TRUE	TRUE	K562
TBXA2R	-	chr19:3594506-3606875	K562.enhancer.intergenic.2845	chr19:4078812-4079901	enhancer.intergenic.merged.24015	chr19:4077922-4079913	FALSE	FALSE	TRUE	K562
MATK	-	chr19:3777973-3801799	K562.enhancer.intergenic.2845	chr19:4078812-4079901	enhancer.intergenic.merged.24015	chr19:4077922-4079913	FALSE	FALSE	TRUE	K562
PIAS4	+	chr19:4007736-4039386	K562.enhancer.intergenic.2845	chr19:4078812-4079901	enhancer.intergenic.merged.24015	chr19:4077922-4079913	FALSE	FALSE	TRUE	K562
NRTN	+	chr19:5823802-5828324	K562.enhancer.intergenic.2847	chr19:5801901-5803471	enhancer.intergenic.merged.24038	chr19:5801901-5803471	FALSE	FALSE	TRUE	K562
VMAC	+	chr19:5904872-5910853	K562.enhancer.intergenic.2848	chr19:5984511-5986133	enhancer.intergenic.merged.24042	chr19:5981126-5986301	FALSE	FALSE	TRUE	K562
RFX2	-	chr19:5993164-6110500	K562.enhancer.intergenic.2849	chr19:5986817-5988114	enhancer.intergenic.merged.24043	chr19:5986817-5989747	FALSE	TRUE	TRUE	K562
NDUFA11	-	chr19:5891276-5903790	K562.enhancer.intergenic.2851	chr19:6356701-6357838	enhancer.intergenic.merged.24046	chr19:6356701-6357838	FALSE	FALSE	TRUE	K562
CLPP	+	chr19:6361531-6370242	K562.enhancer.intergenic.2851	chr19:6356701-6357838	enhancer.intergenic.merged.24046	chr19:6356701-6357838	TRUE	TRUE	TRUE	K562
ALKBH7	+	chr19:6372794-6375250	K562.enhancer.intergenic.2851	chr19:6356701-6357838	enhancer.intergenic.merged.24046	chr19:6356701-6357838	FALSE	FALSE	TRUE	K562
ZNF358	+	chr19:7516103-7521025	K562.enhancer.intergenic.2853	chr19:7095729-7097931	enhancer.intergenic.merged.24060	chr19:7094328-7100827	FALSE	FALSE	TRUE	K562
ZNF358	+	chr19:7516103-7521025	K562.enhancer.intergenic.2854	chr19:7098479-7100026	enhancer.intergenic.merged.24060	chr19:7094328-7100827	FALSE	FALSE	TRUE	K562
PNPLA6	+	chr19:7534164-7561767	K562.enhancer.intergenic.2853	chr19:7095729-7097931	enhancer.intergenic.merged.24060	chr19:7094328-7100827	FALSE	FALSE	TRUE	K562
PNPLA6	+	chr19:7534164-7561767	K562.enhancer.intergenic.2854	chr19:7098479-7100026	enhancer.intergenic.merged.24060	chr19:7094328-7100827	FALSE	FALSE	TRUE	K562
PEX11G	-	chr19:7476875-7489400	K562.enhancer.intergenic.2855	chr19:7505599-7507242	enhancer.intergenic.merged.24065	chr19:7505599-7507281	FALSE	TRUE	TRUE	K562
MYO1F	-	chr19:8520778-8577442	K562.enhancer.intergenic.2858	chr19:8085760-8087045	enhancer.intergenic.merged.24073	chr19:8085760-8087045	FALSE	FALSE	TRUE	K562
MYO1F	-	chr19:8520778-8577442	K562.enhancer.intergenic.2860	chr19:8187808-8188868	enhancer.intergenic.merged.24076	chr19:8187808-8188868	FALSE	FALSE	TRUE	K562
MYO1F	-	chr19:8520778-8577442	K562.enhancer.intergenic.2865	chr19:8656162-8657927	enhancer.intergenic.merged.24084	chr19:8656162-8657927	FALSE	FALSE	TRUE	K562
RPS28	+	chr19:8321496-8323340	K562.enhancer.intergenic.2866	chr19:8670064-8671872	enhancer.intergenic.merged.24085	chr19:8670064-8671872	FALSE	FALSE	TRUE	K562
MYO1F	-	chr19:8520778-8577442	K562.enhancer.intergenic.2866	chr19:8670064-8671872	enhancer.intergenic.merged.24085	chr19:8670064-8671872	FALSE	FALSE	TRUE	K562
MYO1F	-	chr19:8520778-8577442	K562.enhancer.intergenic.2867	chr19:8679998-8681952	enhancer.intergenic.merged.24086	chr19:8679998-8681952	FALSE	FALSE	TRUE	K562
ADAMTS10	-	chr19:8580240-8610715	K562.enhancer.intergenic.2867	chr19:8679998-8681952	enhancer.intergenic.merged.24086	chr19:8679998-8681952	TRUE	TRUE	TRUE	K562
MYO1F	-	chr19:8520778-8577442	K562.enhancer.intergenic.2868	chr19:8687659-8689568	enhancer.intergenic.merged.24087	chr19:8687659-8689568	FALSE	FALSE	TRUE	K562
MYO1F	-	chr19:8520778-8577442	K562.enhancer.intergenic.2869	chr19:8693477-8694859	enhancer.intergenic.merged.24088	chr19:8693477-8694859	FALSE	FALSE	TRUE	K562
ZNF846	-	chr19:9752390-9786183	K562.enhancer.intergenic.2870	chr19:9444042-9445314	enhancer.intergenic.merged.24092	chr19:9444038-9445343	FALSE	FALSE	TRUE	K562
ZNF561	-	chr19:9607329-9621232	K562.enhancer.intergenic.2871	chr19:9624818-9626665	enhancer.intergenic.merged.24095	chr19:9623068-9632782	TRUE	TRUE	TRUE	K562
ZNF561	-	chr19:9607329-9621232	K562.enhancer.intergenic.2872	chr19:9627144-9628608	enhancer.intergenic.merged.24095	chr19:9623068-9632782	TRUE	TRUE	TRUE	K562
ZNF561	-	chr19:9607329-9621232	K562.enhancer.intergenic.2873	chr19:9628701-9629927	enhancer.intergenic.merged.24095	chr19:9623068-9632782	TRUE	TRUE	TRUE	K562
ZNF561	-	chr19:9607329-9621232	K562.enhancer.intergenic.2874	chr19:9629960-9632782	enhancer.intergenic.merged.24095	chr19:9623068-9632782	TRUE	TRUE	TRUE	K562
COA6	+	chr1:234373456-234385080	K562.enhancer.intergenic.279	chr1:234546781-234547936	enhancer.intergenic.merged.2410	chr1:234546781-234547936	FALSE	FALSE	TRUE	K562
ICAM5	+	chr19:10289952-10296778	K562.enhancer.intergenic.2875	chr19:10299033-10300363	enhancer.intergenic.merged.24108	chr19:10299033-10300363	TRUE	TRUE	TRUE	K562
KRI1	-	chr19:10553085-10566010	K562.enhancer.intergenic.2876	chr19:10863899-10865101	enhancer.intergenic.merged.24112	chr19:10863899-10865101	FALSE	FALSE	TRUE	K562
PLPPR2	+	chr19:11355432-11365698	K562.enhancer.intergenic.2876	chr19:10863899-10865101	enhancer.intergenic.merged.24112	chr19:10863899-10865101	FALSE	FALSE	TRUE	K562
DOCK6	-	chr19:11199295-11262524	K562.enhancer.intergenic.2877	chr19:11562616-11568764	enhancer.intergenic.merged.24123	chr19:11562616-11568764	FALSE	FALSE	TRUE	K562
EPOR	-	chr19:11377207-11384314	K562.enhancer.intergenic.2882	chr19:11693784-11695484	enhancer.intergenic.merged.24127	chr19:11645435-11695484	FALSE	FALSE	TRUE	K562
ZNF788P	+	chr19:12092297-12114753	K562.enhancer.intergenic.2882	chr19:11693784-11695484	enhancer.intergenic.merged.24127	chr19:11645435-11695484	FALSE	FALSE	TRUE	K562
EPOR	-	chr19:11377207-11384314	K562.enhancer.intergenic.2880	chr19:11655481-11688220	enhancer.intergenic.merged.24130	chr19:11655481-11688220	FALSE	FALSE	TRUE	K562
ZNF788P	+	chr19:12092297-12114753	K562.enhancer.intergenic.2880	chr19:11655481-11688220	enhancer.intergenic.merged.24130	chr19:11655481-11688220	FALSE	FALSE	TRUE	K562
ZNF491	+	chr19:11798523-11808503	K562.enhancer.intergenic.2884	chr19:12036159-12037736	enhancer.intergenic.merged.24140	chr19:12035759-12039562	FALSE	FALSE	TRUE	K562
ZNF439	+	chr19:11848733-11869491	K562.enhancer.intergenic.2884	chr19:12036159-12037736	enhancer.intergenic.merged.24140	chr19:12035759-12039562	FALSE	FALSE	TRUE	K562
ZNF763	+	chr19:11965040-11980617	K562.enhancer.intergenic.2884	chr19:12036159-12037736	enhancer.intergenic.merged.24140	chr19:12035759-12039562	FALSE	FALSE	TRUE	K562
ZNF433	-	chr19:12014717-12035741	K562.enhancer.intergenic.2884	chr19:12036159-12037736	enhancer.intergenic.merged.24140	chr19:12035759-12039562	FALSE	FALSE	TRUE	K562
ZNF878	-	chr19:12043805-12052961	K562.enhancer.intergenic.2884	chr19:12036159-12037736	enhancer.intergenic.merged.24140	chr19:12035759-12039562	FALSE	FALSE	TRUE	K562
ZNF844	+	chr19:12064731-12081565	K562.enhancer.intergenic.2884	chr19:12036159-12037736	enhancer.intergenic.merged.24140	chr19:12035759-12039562	FALSE	FALSE	TRUE	K562
ZNF788P	+	chr19:12092297-12114753	K562.enhancer.intergenic.2884	chr19:12036159-12037736	enhancer.intergenic.merged.24140	chr19:12035759-12039562	TRUE	TRUE	TRUE	K562
ZNF20	-	chr19:12131350-12140350	K562.enhancer.intergenic.2884	chr19:12036159-12037736	enhancer.intergenic.merged.24140	chr19:12035759-12039562	FALSE	FALSE	TRUE	K562
ZNF44	-	chr19:12271808-12294899	K562.enhancer.intergenic.2884	chr19:12036159-12037736	enhancer.intergenic.merged.24140	chr19:12035759-12039562	FALSE	FALSE	TRUE	K562
ZNF563	-	chr19:12317477-12333633	K562.enhancer.intergenic.2884	chr19:12036159-12037736	enhancer.intergenic.merged.24140	chr19:12035759-12039562	FALSE	FALSE	TRUE	K562
ZNF442	-	chr19:12345944-12365683	K562.enhancer.intergenic.2884	chr19:12036159-12037736	enhancer.intergenic.merged.24140	chr19:12035759-12039562	FALSE	FALSE	TRUE	K562
ZNF709	-	chr19:12461184-12484816	K562.enhancer.intergenic.2884	chr19:12036159-12037736	enhancer.intergenic.merged.24140	chr19:12035759-12039562	FALSE	FALSE	TRUE	K562
ZNF433	-	chr19:12014717-12035741	K562.enhancer.intergenic.2885	chr19:12494861-12497192	enhancer.intergenic.merged.24145	chr19:12494771-12498843	FALSE	FALSE	TRUE	K562
ZNF490	-	chr19:12576100-12610813	K562.enhancer.intergenic.2887	chr19:12782140-12785444	enhancer.intergenic.merged.24149	chr19:12781083-12785444	FALSE	FALSE	TRUE	K562
JUNB	+	chr19:12791486-12793315	K562.enhancer.intergenic.2887	chr19:12782140-12785444	enhancer.intergenic.merged.24149	chr19:12781083-12785444	TRUE	TRUE	TRUE	K562
IER2	+	chr19:13150411-13154911	K562.enhancer.intergenic.2887	chr19:12782140-12785444	enhancer.intergenic.merged.24149	chr19:12781083-12785444	FALSE	FALSE	TRUE	K562
ZNF490	-	chr19:12576100-12610813	K562.enhancer.intergenic.2888	chr19:12964935-12966140	enhancer.intergenic.merged.24152	chr19:12964728-12966140	FALSE	FALSE	TRUE	K562
MAN2B1	-	chr19:12646508-12666777	K562.enhancer.intergenic.2888	chr19:12964935-12966140	enhancer.intergenic.merged.24152	chr19:12964728-12966140	FALSE	FALSE	TRUE	K562
WDR83	+	chr19:12666807-12675832	K562.enhancer.intergenic.2888	chr19:12964935-12966140	enhancer.intergenic.merged.24152	chr19:12964728-12966140	FALSE	FALSE	TRUE	K562
DAND5	+	chr19:12969618-12974753	K562.enhancer.intergenic.2888	chr19:12964935-12966140	enhancer.intergenic.merged.24152	chr19:12964728-12966140	FALSE	FALSE	TRUE	K562
NACC1	+	chr19:13118264-13141147	K562.enhancer.intergenic.2888	chr19:12964935-12966140	enhancer.intergenic.merged.24152	chr19:12964728-12966140	FALSE	FALSE	TRUE	K562
JUNB	+	chr19:12791486-12793315	K562.enhancer.intergenic.2889	chr19:13162542-13165134	enhancer.intergenic.merged.24157	chr19:13162175-13168709	FALSE	FALSE	TRUE	K562
ZSWIM4	+	chr19:13795443-13832215	K562.enhancer.intergenic.2891	chr19:13838698-13843851	enhancer.intergenic.merged.24178	chr19:13836381-13855511	TRUE	TRUE	TRUE	K562
ZSWIM4	+	chr19:13795443-13832215	K562.enhancer.intergenic.2892	chr19:13846890-13848310	enhancer.intergenic.merged.24179	chr19:13838976-13855120	TRUE	TRUE	TRUE	K562
MRI1	+	chr19:13764522-13774282	K562.enhancer.intergenic.2895	chr19:14247665-14249406	enhancer.intergenic.merged.24187	chr19:14247648-14250057	FALSE	FALSE	TRUE	K562
NANOS3	+	chr19:13877249-13880757	K562.enhancer.intergenic.2895	chr19:14247665-14249406	enhancer.intergenic.merged.24187	chr19:14247648-14250057	FALSE	FALSE	TRUE	K562
EPHX3	-	chr19:15226919-15233047	K562.enhancer.intergenic.2896	chr19:15346892-15348625	enhancer.intergenic.merged.24198	chr19:15344264-15352083	FALSE	FALSE	TRUE	K562
EPHX3	-	chr19:15226919-15233047	K562.enhancer.intergenic.2897	chr19:15349403-15351069	enhancer.intergenic.merged.24198	chr19:15344264-15352083	FALSE	FALSE	TRUE	K562
BRD4	-	chr19:15237490-15332539	K562.enhancer.intergenic.2896	chr19:15346892-15348625	enhancer.intergenic.merged.24198	chr19:15344264-15352083	TRUE	TRUE	TRUE	K562
BRD4	-	chr19:15237490-15332539	K562.enhancer.intergenic.2897	chr19:15349403-15351069	enhancer.intergenic.merged.24198	chr19:15344264-15352083	TRUE	TRUE	TRUE	K562
AKAP8L	-	chr19:15380050-15418988	K562.enhancer.intergenic.2896	chr19:15346892-15348625	enhancer.intergenic.merged.24198	chr19:15344264-15352083	FALSE	FALSE	TRUE	K562
AKAP8L	-	chr19:15380050-15418988	K562.enhancer.intergenic.2897	chr19:15349403-15351069	enhancer.intergenic.merged.24198	chr19:15344264-15352083	FALSE	FALSE	TRUE	K562
WIZ	-	chr19:15419978-15449956	K562.enhancer.intergenic.2896	chr19:15346892-15348625	enhancer.intergenic.merged.24198	chr19:15344264-15352083	FALSE	FALSE	TRUE	K562
WIZ	-	chr19:15419978-15449956	K562.enhancer.intergenic.2897	chr19:15349403-15351069	enhancer.intergenic.merged.24198	chr19:15344264-15352083	FALSE	FALSE	TRUE	K562
CPAMD8	-	chr19:16892951-17026810	K562.enhancer.intergenic.2898	chr19:17245654-17247015	enhancer.intergenic.merged.24226	chr19:17245654-17247015	FALSE	FALSE	TRUE	K562
NR2F6	-	chr19:17231885-17245342	K562.enhancer.intergenic.2898	chr19:17245654-17247015	enhancer.intergenic.merged.24226	chr19:17245654-17247015	TRUE	TRUE	TRUE	K562
MYO9B	+	chr19:17075777-17213286	K562.enhancer.intergenic.2899	chr19:17506827-17508572	enhancer.intergenic.merged.24234	chr19:17506827-17508572	FALSE	FALSE	TRUE	K562
DDA1	+	chr19:17309563-17323298	K562.enhancer.intergenic.2899	chr19:17506827-17508572	enhancer.intergenic.merged.24234	chr19:17506827-17508572	FALSE	FALSE	TRUE	K562
GTPBP3	+	chr19:17334982-17342731	K562.enhancer.intergenic.2899	chr19:17506827-17508572	enhancer.intergenic.merged.24234	chr19:17506827-17508572	FALSE	FALSE	TRUE	K562
SLC27A1	+	chr19:17470524-17506168	K562.enhancer.intergenic.2899	chr19:17506827-17508572	enhancer.intergenic.merged.24234	chr19:17506827-17508572	FALSE	FALSE	TRUE	K562
PGLS	+	chr19:17511649-17521288	K562.enhancer.intergenic.2899	chr19:17506827-17508572	enhancer.intergenic.merged.24234	chr19:17506827-17508572	TRUE	TRUE	TRUE	K562
COLGALT1	+	chr19:17555649-17583157	K562.enhancer.intergenic.2899	chr19:17506827-17508572	enhancer.intergenic.merged.24234	chr19:17506827-17508572	FALSE	FALSE	TRUE	K562
MAP1S	+	chr19:17719480-17734515	K562.enhancer.intergenic.2899	chr19:17506827-17508572	enhancer.intergenic.merged.24234	chr19:17506827-17508572	FALSE	FALSE	TRUE	K562
CCDC124	+	chr19:17933015-17943985	K562.enhancer.intergenic.2899	chr19:17506827-17508572	enhancer.intergenic.merged.24234	chr19:17506827-17508572	FALSE	FALSE	TRUE	K562
MYO9B	+	chr19:17075777-17213286	K562.enhancer.intergenic.2900	chr19:17510157-17511530	enhancer.intergenic.merged.24235	chr19:17510157-17511530	FALSE	FALSE	TRUE	K562
USE1	+	chr19:17215357-17219829	K562.enhancer.intergenic.2900	chr19:17510157-17511530	enhancer.intergenic.merged.24235	chr19:17510157-17511530	FALSE	FALSE	TRUE	K562
BABAM1	+	chr19:17267376-17279353	K562.enhancer.intergenic.2900	chr19:17510157-17511530	enhancer.intergenic.merged.24235	chr19:17510157-17511530	FALSE	FALSE	TRUE	K562
DDA1	+	chr19:17309563-17323298	K562.enhancer.intergenic.2900	chr19:17510157-17511530	enhancer.intergenic.merged.24235	chr19:17510157-17511530	FALSE	FALSE	TRUE	K562
GTPBP3	+	chr19:17334982-17342731	K562.enhancer.intergenic.2900	chr19:17510157-17511530	enhancer.intergenic.merged.24235	chr19:17510157-17511530	FALSE	FALSE	TRUE	K562
MVB12A	+	chr19:17405741-17425332	K562.enhancer.intergenic.2900	chr19:17510157-17511530	enhancer.intergenic.merged.24235	chr19:17510157-17511530	FALSE	TRUE	TRUE	K562
SLC27A1	+	chr19:17470524-17506168	K562.enhancer.intergenic.2900	chr19:17510157-17511530	enhancer.intergenic.merged.24235	chr19:17510157-17511530	FALSE	FALSE	TRUE	K562
COLGALT1	+	chr19:17555649-17583157	K562.enhancer.intergenic.2900	chr19:17510157-17511530	enhancer.intergenic.merged.24235	chr19:17510157-17511530	FALSE	FALSE	TRUE	K562
MAP1S	+	chr19:17719480-17734515	K562.enhancer.intergenic.2900	chr19:17510157-17511530	enhancer.intergenic.merged.24235	chr19:17510157-17511530	FALSE	FALSE	TRUE	K562
RPL18A	+	chr19:17859910-17863319	K562.enhancer.intergenic.2900	chr19:17510157-17511530	enhancer.intergenic.merged.24235	chr19:17510157-17511530	FALSE	FALSE	TRUE	K562
CCDC124	+	chr19:17933015-17943985	K562.enhancer.intergenic.2900	chr19:17510157-17511530	enhancer.intergenic.merged.24235	chr19:17510157-17511530	FALSE	FALSE	TRUE	K562
LSM4	-	chr19:18306236-18323076	K562.enhancer.intergenic.2901	chr19:18021750-18022883	enhancer.intergenic.merged.24241	chr19:18021052-18024304	FALSE	FALSE	TRUE	K562
MAST3	+	chr19:18097778-18151687	K562.enhancer.intergenic.2902	chr19:18281951-18283363	enhancer.intergenic.merged.24244	chr19:18281701-18283363	FALSE	FALSE	TRUE	K562
JUND	-	chr19:18279694-18281622	K562.enhancer.intergenic.2902	chr19:18281951-18283363	enhancer.intergenic.merged.24244	chr19:18281701-18283363	TRUE	TRUE	TRUE	K562
KLHL26	+	chr19:18637028-18671721	K562.enhancer.intergenic.2902	chr19:18281951-18283363	enhancer.intergenic.merged.24244	chr19:18281701-18283363	FALSE	FALSE	TRUE	K562
IFI30	+	chr19:18173813-18178117	K562.enhancer.intergenic.2904	chr19:18291328-18293912	enhancer.intergenic.merged.24246	chr19:18288559-18296659	FALSE	FALSE	TRUE	K562
KLHL26	+	chr19:18637028-18671721	K562.enhancer.intergenic.2904	chr19:18291328-18293912	enhancer.intergenic.merged.24246	chr19:18288559-18296659	FALSE	FALSE	TRUE	K562
CCDC124	+	chr19:17933015-17943985	K562.enhancer.intergenic.2905	chr19:18414028-18419268	enhancer.intergenic.merged.24252	chr19:18414028-18419268	FALSE	FALSE	TRUE	K562
JUND	-	chr19:18279694-18281622	K562.enhancer.intergenic.2905	chr19:18414028-18419268	enhancer.intergenic.merged.24252	chr19:18414028-18419268	FALSE	FALSE	TRUE	K562
PGPEP1	+	chr19:18340598-18369950	K562.enhancer.intergenic.2905	chr19:18414028-18419268	enhancer.intergenic.merged.24252	chr19:18414028-18419268	FALSE	FALSE	TRUE	K562
SSBP4	+	chr19:18419398-18434562	K562.enhancer.intergenic.2905	chr19:18414028-18419268	enhancer.intergenic.merged.24252	chr19:18414028-18419268	TRUE	TRUE	TRUE	K562
ELL	-	chr19:18442663-18522070	K562.enhancer.intergenic.2905	chr19:18414028-18419268	enhancer.intergenic.merged.24252	chr19:18414028-18419268	FALSE	FALSE	TRUE	K562
FKBP8	-	chr19:18531763-18543573	K562.enhancer.intergenic.2905	chr19:18414028-18419268	enhancer.intergenic.merged.24252	chr19:18414028-18419268	FALSE	FALSE	TRUE	K562
KXD1	+	chr19:18557762-18569387	K562.enhancer.intergenic.2905	chr19:18414028-18419268	enhancer.intergenic.merged.24252	chr19:18414028-18419268	FALSE	FALSE	TRUE	K562
REX1BD	+	chr19:18588685-18592337	K562.enhancer.intergenic.2905	chr19:18414028-18419268	enhancer.intergenic.merged.24252	chr19:18414028-18419268	FALSE	FALSE	TRUE	K562
KLHL26	+	chr19:18637028-18671721	K562.enhancer.intergenic.2905	chr19:18414028-18419268	enhancer.intergenic.merged.24252	chr19:18414028-18419268	FALSE	FALSE	TRUE	K562
HOMER3	-	chr19:18929201-18941217	K562.enhancer.intergenic.2906	chr19:19361260-19362523	enhancer.intergenic.merged.24256	chr19:19361260-19362523	FALSE	FALSE	TRUE	K562
BORCS8	-	chr19:19176906-19192152	K562.enhancer.intergenic.2906	chr19:19361260-19362523	enhancer.intergenic.merged.24256	chr19:19361260-19362523	FALSE	FALSE	TRUE	K562
RFXANK	+	chr19:19192199-19201869	K562.enhancer.intergenic.2906	chr19:19361260-19362523	enhancer.intergenic.merged.24256	chr19:19361260-19362523	FALSE	FALSE	TRUE	K562
SUGP1	-	chr19:19276033-19320509	K562.enhancer.intergenic.2906	chr19:19361260-19362523	enhancer.intergenic.merged.24256	chr19:19361260-19362523	FALSE	FALSE	TRUE	K562
MAU2	+	chr19:19320829-19358754	K562.enhancer.intergenic.2906	chr19:19361260-19362523	enhancer.intergenic.merged.24256	chr19:19361260-19362523	FALSE	TRUE	TRUE	K562
NDUFA13	+	chr19:19516225-19528198	K562.enhancer.intergenic.2906	chr19:19361260-19362523	enhancer.intergenic.merged.24256	chr19:19361260-19362523	FALSE	FALSE	TRUE	K562
YJEFN3	+	chr19:19528911-19537581	K562.enhancer.intergenic.2906	chr19:19361260-19362523	enhancer.intergenic.merged.24256	chr19:19361260-19362523	FALSE	FALSE	TRUE	K562
ATP13A1	-	chr19:19645198-19663676	K562.enhancer.intergenic.2906	chr19:19361260-19362523	enhancer.intergenic.merged.24256	chr19:19361260-19362523	FALSE	FALSE	TRUE	K562
NDUFA13	+	chr19:19516225-19528198	K562.enhancer.intergenic.2908	chr19:19372617-19373671	enhancer.intergenic.merged.24259	chr19:19371775-19373678	FALSE	FALSE	TRUE	K562
YJEFN3	+	chr19:19528911-19537581	K562.enhancer.intergenic.2908	chr19:19372617-19373671	enhancer.intergenic.merged.24259	chr19:19371775-19373678	FALSE	FALSE	TRUE	K562
ZNF431	+	chr19:21142040-21196053	K562.enhancer.intergenic.2909	chr19:21592846-21594162	enhancer.intergenic.merged.24276	chr19:21592846-21594162	FALSE	FALSE	TRUE	K562
ZNF431	+	chr19:21142040-21196053	K562.enhancer.intergenic.2910	chr19:21602294-21604916	enhancer.intergenic.merged.24277	chr19:21596224-21607301	FALSE	FALSE	TRUE	K562
ZNF431	+	chr19:21142040-21196053	K562.enhancer.intergenic.2911	chr19:21605911-21607197	enhancer.intergenic.merged.24277	chr19:21596224-21607301	FALSE	FALSE	TRUE	K562
ZNF431	+	chr19:21142040-21196053	K562.enhancer.intergenic.2912	chr19:21611751-21612944	enhancer.intergenic.merged.24278	chr19:21610064-21612944	FALSE	FALSE	TRUE	K562
ZNF431	+	chr19:21142040-21196053	K562.enhancer.intergenic.2913	chr19:21617323-21618487	enhancer.intergenic.merged.24279	chr19:21617323-21618487	FALSE	FALSE	TRUE	K562
ZNF429	+	chr19:21505602-21540668	K562.enhancer.intergenic.2913	chr19:21617323-21618487	enhancer.intergenic.merged.24279	chr19:21617323-21618487	TRUE	TRUE	TRUE	K562
ZNF257	+	chr19:22052484-22091480	K562.enhancer.intergenic.2913	chr19:21617323-21618487	enhancer.intergenic.merged.24279	chr19:21617323-21618487	FALSE	FALSE	TRUE	K562
ZNF431	+	chr19:21142040-21196053	K562.enhancer.intergenic.2914	chr19:21624808-21626268	enhancer.intergenic.merged.24280	chr19:21624808-21626268	FALSE	FALSE	TRUE	K562
ZNF492	+	chr19:22634324-22667671	K562.enhancer.intergenic.2915	chr19:23074501-23075654	enhancer.intergenic.merged.24282	chr19:23074501-23075654	FALSE	FALSE	TRUE	K562
ZNF730	+	chr19:23117025-23147221	K562.enhancer.intergenic.2915	chr19:23074501-23075654	enhancer.intergenic.merged.24282	chr19:23074501-23075654	FALSE	FALSE	TRUE	K562
IRF2BP2	-	chr1:234604269-234609525	K562.enhancer.intergenic.283	chr1:234771941-234773055	enhancer.intergenic.merged.2429	chr1:234771228-234773102	TRUE	TRUE	TRUE	K562
ZNF681	-	chr19:23739195-23758891	K562.enhancer.intergenic.2916	chr19:23698663-23699968	enhancer.intergenic.merged.24290	chr19:23698663-23699968	FALSE	TRUE	TRUE	K562
RPSAP58	+	chr19:23763004-23828135	K562.enhancer.intergenic.2916	chr19:23698663-23699968	enhancer.intergenic.merged.24290	chr19:23698663-23699968	FALSE	FALSE	TRUE	K562
PLEKHF1	+	chr19:29665461-29675477	K562.enhancer.intergenic.2927	chr19:29685301-29686501	enhancer.intergenic.merged.24323	chr19:29685301-29686501	TRUE	TRUE	TRUE	K562
PLEKHF1	+	chr19:29665461-29675477	K562.enhancer.intergenic.2928	chr19:29687268-29688661	enhancer.intergenic.merged.24324	chr19:29687147-29689339	TRUE	TRUE	TRUE	K562
RGS9BP	+	chr19:32675848-32678300	K562.enhancer.intergenic.2929	chr19:32686803-32688301	enhancer.intergenic.merged.24345	chr19:32686234-32688930	FALSE	FALSE	TRUE	K562
TDRD12	+	chr19:32719767-32829580	K562.enhancer.intergenic.2929	chr19:32686803-32688301	enhancer.intergenic.merged.24345	chr19:32686234-32688930	FALSE	FALSE	TRUE	K562
CEBPG	+	chr19:33373709-33382686	K562.enhancer.intergenic.2931	chr19:33372393-33373443	enhancer.intergenic.merged.24353	chr19:33372393-33373443	TRUE	TRUE	TRUE	K562
MAG	+	chr19:35292086-35313807	K562.enhancer.intergenic.2933	chr19:34869597-34870701	enhancer.intergenic.merged.24361	chr19:34869597-34870701	FALSE	FALSE	TRUE	K562
IRF2BP2	-	chr1:234604269-234609525	K562.enhancer.intergenic.286	chr1:234954827-234955865	enhancer.intergenic.merged.2439	chr1:234954827-234964742	FALSE	TRUE	TRUE	K562
IRF2BP2	-	chr1:234604269-234609525	K562.enhancer.intergenic.287	chr1:234961958-234964514	enhancer.intergenic.merged.2439	chr1:234954827-234964742	FALSE	TRUE	TRUE	K562
CATSPERG	+	chr19:38335830-38370943	K562.enhancer.intergenic.2934	chr19:38315982-38317781	enhancer.intergenic.merged.24409	chr19:38315982-38317781	FALSE	FALSE	TRUE	K562
FBXO17	-	chr19:38941401-38975742	K562.enhancer.intergenic.2935	chr19:38744180-38745543	enhancer.intergenic.merged.24410	chr19:38744180-38745543	FALSE	FALSE	TRUE	K562
NFKBIB	+	chr19:38899700-38908894	K562.enhancer.intergenic.2936	chr19:38975636-38977202	enhancer.intergenic.merged.24414	chr19:38975636-38977202	FALSE	FALSE	TRUE	K562
FBXO17	-	chr19:38941401-38975742	K562.enhancer.intergenic.2936	chr19:38975636-38977202	enhancer.intergenic.merged.24414	chr19:38975636-38977202	TRUE	TRUE	TRUE	K562
PAK4	+	chr19:39125786-39182816	K562.enhancer.intergenic.2936	chr19:38975636-38977202	enhancer.intergenic.merged.24414	chr19:38975636-38977202	FALSE	TRUE	TRUE	K562
SAMD4B	+	chr19:39342459-39384902	K562.enhancer.intergenic.2936	chr19:38975636-38977202	enhancer.intergenic.merged.24414	chr19:38975636-38977202	FALSE	FALSE	TRUE	K562
PLEKHG2	+	chr19:39412669-39428415	K562.enhancer.intergenic.2936	chr19:38975636-38977202	enhancer.intergenic.merged.24414	chr19:38975636-38977202	FALSE	FALSE	TRUE	K562
SIRT2	-	chr19:38878555-38899862	K562.enhancer.intergenic.2937	chr19:39339288-39340290	enhancer.intergenic.merged.24421	chr19:39339288-39340290	FALSE	FALSE	TRUE	K562
FBXO17	-	chr19:38941401-38975742	K562.enhancer.intergenic.2937	chr19:39339288-39340290	enhancer.intergenic.merged.24421	chr19:39339288-39340290	FALSE	FALSE	TRUE	K562
SAMD4B	+	chr19:39342459-39384902	K562.enhancer.intergenic.2937	chr19:39339288-39340290	enhancer.intergenic.merged.24421	chr19:39339288-39340290	TRUE	TRUE	TRUE	K562
SERTAD3	-	chr19:40440841-40444335	K562.enhancer.intergenic.2939	chr19:40416608-40417717	enhancer.intergenic.merged.24432	chr19:40416608-40417717	FALSE	FALSE	TRUE	K562
BLVRB	-	chr19:40447768-40465745	K562.enhancer.intergenic.2939	chr19:40416608-40417717	enhancer.intergenic.merged.24432	chr19:40416608-40417717	FALSE	FALSE	TRUE	K562
LTBP4	+	chr19:40593166-40629820	K562.enhancer.intergenic.2939	chr19:40416608-40417717	enhancer.intergenic.merged.24432	chr19:40416608-40417717	FALSE	FALSE	TRUE	K562
NUMBL	-	chr19:40665905-40690651	K562.enhancer.intergenic.2940	chr19:40433477-40434756	enhancer.intergenic.merged.24433	chr19:40432777-40434756	FALSE	FALSE	TRUE	K562
BLVRB	-	chr19:40447768-40465745	K562.enhancer.intergenic.2941	chr19:40488909-40490181	enhancer.intergenic.merged.24435	chr19:40488909-40490181	TRUE	TRUE	TRUE	K562
SERTAD3	-	chr19:40440841-40444335	K562.enhancer.intergenic.2942	chr19:40523838-40524994	enhancer.intergenic.merged.24436	chr19:40523838-40524994	FALSE	FALSE	TRUE	K562
SERTAD1	-	chr19:40421589-40425992	K562.enhancer.intergenic.2943	chr19:40528040-40529443	enhancer.intergenic.merged.24437	chr19:40528040-40529443	FALSE	FALSE	TRUE	K562
SERTAD3	-	chr19:40440841-40444335	K562.enhancer.intergenic.2943	chr19:40528040-40529443	enhancer.intergenic.merged.24437	chr19:40528040-40529443	FALSE	FALSE	TRUE	K562
PLD3	+	chr19:40348425-40378490	K562.enhancer.intergenic.2944	chr19:40662312-40664555	enhancer.intergenic.merged.24442	chr19:40662270-40664555	FALSE	FALSE	TRUE	K562
C19orf47	-	chr19:40319536-40348527	K562.enhancer.intergenic.2944	chr19:40662312-40664555	enhancer.intergenic.merged.24442	chr19:40662270-40664555	FALSE	FALSE	TRUE	K562
SERTAD3	-	chr19:40440841-40444335	K562.enhancer.intergenic.2944	chr19:40662312-40664555	enhancer.intergenic.merged.24442	chr19:40662270-40664555	FALSE	FALSE	TRUE	K562
SHKBP1	+	chr19:40576873-40591397	K562.enhancer.intergenic.2944	chr19:40662312-40664555	enhancer.intergenic.merged.24442	chr19:40662270-40664555	FALSE	FALSE	TRUE	K562
NUMBL	-	chr19:40665905-40690651	K562.enhancer.intergenic.2944	chr19:40662312-40664555	enhancer.intergenic.merged.24442	chr19:40662270-40664555	TRUE	TRUE	TRUE	K562
COQ8B	-	chr19:40691530-40716886	K562.enhancer.intergenic.2944	chr19:40662312-40664555	enhancer.intergenic.merged.24442	chr19:40662270-40664555	FALSE	FALSE	TRUE	K562
ITPKC	+	chr19:40717112-40740860	K562.enhancer.intergenic.2944	chr19:40662312-40664555	enhancer.intergenic.merged.24442	chr19:40662270-40664555	FALSE	FALSE	TRUE	K562
C19orf54	-	chr19:40740861-40750477	K562.enhancer.intergenic.2944	chr19:40662312-40664555	enhancer.intergenic.merged.24442	chr19:40662270-40664555	FALSE	FALSE	TRUE	K562
EGLN2	+	chr19:40799191-40808434	K562.enhancer.intergenic.2944	chr19:40662312-40664555	enhancer.intergenic.merged.24442	chr19:40662270-40664555	FALSE	FALSE	TRUE	K562
PLD3	+	chr19:40348425-40378490	K562.enhancer.intergenic.2945	chr19:40822505-40824986	enhancer.intergenic.merged.24444	chr19:40822505-40824986	FALSE	FALSE	TRUE	K562
BLVRB	-	chr19:40447768-40465745	K562.enhancer.intergenic.2945	chr19:40822505-40824986	enhancer.intergenic.merged.24444	chr19:40822505-40824986	FALSE	FALSE	TRUE	K562
RAB4B	+	chr19:40778247-40796942	K562.enhancer.intergenic.2945	chr19:40822505-40824986	enhancer.intergenic.merged.24444	chr19:40822505-40824986	FALSE	FALSE	TRUE	K562
PLD3	+	chr19:40348425-40378490	K562.enhancer.intergenic.2946	chr19:40825397-40826948	enhancer.intergenic.merged.24445	chr19:40825397-40826948	FALSE	FALSE	TRUE	K562
BLVRB	-	chr19:40447768-40465745	K562.enhancer.intergenic.2946	chr19:40825397-40826948	enhancer.intergenic.merged.24445	chr19:40825397-40826948	FALSE	FALSE	TRUE	K562
C19orf54	-	chr19:40740861-40750477	K562.enhancer.intergenic.2946	chr19:40825397-40826948	enhancer.intergenic.merged.24445	chr19:40825397-40826948	FALSE	FALSE	TRUE	K562
RAB4B	+	chr19:40778247-40796942	K562.enhancer.intergenic.2946	chr19:40825397-40826948	enhancer.intergenic.merged.24445	chr19:40825397-40826948	FALSE	FALSE	TRUE	K562
PLD3	+	chr19:40348425-40378490	K562.enhancer.intergenic.2947	chr19:40832278-40834820	enhancer.intergenic.merged.24446	chr19:40832278-40834820	FALSE	FALSE	TRUE	K562
SERTAD1	-	chr19:40421589-40425992	K562.enhancer.intergenic.2947	chr19:40832278-40834820	enhancer.intergenic.merged.24446	chr19:40832278-40834820	FALSE	FALSE	TRUE	K562
BLVRB	-	chr19:40447768-40465745	K562.enhancer.intergenic.2947	chr19:40832278-40834820	enhancer.intergenic.merged.24446	chr19:40832278-40834820	FALSE	FALSE	TRUE	K562
RAB4B	+	chr19:40778247-40796942	K562.enhancer.intergenic.2947	chr19:40832278-40834820	enhancer.intergenic.merged.24446	chr19:40832278-40834820	FALSE	FALSE	TRUE	K562
BLVRB	-	chr19:40447768-40465745	K562.enhancer.intergenic.2948	chr19:40864223-40865990	enhancer.intergenic.merged.24448	chr19:40863532-40867025	FALSE	FALSE	TRUE	K562
BLVRB	-	chr19:40447768-40465745	K562.enhancer.intergenic.2949	chr19:40874688-40876041	enhancer.intergenic.merged.24449	chr19:40874688-40876041	FALSE	FALSE	TRUE	K562
RAB4B	+	chr19:40778247-40796942	K562.enhancer.intergenic.2949	chr19:40874688-40876041	enhancer.intergenic.merged.24449	chr19:40874688-40876041	FALSE	FALSE	TRUE	K562
ZNF45	-	chr19:43912624-43935282	K562.enhancer.intergenic.2953	chr19:44206812-44207901	enhancer.intergenic.merged.24540	chr19:44206326-44208701	FALSE	FALSE	TRUE	K562
ZNF221	+	chr19:43951223-43967600	K562.enhancer.intergenic.2953	chr19:44206812-44207901	enhancer.intergenic.merged.24540	chr19:44206326-44208701	FALSE	FALSE	TRUE	K562
ZNF155	+	chr19:43984170-43998326	K562.enhancer.intergenic.2953	chr19:44206812-44207901	enhancer.intergenic.merged.24540	chr19:44206326-44208701	FALSE	FALSE	TRUE	K562
ZNF230	+	chr19:44002957-44013924	K562.enhancer.intergenic.2953	chr19:44206812-44207901	enhancer.intergenic.merged.24540	chr19:44206326-44208701	FALSE	FALSE	TRUE	K562
ZNF222	+	chr19:44025342-44033110	K562.enhancer.intergenic.2953	chr19:44206812-44207901	enhancer.intergenic.merged.24540	chr19:44206326-44208701	FALSE	FALSE	TRUE	K562
ZNF223	+	chr19:44052036-44067999	K562.enhancer.intergenic.2953	chr19:44206812-44207901	enhancer.intergenic.merged.24540	chr19:44206326-44208701	FALSE	FALSE	TRUE	K562
ZNF284	+	chr19:44072159-44089613	K562.enhancer.intergenic.2953	chr19:44206812-44207901	enhancer.intergenic.merged.24540	chr19:44206326-44208701	FALSE	FALSE	TRUE	K562
ZNF224	+	chr19:44094361-44109886	K562.enhancer.intergenic.2953	chr19:44206812-44207901	enhancer.intergenic.merged.24540	chr19:44206326-44208701	FALSE	FALSE	TRUE	K562
ZNF225	+	chr19:44113399-44134822	K562.enhancer.intergenic.2953	chr19:44206812-44207901	enhancer.intergenic.merged.24540	chr19:44206326-44208701	FALSE	FALSE	TRUE	K562
ZNF234	+	chr19:44141554-44160313	K562.enhancer.intergenic.2953	chr19:44206812-44207901	enhancer.intergenic.merged.24540	chr19:44206326-44208701	FALSE	FALSE	TRUE	K562
ZNF226	+	chr19:44165062-44177685	K562.enhancer.intergenic.2953	chr19:44206812-44207901	enhancer.intergenic.merged.24540	chr19:44206326-44208701	FALSE	TRUE	TRUE	K562
ZNF227	+	chr19:44212528-44237268	K562.enhancer.intergenic.2953	chr19:44206812-44207901	enhancer.intergenic.merged.24540	chr19:44206326-44208701	TRUE	TRUE	TRUE	K562
ZNF112	-	chr19:44326553-44367215	K562.enhancer.intergenic.2953	chr19:44206812-44207901	enhancer.intergenic.merged.24540	chr19:44206326-44208701	FALSE	FALSE	TRUE	K562
APOE	+	chr19:44905796-44909395	K562.enhancer.intergenic.2955	chr19:44455715-44457645	enhancer.intergenic.merged.24544	chr19:44455386-44457645	FALSE	FALSE	TRUE	K562
APOE	+	chr19:44905796-44909395	K562.enhancer.intergenic.2956	chr19:44457701-44458901	enhancer.intergenic.merged.24545	chr19:44457701-44458901	FALSE	FALSE	TRUE	K562
NECTIN2	+	chr19:44846297-44889223	K562.enhancer.intergenic.2957	chr19:44553363-44554701	enhancer.intergenic.merged.24546	chr19:44553363-44554701	FALSE	FALSE	TRUE	K562
ZNF224	+	chr19:44094361-44109886	K562.enhancer.intergenic.2958	chr19:44587314-44588660	enhancer.intergenic.merged.24547	chr19:44585909-44589486	FALSE	FALSE	TRUE	K562
ZNF225	+	chr19:44113399-44134822	K562.enhancer.intergenic.2958	chr19:44587314-44588660	enhancer.intergenic.merged.24547	chr19:44585909-44589486	FALSE	FALSE	TRUE	K562
ZNF234	+	chr19:44141554-44160313	K562.enhancer.intergenic.2958	chr19:44587314-44588660	enhancer.intergenic.merged.24547	chr19:44585909-44589486	FALSE	FALSE	TRUE	K562
ZNF227	+	chr19:44212528-44237268	K562.enhancer.intergenic.2958	chr19:44587314-44588660	enhancer.intergenic.merged.24547	chr19:44585909-44589486	FALSE	FALSE	TRUE	K562
ZNF112	-	chr19:44326553-44367215	K562.enhancer.intergenic.2958	chr19:44587314-44588660	enhancer.intergenic.merged.24547	chr19:44585909-44589486	FALSE	FALSE	TRUE	K562
ZNF285	-	chr19:44382298-44401608	K562.enhancer.intergenic.2958	chr19:44587314-44588660	enhancer.intergenic.merged.24547	chr19:44585909-44589486	FALSE	FALSE	TRUE	K562
ZNF180	-	chr19:44474443-44500522	K562.enhancer.intergenic.2958	chr19:44587314-44588660	enhancer.intergenic.merged.24547	chr19:44585909-44589486	FALSE	TRUE	TRUE	K562
PVR	+	chr19:44643798-44666162	K562.enhancer.intergenic.2958	chr19:44587314-44588660	enhancer.intergenic.merged.24547	chr19:44585909-44589486	TRUE	TRUE	TRUE	K562
BCL3	+	chr19:44748708-44760044	K562.enhancer.intergenic.2958	chr19:44587314-44588660	enhancer.intergenic.merged.24547	chr19:44585909-44589486	FALSE	FALSE	TRUE	K562
ZNF112	-	chr19:44326553-44367215	K562.enhancer.intergenic.2959	chr19:44608301-44609501	enhancer.intergenic.merged.24549	chr19:44608301-44609501	FALSE	FALSE	TRUE	K562
ZNF112	-	chr19:44326553-44367215	K562.enhancer.intergenic.2960	chr19:44746999-44748876	enhancer.intergenic.merged.24556	chr19:44746999-44748876	FALSE	FALSE	TRUE	K562
ZNF229	-	chr19:44426251-44448578	K562.enhancer.intergenic.2960	chr19:44746999-44748876	enhancer.intergenic.merged.24556	chr19:44746999-44748876	FALSE	FALSE	TRUE	K562
BCL3	+	chr19:44748708-44760044	K562.enhancer.intergenic.2960	chr19:44746999-44748876	enhancer.intergenic.merged.24556	chr19:44746999-44748876	TRUE	TRUE	TRUE	K562
BCAM	+	chr19:44809059-44821421	K562.enhancer.intergenic.2961	chr19:44844468-44845808	enhancer.intergenic.merged.24559	chr19:44844449-44845808	FALSE	TRUE	TRUE	K562
NECTIN2	+	chr19:44846297-44889223	K562.enhancer.intergenic.2961	chr19:44844468-44845808	enhancer.intergenic.merged.24559	chr19:44844449-44845808	TRUE	TRUE	TRUE	K562
MARK4	+	chr19:45251271-45305284	K562.enhancer.intergenic.2961	chr19:44844468-44845808	enhancer.intergenic.merged.24559	chr19:44844449-44845808	FALSE	FALSE	TRUE	K562
ERCC1	-	chr19:45407334-45451547	K562.enhancer.intergenic.2962	chr19:45425391-45426611	enhancer.intergenic.merged.24565	chr19:45425391-45426611	FALSE	TRUE	TRUE	K562
RTN2	-	chr19:45485294-45497047	K562.enhancer.intergenic.2962	chr19:45425391-45426611	enhancer.intergenic.merged.24565	chr19:45425391-45426611	FALSE	FALSE	TRUE	K562
PPM1N	+	chr19:45498473-45502510	K562.enhancer.intergenic.2962	chr19:45425391-45426611	enhancer.intergenic.merged.24565	chr19:45425391-45426611	FALSE	FALSE	TRUE	K562
BLOC1S3	+	chr19:45178745-45181801	K562.enhancer.intergenic.2963	chr19:45427759-45429101	enhancer.intergenic.merged.24566	chr19:45427462-45429101	FALSE	FALSE	TRUE	K562
ERCC1	-	chr19:45407334-45451547	K562.enhancer.intergenic.2963	chr19:45427759-45429101	enhancer.intergenic.merged.24566	chr19:45427462-45429101	FALSE	TRUE	TRUE	K562
RTN2	-	chr19:45485294-45497047	K562.enhancer.intergenic.2963	chr19:45427759-45429101	enhancer.intergenic.merged.24566	chr19:45427462-45429101	FALSE	FALSE	TRUE	K562
PPM1N	+	chr19:45498473-45502510	K562.enhancer.intergenic.2963	chr19:45427759-45429101	enhancer.intergenic.merged.24566	chr19:45427462-45429101	FALSE	FALSE	TRUE	K562
IRF2BP1	-	chr19:45883608-45886141	K562.enhancer.intergenic.2963	chr19:45427759-45429101	enhancer.intergenic.merged.24566	chr19:45427462-45429101	FALSE	FALSE	TRUE	K562
MYPOP	-	chr19:45890023-45902613	K562.enhancer.intergenic.2963	chr19:45427759-45429101	enhancer.intergenic.merged.24566	chr19:45427462-45429101	FALSE	FALSE	TRUE	K562
CLASRP	+	chr19:45039045-45070956	K562.enhancer.intergenic.2964	chr19:45443312-45446235	enhancer.intergenic.merged.24567	chr19:45439119-45447274	FALSE	FALSE	TRUE	K562
BLOC1S3	+	chr19:45178745-45181801	K562.enhancer.intergenic.2964	chr19:45443312-45446235	enhancer.intergenic.merged.24567	chr19:45439119-45447274	FALSE	FALSE	TRUE	K562
ERCC1	-	chr19:45407334-45451547	K562.enhancer.intergenic.2964	chr19:45443312-45446235	enhancer.intergenic.merged.24567	chr19:45439119-45447274	TRUE	TRUE	TRUE	K562
FOSB	+	chr19:45467996-45475179	K562.enhancer.intergenic.2964	chr19:45443312-45446235	enhancer.intergenic.merged.24567	chr19:45439119-45447274	FALSE	FALSE	TRUE	K562
RTN2	-	chr19:45485294-45497047	K562.enhancer.intergenic.2964	chr19:45443312-45446235	enhancer.intergenic.merged.24567	chr19:45439119-45447274	FALSE	FALSE	TRUE	K562
FBXO46	-	chr19:45710629-45733177	K562.enhancer.intergenic.2964	chr19:45443312-45446235	enhancer.intergenic.merged.24567	chr19:45439119-45447274	FALSE	FALSE	TRUE	K562
IRF2BP1	-	chr19:45883608-45886141	K562.enhancer.intergenic.2964	chr19:45443312-45446235	enhancer.intergenic.merged.24567	chr19:45439119-45447274	FALSE	FALSE	TRUE	K562
MYPOP	-	chr19:45890023-45902613	K562.enhancer.intergenic.2964	chr19:45443312-45446235	enhancer.intergenic.merged.24567	chr19:45439119-45447274	FALSE	FALSE	TRUE	K562
FOSB	+	chr19:45467996-45475179	K562.enhancer.intergenic.2965	chr19:45449793-45451263	enhancer.intergenic.merged.24568	chr19:45448701-45452003	FALSE	FALSE	TRUE	K562
RTN2	-	chr19:45485294-45497047	K562.enhancer.intergenic.2965	chr19:45449793-45451263	enhancer.intergenic.merged.24568	chr19:45448701-45452003	FALSE	FALSE	TRUE	K562
PPM1N	+	chr19:45498473-45502510	K562.enhancer.intergenic.2965	chr19:45449793-45451263	enhancer.intergenic.merged.24568	chr19:45448701-45452003	FALSE	FALSE	TRUE	K562
BLOC1S3	+	chr19:45178745-45181801	K562.enhancer.intergenic.2966	chr19:45455922-45457101	enhancer.intergenic.merged.24570	chr19:45455468-45457101	FALSE	FALSE	TRUE	K562
PPP1R13L	-	chr19:45379638-45406361	K562.enhancer.intergenic.2966	chr19:45455922-45457101	enhancer.intergenic.merged.24570	chr19:45455468-45457101	FALSE	FALSE	TRUE	K562
ERCC1	-	chr19:45407334-45451547	K562.enhancer.intergenic.2966	chr19:45455922-45457101	enhancer.intergenic.merged.24570	chr19:45455468-45457101	TRUE	TRUE	TRUE	K562
SIX5	-	chr19:45764785-45769252	K562.enhancer.intergenic.2966	chr19:45455922-45457101	enhancer.intergenic.merged.24570	chr19:45455468-45457101	FALSE	FALSE	TRUE	K562
IRF2BP1	-	chr19:45883608-45886141	K562.enhancer.intergenic.2966	chr19:45455922-45457101	enhancer.intergenic.merged.24570	chr19:45455468-45457101	FALSE	FALSE	TRUE	K562
MYPOP	-	chr19:45890023-45902613	K562.enhancer.intergenic.2966	chr19:45455922-45457101	enhancer.intergenic.merged.24570	chr19:45455468-45457101	FALSE	FALSE	TRUE	K562
TRAPPC6A	-	chr19:45162933-45178237	K562.enhancer.intergenic.2967	chr19:45645454-45646501	enhancer.intergenic.merged.24575	chr19:45645454-45646501	FALSE	FALSE	TRUE	K562
RTN2	-	chr19:45485294-45497047	K562.enhancer.intergenic.2967	chr19:45645454-45646501	enhancer.intergenic.merged.24575	chr19:45645454-45646501	FALSE	FALSE	TRUE	K562
PPM1N	+	chr19:45498473-45502510	K562.enhancer.intergenic.2967	chr19:45645454-45646501	enhancer.intergenic.merged.24575	chr19:45645454-45646501	FALSE	FALSE	TRUE	K562
TRAPPC6A	-	chr19:45162933-45178237	K562.enhancer.intergenic.2968	chr19:45664637-45666100	enhancer.intergenic.merged.24576	chr19:45664637-45666100	FALSE	FALSE	TRUE	K562
EXOC3L2	-	chr19:45212377-45234211	K562.enhancer.intergenic.2968	chr19:45664637-45666100	enhancer.intergenic.merged.24576	chr19:45664637-45666100	FALSE	FALSE	TRUE	K562
MARK4	+	chr19:45251271-45305284	K562.enhancer.intergenic.2968	chr19:45664637-45666100	enhancer.intergenic.merged.24576	chr19:45664637-45666100	FALSE	FALSE	TRUE	K562
RTN2	-	chr19:45485294-45497047	K562.enhancer.intergenic.2968	chr19:45664637-45666100	enhancer.intergenic.merged.24576	chr19:45664637-45666100	FALSE	FALSE	TRUE	K562
PPM1N	+	chr19:45498473-45502510	K562.enhancer.intergenic.2968	chr19:45664637-45666100	enhancer.intergenic.merged.24576	chr19:45664637-45666100	FALSE	FALSE	TRUE	K562
GIPR	+	chr19:45668221-45683722	K562.enhancer.intergenic.2968	chr19:45664637-45666100	enhancer.intergenic.merged.24576	chr19:45664637-45666100	TRUE	TRUE	TRUE	K562
FBXO46	-	chr19:45710629-45733177	K562.enhancer.intergenic.2968	chr19:45664637-45666100	enhancer.intergenic.merged.24576	chr19:45664637-45666100	FALSE	FALSE	TRUE	K562
MYPOP	-	chr19:45890023-45902613	K562.enhancer.intergenic.2968	chr19:45664637-45666100	enhancer.intergenic.merged.24576	chr19:45664637-45666100	FALSE	FALSE	TRUE	K562
FOXA3	+	chr19:45864326-45873797	K562.enhancer.intergenic.2969	chr19:45875586-45877347	enhancer.intergenic.merged.24577	chr19:45875586-45877347	FALSE	TRUE	TRUE	K562
CCDC8	-	chr19:46410329-46413564	K562.enhancer.intergenic.2974	chr19:46404637-46405963	enhancer.intergenic.merged.24589	chr19:46404637-46405963	TRUE	TRUE	TRUE	K562
AP2S1	-	chr19:46838136-46850846	K562.enhancer.intergenic.2975	chr19:47215182-47216567	enhancer.intergenic.merged.24601	chr19:47215182-47216567	FALSE	FALSE	TRUE	K562
C5AR1	+	chr19:47309861-47322066	K562.enhancer.intergenic.2975	chr19:47215182-47216567	enhancer.intergenic.merged.24601	chr19:47215182-47216567	FALSE	FALSE	TRUE	K562
MEIS3	-	chr19:47403118-47422233	K562.enhancer.intergenic.2975	chr19:47215182-47216567	enhancer.intergenic.merged.24601	chr19:47215182-47216567	FALSE	FALSE	TRUE	K562
BICRA	+	chr19:47608196-47703277	K562.enhancer.intergenic.2975	chr19:47215182-47216567	enhancer.intergenic.merged.24601	chr19:47215182-47216567	FALSE	FALSE	TRUE	K562
SLC1A5	-	chr19:46774883-46788594	K562.enhancer.intergenic.2976	chr19:47242556-47244704	enhancer.intergenic.merged.24602	chr19:47239264-47244827	FALSE	FALSE	TRUE	K562
NPAS1	+	chr19:47019837-47045775	K562.enhancer.intergenic.2976	chr19:47242556-47244704	enhancer.intergenic.merged.24602	chr19:47239264-47244827	FALSE	FALSE	TRUE	K562
BBC3	-	chr19:47220824-47232667	K562.enhancer.intergenic.2976	chr19:47242556-47244704	enhancer.intergenic.merged.24602	chr19:47239264-47244827	TRUE	TRUE	TRUE	K562
CCDC9	+	chr19:47256525-47271953	K562.enhancer.intergenic.2976	chr19:47242556-47244704	enhancer.intergenic.merged.24602	chr19:47239264-47244827	FALSE	TRUE	TRUE	K562
DHX34	+	chr19:47349315-47382704	K562.enhancer.intergenic.2976	chr19:47242556-47244704	enhancer.intergenic.merged.24602	chr19:47239264-47244827	FALSE	FALSE	TRUE	K562
MEIS3	-	chr19:47403118-47422233	K562.enhancer.intergenic.2976	chr19:47242556-47244704	enhancer.intergenic.merged.24602	chr19:47239264-47244827	FALSE	FALSE	TRUE	K562
TMEM160	-	chr19:47045909-47048624	K562.enhancer.intergenic.2977	chr19:47335191-47336301	enhancer.intergenic.merged.24606	chr19:47335191-47336301	FALSE	FALSE	TRUE	K562
INAFM1	+	chr19:47274885-47275723	K562.enhancer.intergenic.2977	chr19:47335191-47336301	enhancer.intergenic.merged.24606	chr19:47335191-47336301	FALSE	TRUE	TRUE	K562
BICRA	+	chr19:47608196-47703277	K562.enhancer.intergenic.2978	chr19:47599850-47601050	enhancer.intergenic.merged.24613	chr19:47596148-47601710	TRUE	TRUE	TRUE	K562
CD37	+	chr19:49335406-49340606	K562.enhancer.intergenic.2979	chr19:49716948-49720536	enhancer.intergenic.merged.24649	chr19:49716886-49720606	FALSE	FALSE	TRUE	K562
SLC17A7	-	chr19:49429401-49441527	K562.enhancer.intergenic.2979	chr19:49716948-49720536	enhancer.intergenic.merged.24649	chr19:49716886-49720606	FALSE	FALSE	TRUE	K562
BCL2L12	+	chr19:49665142-49673916	K562.enhancer.intergenic.2979	chr19:49716948-49720536	enhancer.intergenic.merged.24649	chr19:49716886-49720606	FALSE	FALSE	TRUE	K562
CPT1C	+	chr19:49691108-49713731	K562.enhancer.intergenic.2980	chr19:49845504-49847318	enhancer.intergenic.merged.24651	chr19:49845045-49850816	FALSE	FALSE	TRUE	K562
CPT1C	+	chr19:49691108-49713731	K562.enhancer.intergenic.2981	chr19:49847561-49849889	enhancer.intergenic.merged.24651	chr19:49845045-49850816	FALSE	FALSE	TRUE	K562
LRRC4B	-	chr19:50516892-50568435	K562.enhancer.intergenic.2982	chr19:50099088-50100409	enhancer.intergenic.merged.24652	chr19:50098572-50100409	FALSE	FALSE	TRUE	K562
KCNC3	-	chr19:50315508-50329377	K562.enhancer.intergenic.2984	chr19:50349622-50351098	enhancer.intergenic.merged.24658	chr19:50349622-50351098	TRUE	TRUE	TRUE	K562
EMC10	+	chr19:50476507-50490871	K562.enhancer.intergenic.2984	chr19:50349622-50351098	enhancer.intergenic.merged.24658	chr19:50349622-50351098	FALSE	FALSE	TRUE	K562
ASPDH	-	chr19:50511603-50514684	K562.enhancer.intergenic.2984	chr19:50349622-50351098	enhancer.intergenic.merged.24658	chr19:50349622-50351098	FALSE	FALSE	TRUE	K562
LRRC4B	-	chr19:50516892-50568435	K562.enhancer.intergenic.2984	chr19:50349622-50351098	enhancer.intergenic.merged.24658	chr19:50349622-50351098	FALSE	FALSE	TRUE	K562
SYT3	-	chr19:50621977-50639881	K562.enhancer.intergenic.2984	chr19:50349622-50351098	enhancer.intergenic.merged.24658	chr19:50349622-50351098	FALSE	FALSE	TRUE	K562
C19orf81	+	chr19:50649445-50659306	K562.enhancer.intergenic.2984	chr19:50349622-50351098	enhancer.intergenic.merged.24658	chr19:50349622-50351098	FALSE	FALSE	TRUE	K562
LRRC4B	-	chr19:50516892-50568435	K562.enhancer.intergenic.2985	chr19:50601443-50603950	enhancer.intergenic.merged.24665	chr19:50601443-50603950	TRUE	TRUE	TRUE	K562
C19orf81	+	chr19:50649445-50659306	K562.enhancer.intergenic.2985	chr19:50601443-50603950	enhancer.intergenic.merged.24665	chr19:50601443-50603950	FALSE	TRUE	TRUE	K562
KLK13	-	chr19:51055626-51065092	K562.enhancer.intergenic.2985	chr19:50601443-50603950	enhancer.intergenic.merged.24665	chr19:50601443-50603950	FALSE	FALSE	TRUE	K562
LRRC4B	-	chr19:50516892-50568435	K562.enhancer.intergenic.2986	chr19:50606725-50608026	enhancer.intergenic.merged.24666	chr19:50605911-50608492	TRUE	TRUE	TRUE	K562
SYT3	-	chr19:50621977-50639881	K562.enhancer.intergenic.2986	chr19:50606725-50608026	enhancer.intergenic.merged.24666	chr19:50605911-50608492	FALSE	FALSE	TRUE	K562
C19orf81	+	chr19:50649445-50659306	K562.enhancer.intergenic.2986	chr19:50606725-50608026	enhancer.intergenic.merged.24666	chr19:50605911-50608492	FALSE	TRUE	TRUE	K562
KLK13	-	chr19:51055626-51065092	K562.enhancer.intergenic.2986	chr19:50606725-50608026	enhancer.intergenic.merged.24666	chr19:50605911-50608492	FALSE	FALSE	TRUE	K562
KCNC3	-	chr19:50315508-50329377	K562.enhancer.intergenic.2987	chr19:50817567-50818674	enhancer.intergenic.merged.24668	chr19:50817567-50818674	FALSE	FALSE	TRUE	K562
FAM71E1	-	chr19:50466788-50476848	K562.enhancer.intergenic.2987	chr19:50817567-50818674	enhancer.intergenic.merged.24668	chr19:50817567-50818674	FALSE	FALSE	TRUE	K562
SYT3	-	chr19:50621977-50639881	K562.enhancer.intergenic.2987	chr19:50817567-50818674	enhancer.intergenic.merged.24668	chr19:50817567-50818674	FALSE	FALSE	TRUE	K562
C19orf81	+	chr19:50649445-50659306	K562.enhancer.intergenic.2987	chr19:50817567-50818674	enhancer.intergenic.merged.24668	chr19:50817567-50818674	FALSE	FALSE	TRUE	K562
KLK1	-	chr19:50819146-50823787	K562.enhancer.intergenic.2987	chr19:50817567-50818674	enhancer.intergenic.merged.24668	chr19:50817567-50818674	TRUE	TRUE	TRUE	K562
KLK4	-	chr19:50906352-50910738	K562.enhancer.intergenic.2987	chr19:50817567-50818674	enhancer.intergenic.merged.24668	chr19:50817567-50818674	FALSE	FALSE	TRUE	K562
KLK6	-	chr19:50958631-50969591	K562.enhancer.intergenic.2987	chr19:50817567-50818674	enhancer.intergenic.merged.24668	chr19:50817567-50818674	FALSE	FALSE	TRUE	K562
KLK7	-	chr19:50976468-50984064	K562.enhancer.intergenic.2987	chr19:50817567-50818674	enhancer.intergenic.merged.24668	chr19:50817567-50818674	FALSE	FALSE	TRUE	K562
KLK8	-	chr19:50996008-51001702	K562.enhancer.intergenic.2987	chr19:50817567-50818674	enhancer.intergenic.merged.24668	chr19:50817567-50818674	FALSE	FALSE	TRUE	K562
KLK10	-	chr19:51012739-51020175	K562.enhancer.intergenic.2987	chr19:50817567-50818674	enhancer.intergenic.merged.24668	chr19:50817567-50818674	FALSE	FALSE	TRUE	K562
EMC10	+	chr19:50476507-50490871	K562.enhancer.intergenic.2988	chr19:50835560-50836701	enhancer.intergenic.merged.24669	chr19:50835560-50836747	FALSE	FALSE	TRUE	K562
FAM71E1	-	chr19:50466788-50476848	K562.enhancer.intergenic.2988	chr19:50835560-50836701	enhancer.intergenic.merged.24669	chr19:50835560-50836747	FALSE	FALSE	TRUE	K562
KLK4	-	chr19:50906352-50910738	K562.enhancer.intergenic.2988	chr19:50835560-50836701	enhancer.intergenic.merged.24669	chr19:50835560-50836747	FALSE	FALSE	TRUE	K562
KLK10	-	chr19:51012739-51020175	K562.enhancer.intergenic.2988	chr19:50835560-50836701	enhancer.intergenic.merged.24669	chr19:50835560-50836747	FALSE	FALSE	TRUE	K562
KLK13	-	chr19:51055626-51065092	K562.enhancer.intergenic.2990	chr19:51460388-51462505	enhancer.intergenic.merged.24679	chr19:51460388-51462505	FALSE	FALSE	TRUE	K562
CD33	+	chr19:51225080-51240016	K562.enhancer.intergenic.2990	chr19:51460388-51462505	enhancer.intergenic.merged.24679	chr19:51460388-51462505	FALSE	FALSE	TRUE	K562
ETFB	-	chr19:51345155-51366388	K562.enhancer.intergenic.2990	chr19:51460388-51462505	enhancer.intergenic.merged.24679	chr19:51460388-51462505	FALSE	FALSE	TRUE	K562
CLDND2	-	chr19:51367098-51369003	K562.enhancer.intergenic.2990	chr19:51460388-51462505	enhancer.intergenic.merged.24679	chr19:51460388-51462505	FALSE	FALSE	TRUE	K562
C19orf84	-	chr19:51388289-51390591	K562.enhancer.intergenic.2990	chr19:51460388-51462505	enhancer.intergenic.merged.24679	chr19:51460388-51462505	FALSE	FALSE	TRUE	K562
LOC100129083	+	chr19:51415724-51418197	K562.enhancer.intergenic.2990	chr19:51460388-51462505	enhancer.intergenic.merged.24679	chr19:51460388-51462505	FALSE	TRUE	TRUE	K562
CEACAM18	+	chr19:51478643-51490605	K562.enhancer.intergenic.2990	chr19:51460388-51462505	enhancer.intergenic.merged.24679	chr19:51460388-51462505	TRUE	TRUE	TRUE	K562
C19orf84	-	chr19:51388289-51390591	K562.enhancer.intergenic.2991	chr19:51465369-51466693	enhancer.intergenic.merged.24680	chr19:51465369-51466693	FALSE	FALSE	TRUE	K562
CEACAM18	+	chr19:51478643-51490605	K562.enhancer.intergenic.2991	chr19:51465369-51466693	enhancer.intergenic.merged.24680	chr19:51465369-51466693	TRUE	TRUE	TRUE	K562
KLK13	-	chr19:51055626-51065092	K562.enhancer.intergenic.2992	chr19:51507355-51508906	enhancer.intergenic.merged.24681	chr19:51507355-51508906	FALSE	FALSE	TRUE	K562
CD33	+	chr19:51225080-51240016	K562.enhancer.intergenic.2992	chr19:51507355-51508906	enhancer.intergenic.merged.24681	chr19:51507355-51508906	FALSE	FALSE	TRUE	K562
C19orf84	-	chr19:51388289-51390591	K562.enhancer.intergenic.2992	chr19:51507355-51508906	enhancer.intergenic.merged.24681	chr19:51507355-51508906	FALSE	FALSE	TRUE	K562
CEACAM18	+	chr19:51478643-51490605	K562.enhancer.intergenic.2992	chr19:51507355-51508906	enhancer.intergenic.merged.24681	chr19:51507355-51508906	TRUE	TRUE	TRUE	K562
KLK13	-	chr19:51055626-51065092	K562.enhancer.intergenic.2993	chr19:51541049-51542749	enhancer.intergenic.merged.24683	chr19:51541049-51542749	FALSE	FALSE	TRUE	K562
CD33	+	chr19:51225080-51240016	K562.enhancer.intergenic.2993	chr19:51541049-51542749	enhancer.intergenic.merged.24683	chr19:51541049-51542749	FALSE	FALSE	TRUE	K562
NKG7	-	chr19:51371620-51372654	K562.enhancer.intergenic.2993	chr19:51541049-51542749	enhancer.intergenic.merged.24683	chr19:51541049-51542749	FALSE	FALSE	TRUE	K562
C19orf84	-	chr19:51388289-51390591	K562.enhancer.intergenic.2993	chr19:51541049-51542749	enhancer.intergenic.merged.24683	chr19:51541049-51542749	FALSE	FALSE	TRUE	K562
LOC100129083	+	chr19:51415724-51418197	K562.enhancer.intergenic.2993	chr19:51541049-51542749	enhancer.intergenic.merged.24683	chr19:51541049-51542749	FALSE	FALSE	TRUE	K562
CEACAM18	+	chr19:51478643-51490605	K562.enhancer.intergenic.2993	chr19:51541049-51542749	enhancer.intergenic.merged.24683	chr19:51541049-51542749	FALSE	TRUE	TRUE	K562
KLK13	-	chr19:51055626-51065092	K562.enhancer.intergenic.2994	chr19:51545759-51553936	enhancer.intergenic.merged.24684	chr19:51545683-51553936	FALSE	FALSE	TRUE	K562
CD33	+	chr19:51225080-51240016	K562.enhancer.intergenic.2994	chr19:51545759-51553936	enhancer.intergenic.merged.24684	chr19:51545683-51553936	FALSE	FALSE	TRUE	K562
C19orf84	-	chr19:51388289-51390591	K562.enhancer.intergenic.2994	chr19:51545759-51553936	enhancer.intergenic.merged.24684	chr19:51545683-51553936	FALSE	FALSE	TRUE	K562
LOC100129083	+	chr19:51415724-51418197	K562.enhancer.intergenic.2994	chr19:51545759-51553936	enhancer.intergenic.merged.24684	chr19:51545683-51553936	FALSE	FALSE	TRUE	K562
CEACAM18	+	chr19:51478643-51490605	K562.enhancer.intergenic.2994	chr19:51545759-51553936	enhancer.intergenic.merged.24684	chr19:51545683-51553936	FALSE	TRUE	TRUE	K562
ZNF175	+	chr19:51571283-51592510	K562.enhancer.intergenic.2995	chr19:51672017-51673333	enhancer.intergenic.merged.24687	chr19:51672017-51673352	FALSE	TRUE	TRUE	K562
SPACA6	+	chr19:51689434-51705190	K562.enhancer.intergenic.2995	chr19:51672017-51673333	enhancer.intergenic.merged.24687	chr19:51672017-51673352	TRUE	TRUE	TRUE	K562
ZNF616	-	chr19:52113091-52139938	K562.enhancer.intergenic.2995	chr19:51672017-51673333	enhancer.intergenic.merged.24687	chr19:51672017-51673352	FALSE	FALSE	TRUE	K562
TSEN34	+	chr19:54190268-54194536	K562.enhancer.intergenic.2996	chr19:54135501-54136701	enhancer.intergenic.merged.24714	chr19:54134849-54137538	FALSE	FALSE	TRUE	K562
NCR1	+	chr19:54906148-54913073	K562.enhancer.intergenic.2997	chr19:54895576-54901021	enhancer.intergenic.merged.24721	chr19:54895576-54901021	TRUE	TRUE	TRUE	K562
TNNI3	-	chr19:55151767-55157732	K562.enhancer.intergenic.2997	chr19:54895576-54901021	enhancer.intergenic.merged.24721	chr19:54895576-54901021	FALSE	FALSE	TRUE	K562
NLRP2	+	chr19:54965284-55001142	K562.enhancer.intergenic.2998	chr19:55005532-55006682	enhancer.intergenic.merged.24724	chr19:55005319-55006700	TRUE	TRUE	TRUE	K562
TNNI3	-	chr19:55151767-55157732	K562.enhancer.intergenic.2998	chr19:55005532-55006682	enhancer.intergenic.merged.24724	chr19:55005319-55006700	FALSE	FALSE	TRUE	K562
DNAAF3	-	chr19:55158661-55166722	K562.enhancer.intergenic.2998	chr19:55005532-55006682	enhancer.intergenic.merged.24724	chr19:55005319-55006700	FALSE	FALSE	TRUE	K562
NLRP2	+	chr19:54965284-55001142	K562.enhancer.intergenic.3000	chr19:55215764-55217827	enhancer.intergenic.merged.24732	chr19:55215723-55218766	FALSE	FALSE	TRUE	K562
TNNT1	-	chr19:55132698-55149206	K562.enhancer.intergenic.3000	chr19:55215764-55217827	enhancer.intergenic.merged.24732	chr19:55215723-55218766	FALSE	FALSE	TRUE	K562
TNNI3	-	chr19:55151767-55157732	K562.enhancer.intergenic.3000	chr19:55215764-55217827	enhancer.intergenic.merged.24732	chr19:55215723-55218766	FALSE	FALSE	TRUE	K562
DNAAF3	-	chr19:55158661-55166722	K562.enhancer.intergenic.3000	chr19:55215764-55217827	enhancer.intergenic.merged.24732	chr19:55215723-55218766	FALSE	FALSE	TRUE	K562
SYT5	-	chr19:55171196-55180289	K562.enhancer.intergenic.3000	chr19:55215764-55217827	enhancer.intergenic.merged.24732	chr19:55215723-55218766	FALSE	FALSE	TRUE	K562
PTPRH	-	chr19:55181247-55209501	K562.enhancer.intergenic.3000	chr19:55215764-55217827	enhancer.intergenic.merged.24732	chr19:55215723-55218766	TRUE	TRUE	TRUE	K562
BRSK1	+	chr19:55283997-55312562	K562.enhancer.intergenic.3000	chr19:55215764-55217827	enhancer.intergenic.merged.24732	chr19:55215723-55218766	FALSE	FALSE	TRUE	K562
ZNF582	-	chr19:56382751-56393534	K562.enhancer.intergenic.3003	chr19:56375208-56377115	enhancer.intergenic.merged.24746	chr19:56375011-56377144	FALSE	FALSE	TRUE	K562
ZNF583	+	chr19:56404014-56427364	K562.enhancer.intergenic.3003	chr19:56375208-56377115	enhancer.intergenic.merged.24746	chr19:56375011-56377144	TRUE	TRUE	TRUE	K562
ZNF471	+	chr19:56507855-56530212	K562.enhancer.intergenic.3003	chr19:56375208-56377115	enhancer.intergenic.merged.24746	chr19:56375011-56377144	FALSE	FALSE	TRUE	K562
ZFP28	+	chr19:56538948-56556808	K562.enhancer.intergenic.3003	chr19:56375208-56377115	enhancer.intergenic.merged.24746	chr19:56375011-56377144	FALSE	FALSE	TRUE	K562
ZNF470	+	chr19:56567468-56582894	K562.enhancer.intergenic.3003	chr19:56375208-56377115	enhancer.intergenic.merged.24746	chr19:56375011-56377144	FALSE	FALSE	TRUE	K562
ZNF71	+	chr19:56595296-56624486	K562.enhancer.intergenic.3003	chr19:56375208-56377115	enhancer.intergenic.merged.24746	chr19:56375011-56377144	FALSE	FALSE	TRUE	K562
SMIM17	+	chr19:56643159-56657247	K562.enhancer.intergenic.3003	chr19:56375208-56377115	enhancer.intergenic.merged.24746	chr19:56375011-56377144	FALSE	FALSE	TRUE	K562
ZNF837	-	chr19:58367623-58381030	K562.enhancer.intergenic.3004	chr19:58401430-58408574	enhancer.intergenic.merged.24759	chr19:58399901-58408574	FALSE	FALSE	TRUE	K562
ZNF584	+	chr19:58408649-58418327	K562.enhancer.intergenic.3004	chr19:58401430-58408574	enhancer.intergenic.merged.24759	chr19:58399901-58408574	TRUE	TRUE	TRUE	K562
ZNF324B	+	chr19:58451622-58457833	K562.enhancer.intergenic.3004	chr19:58401430-58408574	enhancer.intergenic.merged.24759	chr19:58399901-58408574	FALSE	FALSE	TRUE	K562
ZNF324	+	chr19:58467080-58475436	K562.enhancer.intergenic.3004	chr19:58401430-58408574	enhancer.intergenic.merged.24759	chr19:58399901-58408574	FALSE	FALSE	TRUE	K562
SLC27A5	-	chr19:58498333-58512065	K562.enhancer.intergenic.3004	chr19:58401430-58408574	enhancer.intergenic.merged.24759	chr19:58399901-58408574	FALSE	FALSE	TRUE	K562
ZBTB45	-	chr19:58513530-58542718	K562.enhancer.intergenic.3004	chr19:58401430-58408574	enhancer.intergenic.merged.24759	chr19:58399901-58408574	FALSE	FALSE	TRUE	K562
[truncated: 161,269 more rows]
