# Supplementary material for: Transcriptionally active enhancers in human cancer cells
Source: Mol Syst Biol. 2021 Jan 27;17(1):e9873. doi: 10.15252/msb.20209873 (PMC7838827; doi:10.15252/msb.20209873)
Supplement: Supplementary file 4 — Table EV2 [file MSB-17-e9873-s004.zip › TableEV2/README.txt]

Table EV2. Putative enhancer-promoter pairs.
Table listing putative enhancer-promoter pairs annotated in this study. 
GeneID: Column states gene name.	
GeneStrand, GeneCoordinates: Columns refer to the strand and genomic location of the gene (hg38 genome build).
EnhancerID: Column states cell line specific enhancer identifier (see also Table EV1 for annotation). 
EnhancerCoordinates: Column refers to the genomic location of the cell line specific enhancer region (hg38 genome build).
MergedEnhancerID: Column states the corresponding merged enhancer identifier (see also Table EV6 for annotation).	
MergedEnhancerCoordinates: Column refers to the genomic location of the merged enhancer region (hg38 genome build).
PairedNearest, PairedCorrelatedNeighbouring, PairedCorrelatedWindow: Columns state the pairing approaches supporting the putative enhancer-promoter pair.	
CellLine: Column states the cell line the putative enhancer-promoter pair was observed in (i.e. enhancer was annotated in the respective cell line and gene was active).
