# Supplementary material for: Transcriptionally active enhancers in human cancer cells
Source: Mol Syst Biol. 2021 Jan 27;17(1):e9873. doi: 10.15252/msb.20209873 (PMC7838827; doi:10.15252/msb.20209873)
Supplement: Supplementary file 5 — Table EV3 [file MSB-17-e9873-s005.zip]

Archive with 7 entries (4 files):
- TableEV3/
- TableEV3/TableEV3.xlsx
- __MACOSX/
- __MACOSX/TableEV3/
- __MACOSX/TableEV3/._TableEV3.xlsx
- TableEV3/README.txt
- __MACOSX/TableEV3/._README.txt
