# Supplementary material for: Transcriptionally active enhancers in human cancer cells
Source: Mol Syst Biol. 2021 Jan 27;17(1):e9873. doi: 10.15252/msb.20209873 (PMC7838827; doi:10.15252/msb.20209873)
Supplement: Supplementary file 5 — Table EV3 [file MSB-17-e9873-s005.zip › TableEV3/TableEV3.xlsx]

## Sheet: TableEV3_enhancers_SNPs
Table EV3: Enhancers overlapping cancer-associated SNPs.
SNP	CHR_ID	CHR_POS	DISEASE.TRAIT	P.VALUE	PUBMEDID	MergedEnhancerID	EnhancerID	CellLine	CancerType
rs34546498	chr6	26993501	Breast cancer	9e-10	29059683	enhancer.intergenic.merged.10022	GP5d.enhancer.intergenic.1361	GP5d	colorectal
rs34662244	chr6	28106103	Breast cancer	3e-09	29059683	enhancer.intergenic.merged.10062	K562.enhancer.intergenic.1139 / Jurkat.enhancer.intergenic.738 / GP5d.enhancer.intergenic.1368 / LoVo.enhancer.intergenic.857 / HCT116.enhancer.intergenic.1370 / SKUT1.enhancer.intergenic.1456 / PC3.enhancer.intergenic.1659 / DU145.enhancer.intergenic.670 / MDA.enhancer.intergenic.1788 / 769P.enhancer.intergenic.1361 / 786O.enhancer.intergenic.1301 / U118.enhancer.intergenic.2409 / M059J.enhancer…	K562 / Jurkat / GP5d / LoVo / HCT116 / SKUT1 / PC3 / DU145 / MDA / 769P / 786O / U118 / M059J	leukemia / colorectal / uterine / prostate / breast / kidney / brain
rs138004030	chr6	170160655	Prostate cancer (early onset)	3e-08	29892016	enhancer.intergenic.merged.11318	GP5d.enhancer.intergenic.1516	GP5d	colorectal
rs10275272	chr7	19121274	Survival in rectal cancer	8e-06	25866641	enhancer.intergenic.merged.11532	SKUT1.enhancer.intergenic.1668	SKUT1	uterine
rs3815652	chr7	33873792	Metastasis in stage I-III microsatellite instability low/stable colorectal cancer (time to event)	2e-08	30738427	enhancer.intergenic.merged.11711	U118.enhancer.intergenic.2812	U118	brain
rs375468501	chr7	106631389	Breast cancer specific mortality in estrogen receptor positive breast cancer	3e-06	30787463	enhancer.intergenic.merged.12322	GP5d.enhancer.intergenic.1667 / M059J.enhancer.intergenic.2237	GP5d / M059J	colorectal / brain
rs4593472	chr7	130982362	Breast cancer / Breast cancer / Breast cancer	2e-11 / 4e-06 / 2e-09	29059683 / 25751625 / 25751625	enhancer.intergenic.merged.12559	LoVo.enhancer.intergenic.1097	LoVo	colorectal
rs68056147	chr7	130989722	Breast cancer	5e-13	29059683	enhancer.intergenic.merged.12560	LoVo.enhancer.intergenic.1098 / HCT116.enhancer.intergenic.1766	LoVo / HCT116	colorectal
rs1512268	chr8	23668950	Prostate cancer / Prostate cancer / Prostate cancer / Prostate cancer / Prostate cancer / Prostate cancer / Prostate cancer	4e-11 / 3e-30 / 3e-24 / 2e-12 / 4e-15 / 5e-06 / 1e-13	20676098 / 19767753 / 31562322 / 26034056 / 26034056 / 22923026 / 26443449	enhancer.intergenic.merged.12995	Jurkat.enhancer.intergenic.930	Jurkat	leukemia
rs9693444	chr8	29652100	Breast cancer / Breast cancer / Breast cancer / Breast cancer	9e-14 / 2e-21 / 1e-10 / 1e-12	23535729 / 29059683 / 25751625 / 25751625	enhancer.intergenic.merged.13053 / enhancer.intergenic.merged.13056	PC3.enhancer.intergenic.2127 / MDA.enhancer.intergenic.2376	PC3 / MDA	prostate / breast
rs16887197	chr8	115234438	Colorectal cancer	2e-06	29228715	enhancer.intergenic.merged.13846	LoVo.enhancer.intergenic.1167	LoVo	colorectal
rs58847541	chr8	123597926	Breast cancer	6e-13	29059683	enhancer.intergenic.merged.13966	BT20.enhancer.intergenic.2282	BT20	breast
rs7461129; rs11777631; rs11777682	chr8	124847895	Core binding factor acute myeloid leukemia / Core binding factor acute myeloid leukemia	2e-16 / 2e-14	27903959 / 27903959	enhancer.intergenic.merged.13985	K562.enhancer.intergenic.1611 / 786O.enhancer.intergenic.1863	K562 / 786O	leukemia / kidney
rs225132	chr1	8035440	Breast cancer	3e-06	29059683	enhancer.intergenic.merged.140	HCT116.enhancer.intergenic.24 / BT20.enhancer.intergenic.32	HCT116 / BT20	colorectal / breast
rs1456315	chr8	127091692	Prostate cancer / Prostate cancer	2e-29 / 1e-12	20676098 / 23023329	enhancer.intergenic.merged.14055	HCT116.enhancer.intergenic.1968	HCT116	colorectal
rs72725879	chr8	127091724	Prostate cancer	3e-08	26034056	enhancer.intergenic.merged.14055	HCT116.enhancer.intergenic.1968	HCT116	colorectal
rs183373024	chr8	127091872	Prostate cancer	4e-160	29892016	enhancer.intergenic.merged.14055	HCT116.enhancer.intergenic.1968	HCT116	colorectal
rs13254738	chr8	127092098	Prostate cancer	4e-10	22923026	enhancer.intergenic.merged.14055	HCT116.enhancer.intergenic.1968	HCT116	colorectal
rs56005245	chr8	127101181	Prostate cancer / Prostate cancer	1e-08 / 9e-06	27262462 / 31226226	enhancer.intergenic.merged.14057	GP5d.enhancer.intergenic.1872	GP5d	colorectal
rs16901979	chr8	127112671	Prostate cancer / Prostate cancer / Prostate cancer / Prostate cancer / Prostate cancer	1e-12 / 3e-14 / 3e-34 / 1e-16 / 5e-09	17401366 / 19767754 / 31562322 / 26443449 / 25939597	enhancer.intergenic.merged.14061 / enhancer.intergenic.merged.14062	GP5d.enhancer.intergenic.1874 / HCT116.enhancer.intergenic.1974	GP5d / HCT116	colorectal
rs10505483	chr8	127112950	Prostate cancer	7e-15	22923026	enhancer.intergenic.merged.14061 / enhancer.intergenic.merged.14062	GP5d.enhancer.intergenic.1874 / HCT116.enhancer.intergenic.1974	GP5d / HCT116	colorectal
rs116041037	chr8	127119564	Prostate cancer	6e-10	26034056	enhancer.intergenic.merged.14061 / enhancer.intergenic.merged.14063	GP5d.enhancer.intergenic.1874 / HCT116.enhancer.intergenic.1975	GP5d / HCT116	colorectal
rs76784613	chr8	127164718	Prostate cancer	1e-06	29356057	enhancer.intergenic.merged.14061 / enhancer.intergenic.merged.14071	GP5d.enhancer.intergenic.1874 / HCT116.enhancer.intergenic.1983 / SKUT1.enhancer.intergenic.2018 / 769P.enhancer.intergenic.1933	GP5d / HCT116 / SKUT1 / 769P	colorectal / uterine / kidney
rs2466024	chr8	127175774	Chronic lymphocytic leukemia	3e-06	24292274	enhancer.intergenic.merged.14061 / enhancer.intergenic.merged.14073	GP5d.enhancer.intergenic.1874 / LoVo.enhancer.intergenic.1187 / HCT116.enhancer.intergenic.1986 / 769P.enhancer.intergenic.1935	GP5d / LoVo / HCT116 / 769P	colorectal / kidney
rs188140481	chr8	127179427	Prostate cancer	6e-34	23104005	enhancer.intergenic.merged.14061 / enhancer.intergenic.merged.14074	GP5d.enhancer.intergenic.1874 / HCT116.enhancer.intergenic.1987	GP5d / HCT116	colorectal
rs140099016	chr8	127183089	Chronic lymphocytic leukemia	2e-12	26956414	enhancer.intergenic.merged.14075	GP5d.enhancer.intergenic.1875 / HCT116.enhancer.intergenic.1988 / SKUT1.enhancer.intergenic.2022 / 769P.enhancer.intergenic.1936	GP5d / HCT116 / SKUT1 / 769P	colorectal / uterine / kidney
rs2466029	chr8	127188726	Chronic lymphocytic leukemia	7e-16	28165464	enhancer.intergenic.merged.14075	GP5d.enhancer.intergenic.1875	GP5d	colorectal
rs138042437	chr8	127196124	Prostate cancer	2e-08	27262462	enhancer.intergenic.merged.14076	GP5d.enhancer.intergenic.1876 / HCT116.enhancer.intergenic.1989	GP5d / HCT116	colorectal
rs2466035	chr8	127198984	Chronic lymphocytic leukemia	2e-08	23770605	enhancer.intergenic.merged.14076	GP5d.enhancer.intergenic.1876 / HCT116.enhancer.intergenic.1990 / SKUT1.enhancer.intergenic.2024	GP5d / HCT116 / SKUT1	colorectal / uterine
rs16902094	chr8	127308101	Prostate cancer	6e-15	19767754	enhancer.intergenic.merged.14089 / enhancer.intergenic.merged.14093	GP5d.enhancer.intergenic.1882 / LoVo.enhancer.intergenic.1197 / HCT116.enhancer.intergenic.2001 / SKUT1.enhancer.intergenic.2031	GP5d / LoVo / HCT116 / SKUT1	colorectal / uterine
rs445114	chr8	127310936	Prostate cancer / Prostate cancer	5e-10 / 5e-07	19767754 / 21743057	enhancer.intergenic.merged.14089 / enhancer.intergenic.merged.14093	GP5d.enhancer.intergenic.1882 / HCT116.enhancer.intergenic.2001	GP5d / HCT116	colorectal
rs4506170	chr8	127311646	Prostate cancer	2e-09	27262462	enhancer.intergenic.merged.14089	GP5d.enhancer.intergenic.1882	GP5d	colorectal
rs16902104	chr8	127328663	Prostate cancer / Prostate cancer	1e-09 / 5e-10	26034056 / 26034056	enhancer.intergenic.merged.14095 / enhancer.intergenic.merged.14098	GP5d.enhancer.intergenic.1883 / HCT116.enhancer.intergenic.2004 / SKUT1.enhancer.intergenic.2034	GP5d / HCT116 / SKUT1	colorectal / uterine
rs13281615	chr8	127343372	Breast cancer / Breast cancer / Breast cancer / Breast cancer (estrogen-receptor negative) / Breast cancer / Breast cancer	5e-12 / 1e-27 / 2e-57 / 9e-06 / 3e-22 / 6e-31	17529967 / 23535729 / 29059683 / 29058716 / 25751625 / 25751625	enhancer.intergenic.merged.14095 / enhancer.intergenic.merged.14100	GP5d.enhancer.intergenic.1883 / LoVo.enhancer.intergenic.1199	GP5d / LoVo	colorectal
rs10096351	chr8	127359926	Breast cancer	2e-64	29059683	enhancer.intergenic.merged.14095	GP5d.enhancer.intergenic.1883	GP5d	colorectal
rs1562430	chr8	127375606	Breast cancer / Breast cancer	6e-07 / 3e-11	20453838 / 21263130	enhancer.intergenic.merged.14095	GP5d.enhancer.intergenic.1883	GP5d	colorectal
rs2392780	chr8	127375779	Breast cancer (early onset)	1e-08	24493630	enhancer.intergenic.merged.14095	GP5d.enhancer.intergenic.1883	GP5d	colorectal
rs10505477	chr8	127395198	Colorectal cancer / Prostate cancer (early onset) / Colorectal cancer / Colorectal cancer / Colorectal cancer	3e-22 / 9e-09 / 3e-11 / 8e-13 / 3e-13	28960316 / 24740154 / 17618283 / 24737748 / 26965516	enhancer.intergenic.merged.14103	GP5d.enhancer.intergenic.1885	GP5d	colorectal
rs12682374	chr8	127398703	Colorectal cancer	7e-29	29471430	enhancer.intergenic.merged.14103 / enhancer.intergenic.merged.14105	GP5d.enhancer.intergenic.1885 / LoVo.enhancer.intergenic.1203	GP5d / LoVo	colorectal
rs6983267	chr8	127401060	Prostate cancer / Colorectal cancer / Colorectal cancer / Prostate cancer / Colorectal cancer / Prostate cancer / Prostate cancer / Prostate cancer / Colorectal cancer / Colorectal cancer / Colorectal cancer / Colorectal cancer / Colorectal cancer or advanced adenoma / Prostate cancer / Prostate cancer / Prostate cancer (early onset) / Colorectal cancer / Prostate cancer / Colorectal cancer / Col…	9e-13 / 7e-11 / 1e-14 / 7e-12 / 1e-11 / 1e-08 / 9e-06 / 9e-13 / 7e-12 / 5e-14 / 2e-21 / 8e-27 / 3e-64 / 3e-24 / 3e-27 / 1e-08 / 2e-08 / 4e-15 / 4e-14 / 5e-14 / 4e-10 / 1e-19 / 2e-57 / 1e-31	17401363 / 18372905 / 17618284 / 18264096 / 23266556 / 31562322 / 21743057 / 18264097 / 30104761 / 24836286 / 28960316 / 29917119 / 30510241 / 26034056 / 26034056 / 24740154 / 21242260 / 24753544 / 26151821 / 26965516 / 25939597 / 29471430 / 31089142 / 30529582	enhancer.intergenic.merged.14103 / enhancer.intergenic.merged.14105	GP5d.enhancer.intergenic.1885 / LoVo.enhancer.intergenic.1203	GP5d / LoVo	colorectal
rs7013278	chr8	127402647	Colorectal cancer or advanced adenoma	2e-56	30510241	enhancer.intergenic.merged.14103 / enhancer.intergenic.merged.14105	GP5d.enhancer.intergenic.1885 / LoVo.enhancer.intergenic.1203	GP5d / LoVo	colorectal
rs7014346	chr8	127412547	Colorectal cancer / Colorectal cancer / Colorectal cancer	9e-26 / 6e-15 / 2e-08	18372901 / 25990418 / 26965516	enhancer.intergenic.merged.14103	GP5d.enhancer.intergenic.1885	GP5d	colorectal
rs1447295	chr8	127472793	Prostate cancer / Prostate cancer / Prostate cancer / Prostate cancer / Prostate cancer / Prostate cancer / Prostate cancer	2e-14 / 6e-18 / 2e-19 / 4e-42 / 1e-179 / 6e-18 / 4e-23	17401363 / 17401366 / 19767754 / 31562322 / 29892016 / 24753544 / 26443449	enhancer.intergenic.merged.14112	LoVo.enhancer.intergenic.1207	LoVo	colorectal
rs17382698	chr8	128126960	Colorectal cancer	9e-06	29228715	enhancer.intergenic.merged.14128	DU145.enhancer.intergenic.951 / MDA.enhancer.intergenic.2539 / 769P.enhancer.intergenic.1944 / 786O.enhancer.intergenic.1872 / U118.enhancer.intergenic.3488	DU145 / MDA / 769P / 786O / U118	prostate / breast / kidney / brain
rs11780156	chr8	128182395	Breast cancer / Breast cancer / Breast cancer / Breast cancer	3e-11 / 1e-13 / 8e-07 / 2e-09	23535729 / 29059683 / 25751625 / 25751625	enhancer.intergenic.merged.14137	PC3.enhancer.intergenic.2309 / DU145.enhancer.intergenic.953 / MDA.enhancer.intergenic.2544 / BT20.enhancer.intergenic.2307 / 786O.enhancer.intergenic.1879 / M059J.enhancer.intergenic.2559	PC3 / DU145 / MDA / BT20 / 786O / M059J	prostate / breast / kidney / brain
rs75777619	chr8	129172930	B-cell acute lymphoblastic leukaemia	2e-09	31767839	enhancer.intergenic.merged.14156	Jurkat.enhancer.intergenic.973	Jurkat	leukemia
rs28665337	chr8	129181858	Acute lymphoblastic leukemia in childhood (B cell precursor)	4e-09	29632299	enhancer.intergenic.merged.14156	Jurkat.enhancer.intergenic.973	Jurkat	leukemia
rs11249433	chr1	121538815	Breast cancer / Breast cancer / Breast cancer / Breast cancer / Breast cancer	7e-10 / 2e-26 / 2e-52 / 4e-20 / 3e-27	19330030 / 23535729 / 29059683 / 25751625 / 25751625	enhancer.intergenic.merged.1416	BT20.enhancer.intergenic.293	BT20	breast
rs1998584	chr9	13704540	Survival in microsatellite instability low/stable colorectal cancer	2e-06	25866641	enhancer.intergenic.merged.14451	SKUT1.enhancer.intergenic.2095	SKUT1	uterine
rs77457752	chr9	13942941	Breast cancer	8e-07	29059683	enhancer.intergenic.merged.14471	SKUT1.enhancer.intergenic.2115	SKUT1	uterine
rs17694493	chr9	22041999	Prostate cancer / Prostate cancer / Prostate cancer	2e-10 / 1e-06 / 4e-08	29892016 / 25217961 / 25217961	enhancer.intergenic.merged.14570	BT20.enhancer.intergenic.2366	BT20	breast
rs1537372	chr9	22103184	Colorectal cancer or advanced adenoma	1e-08	30510241	enhancer.intergenic.merged.14573	HCT116.enhancer.intergenic.2059 / SKUT1.enhancer.intergenic.2164 / PC3.enhancer.intergenic.2413 / DU145.enhancer.intergenic.975 / BT20.enhancer.intergenic.2368 / 769P.enhancer.intergenic.2023 / M059J.enhancer.intergenic.2602	HCT116 / SKUT1 / PC3 / DU145 / BT20 / 769P / M059J	colorectal / uterine / prostate / breast / kidney / brain
rs10868825; rs3780603; rs6560130; rs11142398; rs7034715; rs11795117; rs4434676	chr9	70417560	Core binding factor acute myeloid leukemia / Core binding factor acute myeloid leukemia	9e-31 / 9e-22	27903959 / 27903959	enhancer.intergenic.merged.14766	M059J.enhancer.intergenic.2649	M059J	brain
rs34405347	chr9	98917470	Colorectal cancer or advanced adenoma	3e-08	30510241	enhancer.intergenic.merged.15080	K562.enhancer.intergenic.1719	K562	leukemia
rs11290052	chr9	104248836	Breast cancer	8e-06	29059683	enhancer.intergenic.merged.15097	U118.enhancer.intergenic.3645	U118	brain
rs10819474	chr9	129168215	Mucinous adenocarcinoma in colorectal cancer	4e-06	29942513	enhancer.intergenic.merged.15347 / enhancer.antisense.merged.16415	DU145.enhancer.intergenic.1040 / MDA.enhancer.antisense.2299 / 769P.enhancer.intergenic.2160 / M059J.enhancer.antisense.2022	DU145 / MDA / 769P / M059J	prostate / breast / kidney / brain
rs1057941	chr1	155216951	Cancer	2e-07	27197191	enhancer.intergenic.merged.1545	Jurkat.enhancer.intergenic.113 / GP5d.enhancer.intergenic.214 / LoVo.enhancer.intergenic.147 / HCT116.enhancer.intergenic.255 / SKUT1.enhancer.intergenic.264 / PC3.enhancer.intergenic.276 / DU145.enhancer.intergenic.134 / M059J.enhancer.intergenic.249	Jurkat / GP5d / LoVo / HCT116 / SKUT1 / PC3 / DU145 / M059J	leukemia / colorectal / uterine / prostate / brain
rs11251942	chr10	3554755	Breast cancer specific mortality in estrogen receptor positive breast cancer	5e-07	30787463	enhancer.intergenic.merged.15527	K562.enhancer.intergenic.1768	K562	leukemia
rs10904339; rs9423546; rs4880687	chr10	4781060	Core binding factor acute myeloid leukemia	3e-10	27903959	enhancer.intergenic.merged.15587 / enhancer.intergenic.merged.15589	SKUT1.enhancer.intergenic.2307 / PC3.enhancer.intergenic.2567	SKUT1 / PC3	uterine / prostate
rs3740540	chr10	124605598	Acute lymphoblastic leukemia (childhood)	6e-06	29348612	enhancer.intergenic.merged.16738	BT20.enhancer.intergenic.2715	BT20	breast
rs547171081	chr11	47400412	Prostate cancer	3e-08	29892016	enhancer.intergenic.merged.17232	K562.enhancer.intergenic.1978	K562	leukemia
rs4980785	chr11	69419726	Renal cell carcinoma	2e-06	22010048	enhancer.intergenic.merged.17426	786O.enhancer.intergenic.2343	786O	kidney
rs606460	chr11	75537412	Colorectal or endometrial cancer	4e-06	26621817	enhancer.intergenic.merged.17517	HCT116.enhancer.intergenic.2515	HCT116	colorectal
rs17221259	chr12	14257551	Breast cancer	7e-06	24143190	enhancer.intergenic.merged.18139	K562.enhancer.intergenic.2110 / GP5d.enhancer.intergenic.2456 / HCT116.enhancer.intergenic.2607 / SKUT1.enhancer.intergenic.2636 / PC3.enhancer.intergenic.3052 / MDA.enhancer.intergenic.3234 / 769P.enhancer.intergenic.2538 / U118.enhancer.intergenic.4332 / M059J.enhancer.intergenic.3239	K562 / GP5d / HCT116 / SKUT1 / PC3 / MDA / 769P / U118 / M059J	leukemia / colorectal / uterine / prostate / breast / kidney / brain
rs12422552	chr12	14260997	Breast cancer / Breast cancer / Breast cancer	4e-08 / 4e-15 / 1e-07	23535729 / 29059683 / 25751625	enhancer.intergenic.merged.18139	HCT116.enhancer.intergenic.2608 / SKUT1.enhancer.intergenic.2636 / PC3.enhancer.intergenic.3053 / MDA.enhancer.intergenic.3235	HCT116 / SKUT1 / PC3 / MDA	colorectal / uterine / prostate / breast
rs7297051	chr12	28021884	Breast cancer (estrogen-receptor negative) / Breast cancer / Breast cancer / Breast cancer (estrogen-receptor negative) / Breast Cancer in BRCA1 mutation carriers	1e-14 / 3e-20 / 3e-60 / 9e-25 / 8e-09	27117709 / 27117709 / 29059683 / 29058716 / 29058716	enhancer.intergenic.merged.18216	PC3.enhancer.intergenic.3064	PC3	prostate
rs11169552	chr12	50761880	Colorectal cancer	2e-10	20972440	enhancer.intergenic.merged.18439	GP5d.enhancer.intergenic.2494	GP5d	colorectal
rs902774	chr12	52880120	Prostate cancer / Prostate cancer / Prostate cancer / Prostate cancer	2e-31 / 5e-09 / 1e-07 / 9e-08	29892016 / 21743057 / 26034056 / 26034056	enhancer.intergenic.merged.18482	SKUT1.enhancer.intergenic.2706	SKUT1	uterine
rs73110464	chr12	52918828	Cancer (pleiotropy)	2e-15	27197191	enhancer.intergenic.merged.18483	PC3.enhancer.intergenic.3127 / 786O.enhancer.intergenic.2463	PC3 / 786O	prostate / kidney
rs67129489	chr12	95623181	BRCA1/2-negative high-risk breast cancer	9e-07	30323354	enhancer.intergenic.merged.18904	Jurkat.enhancer.intergenic.1297	Jurkat	leukemia
rs17356907	chr12	95633983	Breast cancer / Breast cancer / Breast cancer / Breast cancer (estrogen-receptor negative) / Breast cancer / Breast cancer (estrogen-receptor negative) / Breast cancer / Breast cancer	9e-06 / 2e-22 / 5e-07 / 3e-06 / 1e-39 / 2e-08 / 6e-17 / 7e-21	23535733 / 23535729 / 27117709 / 27117709 / 29059683 / 29058716 / 25751625 / 25751625	enhancer.intergenic.merged.18905	U118.enhancer.intergenic.4580	U118	brain
rs7300312	chr12	115453117	Colorectal cancer or advanced adenoma	8e-14	30510241	enhancer.intergenic.merged.19053	GP5d.enhancer.intergenic.2570	GP5d	colorectal
rs9323635	chr14	77005236	Breast cancer	1e-06	29059683	enhancer.intergenic.merged.20454	BT20.enhancer.intergenic.3309	BT20	breast
rs12708491	chr15	32700635	Colorectal cancer or advanced adenoma	4e-15	30510241	enhancer.intergenic.merged.20818	GP5d.enhancer.intergenic.2846 / M059J.enhancer.intergenic.3663	GP5d / M059J	colorectal / brain
rs16969681	chr15	32700910	Colorectal cancer or advanced adenoma / Colorectal cancer / Colorectal cancer	1e-13 / 3e-27 / 1e-08	30510241 / 31089142 / 30529582	enhancer.intergenic.merged.20818	GP5d.enhancer.intergenic.2846 / 786O.enhancer.intergenic.2726 / M059J.enhancer.intergenic.3663	GP5d / 786O / M059J	colorectal / kidney / brain
rs4924045	chr15	34585308	Colorectal cancer	3e-06	29471430	enhancer.intergenic.merged.20836	Jurkat.enhancer.intergenic.1482 / GP5d.enhancer.intergenic.2851 / HCT116.enhancer.intergenic.3060 / SKUT1.enhancer.intergenic.2991 / PC3.enhancer.intergenic.3592 / DU145.enhancer.intergenic.1427 / 769P.enhancer.intergenic.2862 / 786O.enhancer.intergenic.2730 / U118.enhancer.intergenic.5053 / M059J.enhancer.intergenic.3667	Jurkat / GP5d / HCT116 / SKUT1 / PC3 / DU145 / 769P / 786O / U118 / M059J	leukemia / colorectal / uterine / prostate / kidney / brain
rs10152518	chr15	67884824	Colorectal cancer	3e-08	31089142	enhancer.intergenic.merged.21252	K562.enhancer.intergenic.2422 / BT20.enhancer.intergenic.3463	K562 / BT20	leukemia / breast
rs16941835	chr16	86662114	Colorectal cancer	5e-08	25990418	enhancer.intergenic.merged.22300	U118.enhancer.intergenic.5344	U118	brain
rs11118883	chr1	221887680	Colorectal cancer	5e-06	25990418	enhancer.intergenic.merged.2238	MDA.enhancer.intergenic.502 / BT20.enhancer.intergenic.436 / U118.enhancer.intergenic.436 / M059J.enhancer.intergenic.360	MDA / BT20 / U118 / M059J	breast / brain
rs684232	chr17	715725	Prostate cancer / Prostate cancer	4e-24 / 5e-15	29892016 / 23535732	enhancer.intergenic.merged.22404	LoVo.enhancer.intergenic.1981 / HCT116.enhancer.intergenic.3315 / PC3.enhancer.intergenic.3810 / DU145.enhancer.intergenic.1553 / MDA.enhancer.intergenic.3857 / 769P.enhancer.intergenic.3113	LoVo / HCT116 / PC3 / DU145 / MDA / 769P	colorectal / prostate / breast / kidney
rs1078643	chr17	10803924	Colorectal cancer or advanced adenoma / Colorectal cancer / Colorectal cancer	7e-12 / 4e-11 / 8e-13	30510241 / 31089142 / 30529582	enhancer.intergenic.merged.22518	GP5d.enhancer.intergenic.3117 / LoVo.enhancer.intergenic.1997	GP5d / LoVo	colorectal
rs76525880	chr17	48536888	Colorectal or endometrial cancer	7e-06	26621817	enhancer.intergenic.merged.22899 / enhancer.antisense.merged.25540	HCT116.enhancer.intergenic.3449 / SKUT1.enhancer.antisense.2724 / MDA.enhancer.intergenic.3955	HCT116 / SKUT1 / MDA	colorectal / uterine / breast
rs11651604	chr17	71440368	Breast cancer in childhood cancer survivors treated with less than 10 gray radiotherapy	6e-07	29059430	enhancer.intergenic.merged.23181	LoVo.enhancer.intergenic.2092 / M059J.enhancer.intergenic.4080	LoVo / M059J	colorectal / brain
rs11652463	chr17	72408954	Breast cancer	8e-08	29059683	enhancer.intergenic.merged.23206	LoVo.enhancer.intergenic.2093 / HCT116.enhancer.intergenic.3521	LoVo / HCT116	colorectal
rs983318	chr17	72417112	Colorectal cancer or advanced adenoma	6e-09	30510241	enhancer.intergenic.merged.23207	HCT116.enhancer.intergenic.3523 / MDA.enhancer.intergenic.4007 / 769P.enhancer.intergenic.3256	HCT116 / MDA / 769P	colorectal / breast / kidney
rs8074440	chr17	81397410	Breast cancer	3e-06	29059683	enhancer.intergenic.merged.23370	786O.enhancer.intergenic.3092	786O	kidney
rs12962334	chr18	22897971	Breast cancer	1e-06	29059683	enhancer.intergenic.merged.23609	GP5d.enhancer.intergenic.3338	GP5d	colorectal
rs7240205	chr18	26576054	Breast cancer	2e-08	29059683	enhancer.intergenic.merged.23634	LoVo.enhancer.intergenic.2148	LoVo	colorectal
rs2594714	chr19	13843757	Breast cancer	1e-08	29059683	enhancer.intergenic.merged.24178 / enhancer.intergenic.merged.24179 / enhancer.antisense.merged.27979	K562.enhancer.intergenic.2891 / GP5d.enhancer.intergenic.3421 / HCT116.enhancer.intergenic.3674 / SKUT1.enhancer.antisense.850 / PC3.enhancer.intergenic.4184 / DU145.enhancer.intergenic.1737 / DU145.enhancer.antisense.495 / MDA.enhancer.intergenic.4152 / MDA.enhancer.antisense.1063 / BT20.enhancer.intergenic.4104 / BT20.enhancer.antisense.1193 / 769P.enhancer.intergenic.3387 / 769P.enhancer.antis…	K562 / GP5d / HCT116 / SKUT1 / PC3 / DU145 / MDA / BT20 / 769P / 786O / U118 / M059J	leukemia / colorectal / uterine / prostate / breast / kidney / brain
rs73005220	chr19	16161878	B-cell malignancies (chronic lymphocytic leukemia, Hodgkin lymphoma or multiple myeloma) (pleiotropy)	1e-06	28112199	enhancer.intergenic.merged.24213	PC3.enhancer.intergenic.4195 / U118.enhancer.intergenic.5817	PC3 / U118	prostate / brain
rs11085466	chr19	21569009	Colorectal or endometrial cancer	2e-07	26621817	enhancer.intergenic.merged.24274 / enhancer.antisense.merged.28068	BT20.enhancer.intergenic.4129 / BT20.enhancer.antisense.1213	BT20	breast
rs8102476	chr19	38244973	Prostate cancer / Prostate cancer	2e-11 / 9e-30	19767754 / 29892016	enhancer.intergenic.merged.24405	HCT116.enhancer.intergenic.3714	HCT116	colorectal
rs6122906	chr20	50329374	Breast cancer	3e-10	29059683	enhancer.intergenic.merged.25287	BT20.enhancer.intergenic.4378	BT20	breast
rs6063514	chr20	50438781	Colorectal cancer or advanced adenoma	8e-13	30510241	enhancer.intergenic.merged.25292	HCT116.enhancer.intergenic.3857 / SKUT1.enhancer.intergenic.3683 / PC3.enhancer.intergenic.4390 / DU145.enhancer.intergenic.1826 / MDA.enhancer.intergenic.4346 / 769P.enhancer.intergenic.3514 / 786O.enhancer.intergenic.3302 / U118.enhancer.intergenic.6054 / M059J.enhancer.intergenic.4466	HCT116 / SKUT1 / PC3 / DU145 / MDA / 769P / 786O / U118 / M059J	colorectal / uterine / prostate / breast / kidney / brain
rs1810502	chr20	50440951	Colorectal cancer / Colorectal cancer	2e-10 / 1e-06	31089142 / 30529582	enhancer.intergenic.merged.25292	769P.enhancer.intergenic.3514 / U118.enhancer.intergenic.6054	769P / U118	kidney / brain
rs6091758	chr20	53838666	Prostate cancer (early onset) / Prostate cancer (advanced) / Prostate cancer	6e-06 / 2e-07 / 6e-18	29892016 / 29892016 / 29892016	enhancer.intergenic.merged.25359	GP5d.enhancer.intergenic.3572 / SKUT1.enhancer.intergenic.3710	GP5d / SKUT1	colorectal / uterine
rs2823779	chr21	16396204	Response to radiotherapy in cancer (late toxicity)	7e-06	24785509	enhancer.intergenic.merged.25639	786O.enhancer.intergenic.3349	786O	kidney
rs34331122	chr22	19774906	Breast cancer	7e-06	29059683	enhancer.intergenic.merged.26090	MDA.enhancer.intergenic.4428	MDA	breast
rs62106670	chr2	8456993	Prostate cancer	7e-09	29892016	enhancer.intergenic.merged.2616	GP5d.enhancer.intergenic.365	GP5d	colorectal
rs28512361	chr22	45887417	Breast cancer	2e-08	29059683	enhancer.intergenic.merged.26455	BT20.enhancer.intergenic.4689	BT20	breast
rs140522	chr22	50532837	Chronic lymphocytic leukemia or multiple sclerosis / Chronic lymphocytic leukemia	6e-11 / 3e-09	31407831 / 28165464	enhancer.intergenic.merged.26522	K562.enhancer.intergenic.3184	K562	leukemia
rs17321482	chrX	11464514	Prostate cancer (advanced) / Prostate cancer	1e-08 / 2e-13	29892016 / 29892016	enhancer.intergenic.merged.26588	K562.enhancer.intergenic.3189	K562	leukemia
rs11684853	chr2	19111157	Breast cancer	1e-12	29059683	enhancer.intergenic.merged.2749	PC3.enhancer.intergenic.526	PC3	prostate
rs888096	chr2	37376658	Chronic lymphocytic leukemia	5e-08	28165464	enhancer.intergenic.merged.2896	U118.enhancer.intergenic.599	U118	brain
rs184577	chr2	38150263	Breast cancer in BRCA2 mutation carriers	4e-06	23544012	enhancer.intergenic.merged.2946	U118.enhancer.intergenic.628	U118	brain
rs13416342	chr2	67879434	Breast cancer	6e-06	29059683	enhancer.intergenic.merged.3302	SKUT1.enhancer.intergenic.524	SKUT1	uterine
rs17587029	chr2	112624477	Adverse response to chemotherapy (amenorrhea) in breast cancer	3e-08	31371054	enhancer.intergenic.merged.3708	PC3.enhancer.intergenic.656	PC3	prostate
rs55738617	chr2	232352849	Plasma anastrozole concentration in anastrozole-treated estrogen receptor positive breast cancer	9e-08	30648747	enhancer.intergenic.merged.4722	BT20.enhancer.intergenic.937	BT20	breast
rs6729965	chr2	232353552	Plasma anastrozole concentration in anastrozole-treated estrogen receptor positive breast cancer	9e-08	30648747	enhancer.intergenic.merged.4722	BT20.enhancer.intergenic.937	BT20	breast
rs6715083	chr2	232353782	Plasma anastrozole concentration in anastrozole-treated estrogen receptor positive breast cancer	8e-08	30648747	enhancer.intergenic.merged.4722	BT20.enhancer.intergenic.937	BT20	breast
rs6715387	chr2	232353864	Plasma anastrozole concentration in anastrozole-treated estrogen receptor positive breast cancer	9e-08	30648747	enhancer.intergenic.merged.4722	BT20.enhancer.intergenic.937	BT20	breast
rs6715187	chr2	232353879	Plasma anastrozole concentration in anastrozole-treated estrogen receptor positive breast cancer	8e-08	30648747	enhancer.intergenic.merged.4722	BT20.enhancer.intergenic.937	BT20	breast
rs11687040	chr2	237171408	Toxicity response to radiotherapy in prostate cancer (decreased urine stream) (time to event)	4e-07	31095341	enhancer.intergenic.merged.4823	SKUT1.enhancer.intergenic.738 / U118.enhancer.intergenic.1099	SKUT1 / U118	uterine / brain
rs75316749	chr3	169043635	Cancer	2e-07	27197191	enhancer.intergenic.merged.6278	U118.enhancer.intergenic.1546	U118	brain
rs234043	chr3	172595577	Renal cell carcinoma	1e-07	28598434	enhancer.intergenic.merged.6320	GP5d.enhancer.intergenic.887 / 769P.enhancer.intergenic.848 / 786O.enhancer.intergenic.920	GP5d / 769P / 786O	colorectal / kidney
rs7430456	chr3	177768082	Breast cancer	5e-06	29059683	enhancer.intergenic.merged.6371	SKUT1.enhancer.intergenic.918	SKUT1	uterine
rs7716600	chr5	44874903	Breast cancer	7e-07	20872241	enhancer.intergenic.merged.8365	PC3.enhancer.intergenic.1400	PC3	prostate
rs35100619	chr5	57890836	Breast cancer	6e-06	29059683	enhancer.intergenic.merged.8446	769P.enhancer.intergenic.1131 / M059J.enhancer.intergenic.1330	769P / M059J	kidney / brain
rs10472076	chr5	58888234	Breast cancer / Breast cancer / Breast cancer / Breast cancer	3e-08 / 1e-08 / 2e-06 / 2e-08	23535729 / 29059683 / 25751625 / 25751625	enhancer.intergenic.merged.8465	SKUT1.enhancer.intergenic.1166	SKUT1	uterine
rs72774916	chr5	81820020	Breast cancer	2e-08	29059683	enhancer.intergenic.merged.8662	BT20.enhancer.intergenic.1528	BT20	breast
rs2407156	chr5	82340549	Breast cancer	2e-06	29059683	enhancer.intergenic.merged.8665	Jurkat.enhancer.intergenic.624	Jurkat	leukemia
rs546784	chr1	66296783	Acute lymphoblastic leukemia (childhood)	9e-06	23007406	enhancer.intergenic.merged.867	HCT116.enhancer.intergenic.170	HCT116	colorectal
rs6683977	chr1	66303417	Acute lymphoblastic leukemia (childhood)	5e-06	23007406	enhancer.intergenic.merged.868	HCT116.enhancer.intergenic.171	HCT116	colorectal
rs13355819	chr5	91280462	Colorectal cancer	5e-06	29228715	enhancer.intergenic.merged.8766	K562.enhancer.intergenic.962 / HCT116.enhancer.intergenic.1177 / SKUT1.enhancer.intergenic.1224 / PC3.enhancer.intergenic.1444 / DU145.enhancer.intergenic.584 / MDA.enhancer.intergenic.1555 / BT20.enhancer.intergenic.1534 / 769P.enhancer.intergenic.1165 / 786O.enhancer.intergenic.1154 / U118.enhancer.intergenic.2130 / M059J.enhancer.intergenic.1399	K562 / HCT116 / SKUT1 / PC3 / DU145 / MDA / BT20 / 769P / 786O / U118 / M059J	leukemia / colorectal / uterine / prostate / breast / kidney / brain
rs7724529	chr5	126045975	Plasma anastrozole concentration in anastrozole-treated estrogen receptor positive breast cancer	5e-06	30648747	enhancer.intergenic.merged.9054	SKUT1.enhancer.intergenic.1318	SKUT1	uterine
rs10519881	chr5	126046631	Plasma anastrozole concentration in anastrozole-treated estrogen receptor positive breast cancer	4e-06	30648747	enhancer.intergenic.merged.9054	SKUT1.enhancer.intergenic.1318	SKUT1	uterine
rs736801	chr5	132497907	Breast cancer	8e-08	29059683	enhancer.intergenic.merged.9112 / enhancer.intergenic.merged.9113	K562.enhancer.intergenic.982 / GP5d.enhancer.intergenic.1274 / LoVo.enhancer.intergenic.739 / PC3.enhancer.intergenic.1500 / DU145.enhancer.intergenic.598 / MDA.enhancer.intergenic.1598 / BT20.enhancer.intergenic.1564 / 769P.enhancer.intergenic.1196 / 786O.enhancer.intergenic.1190 / U118.enhancer.intergenic.2221 / M059J.enhancer.intergenic.1478	K562 / GP5d / LoVo / PC3 / DU145 / MDA / BT20 / 769P / 786O / U118 / M059J	leukemia / colorectal / prostate / breast / kidney / brain
rs2163746	chr5	155918211	Metastasis in stage I-III microsatellite instability low/stable colorectal cancer (time to event)	5e-08	30738427	enhancer.intergenic.merged.9405	U118.enhancer.intergenic.2284	U118	brain
rs7728721; rs11750888	chr5	157919359	Core binding factor acute myeloid leukemia	2e-10	27903959	enhancer.intergenic.merged.9419	Jurkat.enhancer.intergenic.677 / LoVo.enhancer.intergenic.794 / 786O.enhancer.intergenic.1220	Jurkat / LoVo / 786O	leukemia / colorectal / kidney
rs6938753	chr6	2634705	Breast cancer specific mortality in estrogen receptor positive breast cancer	1e-06	30787463	enhancer.intergenic.merged.9695	LoVo.enhancer.intergenic.815 / HCT116.enhancer.intergenic.1289 / DU145.enhancer.intergenic.642	LoVo / HCT116 / DU145	colorectal / prostate
rs9262142	chr6	30682249	Breast cancer	3e-06	29059683	enhancer.antisense.merged.10642	K562.enhancer.antisense.4719 / Jurkat.enhancer.antisense.1828 / HCT116.enhancer.antisense.3982 / PC3.enhancer.antisense.3735 / DU145.enhancer.antisense.1744 / MDA.enhancer.antisense.4219 / 769P.enhancer.antisense.6182 / 786O.enhancer.antisense.3547 / U118.enhancer.antisense.5293 / M059J.enhancer.antisense.3802	K562 / Jurkat / HCT116 / PC3 / DU145 / MDA / 769P / 786O / U118 / M059J	leukemia / colorectal / prostate / breast / kidney / brain
rs2070699	chr6	12292539	Colorectal cancer	4e-09	31089142	enhancer.antisense.merged.11408	BT20.enhancer.antisense.2061 / 786O.enhancer.antisense.1515	BT20 / 786O	breast / kidney
rs5875324	chr6	31513492	Breast cancer specific mortality in breast cancer	2e-06	30787463	enhancer.antisense.merged.11547	U118.enhancer.antisense.2334	U118	brain
rs17156577	chr7	28317270	Breast cancer	4e-09	29059683	enhancer.antisense.merged.13197	U118.enhancer.antisense.2477	U118	brain
rs723527	chr7	55067179	Glioblastoma (age-stratified) / Glioblastoma (age-stratified) / Glioblastoma	2e-11 / 2e-09 / 5e-23	30152087 / 30152087 / 28346443	enhancer.antisense.merged.13351	BT20.enhancer.antisense.2197 / 769P.enhancer.antisense.3075	BT20 / 769P	breast / kidney
rs13277568	chr8	115667320	Breast cancer	8e-07	29059683	enhancer.antisense.merged.14333	BT20.enhancer.antisense.4661 / 769P.enhancer.antisense.6611	BT20 / 769P	breast / kidney
rs2943559	chr8	75505702	Breast cancer / Breast cancer / Breast cancer (estrogen-receptor negative) / Breast cancer / Breast cancer	6e-15 / 4e-24 / 3e-06 / 7e-11 / 1e-16	23535729 / 29059683 / 29058716 / 25751625 / 25751625	enhancer.antisense.merged.14880	769P.enhancer.antisense.3293	769P	kidney
rs1895062	chr9	116551207	Breast cancer	1e-14	29059683	enhancer.antisense.merged.15680	U118.enhancer.antisense.5849	U118	brain
rs7862618	chr9	95008323	Breast cancer	5e-06	29059683	enhancer.antisense.merged.16176	BT20.enhancer.antisense.2414 / 769P.enhancer.antisense.3442 / U118.enhancer.antisense.2770	BT20 / 769P / U118	breast / kidney / brain
rs563507	chr10	34529060	Acute lymphoblastic leukemia (childhood)	9e-06	19684603	enhancer.antisense.merged.16888	769P.enhancer.antisense.4036	769P	kidney
rs704010	chr10	79081391	Breast cancer / Breast cancer / Breast cancer / Breast cancer / Breast cancer	4e-09 / 7e-22 / 2e-35 / 3e-15 / 3e-23	20453838 / 23535729 / 29059683 / 25751625 / 25751625	enhancer.antisense.merged.17868	MDA.enhancer.antisense.276 / M059J.enhancer.antisense.266	MDA / M059J	breast / brain
rs12241008	chr10	112520943	Colorectal cancer / Colorectal cancer / Colorectal cancer	1e-09 / 3e-12 / 2e-11	25105248 / 29471430 / 30529582	enhancer.antisense.merged.18088	HCT116.enhancer.antisense.278	HCT116	colorectal
rs12246635	chr10	112528860	Colorectal cancer or advanced adenoma	5e-12	30510241	enhancer.antisense.merged.18090	HCT116.enhancer.antisense.279	HCT116	colorectal
rs7094871	chr10	112952395	Prostate cancer	5e-08	29892016	enhancer.antisense.merged.18103	K562.enhancer.antisense.427 / Jurkat.enhancer.antisense.144 / GP5d.enhancer.antisense.228 / SKUT1.enhancer.antisense.254 / PC3.enhancer.antisense.305 / DU145.enhancer.antisense.150 / MDA.enhancer.antisense.323 / BT20.enhancer.antisense.352 / 786O.enhancer.antisense.274 / U118.enhancer.antisense.379 / M059J.enhancer.antisense.291	K562 / Jurkat / GP5d / SKUT1 / PC3 / DU145 / MDA / BT20 / 786O / U118 / M059J	leukemia / colorectal / uterine / prostate / breast / kidney / brain
rs11196171	chr10	112964714	Colorectal cancer	3e-06	31089142	enhancer.antisense.merged.18106	769P.enhancer.antisense.494	769P	kidney
rs2521269	chr11	2299865	Chronic lymphocytic leukemia	4e-08	26956414	enhancer.antisense.merged.18260	BT20.enhancer.antisense.2935	BT20	breast
rs2651823	chr11	2300420	Chronic lymphocytic leukemia	5e-11	28165464	enhancer.antisense.merged.18260	BT20.enhancer.antisense.2935	BT20	breast
rs117698693	chr11	9906964	Breast cancer	4e-06	29059683	enhancer.antisense.merged.18309	BT20.enhancer.antisense.2947 / M059J.enhancer.antisense.2499	BT20 / M059J	breast / brain
rs6589219	chr11	111302186	Colorectal cancer	2e-09	28960316	enhancer.antisense.merged.19602	LoVo.enhancer.antisense.194	LoVo	colorectal
rs184731128	chr11	113190040	Breast cancer specific mortality in estrogen receptor negative breast cancer	1e-06	30787463	enhancer.antisense.merged.19629	U118.enhancer.antisense.531	U118	brain
rs11055034	chr12	12737692	Prostate cancer	6e-12	31562322	enhancer.antisense.merged.20731	SKUT1.enhancer.antisense.362	SKUT1	uterine
rs637868	chr1	119714487	Alanine aminotransferase (ALT) levels after remission induction therapy in actute lymphoblastic leukemia (ALL)	4e-07	28090653	enhancer.antisense.merged.2207	BT20.enhancer.antisense.146	BT20	breast
rs35107139	chr14	53952388	Colorectal cancer or advanced adenoma / Colorectal cancer / Colorectal cancer	2e-22 / 2e-06 / 1e-13	30510241 / 25990418 / 31089142	enhancer.antisense.merged.22256	MDA.enhancer.antisense.3111	MDA	breast
rs113811441	chr14	80908984	Breast cancer specific mortality in breast cancer	7e-06	30787463	enhancer.antisense.merged.22392	U118.enhancer.antisense.3816	U118	brain
rs1314913	chr14	68232877	Breast cancer (male)	3e-13	23001122	enhancer.antisense.merged.22799	GP5d.enhancer.antisense.501 / DU145.enhancer.antisense.303 / MDA.enhancer.antisense.681 / 769P.enhancer.antisense.1052 / 786O.enhancer.antisense.539 / U118.enhancer.antisense.806 / M059J.enhancer.antisense.613	GP5d / DU145 / MDA / 769P / 786O / U118 / M059J	colorectal / prostate / breast / kidney / brain
rs8014252	chr14	70452982	Plasma estrone levels in resected estrogen-receptor positive breast cancer	2e-06	28429243	enhancer.antisense.merged.22881	MDA.enhancer.antisense.691	MDA	breast
rs4779584	chr15	32702555	Colorectal cancer / Colorectal cancer / Colorectal cancer / Colorectal cancer	5e-07 / 5e-07 / 1e-08 / 2e-08	18372905 / 23266556 / 26151821 / 21761138	enhancer.antisense.merged.23570	U118.enhancer.antisense.871	U118	brain
rs112293876	chr15	66472304	Prostate cancer	4e-10	29892016	enhancer.antisense.merged.23767	BT20.enhancer.antisense.815 / 769P.enhancer.antisense.1137	BT20 / 769P	breast / kidney
rs56324967	chr15	67110486	Colorectal cancer or advanced adenoma	1e-13	30510241	enhancer.antisense.merged.23787	786O.enhancer.antisense.594 / M059J.enhancer.antisense.661	786O / M059J	kidney / brain
rs201158093	chr16	82145289	Prostate cancer (early onset) / Prostate cancer	6e-07 / 9e-09	29892016 / 29892016	enhancer.antisense.merged.24393	HCT116.enhancer.antisense.2984	HCT116	colorectal
rs62048402	chr16	53769311	Breast cancer	4e-23	29059683	enhancer.antisense.merged.24733	MDA.enhancer.antisense.836 / BT20.enhancer.antisense.918 / U118.enhancer.antisense.1037 / M059J.enhancer.antisense.739	MDA / BT20 / U118 / M059J	breast / brain
rs11075995	chr16	53821379	Breast cancer / Breast cancer / Breast cancer (estrogen-receptor negative) / Breast cancer / Breast cancer (estrogen-receptor negative) / Breast cancer	4e-08 / 2e-06 / 3e-08 / 9e-09 / 1e-10 / 1e-06	23535733 / 27117709 / 27117709 / 29059683 / 29058716 / 25751625	enhancer.antisense.merged.24736	769P.enhancer.antisense.1256	769P	kidney
rs73975586	chr17	911003	Colorectal cancer or advanced adenoma	2e-11	30510241	enhancer.antisense.merged.25040	SKUT1.enhancer.antisense.2657 / 769P.enhancer.antisense.4799	SKUT1 / 769P	uterine / kidney
rs118021774	chr17	919380	Breast cancer specific mortality in estrogen receptor positive breast cancer	4e-06	30787463	enhancer.antisense.merged.25041	HCT116.enhancer.antisense.2998	HCT116	colorectal
rs11651052	chr17	37742390	Prostate cancer / Prostate cancer	2e-40 / 3e-10	30410027 / 27262462	enhancer.antisense.merged.25356	786O.enhancer.antisense.2795	786O	kidney
rs36059695	chr17	68904663	Breast cancer	6e-08	29059683	enhancer.antisense.merged.25712	SKUT1.enhancer.antisense.2764	SKUT1	uterine
rs2777899	chr17	59755030	Chronic lymphocytic leukemia or multiple sclerosis	3e-08	31407831	enhancer.antisense.merged.26269	PC3.enhancer.antisense.870 / DU145.enhancer.antisense.430 / BT20.enhancer.antisense.1076 / 769P.enhancer.antisense.1396 / 786O.enhancer.antisense.759 / U118.enhancer.antisense.1135	PC3 / DU145 / BT20 / 769P / 786O / U118	prostate / breast / kidney / brain
rs61495451	chr17	59769155	Breast cancer	3e-06	29059683	enhancer.antisense.merged.26271	HCT116.enhancer.antisense.869 / SKUT1.enhancer.antisense.763 / MDA.enhancer.antisense.936 / M059J.enhancer.antisense.824	HCT116 / SKUT1 / MDA / M059J	colorectal / uterine / breast / brain
rs4804368	chr19	7190279	Renal cell carcinoma	5e-07	28598434	enhancer.antisense.merged.27283	BT20.enhancer.antisense.3630	BT20	breast
rs13343954	chr19	33036982	Colorectal cancer	7e-08	24737748	enhancer.antisense.merged.27449	GP5d.enhancer.antisense.2397 / LoVo.enhancer.antisense.1831 / HCT116.enhancer.antisense.3265 / SKUT1.enhancer.antisense.2892 / PC3.enhancer.antisense.3085 / DU145.enhancer.antisense.1459 / BT20.enhancer.antisense.3665 / 769P.enhancer.antisense.5066 / U118.enhancer.antisense.4274 / M059J.enhancer.antisense.3110	GP5d / LoVo / HCT116 / SKUT1 / PC3 / DU145 / BT20 / 769P / U118 / M059J	colorectal / uterine / prostate / breast / kidney / brain
rs10411210	chr19	33041394	Colorectal cancer / Colorectal cancer / Colorectal cancer / Colorectal cancer / Colorectal cancer	5e-09 / 3e-06 / 3e-07 / 3e-06 / 1e-07	19011631 / 24836286 / 29917119 / 26965516 / 30529582	enhancer.antisense.merged.27450	LoVo.enhancer.antisense.1832 / HCT116.enhancer.antisense.3266 / BT20.enhancer.antisense.3666 / 769P.enhancer.antisense.5067 / M059J.enhancer.antisense.3111	LoVo / HCT116 / BT20 / 769P / M059J	colorectal / breast / kidney / brain
rs11083846	chr19	46704397	Chronic lymphocytic leukemia	4e-09	18758461	enhancer.antisense.merged.27627	HCT116.enhancer.antisense.3296	HCT116	colorectal
rs7249698	chr19	17099805	Breast cancer	4e-07	29059683	enhancer.antisense.merged.28009	U118.enhancer.antisense.1322	U118	brain
rs4808075	chr19	17279482	Cancer (pleiotropy) / Cancer	2e-09 / 4e-07	27197191 / 27197191	enhancer.antisense.merged.28012	K562.enhancer.antisense.1238	K562	leukemia
rs1741640	chr20	62357358	Colorectal cancer or advanced adenoma / Colorectal cancer	1e-26 / 2e-28	30510241 / 31089142	enhancer.antisense.merged.28765	769P.enhancer.antisense.5438	769P	kidney
rs6061231	chr20	62381861	Colorectal cancer	8e-11	26965516	enhancer.antisense.merged.28768	GP5d.enhancer.antisense.2550 / PC3.enhancer.antisense.3329	GP5d / PC3	colorectal / prostate
rs201681753	chr22	44323082	Breast cancer	3e-06	29059683	enhancer.antisense.merged.30050	U118.enhancer.antisense.4726	U118	brain
rs116783514	chr22	31590150	Alanine aminotransferase (ALT) levels after remission induction therapy in actute lymphoblastic leukemia (ALL)	2e-06	28090653	enhancer.antisense.merged.30255	786O.enhancer.antisense.1157	786O	kidney
rs992157	chr2	218290058	Colorectal cancer / Colorectal cancer	2e-09 / 1e-07	28960316 / 29917119	enhancer.antisense.merged.3741	769P.enhancer.antisense.5340	769P	kidney
rs11894252	chr2	46306237	Renal cell carcinoma / Renal cell carcinoma	3e-15 / 9e-07	28598434 / 31231134	enhancer.antisense.merged.4180	BT20.enhancer.antisense.1368	BT20	breast
rs7579899	chr2	46310465	Renal cell carcinoma / Renal cell carcinoma / Renal cell carcinoma	2e-09 / 5e-15 / 1e-06	21131975 / 28598434 / 31231134	enhancer.antisense.merged.4181	MDA.enhancer.antisense.1206	MDA	breast
rs13025833	chr2	79716982	Breast cancer	1e-07	25824743	enhancer.antisense.merged.4365	769P.enhancer.antisense.1730	769P	kidney
rs56366063	chr2	111146954	Prostate cancer / Prostate cancer (advanced)	2e-08 / 1e-08	29892016 / 29892016	enhancer.antisense.merged.4508	K562.enhancer.antisense.1458	K562	leukemia
rs3769821	chr2	201258707	Breast cancer	4e-18	29059683	enhancer.antisense.merged.4914	K562.enhancer.antisense.1521 / Jurkat.enhancer.antisense.587 / GP5d.enhancer.antisense.960 / LoVo.enhancer.antisense.689 / HCT116.enhancer.antisense.1219 / SKUT1.enhancer.antisense.1069 / DU145.enhancer.antisense.577 / BT20.enhancer.antisense.1464 / 769P.enhancer.antisense.1868 / 786O.enhancer.antisense.1022 / M059J.enhancer.antisense.1091	K562 / Jurkat / GP5d / LoVo / HCT116 / SKUT1 / DU145 / BT20 / 769P / 786O / M059J	leukemia / colorectal / uterine / prostate / breast / kidney / brain
rs59308963	chr2	201258757	Prostate cancer	2e-08	29892016	enhancer.antisense.merged.4914	K562.enhancer.antisense.1521 / Jurkat.enhancer.antisense.587 / GP5d.enhancer.antisense.960 / LoVo.enhancer.antisense.689 / HCT116.enhancer.antisense.1219 / SKUT1.enhancer.antisense.1069 / DU145.enhancer.antisense.577 / BT20.enhancer.antisense.1464 / 769P.enhancer.antisense.1868 / 786O.enhancer.antisense.1022 / M059J.enhancer.antisense.1091	K562 / Jurkat / GP5d / LoVo / HCT116 / SKUT1 / DU145 / BT20 / 769P / 786O / M059J	leukemia / colorectal / uterine / prostate / breast / kidney / brain
rs145407011	chr3	48024338	Breast cancer	1e-06	29059683	enhancer.antisense.merged.5416	K562.enhancer.antisense.4391	K562	leukemia
rs1838337	chr3	150762029	Breast cancer	1e-08	31757997	enhancer.antisense.merged.6037	HCT116.enhancer.antisense.3709	HCT116	colorectal
rs7725218	chr5	1282299	Cancer (pleiotropy) / Prostate cancer	2e-10 / 3e-11	27197191 / 25939597	enhancer.antisense.merged.8854	U118.enhancer.antisense.5123	U118	brain
rs186507655	chr1	1351675	Cancer (pleiotropy)	5e-10	27197191	enhancer.antisense.merged.9	GP5d.enhancer.antisense.1696 / HCT116.enhancer.antisense.2298 / SKUT1.enhancer.antisense.2003 / MDA.enhancer.antisense.2462	GP5d / HCT116 / SKUT1 / MDA	colorectal / uterine / breast
rs2937080	chr5	84311324	Breast cancer specific mortality in estrogen receptor negative breast cancer	2e-06	30787463	enhancer.antisense.merged.9153	DU145.enhancer.antisense.1708	DU145	prostate
rs11740657	chr5	136245971	Docetaxel-induced peripheral neuropathy in metastatic castrate-resistant prostate cancer	9e-06	27143689	enhancer.antisense.merged.9350	769P.enhancer.antisense.6070	769P	kidney
rs250677	chr5	149053986	Breast cancer	8e-06	29059683	enhancer.antisense.merged.9465	U118.enhancer.antisense.5222	U118	brain
rs116095464	chr5	344994	Breast cancer	4e-09	29059683	enhancer.antisense.merged.9645	SKUT1.enhancer.antisense.1357 / DU145.enhancer.antisense.738	SKUT1 / DU145	uterine / prostate
