# Supplementary material for: Transcriptionally active enhancers in human cancer cells
Source: Mol Syst Biol. 2021 Jan 27;17(1):e9873. doi: 10.15252/msb.20209873 (PMC7838827; doi:10.15252/msb.20209873)
Supplement: Supplementary file 5 — Table EV3 [file MSB-17-e9873-s005.zip › TableEV3/README.txt]

Table EV3. Enhancers overlapping cancer-associated SNPs.
Table listing cancer-associated SNPs (see Table EV7) overlapping with candidate enhancers annotated in this study. 
SNP: Column states rs SNP identifier.	
CHR_ID, CHR_POS: Columns refer to the genomic location of the SNP (hg38 genome build).
DISEASE.TRAIT, P.VALUE, PUBMEDID: Columns taken from the NHGRI-EBI GWAS Catalog (see Table EV7)
MergedEnhancerID: Column states the corresponding merged enhancer identifier (see also Table EV6 for annotation).	
EnhancerID: Column states the corresponding cell line specific enhancer identifier (see also Table EV1 for annotation).	
CellLine, CancerType: Columns state the cell lines (and respective cancer types) with an annotated transcribed enhancer overlapping the respective SNP.
