# Supplementary material for: Transcriptionally active enhancers in human cancer cells
Source: Mol Syst Biol. 2021 Jan 27;17(1):e9873. doi: 10.15252/msb.20209873 (PMC7838827; doi:10.15252/msb.20209873)
Supplement: Supplementary file 6 — Table EV4 [file MSB-17-e9873-s006.zip]

Archive with 7 entries (4 files):
- TableEV4/
- TableEV4/TableEV4.xlsx
- __MACOSX/
- __MACOSX/TableEV4/
- __MACOSX/TableEV4/._TableEV4.xlsx
- TableEV4/README.txt
- __MACOSX/TableEV4/._README.txt
