# Supplementary material for: Transcriptionally active enhancers in human cancer cells
Source: Mol Syst Biol. 2021 Jan 27;17(1):e9873. doi: 10.15252/msb.20209873 (PMC7838827; doi:10.15252/msb.20209873)
Supplement: Supplementary file 6 — Table EV4 [file MSB-17-e9873-s006.zip › TableEV4/TableEV4.xlsx]

## Sheet: TableEV4_CGC_EPpairs
Table EV4: Putative enhancer-promoter pairs involving Cancer Gene Census genes.
GeneID	GeneStrand	GeneCoordinates	EnhancerID	EnhancerCoordinates	MergedEnhancerID	MergedEnhancerCoordinates	PairedNearest	PairedCorrelatedNeighbouring	PairedCorrelatedWindow	CellLine	CGC_Tier	CGC_Hallmark	CGC_RoleInCancer	CGC_TumourTypesSomatic
ABI1	-	chr10:26746596-26861087	U118.enhancer.antisense.3276	chr10:26780851-26782100	enhancer.antisense.merged.16733	chr10:26780851-26782100	TRUE	FALSE	FALSE	U118	1	Yes	TSG, fusion	AML
ABL1	+	chr9:130713881-130887675	K562.enhancer.intergenic.1751	chr9:130534878-130536101	enhancer.intergenic.merged.15397	chr9:130534878-130536101	FALSE	FALSE	TRUE	K562	1	Yes	oncogene, fusion	CML, ALL, T-ALL
ABL1	+	chr9:130713881-130887675	K562.enhancer.antisense.2554	chr9:130766267-130767516	enhancer.antisense.merged.16441	chr9:130766267-130767516	TRUE	TRUE	TRUE	K562	1	Yes	oncogene, fusion	CML, ALL, T-ALL
ABL1	+	chr9:130713881-130887675	K562.enhancer.antisense.2556	chr9:130784302-130785551	enhancer.antisense.merged.16443	chr9:130784302-130785551	TRUE	TRUE	TRUE	K562	1	Yes	oncogene, fusion	CML, ALL, T-ALL
ABL1	+	chr9:130713881-130887675	K562.enhancer.antisense.2567	chr9:131197975-131199224	enhancer.antisense.merged.16460	chr9:131197975-131199224	FALSE	FALSE	TRUE	K562	1	Yes	oncogene, fusion	CML, ALL, T-ALL
ABL1	+	chr9:130713881-130887675	K562.enhancer.antisense.2555	chr9:130771057-130772306	enhancer.antisense.merged.16442	chr9:130771057-130772306	TRUE	FALSE	FALSE	K562	1	Yes	oncogene, fusion	CML, ALL, T-ALL
ABL1	+	chr9:130713881-130887675	K562.enhancer.antisense.2557	chr9:130804902-130806151	enhancer.antisense.merged.16444	chr9:130804902-130806151	TRUE	FALSE	FALSE	K562	1	Yes	oncogene, fusion	CML, ALL, T-ALL
ABL1	+	chr9:130713881-130887675	K562.enhancer.antisense.2558	chr9:130825039-130826288	enhancer.antisense.merged.16445	chr9:130825039-130826288	TRUE	FALSE	FALSE	K562	1	Yes	oncogene, fusion	CML, ALL, T-ALL
ABL1	+	chr9:130713881-130887675	K562.enhancer.antisense.2559	chr9:130845460-130846709	enhancer.antisense.merged.16447	chr9:130845460-130848469	TRUE	FALSE	FALSE	K562	1	Yes	oncogene, fusion	CML, ALL, T-ALL
ABL1	+	chr9:130713881-130887675	Jurkat.enhancer.antisense.1980	chr9:130910171-130911420	enhancer.antisense.merged.15790	chr9:130910159-130911420	TRUE	FALSE	FALSE	Jurkat	1	Yes	oncogene, fusion	CML, ALL, T-ALL
ABL1	+	chr9:130713881-130887675	GP5d.enhancer.antisense.3042	chr9:130910159-130911408	enhancer.antisense.merged.15790	chr9:130910159-130911420	TRUE	FALSE	FALSE	GP5d	1	Yes	oncogene, fusion	CML, ALL, T-ALL
ABL1	+	chr9:130713881-130887675	SKUT1.enhancer.antisense.1877	chr9:130741733-130742982	enhancer.antisense.merged.16440	chr9:130741733-130742983	TRUE	FALSE	FALSE	SKUT1	1	Yes	oncogene, fusion	CML, ALL, T-ALL
ABL1	+	chr9:130713881-130887675	SKUT1.enhancer.antisense.1878	chr9:130835299-130836548	enhancer.antisense.merged.16446	chr9:130834531-130836548	TRUE	FALSE	FALSE	SKUT1	1	Yes	oncogene, fusion	CML, ALL, T-ALL
ABL1	+	chr9:130713881-130887675	PC3.enhancer.antisense.4089	chr9:130907295-130908544	enhancer.antisense.merged.15789	chr9:130907295-130909500	TRUE	FALSE	FALSE	PC3	1	Yes	oncogene, fusion	CML, ALL, T-ALL
ABL1	+	chr9:130713881-130887675	PC3.enhancer.antisense.4090	chr9:130910166-130911415	enhancer.antisense.merged.15790	chr9:130910159-130911420	TRUE	FALSE	FALSE	PC3	1	Yes	oncogene, fusion	CML, ALL, T-ALL
ABL1	+	chr9:130713881-130887675	DU145.enhancer.antisense.971	chr9:130834531-130835780	enhancer.antisense.merged.16446	chr9:130834531-130836548	TRUE	FALSE	FALSE	DU145	1	Yes	oncogene, fusion	CML, ALL, T-ALL
ABL1	+	chr9:130713881-130887675	MDA.enhancer.antisense.2300	chr9:130860412-130861661	enhancer.antisense.merged.16449	chr9:130860153-130861661	TRUE	FALSE	FALSE	MDA	1	Yes	oncogene, fusion	CML, ALL, T-ALL
ABL1	+	chr9:130713881-130887675	MDA.enhancer.antisense.4654	chr9:130908251-130909500	enhancer.antisense.merged.15789	chr9:130907295-130909500	TRUE	FALSE	FALSE	MDA	1	Yes	oncogene, fusion	CML, ALL, T-ALL
ABL1	+	chr9:130713881-130887675	MDA.enhancer.antisense.4655	chr9:130910167-130911416	enhancer.antisense.merged.15790	chr9:130910159-130911420	TRUE	FALSE	FALSE	MDA	1	Yes	oncogene, fusion	CML, ALL, T-ALL
ABL1	+	chr9:130713881-130887675	769P.enhancer.antisense.3509	chr9:130835272-130836521	enhancer.antisense.merged.16446	chr9:130834531-130836548	TRUE	FALSE	FALSE	769P	1	Yes	oncogene, fusion	CML, ALL, T-ALL
ABL1	+	chr9:130713881-130887675	769P.enhancer.antisense.3510	chr9:130846164-130847413	enhancer.antisense.merged.16447	chr9:130845460-130848469	TRUE	FALSE	FALSE	769P	1	Yes	oncogene, fusion	CML, ALL, T-ALL
ABL1	+	chr9:130713881-130887675	769P.enhancer.antisense.3511	chr9:130847220-130848469	enhancer.antisense.merged.16447	chr9:130845460-130848469	TRUE	FALSE	FALSE	769P	1	Yes	oncogene, fusion	CML, ALL, T-ALL
ABL1	+	chr9:130713881-130887675	769P.enhancer.antisense.3512	chr9:130857873-130859122	enhancer.antisense.merged.16448	chr9:130857346-130859122	TRUE	FALSE	FALSE	769P	1	Yes	oncogene, fusion	CML, ALL, T-ALL
ABL1	+	chr9:130713881-130887675	769P.enhancer.antisense.3513	chr9:130860408-130861657	enhancer.antisense.merged.16449	chr9:130860153-130861661	TRUE	FALSE	FALSE	769P	1	Yes	oncogene, fusion	CML, ALL, T-ALL
ABL1	+	chr9:130713881-130887675	786O.enhancer.antisense.1897	chr9:130834629-130835878	enhancer.antisense.merged.16446	chr9:130834531-130836548	TRUE	FALSE	FALSE	786O	1	Yes	oncogene, fusion	CML, ALL, T-ALL
ABL1	+	chr9:130713881-130887675	786O.enhancer.antisense.1898	chr9:130857346-130858595	enhancer.antisense.merged.16448	chr9:130857346-130859122	TRUE	FALSE	FALSE	786O	1	Yes	oncogene, fusion	CML, ALL, T-ALL
ABL1	+	chr9:130713881-130887675	786O.enhancer.antisense.1899	chr9:130860412-130861661	enhancer.antisense.merged.16449	chr9:130860153-130861661	TRUE	FALSE	FALSE	786O	1	Yes	oncogene, fusion	CML, ALL, T-ALL
ABL1	+	chr9:130713881-130887675	U118.enhancer.antisense.2824	chr9:130835293-130836542	enhancer.antisense.merged.16446	chr9:130834531-130836548	TRUE	FALSE	FALSE	U118	1	Yes	oncogene, fusion	CML, ALL, T-ALL
ABL1	+	chr9:130713881-130887675	U118.enhancer.antisense.2825	chr9:130845935-130847184	enhancer.antisense.merged.16447	chr9:130845460-130848469	TRUE	FALSE	FALSE	U118	1	Yes	oncogene, fusion	CML, ALL, T-ALL
ABL1	+	chr9:130713881-130887675	U118.enhancer.antisense.2826	chr9:130860153-130861402	enhancer.antisense.merged.16449	chr9:130860153-130861661	TRUE	FALSE	FALSE	U118	1	Yes	oncogene, fusion	CML, ALL, T-ALL
ABL1	+	chr9:130713881-130887675	U118.enhancer.antisense.5871	chr9:130910171-130911420	enhancer.antisense.merged.15790	chr9:130910159-130911420	TRUE	FALSE	FALSE	U118	1	Yes	oncogene, fusion	CML, ALL, T-ALL
ABL1	+	chr9:130713881-130887675	M059J.enhancer.antisense.2024	chr9:130741734-130742983	enhancer.antisense.merged.16440	chr9:130741733-130742983	TRUE	FALSE	FALSE	M059J	1	Yes	oncogene, fusion	CML, ALL, T-ALL
ABL2	-	chr1:179099330-179229684	GP5d.enhancer.intergenic.253	chr1:179363136-179364548	enhancer.intergenic.merged.1800	chr1:179362861-179364557	TRUE	TRUE	TRUE	GP5d	1		oncogene, fusion	AML
ABL2	-	chr1:179099330-179229684	SKUT1.enhancer.antisense.2109	chr1:179142618-179143867	enhancer.antisense.merged.1042	chr1:179142398-179143956	FALSE	TRUE	TRUE	SKUT1	1		oncogene, fusion	AML
ABL2	-	chr1:179099330-179229684	MDA.enhancer.antisense.2618	chr1:179142398-179143647	enhancer.antisense.merged.1042	chr1:179142398-179143956	FALSE	TRUE	TRUE	MDA	1		oncogene, fusion	AML
ABL2	-	chr1:179099330-179229684	BT20.enhancer.intergenic.339	chr1:179362861-179364557	enhancer.intergenic.merged.1800	chr1:179362861-179364557	FALSE	FALSE	TRUE	BT20	1		oncogene, fusion	AML
ABL2	-	chr1:179099330-179229684	769P.enhancer.antisense.3857	chr1:179145886-179147135	enhancer.antisense.merged.1043	chr1:179145886-179147135	FALSE	TRUE	TRUE	769P	1		oncogene, fusion	AML
ABL2	-	chr1:179099330-179229684	769P.enhancer.antisense.3858	chr1:179224086-179225335	enhancer.antisense.merged.1044	chr1:179224086-179225335	TRUE	FALSE	FALSE	769P	1		oncogene, fusion	AML
ABL2	-	chr1:179099330-179229684	786O.enhancer.antisense.2175	chr1:179142705-179143954	enhancer.antisense.merged.1042	chr1:179142398-179143956	FALSE	TRUE	TRUE	786O	1		oncogene, fusion	AML
ABL2	-	chr1:179099330-179229684	U118.enhancer.antisense.3214	chr1:179142707-179143956	enhancer.antisense.merged.1042	chr1:179142398-179143956	FALSE	TRUE	TRUE	U118	1		oncogene, fusion	AML
ACKR3	+	chr2:236569825-236582354	PC3.enhancer.intergenic.847	chr2:236593080-236594825	enhancer.intergenic.merged.4800	chr2:236593080-236594825	TRUE	FALSE	FALSE	PC3	1	Yes	oncogene, fusion	lipoma
ACKR3	+	chr2:236569825-236582354	PC3.enhancer.antisense.3260	chr2:236403443-236404692	enhancer.antisense.merged.3851	chr2:236403443-236404692	TRUE	FALSE	FALSE	PC3	1	Yes	oncogene, fusion	lipoma
ACKR3	+	chr2:236569825-236582354	BT20.enhancer.intergenic.955	chr2:236745379-236746456	enhancer.intergenic.merged.4803	chr2:236745351-236746470	FALSE	FALSE	TRUE	BT20	1	Yes	oncogene, fusion	lipoma
ACKR3	+	chr2:236569825-236582354	BT20.enhancer.intergenic.956	chr2:236747849-236749072	enhancer.intergenic.merged.4804	chr2:236747849-236749072	FALSE	FALSE	TRUE	BT20	1	Yes	oncogene, fusion	lipoma
ACKR3	+	chr2:236569825-236582354	BT20.enhancer.intergenic.957	chr2:236769372-236770662	enhancer.intergenic.merged.4806	chr2:236767935-236771032	FALSE	FALSE	TRUE	BT20	1	Yes	oncogene, fusion	lipoma
ACKR3	+	chr2:236569825-236582354	769P.enhancer.intergenic.649	chr2:236769376-236770501	enhancer.intergenic.merged.4806	chr2:236767935-236771032	FALSE	FALSE	TRUE	769P	1	Yes	oncogene, fusion	lipoma
ACKR3	+	chr2:236569825-236582354	769P.enhancer.intergenic.650	chr2:236776256-236777501	enhancer.intergenic.merged.4807	chr2:236776256-236777501	FALSE	FALSE	TRUE	769P	1	Yes	oncogene, fusion	lipoma
ACKR3	+	chr2:236569825-236582354	786O.enhancer.intergenic.691	chr2:236745414-236746470	enhancer.intergenic.merged.4803	chr2:236745351-236746470	TRUE	TRUE	TRUE	786O	1	Yes	oncogene, fusion	lipoma
ACKR3	+	chr2:236569825-236582354	786O.enhancer.intergenic.692	chr2:236749097-236750128	enhancer.intergenic.merged.4805	chr2:236749097-236750128	TRUE	TRUE	TRUE	786O	1	Yes	oncogene, fusion	lipoma
ACKR3	+	chr2:236569825-236582354	786O.enhancer.intergenic.693	chr2:236768436-236771032	enhancer.intergenic.merged.4806	chr2:236767935-236771032	TRUE	TRUE	TRUE	786O	1	Yes	oncogene, fusion	lipoma
ACKR3	+	chr2:236569825-236582354	786O.enhancer.intergenic.694	chr2:236776262-236777501	enhancer.intergenic.merged.4807	chr2:236776256-236777501	TRUE	TRUE	TRUE	786O	1	Yes	oncogene, fusion	lipoma
ACKR3	+	chr2:236569825-236582354	786O.enhancer.antisense.3080	chr2:236214117-236215366	enhancer.antisense.merged.3835	chr2:236214117-236215366	TRUE	FALSE	FALSE	786O	1	Yes	oncogene, fusion	lipoma
ACKR3	+	chr2:236569825-236582354	786O.enhancer.antisense.3081	chr2:236234785-236236034	enhancer.antisense.merged.3837	chr2:236234785-236236034	TRUE	FALSE	FALSE	786O	1	Yes	oncogene, fusion	lipoma
ACKR3	+	chr2:236569825-236582354	786O.enhancer.antisense.3082	chr2:236237239-236238488	enhancer.antisense.merged.3838	chr2:236237239-236238488	TRUE	FALSE	FALSE	786O	1	Yes	oncogene, fusion	lipoma
ACKR3	+	chr2:236569825-236582354	786O.enhancer.antisense.3083	chr2:236335616-236336865	enhancer.antisense.merged.3843	chr2:236334228-236336865	TRUE	FALSE	FALSE	786O	1	Yes	oncogene, fusion	lipoma
ACKR3	+	chr2:236569825-236582354	U118.enhancer.intergenic.1089	chr2:236642203-236643476	enhancer.intergenic.merged.4801	chr2:236642203-236643476	TRUE	TRUE	TRUE	U118	1	Yes	oncogene, fusion	lipoma
ACKR3	+	chr2:236569825-236582354	U118.enhancer.intergenic.1090	chr2:236663216-236664388	enhancer.intergenic.merged.4802	chr2:236663216-236664804	TRUE	TRUE	TRUE	U118	1	Yes	oncogene, fusion	lipoma
ACKR3	+	chr2:236569825-236582354	U118.enhancer.intergenic.1091	chr2:236745351-236746389	enhancer.intergenic.merged.4803	chr2:236745351-236746470	TRUE	TRUE	TRUE	U118	1	Yes	oncogene, fusion	lipoma
ACKR3	+	chr2:236569825-236582354	M059J.enhancer.intergenic.766	chr2:236663538-236664804	enhancer.intergenic.merged.4802	chr2:236663216-236664804	TRUE	TRUE	TRUE	M059J	1	Yes	oncogene, fusion	lipoma
ACKR3	+	chr2:236569825-236582354	M059J.enhancer.intergenic.767	chr2:236767935-236770368	enhancer.intergenic.merged.4806	chr2:236767935-236771032	TRUE	TRUE	TRUE	M059J	1	Yes	oncogene, fusion	lipoma
ACSL3	+	chr2:222861036-222944639	K562.enhancer.antisense.1541	chr2:222708789-222710038	enhancer.antisense.merged.4991	chr2:222708789-222710982	FALSE	TRUE	TRUE	K562	1	Yes	fusion	prostate
ACSL3	+	chr2:222861036-222944639	PC3.enhancer.intergenic.791	chr2:222842223-222844310	enhancer.intergenic.merged.4589	chr2:222842223-222844310	TRUE	FALSE	FALSE	PC3	1	Yes	fusion	prostate
ACSL3	+	chr2:222861036-222944639	769P.enhancer.intergenic.626	chr2:223040955-223042157	enhancer.intergenic.merged.4590	chr2:223040955-223042944	TRUE	TRUE	TRUE	769P	1	Yes	fusion	prostate
ACSL3	+	chr2:222861036-222944639	769P.enhancer.antisense.1877	chr2:222943902-222945151	enhancer.antisense.merged.4992	chr2:222943902-222945151	TRUE	FALSE	FALSE	769P	1	Yes	fusion	prostate
ACSL3	+	chr2:222861036-222944639	786O.enhancer.intergenic.653	chr2:223040960-223042944	enhancer.intergenic.merged.4590	chr2:223040955-223042944	TRUE	TRUE	TRUE	786O	1	Yes	fusion	prostate
ACSL3	+	chr2:222861036-222944639	786O.enhancer.antisense.1037	chr2:222709733-222710982	enhancer.antisense.merged.4991	chr2:222708789-222710982	FALSE	TRUE	TRUE	786O	1	Yes	fusion	prostate
ACSL3	+	chr2:222861036-222944639	786O.enhancer.antisense.1038	chr2:222959735-222960984	enhancer.antisense.merged.4993	chr2:222959735-222960984	TRUE	FALSE	FALSE	786O	1	Yes	fusion	prostate
ACSL3	+	chr2:222861036-222944639	U118.enhancer.antisense.1592	chr2:222707305-222708554	enhancer.antisense.merged.4990	chr2:222707305-222708554	FALSE	TRUE	TRUE	U118	1	Yes	fusion	prostate
ACSL3	+	chr2:222861036-222944639	U118.enhancer.antisense.1593	chr2:222708980-222710229	enhancer.antisense.merged.4991	chr2:222708789-222710982	FALSE	TRUE	TRUE	U118	1	Yes	fusion	prostate
ACSL3	+	chr2:222861036-222944639	M059J.enhancer.antisense.1110	chr2:222708902-222710151	enhancer.antisense.merged.4991	chr2:222708789-222710982	FALSE	TRUE	TRUE	M059J	1	Yes	fusion	prostate
ACVR1	-	chr2:157736446-157875862	GP5d.enhancer.antisense.2486	chr2:157825765-157827014	enhancer.antisense.merged.3432	chr2:157825765-157827258	TRUE	FALSE	FALSE	GP5d	1	Yes	oncogene	DIPG
ACVR1	-	chr2:157736446-157875862	LoVo.enhancer.intergenic.332	chr2:158131508-158132822	enhancer.intergenic.merged.4005	chr2:158131508-158132822	TRUE	FALSE	FALSE	LoVo	1	Yes	oncogene	DIPG
ACVR1	-	chr2:157736446-157875862	LoVo.enhancer.antisense.669	chr2:158131509-158132758	enhancer.antisense.merged.4675	chr2:158131509-158133089	TRUE	FALSE	FALSE	LoVo	1	Yes	oncogene	DIPG
ACVR1	-	chr2:157736446-157875862	HCT116.enhancer.antisense.1190	chr2:158032302-158033551	enhancer.antisense.merged.4672	chr2:158032302-158033551	TRUE	FALSE	FALSE	HCT116	1	Yes	oncogene	DIPG
ACVR1	-	chr2:157736446-157875862	HCT116.enhancer.antisense.1191	chr2:158116302-158117551	enhancer.antisense.merged.4673	chr2:158116302-158117551	TRUE	FALSE	FALSE	HCT116	1	Yes	oncogene	DIPG
ACVR1	-	chr2:157736446-157875862	HCT116.enhancer.antisense.1192	chr2:158124847-158126096	enhancer.antisense.merged.4674	chr2:158124736-158126096	TRUE	FALSE	FALSE	HCT116	1	Yes	oncogene	DIPG
ACVR1	-	chr2:157736446-157875862	HCT116.enhancer.antisense.1193	chr2:158133102-158134351	enhancer.antisense.merged.4676	chr2:158133102-158134351	TRUE	FALSE	FALSE	HCT116	1	Yes	oncogene	DIPG
ACVR1	-	chr2:157736446-157875862	SKUT1.enhancer.antisense.3001	chr2:157836969-157838218	enhancer.antisense.merged.3433	chr2:157836969-157838996	TRUE	TRUE	TRUE	SKUT1	1	Yes	oncogene	DIPG
ACVR1	-	chr2:157736446-157875862	PC3.enhancer.antisense.3214	chr2:157825790-157827039	enhancer.antisense.merged.3432	chr2:157825765-157827258	TRUE	FALSE	FALSE	PC3	1	Yes	oncogene	DIPG
ACVR1	-	chr2:157736446-157875862	BT20.enhancer.antisense.3814	chr2:157572851-157574100	enhancer.antisense.merged.3431	chr2:157572851-157574100	TRUE	FALSE	FALSE	BT20	1	Yes	oncogene	DIPG
ACVR1	-	chr2:157736446-157875862	BT20.enhancer.antisense.3815	chr2:157826009-157827258	enhancer.antisense.merged.3432	chr2:157825765-157827258	TRUE	FALSE	FALSE	BT20	1	Yes	oncogene	DIPG
ACVR1	-	chr2:157736446-157875862	769P.enhancer.antisense.5245	chr2:157837747-157838996	enhancer.antisense.merged.3433	chr2:157836969-157838996	TRUE	TRUE	TRUE	769P	1	Yes	oncogene	DIPG
ACVR1	-	chr2:157736446-157875862	769P.enhancer.antisense.1803	chr2:158124736-158125985	enhancer.antisense.merged.4674	chr2:158124736-158126096	TRUE	FALSE	FALSE	769P	1	Yes	oncogene	DIPG
ACVR1	-	chr2:157736446-157875862	769P.enhancer.antisense.1804	chr2:158131840-158133089	enhancer.antisense.merged.4675	chr2:158131509-158133089	TRUE	FALSE	FALSE	769P	1	Yes	oncogene	DIPG
ACVR1	-	chr2:157736446-157875862	769P.enhancer.antisense.5246	chr2:157839950-157841199	enhancer.antisense.merged.3434	chr2:157839950-157841199	TRUE	FALSE	FALSE	769P	1	Yes	oncogene	DIPG
ACVR1	-	chr2:157736446-157875862	U118.enhancer.antisense.4453	chr2:157837744-157838993	enhancer.antisense.merged.3433	chr2:157836969-157838996	TRUE	TRUE	TRUE	U118	1	Yes	oncogene	DIPG
ACVR1	-	chr2:157736446-157875862	U118.enhancer.antisense.4454	chr2:157855217-157856466	enhancer.antisense.merged.3435	chr2:157855217-157856466	TRUE	FALSE	FALSE	U118	1	Yes	oncogene	DIPG
ACVR1	-	chr2:157736446-157875862	M059J.enhancer.intergenic.638	chr2:157692753-157694328	enhancer.intergenic.merged.4004	chr2:157692753-157694328	TRUE	TRUE	TRUE	M059J	1	Yes	oncogene	DIPG
ACVR2A	+	chr2:147844517-147930827	769P.enhancer.antisense.1767	chr2:147867302-147868551	enhancer.antisense.merged.4620	chr2:147867302-147868551	TRUE	FALSE	FALSE	769P	1		TSG	large intestine carcinoma, stomach carcinoma, pancreatic carcinoma, biliary tract, oesophagus
AFDN	+	chr6:167826564-167972022	K562.enhancer.intergenic.1313	chr6:167815316-167816591	enhancer.intergenic.merged.11297	chr6:167815276-167816591	TRUE	FALSE	FALSE	K562	1		oncogene, fusion	AL
AFDN	+	chr6:167826564-167972022	K562.enhancer.antisense.2226	chr6:167830729-167831978	enhancer.antisense.merged.12171	chr6:167830729-167831978	TRUE	FALSE	FALSE	K562	1		oncogene, fusion	AL
AFDN	+	chr6:167826564-167972022	K562.enhancer.antisense.2227	chr6:167861702-167862951	enhancer.antisense.merged.12173	chr6:167861702-167862956	TRUE	FALSE	FALSE	K562	1		oncogene, fusion	AL
AFDN	+	chr6:167826564-167972022	GP5d.enhancer.intergenic.1510	chr6:167421101-167422264	enhancer.intergenic.merged.11292	chr6:167420885-167422264	TRUE	FALSE	FALSE	GP5d	1		oncogene, fusion	AL
AFDN	+	chr6:167826564-167972022	GP5d.enhancer.intergenic.1511	chr6:167432519-167433794	enhancer.intergenic.merged.11293	chr6:167432519-167435081	TRUE	FALSE	FALSE	GP5d	1		oncogene, fusion	AL
AFDN	+	chr6:167826564-167972022	GP5d.enhancer.intergenic.1512	chr6:167651001-167652662	enhancer.intergenic.merged.11295	chr6:167651001-167652671	TRUE	FALSE	FALSE	GP5d	1		oncogene, fusion	AL
AFDN	+	chr6:167826564-167972022	GP5d.enhancer.antisense.1392	chr6:167932729-167933978	enhancer.antisense.merged.12174	chr6:167932290-167933978	TRUE	FALSE	FALSE	GP5d	1		oncogene, fusion	AL
AFDN	+	chr6:167826564-167972022	GP5d.enhancer.antisense.2872	chr6:168301316-168302565	enhancer.antisense.merged.11324	chr6:168301316-168302565	TRUE	FALSE	FALSE	GP5d	1		oncogene, fusion	AL
AFDN	+	chr6:167826564-167972022	LoVo.enhancer.intergenic.953	chr6:167420885-167422077	enhancer.intergenic.merged.11292	chr6:167420885-167422264	TRUE	FALSE	FALSE	LoVo	1		oncogene, fusion	AL
AFDN	+	chr6:167826564-167972022	LoVo.enhancer.intergenic.954	chr6:167815276-167816543	enhancer.intergenic.merged.11297	chr6:167815276-167816591	TRUE	FALSE	FALSE	LoVo	1		oncogene, fusion	AL
AFDN	+	chr6:167826564-167972022	SKUT1.enhancer.intergenic.1628	chr6:167815321-167816583	enhancer.intergenic.merged.11297	chr6:167815276-167816591	TRUE	FALSE	FALSE	SKUT1	1		oncogene, fusion	AL
AFDN	+	chr6:167826564-167972022	SKUT1.enhancer.intergenic.1629	chr6:168034813-168035932	enhancer.intergenic.merged.11299	chr6:168034813-168038009	TRUE	FALSE	FALSE	SKUT1	1		oncogene, fusion	AL
AFDN	+	chr6:167826564-167972022	SKUT1.enhancer.antisense.1589	chr6:168034933-168036182	enhancer.antisense.merged.12175	chr6:168034933-168036672	TRUE	FALSE	FALSE	SKUT1	1		oncogene, fusion	AL
AFDN	+	chr6:167826564-167972022	PC3.enhancer.intergenic.1806	chr6:167432530-167435081	enhancer.intergenic.merged.11293	chr6:167432519-167435081	TRUE	FALSE	FALSE	PC3	1		oncogene, fusion	AL
AFDN	+	chr6:167826564-167972022	PC3.enhancer.intergenic.1807	chr6:167508188-167509733	enhancer.intergenic.merged.11294	chr6:167508188-167509733	TRUE	FALSE	FALSE	PC3	1		oncogene, fusion	AL
AFDN	+	chr6:167826564-167972022	PC3.enhancer.intergenic.1808	chr6:167651082-167652671	enhancer.intergenic.merged.11295	chr6:167651001-167652671	TRUE	FALSE	FALSE	PC3	1		oncogene, fusion	AL
AFDN	+	chr6:167826564-167972022	PC3.enhancer.intergenic.1809	chr6:167999463-168001130	enhancer.intergenic.merged.11298	chr6:167999463-168001130	TRUE	FALSE	FALSE	PC3	1		oncogene, fusion	AL
AFDN	+	chr6:167826564-167972022	DU145.enhancer.intergenic.763	chr6:168034831-168036404	enhancer.intergenic.merged.11299	chr6:168034813-168038009	TRUE	FALSE	FALSE	DU145	1		oncogene, fusion	AL
AFDN	+	chr6:167826564-167972022	DU145.enhancer.antisense.834	chr6:168035405-168036654	enhancer.antisense.merged.12175	chr6:168034933-168036672	TRUE	FALSE	FALSE	DU145	1		oncogene, fusion	AL
AFDN	+	chr6:167826564-167972022	MDA.enhancer.intergenic.2034	chr6:167681701-167682937	enhancer.intergenic.merged.11296	chr6:167681701-167682937	TRUE	FALSE	FALSE	MDA	1		oncogene, fusion	AL
AFDN	+	chr6:167826564-167972022	MDA.enhancer.intergenic.2035	chr6:168034836-168038009	enhancer.intergenic.merged.11299	chr6:168034813-168038009	TRUE	FALSE	FALSE	MDA	1		oncogene, fusion	AL
AFDN	+	chr6:167826564-167972022	MDA.enhancer.antisense.2021	chr6:168036826-168038075	enhancer.antisense.merged.12176	chr6:168036826-168038075	TRUE	FALSE	FALSE	MDA	1		oncogene, fusion	AL
AFDN	+	chr6:167826564-167972022	BT20.enhancer.intergenic.1878	chr6:167432701-167433901	enhancer.intergenic.merged.11293	chr6:167432519-167435081	TRUE	FALSE	FALSE	BT20	1		oncogene, fusion	AL
AFDN	+	chr6:167826564-167972022	769P.enhancer.antisense.3014	chr6:167861707-167862956	enhancer.antisense.merged.12173	chr6:167861702-167862956	TRUE	FALSE	FALSE	769P	1		oncogene, fusion	AL
AFDN	+	chr6:167826564-167972022	769P.enhancer.antisense.3015	chr6:167932290-167933539	enhancer.antisense.merged.12174	chr6:167932290-167933978	TRUE	FALSE	FALSE	769P	1		oncogene, fusion	AL
AFDN	+	chr6:167826564-167972022	786O.enhancer.intergenic.1442	chr6:168035422-168036443	enhancer.intergenic.merged.11299	chr6:168034813-168038009	TRUE	FALSE	FALSE	786O	1		oncogene, fusion	AL
AFDN	+	chr6:167826564-167972022	786O.enhancer.antisense.1609	chr6:167855103-167856352	enhancer.antisense.merged.12172	chr6:167855103-167856352	TRUE	FALSE	FALSE	786O	1		oncogene, fusion	AL
AFDN	+	chr6:167826564-167972022	786O.enhancer.antisense.1610	chr6:168035423-168036672	enhancer.antisense.merged.12175	chr6:168034933-168036672	TRUE	FALSE	FALSE	786O	1		oncogene, fusion	AL
AFF1	+	chr4:86935002-87141054	K562.enhancer.antisense.1902	chr4:86940190-86941439	enhancer.antisense.merged.8464	chr4:86940190-86941439	TRUE	FALSE	FALSE	K562	1	Yes	fusion	AL
AFF1	+	chr4:86935002-87141054	K562.enhancer.antisense.1903	chr4:86949535-86950784	enhancer.antisense.merged.8465	chr4:86949535-86950848	TRUE	FALSE	FALSE	K562	1	Yes	fusion	AL
AFF1	+	chr4:86935002-87141054	K562.enhancer.antisense.1904	chr4:86961257-86962506	enhancer.antisense.merged.8466	chr4:86961247-86962520	TRUE	FALSE	FALSE	K562	1	Yes	fusion	AL
AFF1	+	chr4:86935002-87141054	Jurkat.enhancer.antisense.775	chr4:86949599-86950848	enhancer.antisense.merged.8465	chr4:86949535-86950848	TRUE	FALSE	FALSE	Jurkat	1	Yes	fusion	AL
AFF1	+	chr4:86935002-87141054	Jurkat.enhancer.antisense.776	chr4:86961247-86962496	enhancer.antisense.merged.8466	chr4:86961247-86962520	TRUE	FALSE	FALSE	Jurkat	1	Yes	fusion	AL
AFF1	+	chr4:86935002-87141054	Jurkat.enhancer.antisense.777	chr4:87006370-87007619	enhancer.antisense.merged.8467	chr4:87006368-87007620	TRUE	FALSE	FALSE	Jurkat	1	Yes	fusion	AL
AFF1	+	chr4:86935002-87141054	GP5d.enhancer.antisense.1215	chr4:87010338-87011587	enhancer.antisense.merged.8468	chr4:87010338-87011587	TRUE	TRUE	TRUE	GP5d	1	Yes	fusion	AL
AFF1	+	chr4:86935002-87141054	GP5d.enhancer.antisense.1214	chr4:87006371-87007620	enhancer.antisense.merged.8467	chr4:87006368-87007620	TRUE	FALSE	FALSE	GP5d	1	Yes	fusion	AL
AFF1	+	chr4:86935002-87141054	LoVo.enhancer.intergenic.629	chr4:86902241-86905158	enhancer.intergenic.merged.7337	chr4:86901854-86905538	TRUE	FALSE	FALSE	LoVo	1	Yes	fusion	AL
AFF1	+	chr4:86935002-87141054	LoVo.enhancer.antisense.898	chr4:87006371-87007620	enhancer.antisense.merged.8467	chr4:87006368-87007620	TRUE	FALSE	FALSE	LoVo	1	Yes	fusion	AL
AFF1	+	chr4:86935002-87141054	HCT116.enhancer.antisense.1626	chr4:86935764-86937013	enhancer.antisense.merged.8463	chr4:86935764-86937460	TRUE	TRUE	TRUE	HCT116	1	Yes	fusion	AL
AFF1	+	chr4:86935002-87141054	HCT116.enhancer.intergenic.1011	chr4:86894143-86897044	enhancer.intergenic.merged.7335	chr4:86893696-86898598	TRUE	FALSE	FALSE	HCT116	1	Yes	fusion	AL
AFF1	+	chr4:86935002-87141054	HCT116.enhancer.antisense.1627	chr4:87006371-87007620	enhancer.antisense.merged.8467	chr4:87006368-87007620	TRUE	FALSE	FALSE	HCT116	1	Yes	fusion	AL
AFF1	+	chr4:86935002-87141054	SKUT1.enhancer.antisense.1328	chr4:86936166-86937415	enhancer.antisense.merged.8463	chr4:86935764-86937460	TRUE	TRUE	TRUE	SKUT1	1	Yes	fusion	AL
AFF1	+	chr4:86935002-87141054	SKUT1.enhancer.antisense.1329	chr4:87006371-87007620	enhancer.antisense.merged.8467	chr4:87006368-87007620	TRUE	FALSE	FALSE	SKUT1	1	Yes	fusion	AL
AFF1	+	chr4:86935002-87141054	PC3.enhancer.antisense.3601	chr4:86831051-86832300	enhancer.antisense.merged.7663	chr4:86830841-86832300	TRUE	FALSE	FALSE	PC3	1	Yes	fusion	AL
AFF1	+	chr4:86935002-87141054	DU145.enhancer.intergenic.509	chr4:86927997-86929673	enhancer.intergenic.merged.7340	chr4:86927997-86929673	TRUE	TRUE	TRUE	DU145	1	Yes	fusion	AL
AFF1	+	chr4:86935002-87141054	DU145.enhancer.antisense.729	chr4:87006368-87007617	enhancer.antisense.merged.8467	chr4:87006368-87007620	TRUE	FALSE	FALSE	DU145	1	Yes	fusion	AL
AFF1	+	chr4:86935002-87141054	MDA.enhancer.intergenic.1344	chr4:86900259-86901631	enhancer.intergenic.merged.7336	chr4:86900259-86901631	TRUE	FALSE	FALSE	MDA	1	Yes	fusion	AL
AFF1	+	chr4:86935002-87141054	MDA.enhancer.antisense.1730	chr4:86949581-86950830	enhancer.antisense.merged.8465	chr4:86949535-86950848	TRUE	FALSE	FALSE	MDA	1	Yes	fusion	AL
AFF1	+	chr4:86935002-87141054	MDA.enhancer.antisense.1731	chr4:87006371-87007620	enhancer.antisense.merged.8467	chr4:87006368-87007620	TRUE	FALSE	FALSE	MDA	1	Yes	fusion	AL
AFF1	+	chr4:86935002-87141054	BT20.enhancer.antisense.1911	chr4:86936211-86937460	enhancer.antisense.merged.8463	chr4:86935764-86937460	TRUE	TRUE	TRUE	BT20	1	Yes	fusion	AL
AFF1	+	chr4:86935002-87141054	BT20.enhancer.antisense.4251	chr4:86451000-86452249	enhancer.antisense.merged.7662	chr4:86451000-86452249	TRUE	FALSE	FALSE	BT20	1	Yes	fusion	AL
AFF1	+	chr4:86935002-87141054	769P.enhancer.intergenic.978	chr4:86924701-86926017	enhancer.intergenic.merged.7339	chr4:86924701-86926017	TRUE	TRUE	TRUE	769P	1	Yes	fusion	AL
AFF1	+	chr4:86935002-87141054	769P.enhancer.antisense.5871	chr4:86440607-86441856	enhancer.antisense.merged.7661	chr4:86440607-86441856	FALSE	FALSE	TRUE	769P	1	Yes	fusion	AL
AFF1	+	chr4:86935002-87141054	769P.enhancer.antisense.2459	chr4:86595241-86596490	enhancer.antisense.merged.8460	chr4:86595241-86596490	FALSE	TRUE	TRUE	769P	1	Yes	fusion	AL
AFF1	+	chr4:86935002-87141054	769P.enhancer.antisense.2464	chr4:87042702-87043951	enhancer.antisense.merged.8469	chr4:87042702-87043951	TRUE	TRUE	TRUE	769P	1	Yes	fusion	AL
AFF1	+	chr4:86935002-87141054	769P.enhancer.antisense.2466	chr4:87055811-87057060	enhancer.antisense.merged.8471	chr4:87055811-87057060	TRUE	TRUE	TRUE	769P	1	Yes	fusion	AL
AFF1	+	chr4:86935002-87141054	769P.enhancer.antisense.2467	chr4:87109936-87111185	enhancer.antisense.merged.8472	chr4:87109936-87111185	FALSE	TRUE	TRUE	769P	1	Yes	fusion	AL
AFF1	+	chr4:86935002-87141054	769P.enhancer.intergenic.975	chr4:86894312-86895746	enhancer.intergenic.merged.7335	chr4:86893696-86898598	TRUE	FALSE	FALSE	769P	1	Yes	fusion	AL
AFF1	+	chr4:86935002-87141054	769P.enhancer.intergenic.976	chr4:86903301-86904566	enhancer.intergenic.merged.7337	chr4:86901854-86905538	TRUE	FALSE	FALSE	769P	1	Yes	fusion	AL
AFF1	+	chr4:86935002-87141054	769P.enhancer.intergenic.977	chr4:86907101-86908398	enhancer.intergenic.merged.7338	chr4:86907101-86908398	TRUE	FALSE	FALSE	769P	1	Yes	fusion	AL
AFF1	+	chr4:86935002-87141054	769P.enhancer.antisense.2462	chr4:86961250-86962499	enhancer.antisense.merged.8466	chr4:86961247-86962520	TRUE	FALSE	FALSE	769P	1	Yes	fusion	AL
AFF1	+	chr4:86935002-87141054	769P.enhancer.antisense.2463	chr4:87006371-87007620	enhancer.antisense.merged.8467	chr4:87006368-87007620	TRUE	FALSE	FALSE	769P	1	Yes	fusion	AL
AFF1	+	chr4:86935002-87141054	769P.enhancer.antisense.2465	chr4:87047273-87048522	enhancer.antisense.merged.8470	chr4:87047273-87048522	TRUE	FALSE	FALSE	769P	1	Yes	fusion	AL
AFF1	+	chr4:86935002-87141054	786O.enhancer.intergenic.1017	chr4:86892063-86893483	enhancer.intergenic.merged.7334	chr4:86892063-86893483	TRUE	FALSE	FALSE	786O	1	Yes	fusion	AL
AFF1	+	chr4:86935002-87141054	786O.enhancer.antisense.1351	chr4:86961271-86962520	enhancer.antisense.merged.8466	chr4:86961247-86962520	TRUE	FALSE	FALSE	786O	1	Yes	fusion	AL
AFF1	+	chr4:86935002-87141054	786O.enhancer.antisense.1352	chr4:87006371-87007620	enhancer.antisense.merged.8467	chr4:87006368-87007620	TRUE	FALSE	FALSE	786O	1	Yes	fusion	AL
AFF1	+	chr4:86935002-87141054	U118.enhancer.intergenic.1793	chr4:86894415-86896641	enhancer.intergenic.merged.7335	chr4:86893696-86898598	TRUE	FALSE	FALSE	U118	1	Yes	fusion	AL
AFF1	+	chr4:86935002-87141054	U118.enhancer.antisense.2104	chr4:87006371-87007620	enhancer.antisense.merged.8467	chr4:87006368-87007620	TRUE	FALSE	FALSE	U118	1	Yes	fusion	AL
AFF1	+	chr4:86935002-87141054	U118.enhancer.antisense.5045	chr4:86830841-86832090	enhancer.antisense.merged.7663	chr4:86830841-86832300	TRUE	FALSE	FALSE	U118	1	Yes	fusion	AL
AFF3	-	chr2:99547253-100142575	Jurkat.enhancer.antisense.1578	chr2:100104413-100105662	enhancer.antisense.merged.3286	chr2:100104413-100105662	TRUE	TRUE	TRUE	Jurkat	1	Yes	oncogene, fusion	ALL, T-ALL
AFF3	-	chr2:99547253-100142575	MDA.enhancer.antisense.3584	chr2:99821143-99822392	enhancer.antisense.merged.3276	chr2:99820834-99822392	TRUE	TRUE	TRUE	MDA	1	Yes	oncogene, fusion	ALL, T-ALL
AFF3	-	chr2:99547253-100142575	MDA.enhancer.antisense.3586	chr2:99865745-99866994	enhancer.antisense.merged.3280	chr2:99865742-99868276	TRUE	TRUE	TRUE	MDA	1	Yes	oncogene, fusion	ALL, T-ALL
AFF3	-	chr2:99547253-100142575	MDA.enhancer.antisense.3587	chr2:99867027-99868276	enhancer.antisense.merged.3280	chr2:99865742-99868276	TRUE	TRUE	TRUE	MDA	1	Yes	oncogene, fusion	ALL, T-ALL
AFF3	-	chr2:99547253-100142575	MDA.enhancer.antisense.3588	chr2:99878770-99880019	enhancer.antisense.merged.3281	chr2:99878770-99880980	TRUE	TRUE	TRUE	MDA	1	Yes	oncogene, fusion	ALL, T-ALL
AFF3	-	chr2:99547253-100142575	MDA.enhancer.intergenic.741	chr2:100191699-100194471	enhancer.intergenic.merged.3570	chr2:100191699-100194471	TRUE	FALSE	FALSE	MDA	1	Yes	oncogene, fusion	ALL, T-ALL
AFF3	-	chr2:99547253-100142575	MDA.enhancer.intergenic.742	chr2:100197295-100199661	enhancer.intergenic.merged.3571	chr2:100197295-100199661	TRUE	FALSE	FALSE	MDA	1	Yes	oncogene, fusion	ALL, T-ALL
AFF3	-	chr2:99547253-100142575	MDA.enhancer.antisense.3585	chr2:99841627-99842876	enhancer.antisense.merged.3277	chr2:99841627-99842876	TRUE	FALSE	FALSE	MDA	1	Yes	oncogene, fusion	ALL, T-ALL
AFF3	-	chr2:99547253-100142575	769P.enhancer.antisense.5196	chr2:99820834-99822083	enhancer.antisense.merged.3276	chr2:99820834-99822392	TRUE	TRUE	TRUE	769P	1	Yes	oncogene, fusion	ALL, T-ALL
AFF3	-	chr2:99547253-100142575	769P.enhancer.antisense.5198	chr2:99879543-99880792	enhancer.antisense.merged.3281	chr2:99878770-99880980	TRUE	TRUE	TRUE	769P	1	Yes	oncogene, fusion	ALL, T-ALL
AFF3	-	chr2:99547253-100142575	769P.enhancer.antisense.5199	chr2:99974601-99975850	enhancer.antisense.merged.3282	chr2:99974601-99976084	TRUE	TRUE	TRUE	769P	1	Yes	oncogene, fusion	ALL, T-ALL
AFF3	-	chr2:99547253-100142575	769P.enhancer.antisense.5200	chr2:100018184-100019433	enhancer.antisense.merged.3285	chr2:100018184-100020114	TRUE	TRUE	TRUE	769P	1	Yes	oncogene, fusion	ALL, T-ALL
AFF3	-	chr2:99547253-100142575	769P.enhancer.antisense.5197	chr2:99849690-99850939	enhancer.antisense.merged.3278	chr2:99849690-99850939	TRUE	FALSE	FALSE	769P	1	Yes	oncogene, fusion	ALL, T-ALL
AFF3	-	chr2:99547253-100142575	786O.enhancer.antisense.3029	chr2:99865743-99866992	enhancer.antisense.merged.3280	chr2:99865742-99868276	TRUE	TRUE	TRUE	786O	1	Yes	oncogene, fusion	ALL, T-ALL
AFF3	-	chr2:99547253-100142575	786O.enhancer.antisense.3030	chr2:99866951-99868200	enhancer.antisense.merged.3280	chr2:99865742-99868276	TRUE	TRUE	TRUE	786O	1	Yes	oncogene, fusion	ALL, T-ALL
AFF3	-	chr2:99547253-100142575	786O.enhancer.antisense.3031	chr2:99879731-99880980	enhancer.antisense.merged.3281	chr2:99878770-99880980	TRUE	TRUE	TRUE	786O	1	Yes	oncogene, fusion	ALL, T-ALL
AFF3	-	chr2:99547253-100142575	U118.enhancer.antisense.4419	chr2:99820992-99822241	enhancer.antisense.merged.3276	chr2:99820834-99822392	TRUE	TRUE	TRUE	U118	1	Yes	oncogene, fusion	ALL, T-ALL
AFF3	-	chr2:99547253-100142575	U118.enhancer.antisense.4421	chr2:99865742-99866991	enhancer.antisense.merged.3280	chr2:99865742-99868276	TRUE	TRUE	TRUE	U118	1	Yes	oncogene, fusion	ALL, T-ALL
AFF3	-	chr2:99547253-100142575	U118.enhancer.antisense.4422	chr2:99879563-99880812	enhancer.antisense.merged.3281	chr2:99878770-99880980	TRUE	TRUE	TRUE	U118	1	Yes	oncogene, fusion	ALL, T-ALL
AFF3	-	chr2:99547253-100142575	U118.enhancer.antisense.4423	chr2:99974835-99976084	enhancer.antisense.merged.3282	chr2:99974601-99976084	TRUE	TRUE	TRUE	U118	1	Yes	oncogene, fusion	ALL, T-ALL
AFF3	-	chr2:99547253-100142575	U118.enhancer.antisense.4424	chr2:100010663-100011912	enhancer.antisense.merged.3283	chr2:100010663-100011981	TRUE	TRUE	TRUE	U118	1	Yes	oncogene, fusion	ALL, T-ALL
AFF3	-	chr2:99547253-100142575	U118.enhancer.antisense.4426	chr2:100018865-100020114	enhancer.antisense.merged.3285	chr2:100018184-100020114	TRUE	TRUE	TRUE	U118	1	Yes	oncogene, fusion	ALL, T-ALL
AFF3	-	chr2:99547253-100142575	U118.enhancer.antisense.4420	chr2:99858895-99860144	enhancer.antisense.merged.3279	chr2:99858895-99860144	TRUE	FALSE	FALSE	U118	1	Yes	oncogene, fusion	ALL, T-ALL
AFF3	-	chr2:99547253-100142575	U118.enhancer.antisense.4425	chr2:100013486-100014735	enhancer.antisense.merged.3284	chr2:100013486-100016343	TRUE	FALSE	FALSE	U118	1	Yes	oncogene, fusion	ALL, T-ALL
AFF3	-	chr2:99547253-100142575	M059J.enhancer.antisense.3210	chr2:100010732-100011981	enhancer.antisense.merged.3283	chr2:100010663-100011981	TRUE	TRUE	TRUE	M059J	1	Yes	oncogene, fusion	ALL, T-ALL
AFF4	-	chr5:132875395-132963634	DU145.enhancer.antisense.768	chr5:133109102-133110351	enhancer.antisense.merged.10106	chr5:133109102-133110351	FALSE	FALSE	TRUE	DU145	1	Yes	oncogene, fusion	ALL
AFF4	-	chr5:132875395-132963634	BT20.enhancer.intergenic.1565	chr5:132971738-132973101	enhancer.intergenic.merged.9120	chr5:132971501-132973101	TRUE	FALSE	FALSE	BT20	1	Yes	oncogene, fusion	ALL
AFF4	-	chr5:132875395-132963634	U118.enhancer.intergenic.2222	chr5:132971501-132972701	enhancer.intergenic.merged.9120	chr5:132971501-132973101	TRUE	FALSE	FALSE	U118	1	Yes	oncogene, fusion	ALL
AKT1	-	chr14:104769349-104795748	Jurkat.enhancer.antisense.302	chr14:104756467-104757716	enhancer.antisense.merged.23060	chr14:104756467-104757716	FALSE	TRUE	TRUE	Jurkat	1	Yes	oncogene	breast, colorectal, ovarian, NSCLC
AKT1	-	chr14:104769349-104795748	SKUT1.enhancer.intergenic.2977	chr14:104814932-104816490	enhancer.intergenic.merged.20679	chr14:104812065-104816716	TRUE	FALSE	FALSE	SKUT1	1	Yes	oncogene	breast, colorectal, ovarian, NSCLC
AKT1	-	chr14:104769349-104795748	SKUT1.enhancer.intergenic.2978	chr14:104823872-104827307	enhancer.intergenic.merged.20680	chr14:104823872-104827488	TRUE	FALSE	FALSE	SKUT1	1	Yes	oncogene	breast, colorectal, ovarian, NSCLC
AKT1	-	chr14:104769349-104795748	MDA.enhancer.intergenic.3619	chr14:104805855-104807129	enhancer.intergenic.merged.20677	chr14:104805855-104807332	TRUE	FALSE	FALSE	MDA	1	Yes	oncogene	breast, colorectal, ovarian, NSCLC
AKT1	-	chr14:104769349-104795748	MDA.enhancer.intergenic.3620	chr14:104815124-104816490	enhancer.intergenic.merged.20679	chr14:104812065-104816716	TRUE	FALSE	FALSE	MDA	1	Yes	oncogene	breast, colorectal, ovarian, NSCLC
AKT1	-	chr14:104769349-104795748	MDA.enhancer.antisense.714	chr14:104804078-104805327	enhancer.antisense.merged.23061	chr14:104804078-104805962	TRUE	FALSE	FALSE	MDA	1	Yes	oncogene	breast, colorectal, ovarian, NSCLC
AKT1	-	chr14:104769349-104795748	BT20.enhancer.intergenic.3361	chr14:105227395-105228697	enhancer.intergenic.merged.20694	chr14:105227395-105228697	FALSE	FALSE	TRUE	BT20	1	Yes	oncogene	breast, colorectal, ovarian, NSCLC
AKT1	-	chr14:104769349-104795748	769P.enhancer.intergenic.2845	chr14:104815516-104816696	enhancer.intergenic.merged.20679	chr14:104812065-104816716	TRUE	FALSE	FALSE	769P	1	Yes	oncogene	breast, colorectal, ovarian, NSCLC
AKT1	-	chr14:104769349-104795748	786O.enhancer.intergenic.2707	chr14:104805858-104807101	enhancer.intergenic.merged.20677	chr14:104805855-104807332	TRUE	FALSE	FALSE	786O	1	Yes	oncogene	breast, colorectal, ovarian, NSCLC
AKT1	-	chr14:104769349-104795748	786O.enhancer.intergenic.2708	chr14:104815449-104816694	enhancer.intergenic.merged.20679	chr14:104812065-104816716	TRUE	FALSE	FALSE	786O	1	Yes	oncogene	breast, colorectal, ovarian, NSCLC
AKT1	-	chr14:104769349-104795748	U118.enhancer.intergenic.5038	chr14:104804648-104805712	enhancer.intergenic.merged.20676	chr14:104804648-104805712	TRUE	FALSE	FALSE	U118	1	Yes	oncogene	breast, colorectal, ovarian, NSCLC
AKT1	-	chr14:104769349-104795748	U118.enhancer.intergenic.5039	chr14:104815490-104816690	enhancer.intergenic.merged.20679	chr14:104812065-104816716	TRUE	FALSE	FALSE	U118	1	Yes	oncogene	breast, colorectal, ovarian, NSCLC
AKT1	-	chr14:104769349-104795748	U118.enhancer.intergenic.5040	chr14:104824448-104827488	enhancer.intergenic.merged.20680	chr14:104823872-104827488	TRUE	FALSE	FALSE	U118	1	Yes	oncogene	breast, colorectal, ovarian, NSCLC
AKT1	-	chr14:104769349-104795748	U118.enhancer.antisense.860	chr14:104804713-104805962	enhancer.antisense.merged.23061	chr14:104804078-104805962	TRUE	FALSE	FALSE	U118	1	Yes	oncogene	breast, colorectal, ovarian, NSCLC
AKT2	-	chr19:40230317-40285345	K562.enhancer.antisense.3960	chr19:40270043-40271292	enhancer.antisense.merged.27499	chr19:40270043-40271292	TRUE	FALSE	FALSE	K562	1		oncogene	ovarian, pancreatic
AKT2	-	chr19:40230317-40285345	K562.enhancer.antisense.3961	chr19:40272175-40273424	enhancer.antisense.merged.27500	chr19:40272175-40273424	TRUE	FALSE	FALSE	K562	1		oncogene	ovarian, pancreatic
AKT2	-	chr19:40230317-40285345	HCT116.enhancer.antisense.3280	chr19:40452451-40453700	enhancer.antisense.merged.27510	chr19:40452451-40453700	FALSE	FALSE	TRUE	HCT116	1		oncogene	ovarian, pancreatic
AKT2	-	chr19:40230317-40285345	M059J.enhancer.antisense.3119	chr19:40452451-40453700	enhancer.antisense.merged.27510	chr19:40452451-40453700	FALSE	FALSE	TRUE	M059J	1		oncogene	ovarian, pancreatic
AKT3	-	chr1:243488233-243851079	Jurkat.enhancer.antisense.112	chr1:243421333-243422582	enhancer.antisense.merged.2855	chr1:243421333-243422668	FALSE	FALSE	TRUE	Jurkat	2		oncogene	GBM
AKT3	-	chr1:243488233-243851079	SKUT1.enhancer.intergenic.387	chr1:244047289-244048536	enhancer.intergenic.merged.2494	chr1:244047289-244048536	FALSE	FALSE	TRUE	SKUT1	2		oncogene	GBM
AKT3	-	chr1:243488233-243851079	SKUT1.enhancer.intergenic.389	chr1:244163593-244164961	enhancer.intergenic.merged.2500	chr1:244163262-244164964	FALSE	FALSE	TRUE	SKUT1	2		oncogene	GBM
AKT3	-	chr1:243488233-243851079	PC3.enhancer.intergenic.468	chr1:243917294-243918351	enhancer.intergenic.merged.2492	chr1:243917037-243918351	TRUE	TRUE	TRUE	PC3	2		oncogene	GBM
AKT3	-	chr1:243488233-243851079	DU145.enhancer.intergenic.197	chr1:244163590-244164662	enhancer.intergenic.merged.2500	chr1:244163262-244164964	FALSE	FALSE	TRUE	DU145	2		oncogene	GBM
AKT3	-	chr1:243488233-243851079	DU145.enhancer.antisense.1106	chr1:243798222-243799471	enhancer.antisense.merged.1338	chr1:243797617-243800007	TRUE	TRUE	TRUE	DU145	2		oncogene	GBM
AKT3	-	chr1:243488233-243851079	MDA.enhancer.intergenic.569	chr1:243917101-243918350	enhancer.intergenic.merged.2492	chr1:243917037-243918351	TRUE	TRUE	TRUE	MDA	2		oncogene	GBM
AKT3	-	chr1:243488233-243851079	MDA.enhancer.antisense.2657	chr1:243718137-243719386	enhancer.antisense.merged.1336	chr1:243718137-243719642	TRUE	TRUE	TRUE	MDA	2		oncogene	GBM
AKT3	-	chr1:243488233-243851079	MDA.enhancer.antisense.2658	chr1:243798758-243800007	enhancer.antisense.merged.1338	chr1:243797617-243800007	TRUE	TRUE	TRUE	MDA	2		oncogene	GBM
AKT3	-	chr1:243488233-243851079	MDA.enhancer.antisense.206	chr1:243421345-243422594	enhancer.antisense.merged.2855	chr1:243421333-243422668	FALSE	TRUE	TRUE	MDA	2		oncogene	GBM
AKT3	-	chr1:243488233-243851079	BT20.enhancer.intergenic.494	chr1:244163401-244164508	enhancer.intergenic.merged.2500	chr1:244163262-244164964	FALSE	FALSE	TRUE	BT20	2		oncogene	GBM
AKT3	-	chr1:243488233-243851079	BT20.enhancer.antisense.2831	chr1:243786025-243787274	enhancer.antisense.merged.1337	chr1:243786025-243787274	TRUE	FALSE	FALSE	BT20	2		oncogene	GBM
AKT3	-	chr1:243488233-243851079	769P.enhancer.intergenic.377	chr1:244103820-244105011	enhancer.intergenic.merged.2498	chr1:244103820-244105011	FALSE	FALSE	TRUE	769P	2		oncogene	GBM
AKT3	-	chr1:243488233-243851079	769P.enhancer.intergenic.378	chr1:244163262-244164562	enhancer.intergenic.merged.2500	chr1:244163262-244164964	FALSE	FALSE	TRUE	769P	2		oncogene	GBM
AKT3	-	chr1:243488233-243851079	769P.enhancer.antisense.3939	chr1:243797617-243798866	enhancer.antisense.merged.1338	chr1:243797617-243800007	TRUE	TRUE	TRUE	769P	2		oncogene	GBM
AKT3	-	chr1:243488233-243851079	769P.enhancer.antisense.336	chr1:243473345-243474594	enhancer.antisense.merged.2856	chr1:243473345-243474594	FALSE	TRUE	TRUE	769P	2		oncogene	GBM
AKT3	-	chr1:243488233-243851079	769P.enhancer.antisense.337	chr1:244050640-244051889	enhancer.antisense.merged.2857	chr1:244050640-244051889	FALSE	FALSE	TRUE	769P	2		oncogene	GBM
AKT3	-	chr1:243488233-243851079	786O.enhancer.intergenic.382	chr1:244163662-244164964	enhancer.intergenic.merged.2500	chr1:244163262-244164964	FALSE	FALSE	TRUE	786O	2		oncogene	GBM
AKT3	-	chr1:243488233-243851079	786O.enhancer.antisense.182	chr1:243421393-243422642	enhancer.antisense.merged.2855	chr1:243421333-243422668	FALSE	TRUE	TRUE	786O	2		oncogene	GBM
AKT3	-	chr1:243488233-243851079	U118.enhancer.antisense.3247	chr1:243798216-243799465	enhancer.antisense.merged.1338	chr1:243797617-243800007	TRUE	TRUE	TRUE	U118	2		oncogene	GBM
AKT3	-	chr1:243488233-243851079	U118.enhancer.antisense.278	chr1:243421419-243422668	enhancer.antisense.merged.2855	chr1:243421333-243422668	FALSE	TRUE	TRUE	U118	2		oncogene	GBM
AKT3	-	chr1:243488233-243851079	M059J.enhancer.intergenic.407	chr1:243917037-243918207	enhancer.intergenic.merged.2492	chr1:243917037-243918351	TRUE	TRUE	TRUE	M059J	2		oncogene	GBM
AKT3	-	chr1:243488233-243851079	M059J.enhancer.intergenic.409	chr1:244163479-244164959	enhancer.intergenic.merged.2500	chr1:244163262-244164964	FALSE	FALSE	TRUE	M059J	2		oncogene	GBM
AKT3	-	chr1:243488233-243851079	M059J.enhancer.antisense.2358	chr1:243718393-243719642	enhancer.antisense.merged.1336	chr1:243718137-243719642	TRUE	TRUE	TRUE	M059J	2		oncogene	GBM
AKT3	-	chr1:243488233-243851079	M059J.enhancer.antisense.217	chr1:243421378-243422627	enhancer.antisense.merged.2855	chr1:243421333-243422668	FALSE	TRUE	TRUE	M059J	2		oncogene	GBM
ALDH2	+	chr12:111766933-111817532	K562.enhancer.antisense.695	chr12:111775147-111776396	enhancer.antisense.merged.21384	chr12:111775147-111776396	TRUE	FALSE	FALSE	K562	2		fusion	leiomyoma
ALDH2	+	chr12:111766933-111817532	K562.enhancer.antisense.696	chr12:111776502-111777751	enhancer.antisense.merged.21385	chr12:111776502-111779004	TRUE	FALSE	FALSE	K562	2		fusion	leiomyoma
ALDH2	+	chr12:111766933-111817532	GP5d.enhancer.antisense.419	chr12:111771902-111773151	enhancer.antisense.merged.21383	chr12:111771902-111773151	TRUE	FALSE	FALSE	GP5d	2		fusion	leiomyoma
ALDH2	+	chr12:111766933-111817532	GP5d.enhancer.antisense.420	chr12:111777755-111779004	enhancer.antisense.merged.21385	chr12:111776502-111779004	TRUE	FALSE	FALSE	GP5d	2		fusion	leiomyoma
ALDH2	+	chr12:111766933-111817532	GP5d.enhancer.antisense.421	chr12:111780264-111781513	enhancer.antisense.merged.21386	chr12:111780264-111781513	TRUE	FALSE	FALSE	GP5d	2		fusion	leiomyoma
ALDH2	+	chr12:111766933-111817532	LoVo.enhancer.antisense.289	chr12:111777233-111778482	enhancer.antisense.merged.21385	chr12:111776502-111779004	TRUE	FALSE	FALSE	LoVo	2		fusion	leiomyoma
ALDH2	+	chr12:111766933-111817532	786O.enhancer.antisense.473	chr12:111776842-111778091	enhancer.antisense.merged.21385	chr12:111776502-111779004	TRUE	FALSE	FALSE	786O	2		fusion	leiomyoma
ALK	-	chr2:29192774-29921586	769P.enhancer.intergenic.412	chr2:30113070-30115933	enhancer.intergenic.merged.2858	chr2:30112307-30117129	FALSE	FALSE	TRUE	769P	1	Yes	oncogene, fusion	ALCL, NSCLC, neuroblastoma, inflammatory myofibroblastic tumour, Spitzoid tumour
ALK	-	chr2:29192774-29921586	786O.enhancer.intergenic.419	chr2:30113258-30115588	enhancer.intergenic.merged.2858	chr2:30112307-30117129	FALSE	FALSE	TRUE	786O	1	Yes	oncogene, fusion	ALCL, NSCLC, neuroblastoma, inflammatory myofibroblastic tumour, Spitzoid tumour
ALK	-	chr2:29192774-29921586	U118.enhancer.intergenic.590	chr2:30113276-30117129	enhancer.intergenic.merged.2858	chr2:30112307-30117129	FALSE	TRUE	TRUE	U118	1	Yes	oncogene, fusion	ALCL, NSCLC, neuroblastoma, inflammatory myofibroblastic tumour, Spitzoid tumour
ALK	-	chr2:29192774-29921586	U118.enhancer.antisense.4367	chr2:29528481-29529730	enhancer.antisense.merged.2983	chr2:29528481-29529730	TRUE	TRUE	TRUE	U118	1	Yes	oncogene, fusion	ALCL, NSCLC, neuroblastoma, inflammatory myofibroblastic tumour, Spitzoid tumour
ALK	-	chr2:29192774-29921586	U118.enhancer.antisense.4368	chr2:29605777-29607026	enhancer.antisense.merged.2984	chr2:29605777-29607026	TRUE	TRUE	TRUE	U118	1	Yes	oncogene, fusion	ALCL, NSCLC, neuroblastoma, inflammatory myofibroblastic tumour, Spitzoid tumour
ALK	-	chr2:29192774-29921586	U118.enhancer.antisense.4370	chr2:29765223-29766472	enhancer.antisense.merged.2986	chr2:29765223-29766472	TRUE	TRUE	TRUE	U118	1	Yes	oncogene, fusion	ALCL, NSCLC, neuroblastoma, inflammatory myofibroblastic tumour, Spitzoid tumour
ALK	-	chr2:29192774-29921586	U118.enhancer.antisense.4366	chr2:29522851-29524100	enhancer.antisense.merged.2982	chr2:29522851-29524100	TRUE	TRUE	FALSE	U118	1	Yes	oncogene, fusion	ALCL, NSCLC, neuroblastoma, inflammatory myofibroblastic tumour, Spitzoid tumour
ALK	-	chr2:29192774-29921586	U118.enhancer.antisense.4369	chr2:29753451-29754700	enhancer.antisense.merged.2985	chr2:29753451-29754700	TRUE	TRUE	FALSE	U118	1	Yes	oncogene, fusion	ALCL, NSCLC, neuroblastoma, inflammatory myofibroblastic tumour, Spitzoid tumour
ALK	-	chr2:29192774-29921586	M059J.enhancer.intergenic.447	chr2:30112307-30116248	enhancer.intergenic.merged.2858	chr2:30112307-30117129	FALSE	FALSE	TRUE	M059J	1	Yes	oncogene, fusion	ALCL, NSCLC, neuroblastoma, inflammatory myofibroblastic tumour, Spitzoid tumour
AMER1	-	chrX:64185117-64205708	K562.enhancer.antisense.2615	chrX:64139471-64140720	enhancer.antisense.merged.30755	chrX:64139155-64140792	TRUE	FALSE	FALSE	K562	1	Yes	TSG	Wilms tumour
AMER1	-	chrX:64185117-64205708	Jurkat.enhancer.antisense.1000	chrX:63962158-63963407	enhancer.antisense.merged.30749	chrX:63962158-63963407	FALSE	TRUE	TRUE	Jurkat	1	Yes	TSG	Wilms tumour
AMER1	-	chrX:64185117-64205708	Jurkat.enhancer.antisense.1001	chrX:64579435-64580684	enhancer.antisense.merged.30756	chrX:64579435-64580684	TRUE	FALSE	FALSE	Jurkat	1	Yes	TSG	Wilms tumour
AMER1	-	chrX:64185117-64205708	GP5d.enhancer.antisense.1622	chrX:64070768-64072017	enhancer.antisense.merged.30752	chrX:64070768-64072560	TRUE	TRUE	TRUE	GP5d	1	Yes	TSG	Wilms tumour
AMER1	-	chrX:64185117-64205708	LoVo.enhancer.antisense.1242	chrX:64139543-64140792	enhancer.antisense.merged.30755	chrX:64139155-64140792	TRUE	FALSE	FALSE	LoVo	1	Yes	TSG	Wilms tumour
AMER1	-	chrX:64185117-64205708	HCT116.enhancer.antisense.2179	chrX:64071302-64072551	enhancer.antisense.merged.30752	chrX:64070768-64072560	TRUE	TRUE	TRUE	HCT116	1	Yes	TSG	Wilms tumour
AMER1	-	chrX:64185117-64205708	HCT116.enhancer.antisense.2180	chrX:64104698-64105947	enhancer.antisense.merged.30754	chrX:64104698-64105996	TRUE	FALSE	FALSE	HCT116	1	Yes	TSG	Wilms tumour
AMER1	-	chrX:64185117-64205708	HCT116.enhancer.antisense.2181	chrX:64139373-64140622	enhancer.antisense.merged.30755	chrX:64139155-64140792	TRUE	FALSE	FALSE	HCT116	1	Yes	TSG	Wilms tumour
AMER1	-	chrX:64185117-64205708	SKUT1.enhancer.antisense.1918	chrX:63956702-63957951	enhancer.antisense.merged.30747	chrX:63956702-63957951	FALSE	TRUE	TRUE	SKUT1	1	Yes	TSG	Wilms tumour
AMER1	-	chrX:64185117-64205708	SKUT1.enhancer.antisense.1919	chrX:64071302-64072551	enhancer.antisense.merged.30752	chrX:64070768-64072560	TRUE	TRUE	TRUE	SKUT1	1	Yes	TSG	Wilms tumour
AMER1	-	chrX:64185117-64205708	MDA.enhancer.antisense.2343	chrX:64071311-64072560	enhancer.antisense.merged.30752	chrX:64070768-64072560	TRUE	TRUE	TRUE	MDA	1	Yes	TSG	Wilms tumour
AMER1	-	chrX:64185117-64205708	MDA.enhancer.antisense.2344	chrX:64139486-64140735	enhancer.antisense.merged.30755	chrX:64139155-64140792	TRUE	FALSE	FALSE	MDA	1	Yes	TSG	Wilms tumour
AMER1	-	chrX:64185117-64205708	BT20.enhancer.antisense.2505	chrX:64099234-64100483	enhancer.antisense.merged.30753	chrX:64099234-64100483	TRUE	TRUE	TRUE	BT20	1	Yes	TSG	Wilms tumour
AMER1	-	chrX:64185117-64205708	BT20.enhancer.antisense.2504	chrX:64069208-64070457	enhancer.antisense.merged.30751	chrX:64069208-64070457	TRUE	FALSE	FALSE	BT20	1	Yes	TSG	Wilms tumour
AMER1	-	chrX:64185117-64205708	BT20.enhancer.antisense.2506	chrX:64139484-64140733	enhancer.antisense.merged.30755	chrX:64139155-64140792	TRUE	FALSE	FALSE	BT20	1	Yes	TSG	Wilms tumour
AMER1	-	chrX:64185117-64205708	786O.enhancer.antisense.1934	chrX:63960154-63961403	enhancer.antisense.merged.30748	chrX:63960154-63961403	FALSE	TRUE	TRUE	786O	1	Yes	TSG	Wilms tumour
AMER1	-	chrX:64185117-64205708	786O.enhancer.antisense.1935	chrX:64001455-64002704	enhancer.antisense.merged.30750	chrX:64001455-64002704	TRUE	TRUE	TRUE	786O	1	Yes	TSG	Wilms tumour
AMER1	-	chrX:64185117-64205708	786O.enhancer.antisense.1936	chrX:64104747-64105996	enhancer.antisense.merged.30754	chrX:64104698-64105996	TRUE	FALSE	FALSE	786O	1	Yes	TSG	Wilms tumour
AMER1	-	chrX:64185117-64205708	U118.enhancer.antisense.2859	chrX:64139155-64140404	enhancer.antisense.merged.30755	chrX:64139155-64140792	TRUE	FALSE	FALSE	U118	1	Yes	TSG	Wilms tumour
AMER1	-	chrX:64185117-64205708	M059J.enhancer.antisense.2059	chrX:64139470-64140719	enhancer.antisense.merged.30755	chrX:64139155-64140792	TRUE	FALSE	FALSE	M059J	1	Yes	TSG	Wilms tumour
ANK1	-	chr8:41653225-41896741	K562.enhancer.intergenic.1532	chr8:41552786-41553819	enhancer.intergenic.merged.13211	chr8:41551956-41553864	FALSE	FALSE	TRUE	K562	2			CCRCC
ANK1	-	chr8:41653225-41896741	K562.enhancer.antisense.5005	chr8:41748051-41749300	enhancer.antisense.merged.14075	chr8:41748051-41749300	TRUE	TRUE	TRUE	K562	2			CCRCC
ANK1	-	chr8:41653225-41896741	K562.enhancer.antisense.5006	chr8:41764187-41765436	enhancer.antisense.merged.14076	chr8:41764187-41765436	TRUE	TRUE	TRUE	K562	2			CCRCC
ANK1	-	chr8:41653225-41896741	K562.enhancer.intergenic.1533	chr8:41822235-41824301	enhancer.intergenic.merged.13226	chr8:41822235-41824301	TRUE	FALSE	FALSE	K562	2			CCRCC
ANK1	-	chr8:41653225-41896741	K562.enhancer.intergenic.1534	chr8:41827587-41829363	enhancer.intergenic.merged.13227	chr8:41827471-41829701	TRUE	FALSE	FALSE	K562	2			CCRCC
ANK1	-	chr8:41653225-41896741	K562.enhancer.antisense.5007	chr8:41791796-41793045	enhancer.antisense.merged.14077	chr8:41791796-41793045	TRUE	FALSE	FALSE	K562	2			CCRCC
ANK1	-	chr8:41653225-41896741	HCT116.enhancer.intergenic.1863	chr8:41791585-41793656	enhancer.intergenic.merged.13224	chr8:41791207-41793656	FALSE	FALSE	TRUE	HCT116	2			CCRCC
ANK1	-	chr8:41653225-41896741	MDA.enhancer.intergenic.2435	chr8:41683235-41684689	enhancer.intergenic.merged.13214	chr8:41683235-41684689	FALSE	FALSE	TRUE	MDA	2			CCRCC
ANK1	-	chr8:41653225-41896741	MDA.enhancer.intergenic.2436	chr8:41701466-41702861	enhancer.intergenic.merged.13215	chr8:41701466-41702861	FALSE	FALSE	TRUE	MDA	2			CCRCC
ANK1	-	chr8:41653225-41896741	MDA.enhancer.intergenic.2437	chr8:41712335-41714740	enhancer.intergenic.merged.13217	chr8:41712335-41714740	FALSE	FALSE	TRUE	MDA	2			CCRCC
ANK1	-	chr8:41653225-41896741	MDA.enhancer.intergenic.2438	chr8:41717255-41719431	enhancer.intergenic.merged.13218	chr8:41717255-41719431	FALSE	FALSE	TRUE	MDA	2			CCRCC
ANK1	-	chr8:41653225-41896741	MDA.enhancer.intergenic.2439	chr8:41734673-41736365	enhancer.intergenic.merged.13219	chr8:41734673-41736365	FALSE	FALSE	TRUE	MDA	2			CCRCC
ANK1	-	chr8:41653225-41896741	MDA.enhancer.intergenic.2440	chr8:41736501-41737701	enhancer.intergenic.merged.13220	chr8:41736501-41737701	FALSE	FALSE	TRUE	MDA	2			CCRCC
ANK1	-	chr8:41653225-41896741	MDA.enhancer.intergenic.2441	chr8:41764419-41765748	enhancer.intergenic.merged.13222	chr8:41764408-41765748	FALSE	FALSE	TRUE	MDA	2			CCRCC
ANK1	-	chr8:41653225-41896741	MDA.enhancer.intergenic.2442	chr8:41766023-41767387	enhancer.intergenic.merged.13223	chr8:41766000-41768994	FALSE	FALSE	TRUE	MDA	2			CCRCC
ANK1	-	chr8:41653225-41896741	U118.enhancer.intergenic.3249	chr8:41551956-41553864	enhancer.intergenic.merged.13211	chr8:41551956-41553864	FALSE	FALSE	TRUE	U118	2			CCRCC
ANK1	-	chr8:41653225-41896741	U118.enhancer.intergenic.3252	chr8:41717434-41719388	enhancer.intergenic.merged.13218	chr8:41717255-41719431	FALSE	FALSE	TRUE	U118	2			CCRCC
ANK1	-	chr8:41653225-41896741	U118.enhancer.intergenic.3253	chr8:41748229-41749301	enhancer.intergenic.merged.13221	chr8:41748229-41749301	FALSE	FALSE	TRUE	U118	2			CCRCC
ANK1	-	chr8:41653225-41896741	U118.enhancer.intergenic.3254	chr8:41764408-41765738	enhancer.intergenic.merged.13222	chr8:41764408-41765748	FALSE	FALSE	TRUE	U118	2			CCRCC
ANK1	-	chr8:41653225-41896741	U118.enhancer.intergenic.3255	chr8:41767404-41768994	enhancer.intergenic.merged.13223	chr8:41766000-41768994	FALSE	FALSE	TRUE	U118	2			CCRCC
ANK1	-	chr8:41653225-41896741	U118.enhancer.intergenic.3256	chr8:41791207-41793560	enhancer.intergenic.merged.13224	chr8:41791207-41793656	FALSE	FALSE	TRUE	U118	2			CCRCC
ANK1	-	chr8:41653225-41896741	M059J.enhancer.intergenic.2428	chr8:41704786-41706109	enhancer.intergenic.merged.13216	chr8:41704786-41706109	FALSE	FALSE	TRUE	M059J	2			CCRCC
ANK1	-	chr8:41653225-41896741	M059J.enhancer.intergenic.2429	chr8:41712592-41714580	enhancer.intergenic.merged.13217	chr8:41712335-41714740	FALSE	FALSE	TRUE	M059J	2			CCRCC
ANK1	-	chr8:41653225-41896741	M059J.enhancer.intergenic.2430	chr8:41717433-41718816	enhancer.intergenic.merged.13218	chr8:41717255-41719431	FALSE	FALSE	TRUE	M059J	2			CCRCC
ANK1	-	chr8:41653225-41896741	M059J.enhancer.intergenic.2431	chr8:41764420-41765729	enhancer.intergenic.merged.13222	chr8:41764408-41765748	FALSE	FALSE	TRUE	M059J	2			CCRCC
ANK1	-	chr8:41653225-41896741	M059J.enhancer.intergenic.2432	chr8:41766000-41767453	enhancer.intergenic.merged.13223	chr8:41766000-41768994	FALSE	FALSE	TRUE	M059J	2			CCRCC
APC	+	chr5:112707498-112846239	K562.enhancer.antisense.2005	chr5:112977767-112979016	enhancer.antisense.merged.10019	chr5:112977767-112979016	FALSE	FALSE	TRUE	K562	1	Yes	TSG	colorectal, pancreatic, desmoid, hepatoblastoma, glioma, other CNS
APC	+	chr5:112707498-112846239	DU145.enhancer.antisense.763	chr5:112736723-112737972	enhancer.antisense.merged.10018	chr5:112736723-112738551	TRUE	TRUE	FALSE	DU145	1	Yes	TSG	colorectal, pancreatic, desmoid, hepatoblastoma, glioma, other CNS
APC	+	chr5:112707498-112846239	786O.enhancer.antisense.1429	chr5:112737302-112738551	enhancer.antisense.merged.10018	chr5:112736723-112738551	TRUE	TRUE	FALSE	786O	1	Yes	TSG	colorectal, pancreatic, desmoid, hepatoblastoma, glioma, other CNS
APOBEC3B	+	chr22:38982347-38992779	K562.enhancer.antisense.1702	chr22:39098302-39099551	enhancer.antisense.merged.30315	chr22:39098302-39099551	FALSE	FALSE	TRUE	K562	1	Yes	oncogene, TSG
APOBEC3B	+	chr22:38982347-38992779	GP5d.enhancer.intergenic.3679	chr22:38957948-38959253	enhancer.intergenic.merged.26355	chr22:38957948-38959253	TRUE	FALSE	FALSE	GP5d	1	Yes	oncogene, TSG
APOBEC3B	+	chr22:38982347-38992779	GP5d.enhancer.antisense.1093	chr22:38958573-38959822	enhancer.antisense.merged.30312	chr22:38958573-38959822	TRUE	FALSE	FALSE	GP5d	1	Yes	oncogene, TSG
ARAF	+	chrX:47561100-47571921	Jurkat.enhancer.antisense.2006	chrX:47135750-47136999	enhancer.antisense.merged.30528	chrX:47135750-47137053	FALSE	FALSE	TRUE	Jurkat	2		oncogene	cholangiocarcinoma, lung adenocarcinoma, Langerhans cell histiocytosis
ARAF	+	chrX:47561100-47571921	GP5d.enhancer.intergenic.3794	chrX:47555926-47557799	enhancer.intergenic.merged.26864	chrX:47555900-47558146	TRUE	FALSE	FALSE	GP5d	2		oncogene	cholangiocarcinoma, lung adenocarcinoma, Langerhans cell histiocytosis
ARAF	+	chrX:47561100-47571921	LoVo.enhancer.intergenic.2435	chrX:47482266-47483688	enhancer.intergenic.merged.26856	chrX:47482266-47483688	FALSE	FALSE	TRUE	LoVo	2		oncogene	cholangiocarcinoma, lung adenocarcinoma, Langerhans cell histiocytosis
ARAF	+	chrX:47561100-47571921	LoVo.enhancer.intergenic.2436	chrX:47555942-47557371	enhancer.intergenic.merged.26864	chrX:47555900-47558146	TRUE	FALSE	FALSE	LoVo	2		oncogene	cholangiocarcinoma, lung adenocarcinoma, Langerhans cell histiocytosis
ARAF	+	chrX:47561100-47571921	SKUT1.enhancer.intergenic.3944	chrX:47128939-47130247	enhancer.intergenic.merged.26854	chrX:47128545-47130369	FALSE	FALSE	TRUE	SKUT1	2		oncogene	cholangiocarcinoma, lung adenocarcinoma, Langerhans cell histiocytosis
ARAF	+	chrX:47561100-47571921	SKUT1.enhancer.antisense.3676	chrX:47128689-47129938	enhancer.antisense.merged.30527	chrX:47128295-47129938	FALSE	FALSE	TRUE	SKUT1	2		oncogene	cholangiocarcinoma, lung adenocarcinoma, Langerhans cell histiocytosis
ARAF	+	chrX:47561100-47571921	SKUT1.enhancer.intergenic.3946	chrX:47555916-47557970	enhancer.intergenic.merged.26864	chrX:47555900-47558146	TRUE	FALSE	FALSE	SKUT1	2		oncogene	cholangiocarcinoma, lung adenocarcinoma, Langerhans cell histiocytosis
ARAF	+	chrX:47561100-47571921	PC3.enhancer.intergenic.4717	chrX:47128938-47130058	enhancer.intergenic.merged.26854	chrX:47128545-47130369	FALSE	FALSE	TRUE	PC3	2		oncogene	cholangiocarcinoma, lung adenocarcinoma, Langerhans cell histiocytosis
ARAF	+	chrX:47561100-47571921	PC3.enhancer.antisense.4111	chrX:47135804-47137053	enhancer.antisense.merged.30528	chrX:47135750-47137053	FALSE	FALSE	TRUE	PC3	2		oncogene	cholangiocarcinoma, lung adenocarcinoma, Langerhans cell histiocytosis
ARAF	+	chrX:47561100-47571921	PC3.enhancer.antisense.4112	chrX:47140793-47142042	enhancer.antisense.merged.30529	chrX:47140793-47142309	FALSE	FALSE	TRUE	PC3	2		oncogene	cholangiocarcinoma, lung adenocarcinoma, Langerhans cell histiocytosis
ARAF	+	chrX:47561100-47571921	PC3.enhancer.intergenic.4720	chrX:47522915-47524076	enhancer.intergenic.merged.26863	chrX:47522915-47524076	TRUE	FALSE	FALSE	PC3	2		oncogene	cholangiocarcinoma, lung adenocarcinoma, Langerhans cell histiocytosis
ARAF	+	chrX:47561100-47571921	PC3.enhancer.intergenic.4721	chrX:47555931-47558146	enhancer.intergenic.merged.26864	chrX:47555900-47558146	TRUE	FALSE	FALSE	PC3	2		oncogene	cholangiocarcinoma, lung adenocarcinoma, Langerhans cell histiocytosis
ARAF	+	chrX:47561100-47571921	MDA.enhancer.intergenic.4599	chrX:47128545-47130243	enhancer.intergenic.merged.26854	chrX:47128545-47130369	FALSE	FALSE	TRUE	MDA	2		oncogene	cholangiocarcinoma, lung adenocarcinoma, Langerhans cell histiocytosis
ARAF	+	chrX:47561100-47571921	MDA.enhancer.intergenic.4602	chrX:47504159-47505397	enhancer.intergenic.merged.26860	chrX:47504159-47505397	FALSE	TRUE	TRUE	MDA	2		oncogene	cholangiocarcinoma, lung adenocarcinoma, Langerhans cell histiocytosis
ARAF	+	chrX:47561100-47571921	MDA.enhancer.intergenic.4603	chrX:47506697-47507720	enhancer.intergenic.merged.26861	chrX:47506697-47507720	FALSE	TRUE	TRUE	MDA	2		oncogene	cholangiocarcinoma, lung adenocarcinoma, Langerhans cell histiocytosis
ARAF	+	chrX:47561100-47571921	MDA.enhancer.antisense.4678	chrX:47128295-47129544	enhancer.antisense.merged.30527	chrX:47128295-47129938	FALSE	FALSE	TRUE	MDA	2		oncogene	cholangiocarcinoma, lung adenocarcinoma, Langerhans cell histiocytosis
ARAF	+	chrX:47561100-47571921	MDA.enhancer.intergenic.4605	chrX:47555922-47557783	enhancer.intergenic.merged.26864	chrX:47555900-47558146	TRUE	FALSE	FALSE	MDA	2		oncogene	cholangiocarcinoma, lung adenocarcinoma, Langerhans cell histiocytosis
ARAF	+	chrX:47561100-47571921	BT20.enhancer.antisense.4802	chrX:47128689-47129938	enhancer.antisense.merged.30527	chrX:47128295-47129938	FALSE	FALSE	TRUE	BT20	2		oncogene	cholangiocarcinoma, lung adenocarcinoma, Langerhans cell histiocytosis
ARAF	+	chrX:47561100-47571921	769P.enhancer.intergenic.3724	chrX:47128872-47130369	enhancer.intergenic.merged.26854	chrX:47128545-47130369	FALSE	FALSE	TRUE	769P	2		oncogene	cholangiocarcinoma, lung adenocarcinoma, Langerhans cell histiocytosis
ARAF	+	chrX:47561100-47571921	769P.enhancer.intergenic.3725	chrX:47555961-47557370	enhancer.intergenic.merged.26864	chrX:47555900-47558146	TRUE	FALSE	FALSE	769P	2		oncogene	cholangiocarcinoma, lung adenocarcinoma, Langerhans cell histiocytosis
ARAF	+	chrX:47561100-47571921	786O.enhancer.antisense.3915	chrX:47141060-47142309	enhancer.antisense.merged.30529	chrX:47140793-47142309	FALSE	FALSE	TRUE	786O	2		oncogene	cholangiocarcinoma, lung adenocarcinoma, Langerhans cell histiocytosis
ARAF	+	chrX:47561100-47571921	786O.enhancer.intergenic.3529	chrX:47556101-47557370	enhancer.intergenic.merged.26864	chrX:47555900-47558146	TRUE	FALSE	FALSE	786O	2		oncogene	cholangiocarcinoma, lung adenocarcinoma, Langerhans cell histiocytosis
ARAF	+	chrX:47561100-47571921	U118.enhancer.intergenic.6421	chrX:47555900-47557970	enhancer.intergenic.merged.26864	chrX:47555900-47558146	TRUE	FALSE	FALSE	U118	2		oncogene	cholangiocarcinoma, lung adenocarcinoma, Langerhans cell histiocytosis
ARAF	+	chrX:47561100-47571921	M059J.enhancer.intergenic.4796	chrX:47555935-47557370	enhancer.intergenic.merged.26864	chrX:47555900-47558146	TRUE	FALSE	FALSE	M059J	2		oncogene	cholangiocarcinoma, lung adenocarcinoma, Langerhans cell histiocytosis
ARHGAP26	+	chr5:142770377-143229011	GP5d.enhancer.antisense.1297	chr5:142824925-142826174	enhancer.antisense.merged.10169	chr5:142824917-142827533	TRUE	TRUE	TRUE	GP5d	1		TSG, fusion	AML, MDS
ARHGAP26	+	chr5:142770377-143229011	GP5d.enhancer.antisense.1296	chr5:142821480-142822729	enhancer.antisense.merged.10167	chr5:142820611-142822729	TRUE	FALSE	FALSE	GP5d	1		TSG, fusion	AML, MDS
ARHGAP26	+	chr5:142770377-143229011	GP5d.enhancer.antisense.2796	chr5:142632803-142634052	enhancer.antisense.merged.9420	chr5:142632803-142634052	TRUE	FALSE	FALSE	GP5d	1		TSG, fusion	AML, MDS
ARHGAP26	+	chr5:142770377-143229011	HCT116.enhancer.intergenic.1249	chr5:142769269-142770330	enhancer.intergenic.merged.9251	chr5:142769269-142770330	TRUE	TRUE	TRUE	HCT116	1		TSG, fusion	AML, MDS
ARHGAP26	+	chr5:142770377-143229011	HCT116.enhancer.antisense.1752	chr5:142824917-142826166	enhancer.antisense.merged.10169	chr5:142824917-142827533	TRUE	TRUE	TRUE	HCT116	1		TSG, fusion	AML, MDS
ARHGAP26	+	chr5:142770377-143229011	HCT116.enhancer.intergenic.1245	chr5:142636258-142637597	enhancer.intergenic.merged.9248	chr5:142634811-142637671	TRUE	FALSE	FALSE	HCT116	1		TSG, fusion	AML, MDS
ARHGAP26	+	chr5:142770377-143229011	HCT116.enhancer.intergenic.1246	chr5:142639139-142642057	enhancer.intergenic.merged.9249	chr5:142637941-142645438	TRUE	FALSE	FALSE	HCT116	1		TSG, fusion	AML, MDS
ARHGAP26	+	chr5:142770377-143229011	HCT116.enhancer.intergenic.1247	chr5:142642301-142643501	enhancer.intergenic.merged.9249	chr5:142637941-142645438	TRUE	FALSE	FALSE	HCT116	1		TSG, fusion	AML, MDS
ARHGAP26	+	chr5:142770377-143229011	HCT116.enhancer.intergenic.1248	chr5:142643543-142645438	enhancer.intergenic.merged.9249	chr5:142637941-142645438	TRUE	FALSE	FALSE	HCT116	1		TSG, fusion	AML, MDS
ARHGAP26	+	chr5:142770377-143229011	HCT116.enhancer.antisense.1751	chr5:142820611-142821860	enhancer.antisense.merged.10167	chr5:142820611-142822729	TRUE	FALSE	FALSE	HCT116	1		TSG, fusion	AML, MDS
ARHGAP26	+	chr5:142770377-143229011	PC3.enhancer.intergenic.1524	chr5:142550030-142552133	enhancer.intergenic.merged.9246	chr5:142550030-142552133	TRUE	FALSE	FALSE	PC3	1		TSG, fusion	AML, MDS
ARHGAP26	+	chr5:142770377-143229011	PC3.enhancer.intergenic.1525	chr5:142581194-142582716	enhancer.intergenic.merged.9247	chr5:142581194-142582716	TRUE	FALSE	FALSE	PC3	1		TSG, fusion	AML, MDS
ARHGAP26	+	chr5:142770377-143229011	PC3.enhancer.intergenic.1526	chr5:142634811-142637671	enhancer.intergenic.merged.9248	chr5:142634811-142637671	TRUE	FALSE	FALSE	PC3	1		TSG, fusion	AML, MDS
ARHGAP26	+	chr5:142770377-143229011	PC3.enhancer.intergenic.1527	chr5:142637941-142645416	enhancer.intergenic.merged.9249	chr5:142637941-142645438	TRUE	FALSE	FALSE	PC3	1		TSG, fusion	AML, MDS
ARHGAP26	+	chr5:142770377-143229011	DU145.enhancer.antisense.775	chr5:143033282-143034531	enhancer.antisense.merged.10177	chr5:143033282-143034531	TRUE	FALSE	FALSE	DU145	1		TSG, fusion	AML, MDS
ARHGAP26	+	chr5:142770377-143229011	MDA.enhancer.antisense.1855	chr5:142977204-142978453	enhancer.antisense.merged.10174	chr5:142977204-142978453	TRUE	FALSE	FALSE	MDA	1		TSG, fusion	AML, MDS
ARHGAP26	+	chr5:142770377-143229011	MDA.enhancer.antisense.1856	chr5:142982045-142983294	enhancer.antisense.merged.10175	chr5:142982045-142983294	TRUE	FALSE	FALSE	MDA	1		TSG, fusion	AML, MDS
ARHGAP26	+	chr5:142770377-143229011	769P.enhancer.antisense.2722	chr5:142822812-142824061	enhancer.antisense.merged.10168	chr5:142822812-142824061	TRUE	TRUE	TRUE	769P	1		TSG, fusion	AML, MDS
ARHGAP26	+	chr5:142770377-143229011	769P.enhancer.antisense.2723	chr5:142824917-142826166	enhancer.antisense.merged.10169	chr5:142824917-142827533	TRUE	TRUE	TRUE	769P	1		TSG, fusion	AML, MDS
ARHGAP26	+	chr5:142770377-143229011	769P.enhancer.antisense.2724	chr5:142826284-142827533	enhancer.antisense.merged.10169	chr5:142824917-142827533	TRUE	TRUE	TRUE	769P	1		TSG, fusion	AML, MDS
ARHGAP26	+	chr5:142770377-143229011	769P.enhancer.antisense.2725	chr5:142857058-142858307	enhancer.antisense.merged.10170	chr5:142857058-142858307	TRUE	TRUE	TRUE	769P	1		TSG, fusion	AML, MDS
ARHGAP26	+	chr5:142770377-143229011	769P.enhancer.antisense.2726	chr5:142872363-142873612	enhancer.antisense.merged.10172	chr5:142872363-142873612	TRUE	TRUE	TRUE	769P	1		TSG, fusion	AML, MDS
ARHGAP26	+	chr5:142770377-143229011	769P.enhancer.antisense.2720	chr5:142794102-142795351	enhancer.antisense.merged.10166	chr5:142794102-142795351	TRUE	FALSE	FALSE	769P	1		TSG, fusion	AML, MDS
ARHGAP26	+	chr5:142770377-143229011	769P.enhancer.antisense.2721	chr5:142821478-142822727	enhancer.antisense.merged.10167	chr5:142820611-142822729	TRUE	FALSE	FALSE	769P	1		TSG, fusion	AML, MDS
ARHGAP26	+	chr5:142770377-143229011	769P.enhancer.antisense.2727	chr5:142914302-142915551	enhancer.antisense.merged.10173	chr5:142914302-142915551	TRUE	FALSE	FALSE	769P	1		TSG, fusion	AML, MDS
ARHGAP26	+	chr5:142770377-143229011	U118.enhancer.antisense.5215	chr5:143261396-143262645	enhancer.antisense.merged.9428	chr5:143261396-143262645	FALSE	FALSE	TRUE	U118	1		TSG, fusion	AML, MDS
ARHGAP26	+	chr5:142770377-143229011	M059J.enhancer.antisense.1570	chr5:142825729-142826978	enhancer.antisense.merged.10169	chr5:142824917-142827533	TRUE	TRUE	TRUE	M059J	1		TSG, fusion	AML, MDS
ARHGAP26	+	chr5:142770377-143229011	M059J.enhancer.antisense.3739	chr5:143258464-143259713	enhancer.antisense.merged.9427	chr5:143258464-143259713	FALSE	TRUE	TRUE	M059J	1		TSG, fusion	AML, MDS
ARHGAP5	+	chr14:32077304-32159728	GP5d.enhancer.intergenic.2726	chr14:31924371-31930415	enhancer.intergenic.merged.20028	chr14:31924371-31930415	TRUE	TRUE	TRUE	GP5d	2		oncogene	colon cancer, glioma
ARHGAP5	+	chr14:32077304-32159728	GP5d.enhancer.intergenic.2725	chr14:31919478-31921551	enhancer.intergenic.merged.20027	chr14:31919478-31921551	TRUE	FALSE	FALSE	GP5d	2		oncogene	colon cancer, glioma
ARHGAP5	+	chr14:32077304-32159728	GP5d.enhancer.intergenic.2727	chr14:31933640-31946301	enhancer.intergenic.merged.20029	chr14:31932153-31946301	TRUE	FALSE	FALSE	GP5d	2		oncogene	colon cancer, glioma
ARHGAP5	+	chr14:32077304-32159728	LoVo.enhancer.intergenic.1747	chr14:31944041-31945570	enhancer.intergenic.merged.20029	chr14:31932153-31946301	TRUE	FALSE	FALSE	LoVo	2		oncogene	colon cancer, glioma
ARHGAP5	+	chr14:32077304-32159728	HCT116.enhancer.intergenic.2914	chr14:31944061-31945216	enhancer.intergenic.merged.20029	chr14:31932153-31946301	TRUE	FALSE	FALSE	HCT116	2		oncogene	colon cancer, glioma
ARHGAP5	+	chr14:32077304-32159728	PC3.enhancer.intergenic.3366	chr14:31990676-31992601	enhancer.intergenic.merged.20030	chr14:31990222-31992601	TRUE	TRUE	TRUE	PC3	2		oncogene	colon cancer, glioma
ARHGAP5	+	chr14:32077304-32159728	PC3.enhancer.intergenic.3367	chr14:32006182-32007216	enhancer.intergenic.merged.20032	chr14:32005852-32007691	TRUE	TRUE	TRUE	PC3	2		oncogene	colon cancer, glioma
ARHGAP5	+	chr14:32077304-32159728	PC3.enhancer.intergenic.3368	chr14:32009783-32011126	enhancer.intergenic.merged.20033	chr14:32009783-32011964	TRUE	TRUE	TRUE	PC3	2		oncogene	colon cancer, glioma
ARHGAP5	+	chr14:32077304-32159728	PC3.enhancer.intergenic.3365	chr14:31932153-31933653	enhancer.intergenic.merged.20029	chr14:31932153-31946301	TRUE	FALSE	FALSE	PC3	2		oncogene	colon cancer, glioma
ARHGAP5	+	chr14:32077304-32159728	PC3.enhancer.intergenic.3369	chr14:32014273-32022050	enhancer.intergenic.merged.20034	chr14:32014273-32022050	TRUE	FALSE	FALSE	PC3	2		oncogene	colon cancer, glioma
ARHGAP5	+	chr14:32077304-32159728	PC3.enhancer.antisense.570	chr14:32139565-32140814	enhancer.antisense.merged.22548	chr14:32139565-32140814	TRUE	FALSE	FALSE	PC3	2		oncogene	colon cancer, glioma
ARHGAP5	+	chr14:32077304-32159728	DU145.enhancer.intergenic.1355	chr14:31990222-31992424	enhancer.intergenic.merged.20030	chr14:31990222-31992601	TRUE	TRUE	TRUE	DU145	2		oncogene	colon cancer, glioma
ARHGAP5	+	chr14:32077304-32159728	MDA.enhancer.intergenic.3485	chr14:31993610-31995009	enhancer.intergenic.merged.20031	chr14:31993610-31995009	TRUE	TRUE	TRUE	MDA	2		oncogene	colon cancer, glioma
ARHGAP5	+	chr14:32077304-32159728	MDA.enhancer.intergenic.3486	chr14:32006211-32007691	enhancer.intergenic.merged.20032	chr14:32005852-32007691	TRUE	TRUE	TRUE	MDA	2		oncogene	colon cancer, glioma
ARHGAP5	+	chr14:32077304-32159728	MDA.enhancer.intergenic.3487	chr14:32009815-32011964	enhancer.intergenic.merged.20033	chr14:32009783-32011964	TRUE	TRUE	TRUE	MDA	2		oncogene	colon cancer, glioma
ARHGAP5	+	chr14:32077304-32159728	MDA.enhancer.intergenic.3489	chr14:32027132-32028214	enhancer.intergenic.merged.20036	chr14:32027132-32028214	TRUE	TRUE	TRUE	MDA	2		oncogene	colon cancer, glioma
ARHGAP5	+	chr14:32077304-32159728	MDA.enhancer.intergenic.3488	chr14:32025850-32026954	enhancer.intergenic.merged.20035	chr14:32025850-32026954	TRUE	FALSE	FALSE	MDA	2		oncogene	colon cancer, glioma
ARHGAP5	+	chr14:32077304-32159728	MDA.enhancer.intergenic.3490	chr14:32228843-32230244	enhancer.intergenic.merged.20038	chr14:32228843-32230999	TRUE	FALSE	FALSE	MDA	2		oncogene	colon cancer, glioma
ARHGAP5	+	chr14:32077304-32159728	BT20.enhancer.intergenic.3251	chr14:32224626-32226722	enhancer.intergenic.merged.20037	chr14:32224626-32226722	FALSE	TRUE	TRUE	BT20	2		oncogene	colon cancer, glioma
ARHGAP5	+	chr14:32077304-32159728	BT20.enhancer.intergenic.3253	chr14:32232762-32234125	enhancer.intergenic.merged.20039	chr14:32232762-32234125	FALSE	TRUE	TRUE	BT20	2		oncogene	colon cancer, glioma
ARHGAP5	+	chr14:32077304-32159728	BT20.enhancer.intergenic.3254	chr14:32307087-32308937	enhancer.intergenic.merged.20040	chr14:32307087-32308937	FALSE	TRUE	TRUE	BT20	2		oncogene	colon cancer, glioma
ARHGAP5	+	chr14:32077304-32159728	769P.enhancer.intergenic.2766	chr14:32005931-32007457	enhancer.intergenic.merged.20032	chr14:32005852-32007691	TRUE	TRUE	TRUE	769P	2		oncogene	colon cancer, glioma
ARHGAP5	+	chr14:32077304-32159728	769P.enhancer.intergenic.2765	chr14:31943946-31944963	enhancer.intergenic.merged.20029	chr14:31932153-31946301	TRUE	FALSE	FALSE	769P	2		oncogene	colon cancer, glioma
ARHGAP5	+	chr14:32077304-32159728	769P.enhancer.antisense.1011	chr14:32370448-32371697	enhancer.antisense.merged.22549	chr14:32370448-32371697	TRUE	FALSE	FALSE	769P	2		oncogene	colon cancer, glioma
ARHGAP5	+	chr14:32077304-32159728	769P.enhancer.antisense.1012	chr14:32373079-32374328	enhancer.antisense.merged.22550	chr14:32372743-32374328	TRUE	FALSE	FALSE	769P	2		oncogene	colon cancer, glioma
ARHGAP5	+	chr14:32077304-32159728	769P.enhancer.antisense.1013	chr14:32375497-32376746	enhancer.antisense.merged.22551	chr14:32375497-32376746	TRUE	FALSE	FALSE	769P	2		oncogene	colon cancer, glioma
ARHGAP5	+	chr14:32077304-32159728	769P.enhancer.antisense.1014	chr14:32377764-32379013	enhancer.antisense.merged.22552	chr14:32377764-32379013	TRUE	FALSE	FALSE	769P	2		oncogene	colon cancer, glioma
ARHGAP5	+	chr14:32077304-32159728	769P.enhancer.antisense.1015	chr14:32383135-32384384	enhancer.antisense.merged.22553	chr14:32383135-32384384	TRUE	FALSE	FALSE	769P	2		oncogene	colon cancer, glioma
ARHGAP5	+	chr14:32077304-32159728	769P.enhancer.antisense.1016	chr14:32396793-32398042	enhancer.antisense.merged.22554	chr14:32396793-32398042	TRUE	FALSE	FALSE	769P	2		oncogene	colon cancer, glioma
ARHGAP5	+	chr14:32077304-32159728	769P.enhancer.antisense.1017	chr14:32417931-32419180	enhancer.antisense.merged.22555	chr14:32417931-32419180	TRUE	FALSE	FALSE	769P	2		oncogene	colon cancer, glioma
ARHGAP5	+	chr14:32077304-32159728	786O.enhancer.intergenic.2617	chr14:32005852-32007472	enhancer.intergenic.merged.20032	chr14:32005852-32007691	TRUE	TRUE	TRUE	786O	2		oncogene	colon cancer, glioma
ARHGAP5	+	chr14:32077304-32159728	U118.enhancer.antisense.766	chr14:32372743-32373992	enhancer.antisense.merged.22550	chr14:32372743-32374328	TRUE	FALSE	FALSE	U118	2		oncogene	colon cancer, glioma
ARHGEF10	+	chr8:1823926-1958641	K562.enhancer.intergenic.1498	chr8:2127010-2128301	enhancer.intergenic.merged.12821	chr8:2127010-2128304	TRUE	TRUE	TRUE	K562	2		TSG	colon cancer
ARHGEF10	+	chr8:1823926-1958641	K562.enhancer.antisense.2374	chr8:1832882-1834131	enhancer.antisense.merged.14561	chr8:1832866-1834132	TRUE	TRUE	TRUE	K562	2		TSG	colon cancer
ARHGEF10	+	chr8:1823926-1958641	K562.enhancer.antisense.2376	chr8:2127011-2128260	enhancer.antisense.merged.14571	chr8:2127011-2128318	TRUE	TRUE	TRUE	K562	2		TSG	colon cancer
ARHGEF10	+	chr8:1823926-1958641	K562.enhancer.antisense.2375	chr8:2125102-2126351	enhancer.antisense.merged.14570	chr8:2125102-2126351	TRUE	FALSE	FALSE	K562	2		TSG	colon cancer
ARHGEF10	+	chr8:1823926-1958641	Jurkat.enhancer.antisense.925	chr8:1832867-1834116	enhancer.antisense.merged.14561	chr8:1832866-1834132	FALSE	FALSE	TRUE	Jurkat	2		TSG	colon cancer
ARHGEF10	+	chr8:1823926-1958641	Jurkat.enhancer.antisense.929	chr8:2127046-2128295	enhancer.antisense.merged.14571	chr8:2127011-2128318	FALSE	FALSE	TRUE	Jurkat	2		TSG	colon cancer
ARHGEF10	+	chr8:1823926-1958641	GP5d.enhancer.antisense.1484	chr8:1832873-1834122	enhancer.antisense.merged.14561	chr8:1832866-1834132	TRUE	TRUE	TRUE	GP5d	2		TSG	colon cancer
ARHGEF10	+	chr8:1823926-1958641	GP5d.enhancer.antisense.1486	chr8:2127069-2128318	enhancer.antisense.merged.14571	chr8:2127011-2128318	FALSE	FALSE	TRUE	GP5d	2		TSG	colon cancer
ARHGEF10	+	chr8:1823926-1958641	LoVo.enhancer.intergenic.1124	chr8:2127055-2128290	enhancer.intergenic.merged.12821	chr8:2127010-2128304	FALSE	FALSE	TRUE	LoVo	2		TSG	colon cancer
ARHGEF10	+	chr8:1823926-1958641	LoVo.enhancer.antisense.1145	chr8:1832879-1834128	enhancer.antisense.merged.14561	chr8:1832866-1834132	TRUE	TRUE	TRUE	LoVo	2		TSG	colon cancer
ARHGEF10	+	chr8:1823926-1958641	LoVo.enhancer.antisense.1148	chr8:2127056-2128305	enhancer.antisense.merged.14571	chr8:2127011-2128318	FALSE	FALSE	TRUE	LoVo	2		TSG	colon cancer
ARHGEF10	+	chr8:1823926-1958641	HCT116.enhancer.intergenic.1802	chr8:2127037-2128296	enhancer.intergenic.merged.12821	chr8:2127010-2128304	FALSE	FALSE	TRUE	HCT116	2		TSG	colon cancer
ARHGEF10	+	chr8:1823926-1958641	HCT116.enhancer.antisense.1996	chr8:1832873-1834122	enhancer.antisense.merged.14561	chr8:1832866-1834132	TRUE	TRUE	TRUE	HCT116	2		TSG	colon cancer
ARHGEF10	+	chr8:1823926-1958641	HCT116.enhancer.antisense.1997	chr8:2127038-2128287	enhancer.antisense.merged.14571	chr8:2127011-2128318	FALSE	FALSE	TRUE	HCT116	2		TSG	colon cancer
ARHGEF10	+	chr8:1823926-1958641	SKUT1.enhancer.intergenic.1871	chr8:2127043-2128290	enhancer.intergenic.merged.12821	chr8:2127010-2128304	TRUE	TRUE	TRUE	SKUT1	2		TSG	colon cancer
ARHGEF10	+	chr8:1823926-1958641	SKUT1.enhancer.antisense.1724	chr8:1832882-1834131	enhancer.antisense.merged.14561	chr8:1832866-1834132	TRUE	TRUE	TRUE	SKUT1	2		TSG	colon cancer
ARHGEF10	+	chr8:1823926-1958641	SKUT1.enhancer.antisense.1725	chr8:2127044-2128293	enhancer.antisense.merged.14571	chr8:2127011-2128318	TRUE	TRUE	TRUE	SKUT1	2		TSG	colon cancer
ARHGEF10	+	chr8:1823926-1958641	PC3.enhancer.antisense.1871	chr8:1832883-1834132	enhancer.antisense.merged.14561	chr8:1832866-1834132	TRUE	TRUE	TRUE	PC3	2		TSG	colon cancer
ARHGEF10	+	chr8:1823926-1958641	DU145.enhancer.intergenic.885	chr8:2127031-2128256	enhancer.intergenic.merged.12821	chr8:2127010-2128304	FALSE	FALSE	TRUE	DU145	2		TSG	colon cancer
ARHGEF10	+	chr8:1823926-1958641	DU145.enhancer.antisense.875	chr8:1832880-1834129	enhancer.antisense.merged.14561	chr8:1832866-1834132	TRUE	TRUE	TRUE	DU145	2		TSG	colon cancer
ARHGEF10	+	chr8:1823926-1958641	DU145.enhancer.antisense.877	chr8:2127032-2128281	enhancer.antisense.merged.14571	chr8:2127011-2128318	FALSE	FALSE	TRUE	DU145	2		TSG	colon cancer
ARHGEF10	+	chr8:1823926-1958641	MDA.enhancer.intergenic.2314	chr8:2127022-2128290	enhancer.intergenic.merged.12821	chr8:2127010-2128304	TRUE	TRUE	TRUE	MDA	2		TSG	colon cancer
ARHGEF10	+	chr8:1823926-1958641	MDA.enhancer.antisense.2123	chr8:1832866-1834115	enhancer.antisense.merged.14561	chr8:1832866-1834132	TRUE	TRUE	TRUE	MDA	2		TSG	colon cancer
ARHGEF10	+	chr8:1823926-1958641	MDA.enhancer.antisense.2124	chr8:2127023-2128272	enhancer.antisense.merged.14571	chr8:2127011-2128318	TRUE	TRUE	TRUE	MDA	2		TSG	colon cancer
ARHGEF10	+	chr8:1823926-1958641	BT20.enhancer.antisense.2288	chr8:1832868-1834117	enhancer.antisense.merged.14561	chr8:1832866-1834132	FALSE	FALSE	TRUE	BT20	2		TSG	colon cancer
ARHGEF10	+	chr8:1823926-1958641	769P.enhancer.intergenic.1777	chr8:2127042-2128290	enhancer.intergenic.merged.12821	chr8:2127010-2128304	FALSE	FALSE	TRUE	769P	2		TSG	colon cancer
ARHGEF10	+	chr8:1823926-1958641	769P.enhancer.antisense.3207	chr8:1832882-1834131	enhancer.antisense.merged.14561	chr8:1832866-1834132	TRUE	TRUE	TRUE	769P	2		TSG	colon cancer
ARHGEF10	+	chr8:1823926-1958641	769P.enhancer.antisense.3212	chr8:2127043-2128292	enhancer.antisense.merged.14571	chr8:2127011-2128318	FALSE	FALSE	TRUE	769P	2		TSG	colon cancer
ARHGEF10	+	chr8:1823926-1958641	786O.enhancer.intergenic.1731	chr8:2127035-2128304	enhancer.intergenic.merged.12821	chr8:2127010-2128304	FALSE	FALSE	TRUE	786O	2		TSG	colon cancer
ARHGEF10	+	chr8:1823926-1958641	786O.enhancer.antisense.1735	chr8:1832879-1834128	enhancer.antisense.merged.14561	chr8:1832866-1834132	TRUE	TRUE	TRUE	786O	2		TSG	colon cancer
ARHGEF10	+	chr8:1823926-1958641	786O.enhancer.antisense.1738	chr8:2127036-2128285	enhancer.antisense.merged.14571	chr8:2127011-2128318	FALSE	FALSE	TRUE	786O	2		TSG	colon cancer
ARHGEF10	+	chr8:1823926-1958641	U118.enhancer.intergenic.3149	chr8:2127036-2128301	enhancer.intergenic.merged.12821	chr8:2127010-2128304	TRUE	TRUE	TRUE	U118	2		TSG	colon cancer
ARHGEF10	+	chr8:1823926-1958641	U118.enhancer.antisense.2615	chr8:1832873-1834122	enhancer.antisense.merged.14561	chr8:1832866-1834132	TRUE	TRUE	TRUE	U118	2		TSG	colon cancer
ARHGEF10	+	chr8:1823926-1958641	U118.enhancer.antisense.2616	chr8:2127037-2128286	enhancer.antisense.merged.14571	chr8:2127011-2128318	TRUE	TRUE	TRUE	U118	2		TSG	colon cancer
ARHGEF10	+	chr8:1823926-1958641	U118.enhancer.intergenic.3148	chr8:1822207-1823464	enhancer.intergenic.merged.12820	chr8:1822207-1823464	TRUE	FALSE	FALSE	U118	2		TSG	colon cancer
ARHGEF10	+	chr8:1823926-1958641	M059J.enhancer.intergenic.2342	chr8:2127016-2128294	enhancer.intergenic.merged.12821	chr8:2127010-2128304	TRUE	TRUE	TRUE	M059J	2		TSG	colon cancer
ARHGEF10	+	chr8:1823926-1958641	M059J.enhancer.antisense.1869	chr8:1832883-1834132	enhancer.antisense.merged.14561	chr8:1832866-1834132	TRUE	TRUE	TRUE	M059J	2		TSG	colon cancer
ARHGEF10	+	chr8:1823926-1958641	M059J.enhancer.antisense.1870	chr8:2127017-2128266	enhancer.antisense.merged.14571	chr8:2127011-2128318	TRUE	TRUE	TRUE	M059J	2		TSG	colon cancer
ARHGEF10L	+	chr1:17539698-17697875	GP5d.enhancer.intergenic.44	chr1:17537789-17539630	enhancer.intergenic.merged.297	chr1:17537789-17540862	TRUE	TRUE	TRUE	GP5d	2		TSG	lymphoma
ARHGEF10L	+	chr1:17539698-17697875	GP5d.enhancer.antisense.1712	chr1:17107852-17109101	enhancer.antisense.merged.131	chr1:17107852-17109101	FALSE	FALSE	TRUE	GP5d	2		TSG	lymphoma
ARHGEF10L	+	chr1:17539698-17697875	GP5d.enhancer.antisense.21	chr1:17206172-17207421	enhancer.antisense.merged.1559	chr1:17206172-17207421	FALSE	FALSE	TRUE	GP5d	2		TSG	lymphoma
ARHGEF10L	+	chr1:17539698-17697875	GP5d.enhancer.intergenic.43	chr1:17532822-17534510	enhancer.intergenic.merged.296	chr1:17532822-17534510	TRUE	FALSE	FALSE	GP5d	2		TSG	lymphoma
ARHGEF10L	+	chr1:17539698-17697875	GP5d.enhancer.antisense.24	chr1:17596210-17597459	enhancer.antisense.merged.1571	chr1:17596210-17597459	TRUE	FALSE	FALSE	GP5d	2		TSG	lymphoma
ARHGEF10L	+	chr1:17539698-17697875	HCT116.enhancer.antisense.23	chr1:17569245-17570494	enhancer.antisense.merged.1570	chr1:17569233-17570640	TRUE	TRUE	TRUE	HCT116	2		TSG	lymphoma
ARHGEF10L	+	chr1:17539698-17697875	SKUT1.enhancer.antisense.37	chr1:17569391-17570640	enhancer.antisense.merged.1570	chr1:17569233-17570640	TRUE	TRUE	TRUE	SKUT1	2		TSG	lymphoma
ARHGEF10L	+	chr1:17539698-17697875	SKUT1.enhancer.intergenic.55	chr1:17875501-17876687	enhancer.intergenic.merged.305	chr1:17873120-17877194	TRUE	FALSE	FALSE	SKUT1	2		TSG	lymphoma
ARHGEF10L	+	chr1:17539698-17697875	PC3.enhancer.intergenic.81	chr1:17231931-17233422	enhancer.intergenic.merged.293	chr1:17231846-17234317	FALSE	FALSE	TRUE	PC3	2		TSG	lymphoma
ARHGEF10L	+	chr1:17539698-17697875	DU145.enhancer.intergenic.47	chr1:17231846-17234317	enhancer.intergenic.merged.293	chr1:17231846-17234317	FALSE	FALSE	TRUE	DU145	2		TSG	lymphoma
ARHGEF10L	+	chr1:17539698-17697875	MDA.enhancer.antisense.27	chr1:17569233-17570482	enhancer.antisense.merged.1570	chr1:17569233-17570640	TRUE	TRUE	TRUE	MDA	2		TSG	lymphoma
ARHGEF10L	+	chr1:17539698-17697875	MDA.enhancer.intergenic.84	chr1:17875501-17877194	enhancer.intergenic.merged.305	chr1:17873120-17877194	TRUE	FALSE	FALSE	MDA	2		TSG	lymphoma
ARHGEF10L	+	chr1:17539698-17697875	BT20.enhancer.antisense.31	chr1:17544973-17546222	enhancer.antisense.merged.1568	chr1:17544965-17546222	TRUE	TRUE	TRUE	BT20	2		TSG	lymphoma
ARHGEF10L	+	chr1:17539698-17697875	BT20.enhancer.intergenic.79	chr1:17903390-17905304	enhancer.intergenic.merged.306	chr1:17903390-17905304	TRUE	FALSE	FALSE	BT20	2		TSG	lymphoma
ARHGEF10L	+	chr1:17539698-17697875	BT20.enhancer.antisense.32	chr1:17805511-17806760	enhancer.antisense.merged.1573	chr1:17805511-17806760	TRUE	FALSE	FALSE	BT20	2		TSG	lymphoma
ARHGEF10L	+	chr1:17539698-17697875	769P.enhancer.intergenic.45	chr1:17539555-17540862	enhancer.intergenic.merged.297	chr1:17537789-17540862	TRUE	TRUE	TRUE	769P	2		TSG	lymphoma
ARHGEF10L	+	chr1:17539698-17697875	769P.enhancer.intergenic.46	chr1:17544787-17546622	enhancer.intergenic.merged.298	chr1:17544787-17546622	TRUE	TRUE	TRUE	769P	2		TSG	lymphoma
ARHGEF10L	+	chr1:17539698-17697875	769P.enhancer.intergenic.47	chr1:17549488-17552582	enhancer.intergenic.merged.299	chr1:17549488-17552582	TRUE	TRUE	TRUE	769P	2		TSG	lymphoma
ARHGEF10L	+	chr1:17539698-17697875	769P.enhancer.intergenic.48	chr1:17560775-17562176	enhancer.intergenic.merged.300	chr1:17560775-17562176	TRUE	TRUE	TRUE	769P	2		TSG	lymphoma
ARHGEF10L	+	chr1:17539698-17697875	769P.enhancer.intergenic.49	chr1:17568760-17570139	enhancer.intergenic.merged.301	chr1:17568760-17570139	TRUE	TRUE	TRUE	769P	2		TSG	lymphoma
ARHGEF10L	+	chr1:17539698-17697875	786O.enhancer.antisense.34	chr1:17544972-17546221	enhancer.antisense.merged.1568	chr1:17544965-17546222	TRUE	TRUE	TRUE	786O	2		TSG	lymphoma
ARHGEF10L	+	chr1:17539698-17697875	786O.enhancer.intergenic.73	chr1:17873120-17876137	enhancer.intergenic.merged.305	chr1:17873120-17877194	TRUE	FALSE	FALSE	786O	2		TSG	lymphoma
ARHGEF10L	+	chr1:17539698-17697875	786O.enhancer.antisense.35	chr1:17768475-17769724	enhancer.antisense.merged.1572	chr1:17768470-17769724	TRUE	FALSE	FALSE	786O	2		TSG	lymphoma
ARHGEF10L	+	chr1:17539698-17697875	U118.enhancer.antisense.33	chr1:17544965-17546214	enhancer.antisense.merged.1568	chr1:17544965-17546222	TRUE	TRUE	TRUE	U118	2		TSG	lymphoma
ARHGEF10L	+	chr1:17539698-17697875	U118.enhancer.antisense.35	chr1:17569253-17570502	enhancer.antisense.merged.1570	chr1:17569233-17570640	TRUE	TRUE	TRUE	U118	2		TSG	lymphoma
ARHGEF10L	+	chr1:17539698-17697875	U118.enhancer.intergenic.63	chr1:17719321-17720768	enhancer.intergenic.merged.302	chr1:17719321-17720768	TRUE	FALSE	FALSE	U118	2		TSG	lymphoma
ARHGEF10L	+	chr1:17539698-17697875	U118.enhancer.intergenic.64	chr1:17768469-17769756	enhancer.intergenic.merged.303	chr1:17768469-17769756	TRUE	FALSE	FALSE	U118	2		TSG	lymphoma
ARHGEF10L	+	chr1:17539698-17697875	U118.enhancer.antisense.34	chr1:17561131-17562380	enhancer.antisense.merged.1569	chr1:17561059-17562380	TRUE	FALSE	FALSE	U118	2		TSG	lymphoma
ARHGEF10L	+	chr1:17539698-17697875	U118.enhancer.antisense.36	chr1:17768470-17769719	enhancer.antisense.merged.1572	chr1:17768470-17769724	TRUE	FALSE	FALSE	U118	2		TSG	lymphoma
ARHGEF10L	+	chr1:17539698-17697875	M059J.enhancer.antisense.36	chr1:17561059-17562308	enhancer.antisense.merged.1569	chr1:17561059-17562380	TRUE	FALSE	FALSE	M059J	2		TSG	lymphoma
ARHGEF10L	+	chr1:17539698-17697875	M059J.enhancer.antisense.37	chr1:17768475-17769724	enhancer.antisense.merged.1572	chr1:17768470-17769724	TRUE	FALSE	FALSE	M059J	2		TSG	lymphoma
ARHGEF12	+	chr11:120336413-120489937	K562.enhancer.antisense.582	chr11:120339228-120340477	enhancer.antisense.merged.19666	chr11:120339228-120340477	TRUE	FALSE	FALSE	K562	1		TSG, fusion	AML
ARHGEF12	+	chr11:120336413-120489937	HCT116.enhancer.antisense.417	chr11:120565792-120567041	enhancer.antisense.merged.19670	chr11:120565766-120567041	TRUE	FALSE	FALSE	HCT116	1		TSG, fusion	AML
ARHGEF12	+	chr11:120336413-120489937	SKUT1.enhancer.antisense.337	chr11:120331216-120332465	enhancer.antisense.merged.19665	chr11:120331216-120332465	TRUE	FALSE	FALSE	SKUT1	1		TSG, fusion	AML
ARHGEF12	+	chr11:120336413-120489937	SKUT1.enhancer.antisense.338	chr11:120431615-120432864	enhancer.antisense.merged.19668	chr11:120431615-120432869	TRUE	FALSE	FALSE	SKUT1	1		TSG, fusion	AML
ARHGEF12	+	chr11:120336413-120489937	MDA.enhancer.antisense.466	chr11:120367931-120369180	enhancer.antisense.merged.19667	chr11:120367931-120369180	TRUE	FALSE	FALSE	MDA	1		TSG, fusion	AML
ARHGEF12	+	chr11:120336413-120489937	BT20.enhancer.antisense.496	chr11:120294617-120295866	enhancer.antisense.merged.19662	chr11:120294617-120295866	TRUE	FALSE	FALSE	BT20	1		TSG, fusion	AML
ARHGEF12	+	chr11:120336413-120489937	BT20.enhancer.antisense.497	chr11:120304209-120305458	enhancer.antisense.merged.19663	chr11:120304209-120305458	TRUE	FALSE	FALSE	BT20	1		TSG, fusion	AML
ARHGEF12	+	chr11:120336413-120489937	786O.enhancer.antisense.383	chr11:120431620-120432869	enhancer.antisense.merged.19668	chr11:120431615-120432869	TRUE	FALSE	FALSE	786O	1		TSG, fusion	AML
ARHGEF12	+	chr11:120336413-120489937	U118.enhancer.antisense.536	chr11:120431620-120432869	enhancer.antisense.merged.19668	chr11:120431615-120432869	TRUE	FALSE	FALSE	U118	1		TSG, fusion	AML
ARID1A	+	chr1:26696015-26782104	K562.enhancer.intergenic.70	chr1:26487075-26488381	enhancer.intergenic.merged.424	chr1:26487075-26488381	FALSE	FALSE	TRUE	K562	1	Yes	TSG, fusion	clear cell ovarian carcinoma, RCC, breast
ARID1A	+	chr1:26696015-26782104	K562.enhancer.intergenic.75	chr1:26691898-26694593	enhancer.intergenic.merged.432	chr1:26691891-26695611	TRUE	TRUE	TRUE	K562	1	Yes	TSG, fusion	clear cell ovarian carcinoma, RCC, breast
ARID1A	+	chr1:26696015-26782104	K562.enhancer.intergenic.72	chr1:26620114-26621966	enhancer.intergenic.merged.428	chr1:26618752-26621982	TRUE	FALSE	FALSE	K562	1	Yes	TSG, fusion	clear cell ovarian carcinoma, RCC, breast
ARID1A	+	chr1:26696015-26782104	K562.enhancer.intergenic.73	chr1:26635290-26637661	enhancer.intergenic.merged.429	chr1:26635290-26637661	TRUE	FALSE	FALSE	K562	1	Yes	TSG, fusion	clear cell ovarian carcinoma, RCC, breast
ARID1A	+	chr1:26696015-26782104	K562.enhancer.intergenic.74	chr1:26685701-26686846	enhancer.intergenic.merged.430	chr1:26685701-26686846	TRUE	FALSE	FALSE	K562	1	Yes	TSG, fusion	clear cell ovarian carcinoma, RCC, breast
ARID1A	+	chr1:26696015-26782104	K562.enhancer.antisense.49	chr1:26697750-26698999	enhancer.antisense.merged.1640	chr1:26697614-26698999	TRUE	FALSE	FALSE	K562	1	Yes	TSG, fusion	clear cell ovarian carcinoma, RCC, breast
ARID1A	+	chr1:26696015-26782104	K562.enhancer.antisense.50	chr1:26717736-26718985	enhancer.antisense.merged.1641	chr1:26717736-26718985	TRUE	FALSE	FALSE	K562	1	Yes	TSG, fusion	clear cell ovarian carcinoma, RCC, breast
ARID1A	+	chr1:26696015-26782104	K562.enhancer.antisense.51	chr1:26730902-26732151	enhancer.antisense.merged.1642	chr1:26730902-26732295	TRUE	FALSE	FALSE	K562	1	Yes	TSG, fusion	clear cell ovarian carcinoma, RCC, breast
ARID1A	+	chr1:26696015-26782104	Jurkat.enhancer.intergenic.39	chr1:26620331-26621982	enhancer.intergenic.merged.428	chr1:26618752-26621982	TRUE	FALSE	FALSE	Jurkat	1	Yes	TSG, fusion	clear cell ovarian carcinoma, RCC, breast
ARID1A	+	chr1:26696015-26782104	GP5d.enhancer.intergenic.78	chr1:26691924-26695611	enhancer.intergenic.merged.432	chr1:26691891-26695611	TRUE	TRUE	TRUE	GP5d	1	Yes	TSG, fusion	clear cell ovarian carcinoma, RCC, breast
ARID1A	+	chr1:26696015-26782104	GP5d.enhancer.intergenic.77	chr1:26620484-26621979	enhancer.intergenic.merged.428	chr1:26618752-26621982	TRUE	FALSE	FALSE	GP5d	1	Yes	TSG, fusion	clear cell ovarian carcinoma, RCC, breast
ARID1A	+	chr1:26696015-26782104	LoVo.enhancer.intergenic.46	chr1:26691917-26694738	enhancer.intergenic.merged.432	chr1:26691891-26695611	TRUE	TRUE	TRUE	LoVo	1	Yes	TSG, fusion	clear cell ovarian carcinoma, RCC, breast
ARID1A	+	chr1:26696015-26782104	LoVo.enhancer.intergenic.45	chr1:26620114-26621980	enhancer.intergenic.merged.428	chr1:26618752-26621982	TRUE	FALSE	FALSE	LoVo	1	Yes	TSG, fusion	clear cell ovarian carcinoma, RCC, breast
ARID1A	+	chr1:26696015-26782104	HCT116.enhancer.intergenic.97	chr1:26692100-26694594	enhancer.intergenic.merged.432	chr1:26691891-26695611	TRUE	TRUE	TRUE	HCT116	1	Yes	TSG, fusion	clear cell ovarian carcinoma, RCC, breast
ARID1A	+	chr1:26696015-26782104	HCT116.enhancer.intergenic.95	chr1:26620383-26621979	enhancer.intergenic.merged.428	chr1:26618752-26621982	TRUE	FALSE	FALSE	HCT116	1	Yes	TSG, fusion	clear cell ovarian carcinoma, RCC, breast
ARID1A	+	chr1:26696015-26782104	HCT116.enhancer.intergenic.96	chr1:26635677-26637196	enhancer.intergenic.merged.429	chr1:26635290-26637661	TRUE	FALSE	FALSE	HCT116	1	Yes	TSG, fusion	clear cell ovarian carcinoma, RCC, breast
ARID1A	+	chr1:26696015-26782104	SKUT1.enhancer.intergenic.75	chr1:26618752-26621960	enhancer.intergenic.merged.428	chr1:26618752-26621982	TRUE	FALSE	FALSE	SKUT1	1	Yes	TSG, fusion	clear cell ovarian carcinoma, RCC, breast
ARID1A	+	chr1:26696015-26782104	SKUT1.enhancer.intergenic.76	chr1:26687522-26688636	enhancer.intergenic.merged.431	chr1:26687522-26688636	TRUE	FALSE	FALSE	SKUT1	1	Yes	TSG, fusion	clear cell ovarian carcinoma, RCC, breast
ARID1A	+	chr1:26696015-26782104	SKUT1.enhancer.antisense.48	chr1:26697655-26698904	enhancer.antisense.merged.1640	chr1:26697614-26698999	TRUE	FALSE	FALSE	SKUT1	1	Yes	TSG, fusion	clear cell ovarian carcinoma, RCC, breast
ARID1A	+	chr1:26696015-26782104	PC3.enhancer.intergenic.108	chr1:26691925-26695554	enhancer.intergenic.merged.432	chr1:26691891-26695611	TRUE	TRUE	TRUE	PC3	1	Yes	TSG, fusion	clear cell ovarian carcinoma, RCC, breast
ARID1A	+	chr1:26696015-26782104	PC3.enhancer.intergenic.107	chr1:26620251-26621978	enhancer.intergenic.merged.428	chr1:26618752-26621982	TRUE	FALSE	FALSE	PC3	1	Yes	TSG, fusion	clear cell ovarian carcinoma, RCC, breast
ARID1A	+	chr1:26696015-26782104	DU145.enhancer.intergenic.58	chr1:26692077-26695067	enhancer.intergenic.merged.432	chr1:26691891-26695611	TRUE	TRUE	TRUE	DU145	1	Yes	TSG, fusion	clear cell ovarian carcinoma, RCC, breast
ARID1A	+	chr1:26696015-26782104	DU145.enhancer.intergenic.57	chr1:26620562-26621979	enhancer.intergenic.merged.428	chr1:26618752-26621982	TRUE	FALSE	FALSE	DU145	1	Yes	TSG, fusion	clear cell ovarian carcinoma, RCC, breast
ARID1A	+	chr1:26696015-26782104	MDA.enhancer.intergenic.99	chr1:26691891-26694482	enhancer.intergenic.merged.432	chr1:26691891-26695611	TRUE	TRUE	TRUE	MDA	1	Yes	TSG, fusion	clear cell ovarian carcinoma, RCC, breast
ARID1A	+	chr1:26696015-26782104	MDA.enhancer.intergenic.98	chr1:26620130-26621960	enhancer.intergenic.merged.428	chr1:26618752-26621982	TRUE	FALSE	FALSE	MDA	1	Yes	TSG, fusion	clear cell ovarian carcinoma, RCC, breast
ARID1A	+	chr1:26696015-26782104	MDA.enhancer.antisense.36	chr1:26697637-26698886	enhancer.antisense.merged.1640	chr1:26697614-26698999	TRUE	FALSE	FALSE	MDA	1	Yes	TSG, fusion	clear cell ovarian carcinoma, RCC, breast
ARID1A	+	chr1:26696015-26782104	BT20.enhancer.intergenic.106	chr1:26619123-26621980	enhancer.intergenic.merged.428	chr1:26618752-26621982	TRUE	FALSE	FALSE	BT20	1	Yes	TSG, fusion	clear cell ovarian carcinoma, RCC, breast
ARID1A	+	chr1:26696015-26782104	769P.enhancer.intergenic.59	chr1:26691933-26694767	enhancer.intergenic.merged.432	chr1:26691891-26695611	TRUE	TRUE	TRUE	769P	1	Yes	TSG, fusion	clear cell ovarian carcinoma, RCC, breast
ARID1A	+	chr1:26696015-26782104	769P.enhancer.intergenic.58	chr1:26620323-26621958	enhancer.intergenic.merged.428	chr1:26618752-26621982	TRUE	FALSE	FALSE	769P	1	Yes	TSG, fusion	clear cell ovarian carcinoma, RCC, breast
ARID1A	+	chr1:26696015-26782104	786O.enhancer.intergenic.93	chr1:26691926-26694482	enhancer.intergenic.merged.432	chr1:26691891-26695611	TRUE	TRUE	TRUE	786O	1	Yes	TSG, fusion	clear cell ovarian carcinoma, RCC, breast
ARID1A	+	chr1:26696015-26782104	786O.enhancer.intergenic.92	chr1:26620416-26621979	enhancer.intergenic.merged.428	chr1:26618752-26621982	TRUE	FALSE	FALSE	786O	1	Yes	TSG, fusion	clear cell ovarian carcinoma, RCC, breast
ARID1A	+	chr1:26696015-26782104	786O.enhancer.antisense.44	chr1:26697655-26698904	enhancer.antisense.merged.1640	chr1:26697614-26698999	TRUE	FALSE	FALSE	786O	1	Yes	TSG, fusion	clear cell ovarian carcinoma, RCC, breast
ARID1A	+	chr1:26696015-26782104	U118.enhancer.intergenic.85	chr1:26691898-26694595	enhancer.intergenic.merged.432	chr1:26691891-26695611	TRUE	TRUE	TRUE	U118	1	Yes	TSG, fusion	clear cell ovarian carcinoma, RCC, breast
ARID1A	+	chr1:26696015-26782104	U118.enhancer.intergenic.84	chr1:26620027-26621968	enhancer.intergenic.merged.428	chr1:26618752-26621982	TRUE	FALSE	FALSE	U118	1	Yes	TSG, fusion	clear cell ovarian carcinoma, RCC, breast
ARID1A	+	chr1:26696015-26782104	U118.enhancer.antisense.45	chr1:26697614-26698863	enhancer.antisense.merged.1640	chr1:26697614-26698999	TRUE	FALSE	FALSE	U118	1	Yes	TSG, fusion	clear cell ovarian carcinoma, RCC, breast
ARID1A	+	chr1:26696015-26782104	M059J.enhancer.intergenic.96	chr1:26691972-26694590	enhancer.intergenic.merged.432	chr1:26691891-26695611	TRUE	TRUE	TRUE	M059J	1	Yes	TSG, fusion	clear cell ovarian carcinoma, RCC, breast
ARID1A	+	chr1:26696015-26782104	M059J.enhancer.intergenic.95	chr1:26620007-26621978	enhancer.intergenic.merged.428	chr1:26618752-26621982	TRUE	FALSE	FALSE	M059J	1	Yes	TSG, fusion	clear cell ovarian carcinoma, RCC, breast
ARID1A	+	chr1:26696015-26782104	M059J.enhancer.antisense.51	chr1:26697666-26698915	enhancer.antisense.merged.1640	chr1:26697614-26698999	TRUE	FALSE	FALSE	M059J	1	Yes	TSG, fusion	clear cell ovarian carcinoma, RCC, breast
ARID1A	+	chr1:26696015-26782104	M059J.enhancer.antisense.52	chr1:26731046-26732295	enhancer.antisense.merged.1642	chr1:26730902-26732295	TRUE	FALSE	FALSE	M059J	1	Yes	TSG, fusion	clear cell ovarian carcinoma, RCC, breast
ARID1B	+	chr6:156777855-157210779	K562.enhancer.antisense.2211	chr6:156779955-156781204	enhancer.antisense.merged.12084	chr6:156779853-156781328	TRUE	FALSE	FALSE	K562	1		TSG	breast, hepatocellular carcinoma, clear cell ovarian carcinoma
ARID1B	+	chr6:156777855-157210779	K562.enhancer.antisense.2212	chr6:157021616-157022865	enhancer.antisense.merged.12091	chr6:157021584-157022869	TRUE	FALSE	FALSE	K562	1		TSG	breast, hepatocellular carcinoma, clear cell ovarian carcinoma
ARID1B	+	chr6:156777855-157210779	Jurkat.enhancer.intergenic.807	chr6:156686836-156688115	enhancer.intergenic.merged.11210	chr6:156685809-156688178	TRUE	FALSE	FALSE	Jurkat	1		TSG	breast, hepatocellular carcinoma, clear cell ovarian carcinoma
ARID1B	+	chr6:156777855-157210779	GP5d.enhancer.intergenic.1492	chr6:156686884-156688099	enhancer.intergenic.merged.11210	chr6:156685809-156688178	TRUE	FALSE	FALSE	GP5d	1		TSG	breast, hepatocellular carcinoma, clear cell ovarian carcinoma
ARID1B	+	chr6:156777855-157210779	GP5d.enhancer.intergenic.1493	chr6:156719554-156721653	enhancer.intergenic.merged.11211	chr6:156719467-156721653	TRUE	FALSE	FALSE	GP5d	1		TSG	breast, hepatocellular carcinoma, clear cell ovarian carcinoma
ARID1B	+	chr6:156777855-157210779	GP5d.enhancer.antisense.1381	chr6:157021615-157022864	enhancer.antisense.merged.12091	chr6:157021584-157022869	TRUE	FALSE	FALSE	GP5d	1		TSG	breast, hepatocellular carcinoma, clear cell ovarian carcinoma
ARID1B	+	chr6:156777855-157210779	LoVo.enhancer.intergenic.941	chr6:156686879-156687971	enhancer.intergenic.merged.11210	chr6:156685809-156688178	TRUE	FALSE	FALSE	LoVo	1		TSG	breast, hepatocellular carcinoma, clear cell ovarian carcinoma
ARID1B	+	chr6:156777855-157210779	LoVo.enhancer.intergenic.942	chr6:156719467-156720739	enhancer.intergenic.merged.11211	chr6:156719467-156721653	TRUE	FALSE	FALSE	LoVo	1		TSG	breast, hepatocellular carcinoma, clear cell ovarian carcinoma
ARID1B	+	chr6:156777855-157210779	LoVo.enhancer.antisense.1036	chr6:156780079-156781328	enhancer.antisense.merged.12084	chr6:156779853-156781328	TRUE	FALSE	FALSE	LoVo	1		TSG	breast, hepatocellular carcinoma, clear cell ovarian carcinoma
ARID1B	+	chr6:156777855-157210779	LoVo.enhancer.antisense.1037	chr6:157021619-157022868	enhancer.antisense.merged.12091	chr6:157021584-157022869	TRUE	FALSE	FALSE	LoVo	1		TSG	breast, hepatocellular carcinoma, clear cell ovarian carcinoma
ARID1B	+	chr6:156777855-157210779	HCT116.enhancer.intergenic.1545	chr6:156719501-156720778	enhancer.intergenic.merged.11211	chr6:156719467-156721653	TRUE	FALSE	FALSE	HCT116	1		TSG	breast, hepatocellular carcinoma, clear cell ovarian carcinoma
ARID1B	+	chr6:156777855-157210779	HCT116.enhancer.antisense.1884	chr6:157021595-157022844	enhancer.antisense.merged.12091	chr6:157021584-157022869	TRUE	FALSE	FALSE	HCT116	1		TSG	breast, hepatocellular carcinoma, clear cell ovarian carcinoma
ARID1B	+	chr6:156777855-157210779	SKUT1.enhancer.intergenic.1621	chr6:156685809-156687837	enhancer.intergenic.merged.11210	chr6:156685809-156688178	TRUE	FALSE	FALSE	SKUT1	1		TSG	breast, hepatocellular carcinoma, clear cell ovarian carcinoma
ARID1B	+	chr6:156777855-157210779	SKUT1.enhancer.antisense.1582	chr6:156975840-156977089	enhancer.antisense.merged.12089	chr6:156975840-156977368	TRUE	FALSE	FALSE	SKUT1	1		TSG	breast, hepatocellular carcinoma, clear cell ovarian carcinoma
ARID1B	+	chr6:156777855-157210779	SKUT1.enhancer.antisense.1583	chr6:157021618-157022867	enhancer.antisense.merged.12091	chr6:157021584-157022869	TRUE	FALSE	FALSE	SKUT1	1		TSG	breast, hepatocellular carcinoma, clear cell ovarian carcinoma
ARID1B	+	chr6:156777855-157210779	PC3.enhancer.intergenic.1790	chr6:156686844-156688106	enhancer.intergenic.merged.11210	chr6:156685809-156688178	TRUE	FALSE	FALSE	PC3	1		TSG	breast, hepatocellular carcinoma, clear cell ovarian carcinoma
ARID1B	+	chr6:156777855-157210779	PC3.enhancer.antisense.1747	chr6:156779965-156781214	enhancer.antisense.merged.12084	chr6:156779853-156781328	TRUE	FALSE	FALSE	PC3	1		TSG	breast, hepatocellular carcinoma, clear cell ovarian carcinoma
ARID1B	+	chr6:156777855-157210779	PC3.enhancer.antisense.1748	chr6:156993833-156995082	enhancer.antisense.merged.12090	chr6:156993833-156995082	TRUE	FALSE	FALSE	PC3	1		TSG	breast, hepatocellular carcinoma, clear cell ovarian carcinoma
ARID1B	+	chr6:156777855-157210779	PC3.enhancer.antisense.1749	chr6:157021616-157022865	enhancer.antisense.merged.12091	chr6:157021584-157022869	TRUE	FALSE	FALSE	PC3	1		TSG	breast, hepatocellular carcinoma, clear cell ovarian carcinoma
ARID1B	+	chr6:156777855-157210779	DU145.enhancer.intergenic.758	chr6:156686804-156688171	enhancer.intergenic.merged.11210	chr6:156685809-156688178	TRUE	FALSE	FALSE	DU145	1		TSG	breast, hepatocellular carcinoma, clear cell ovarian carcinoma
ARID1B	+	chr6:156777855-157210779	DU145.enhancer.antisense.831	chr6:157021584-157022833	enhancer.antisense.merged.12091	chr6:157021584-157022869	TRUE	FALSE	FALSE	DU145	1		TSG	breast, hepatocellular carcinoma, clear cell ovarian carcinoma
ARID1B	+	chr6:156777855-157210779	MDA.enhancer.intergenic.2018	chr6:156686133-156687747	enhancer.intergenic.merged.11210	chr6:156685809-156688178	TRUE	FALSE	FALSE	MDA	1		TSG	breast, hepatocellular carcinoma, clear cell ovarian carcinoma
ARID1B	+	chr6:156777855-157210779	MDA.enhancer.intergenic.2019	chr6:156719536-156720701	enhancer.intergenic.merged.11211	chr6:156719467-156721653	TRUE	FALSE	FALSE	MDA	1		TSG	breast, hepatocellular carcinoma, clear cell ovarian carcinoma
ARID1B	+	chr6:156777855-157210779	MDA.enhancer.antisense.2008	chr6:156886089-156887338	enhancer.antisense.merged.12087	chr6:156886089-156887338	TRUE	FALSE	FALSE	MDA	1		TSG	breast, hepatocellular carcinoma, clear cell ovarian carcinoma
ARID1B	+	chr6:156777855-157210779	MDA.enhancer.antisense.2009	chr6:157021613-157022862	enhancer.antisense.merged.12091	chr6:157021584-157022869	TRUE	FALSE	FALSE	MDA	1		TSG	breast, hepatocellular carcinoma, clear cell ovarian carcinoma
ARID1B	+	chr6:156777855-157210779	BT20.enhancer.intergenic.1865	chr6:156686122-156687838	enhancer.intergenic.merged.11210	chr6:156685809-156688178	TRUE	FALSE	FALSE	BT20	1		TSG	breast, hepatocellular carcinoma, clear cell ovarian carcinoma
ARID1B	+	chr6:156777855-157210779	BT20.enhancer.antisense.2158	chr6:156756514-156757763	enhancer.antisense.merged.12083	chr6:156756514-156757763	TRUE	FALSE	FALSE	BT20	1		TSG	breast, hepatocellular carcinoma, clear cell ovarian carcinoma
ARID1B	+	chr6:156777855-157210779	BT20.enhancer.antisense.2159	chr6:157021620-157022869	enhancer.antisense.merged.12091	chr6:157021584-157022869	TRUE	FALSE	FALSE	BT20	1		TSG	breast, hepatocellular carcinoma, clear cell ovarian carcinoma
ARID1B	+	chr6:156777855-157210779	769P.enhancer.intergenic.1530	chr6:156686101-156687301	enhancer.intergenic.merged.11210	chr6:156685809-156688178	TRUE	FALSE	FALSE	769P	1		TSG	breast, hepatocellular carcinoma, clear cell ovarian carcinoma
ARID1B	+	chr6:156777855-157210779	769P.enhancer.antisense.2990	chr6:156779853-156781102	enhancer.antisense.merged.12084	chr6:156779853-156781328	TRUE	FALSE	FALSE	769P	1		TSG	breast, hepatocellular carcinoma, clear cell ovarian carcinoma
ARID1B	+	chr6:156777855-157210779	769P.enhancer.antisense.2991	chr6:156882702-156883951	enhancer.antisense.merged.12086	chr6:156882702-156883951	TRUE	FALSE	FALSE	769P	1		TSG	breast, hepatocellular carcinoma, clear cell ovarian carcinoma
ARID1B	+	chr6:156777855-157210779	769P.enhancer.antisense.2992	chr6:156976119-156977368	enhancer.antisense.merged.12089	chr6:156975840-156977368	TRUE	FALSE	FALSE	769P	1		TSG	breast, hepatocellular carcinoma, clear cell ovarian carcinoma
ARID1B	+	chr6:156777855-157210779	769P.enhancer.antisense.2993	chr6:157021584-157022833	enhancer.antisense.merged.12091	chr6:157021584-157022869	TRUE	FALSE	FALSE	769P	1		TSG	breast, hepatocellular carcinoma, clear cell ovarian carcinoma
ARID1B	+	chr6:156777855-157210779	786O.enhancer.intergenic.1428	chr6:156686836-156688178	enhancer.intergenic.merged.11210	chr6:156685809-156688178	TRUE	FALSE	FALSE	786O	1		TSG	breast, hepatocellular carcinoma, clear cell ovarian carcinoma
ARID1B	+	chr6:156777855-157210779	786O.enhancer.antisense.1595	chr6:156840177-156841426	enhancer.antisense.merged.12085	chr6:156840177-156841426	TRUE	FALSE	FALSE	786O	1		TSG	breast, hepatocellular carcinoma, clear cell ovarian carcinoma
ARID1B	+	chr6:156777855-157210779	786O.enhancer.antisense.1596	chr6:157021606-157022855	enhancer.antisense.merged.12091	chr6:157021584-157022869	TRUE	FALSE	FALSE	786O	1		TSG	breast, hepatocellular carcinoma, clear cell ovarian carcinoma
ARID1B	+	chr6:156777855-157210779	U118.enhancer.intergenic.2659	chr6:156686088-156687837	enhancer.intergenic.merged.11210	chr6:156685809-156688178	TRUE	FALSE	FALSE	U118	1		TSG	breast, hepatocellular carcinoma, clear cell ovarian carcinoma
ARID1B	+	chr6:156777855-157210779	U118.enhancer.antisense.2440	chr6:156953096-156954345	enhancer.antisense.merged.12088	chr6:156953096-156954345	TRUE	FALSE	FALSE	U118	1		TSG	breast, hepatocellular carcinoma, clear cell ovarian carcinoma
ARID1B	+	chr6:156777855-157210779	U118.enhancer.antisense.2441	chr6:156976018-156977267	enhancer.antisense.merged.12089	chr6:156975840-156977368	TRUE	FALSE	FALSE	U118	1		TSG	breast, hepatocellular carcinoma, clear cell ovarian carcinoma
ARID1B	+	chr6:156777855-157210779	U118.enhancer.antisense.2442	chr6:157021616-157022865	enhancer.antisense.merged.12091	chr6:157021584-157022869	TRUE	FALSE	FALSE	U118	1		TSG	breast, hepatocellular carcinoma, clear cell ovarian carcinoma
ARID1B	+	chr6:156777855-157210779	M059J.enhancer.intergenic.1994	chr6:156422522-156423665	enhancer.intergenic.merged.11209	chr6:156422522-156423665	TRUE	FALSE	FALSE	M059J	1		TSG	breast, hepatocellular carcinoma, clear cell ovarian carcinoma
ARID1B	+	chr6:156777855-157210779	M059J.enhancer.intergenic.1995	chr6:156686151-156687873	enhancer.intergenic.merged.11210	chr6:156685809-156688178	TRUE	FALSE	FALSE	M059J	1		TSG	breast, hepatocellular carcinoma, clear cell ovarian carcinoma
ARID1B	+	chr6:156777855-157210779	M059J.enhancer.antisense.1742	chr6:157021599-157022848	enhancer.antisense.merged.12091	chr6:157021584-157022869	TRUE	FALSE	FALSE	M059J	1		TSG	breast, hepatocellular carcinoma, clear cell ovarian carcinoma
ARNT	-	chr1:150809713-150876599	K562.enhancer.intergenic.185	chr1:150975464-150977897	enhancer.intergenic.merged.1492	chr1:150975453-150978528	FALSE	FALSE	TRUE	K562	1	Yes	oncogene, TSG, fusion	AML
ARNT	-	chr1:150809713-150876599	K562.enhancer.antisense.2919	chr1:150852237-150853486	enhancer.antisense.merged.847	chr1:150852237-150853486	TRUE	FALSE	FALSE	K562	1	Yes	oncogene, TSG, fusion	AML
ARNT	-	chr1:150809713-150876599	GP5d.enhancer.intergenic.203	chr1:150976782-150977932	enhancer.intergenic.merged.1492	chr1:150975453-150978528	FALSE	FALSE	TRUE	GP5d	1	Yes	oncogene, TSG, fusion	AML
ARNT	-	chr1:150809713-150876599	LoVo.enhancer.antisense.1351	chr1:150560904-150562153	enhancer.antisense.merged.834	chr1:150560594-150562153	FALSE	FALSE	TRUE	LoVo	1	Yes	oncogene, TSG, fusion	AML
ARNT	-	chr1:150809713-150876599	HCT116.enhancer.intergenic.244	chr1:150975897-150977914	enhancer.intergenic.merged.1492	chr1:150975453-150978528	FALSE	FALSE	TRUE	HCT116	1	Yes	oncogene, TSG, fusion	AML
ARNT	-	chr1:150809713-150876599	HCT116.enhancer.antisense.2390	chr1:150560594-150561843	enhancer.antisense.merged.834	chr1:150560594-150562153	FALSE	FALSE	TRUE	HCT116	1	Yes	oncogene, TSG, fusion	AML
ARNT	-	chr1:150809713-150876599	PC3.enhancer.intergenic.264	chr1:150975453-150977914	enhancer.intergenic.merged.1492	chr1:150975453-150978528	FALSE	FALSE	TRUE	PC3	1	Yes	oncogene, TSG, fusion	AML
ARNT	-	chr1:150809713-150876599	PC3.enhancer.antisense.2252	chr1:150560845-150562094	enhancer.antisense.merged.834	chr1:150560594-150562153	FALSE	FALSE	TRUE	PC3	1	Yes	oncogene, TSG, fusion	AML
ARNT	-	chr1:150809713-150876599	DU145.enhancer.intergenic.129	chr1:150975461-150977914	enhancer.intergenic.merged.1492	chr1:150975453-150978528	FALSE	FALSE	TRUE	DU145	1	Yes	oncogene, TSG, fusion	AML
ARNT	-	chr1:150809713-150876599	DU145.enhancer.antisense.1069	chr1:150611003-150612252	enhancer.antisense.merged.839	chr1:150611003-150612289	FALSE	FALSE	TRUE	DU145	1	Yes	oncogene, TSG, fusion	AML
ARNT	-	chr1:150809713-150876599	MDA.enhancer.intergenic.333	chr1:150976914-150978158	enhancer.intergenic.merged.1492	chr1:150975453-150978528	FALSE	FALSE	TRUE	MDA	1	Yes	oncogene, TSG, fusion	AML
ARNT	-	chr1:150809713-150876599	MDA.enhancer.antisense.2591	chr1:150611003-150612252	enhancer.antisense.merged.839	chr1:150611003-150612289	FALSE	FALSE	TRUE	MDA	1	Yes	oncogene, TSG, fusion	AML
ARNT	-	chr1:150809713-150876599	769P.enhancer.intergenic.212	chr1:150630086-150631372	enhancer.intergenic.merged.1490	chr1:150630086-150631372	FALSE	FALSE	TRUE	769P	1	Yes	oncogene, TSG, fusion	AML
ARNT	-	chr1:150809713-150876599	769P.enhancer.intergenic.213	chr1:150976914-150978149	enhancer.intergenic.merged.1492	chr1:150975453-150978528	FALSE	FALSE	TRUE	769P	1	Yes	oncogene, TSG, fusion	AML
ARNT	-	chr1:150809713-150876599	786O.enhancer.intergenic.244	chr1:150976914-150978161	enhancer.intergenic.merged.1492	chr1:150975453-150978528	FALSE	FALSE	TRUE	786O	1	Yes	oncogene, TSG, fusion	AML
ARNT	-	chr1:150809713-150876599	U118.enhancer.intergenic.309	chr1:150552876-150554116	enhancer.intergenic.merged.1486	chr1:150552876-150554116	FALSE	FALSE	TRUE	U118	1	Yes	oncogene, TSG, fusion	AML
ARNT	-	chr1:150809713-150876599	U118.enhancer.intergenic.312	chr1:150975825-150978528	enhancer.intergenic.merged.1492	chr1:150975453-150978528	FALSE	FALSE	TRUE	U118	1	Yes	oncogene, TSG, fusion	AML
ARNT	-	chr1:150809713-150876599	U118.enhancer.antisense.3178	chr1:150560785-150562034	enhancer.antisense.merged.834	chr1:150560594-150562153	FALSE	FALSE	TRUE	U118	1	Yes	oncogene, TSG, fusion	AML
ARNT	-	chr1:150809713-150876599	U118.enhancer.antisense.3180	chr1:150611029-150612278	enhancer.antisense.merged.839	chr1:150611003-150612289	FALSE	FALSE	TRUE	U118	1	Yes	oncogene, TSG, fusion	AML
ARNT	-	chr1:150809713-150876599	M059J.enhancer.intergenic.245	chr1:150976136-150977914	enhancer.intergenic.merged.1492	chr1:150975453-150978528	FALSE	FALSE	TRUE	M059J	1	Yes	oncogene, TSG, fusion	AML
ARNT	-	chr1:150809713-150876599	M059J.enhancer.antisense.2292	chr1:150611040-150612289	enhancer.antisense.merged.839	chr1:150611003-150612289	FALSE	FALSE	TRUE	M059J	1	Yes	oncogene, TSG, fusion	AML
ASPSCR1	+	chr17:81977629-82017406	LoVo.enhancer.intergenic.2133	chr17:81512853-81519950	enhancer.intergenic.merged.23376	chr17:81512647-81519950	FALSE	FALSE	TRUE	LoVo	1	Yes	fusion	alveolar soft part sarcoma
ASPSCR1	+	chr17:81977629-82017406	DU145.enhancer.intergenic.1658	chr17:81512660-81515350	enhancer.intergenic.merged.23376	chr17:81512647-81519950	FALSE	FALSE	TRUE	DU145	1	Yes	fusion	alveolar soft part sarcoma
ASPSCR1	+	chr17:81977629-82017406	MDA.enhancer.intergenic.4033	chr17:81514465-81515864	enhancer.intergenic.merged.23376	chr17:81512647-81519950	FALSE	FALSE	TRUE	MDA	1	Yes	fusion	alveolar soft part sarcoma
ASPSCR1	+	chr17:81977629-82017406	BT20.enhancer.intergenic.3978	chr17:82111501-82112764	enhancer.intergenic.merged.23384	chr17:82111501-82112764	FALSE	FALSE	TRUE	BT20	1	Yes	fusion	alveolar soft part sarcoma
ASPSCR1	+	chr17:81977629-82017406	BT20.enhancer.intergenic.3979	chr17:82123445-82124796	enhancer.intergenic.merged.23385	chr17:82123445-82124796	FALSE	FALSE	TRUE	BT20	1	Yes	fusion	alveolar soft part sarcoma
ASPSCR1	+	chr17:81977629-82017406	BT20.enhancer.intergenic.3980	chr17:82146208-82150094	enhancer.intergenic.merged.23386	chr17:82146208-82150094	FALSE	FALSE	TRUE	BT20	1	Yes	fusion	alveolar soft part sarcoma
ASPSCR1	+	chr17:81977629-82017406	769P.enhancer.intergenic.3300	chr17:81512686-81516957	enhancer.intergenic.merged.23376	chr17:81512647-81519950	FALSE	FALSE	TRUE	769P	1	Yes	fusion	alveolar soft part sarcoma
ASPSCR1	+	chr17:81977629-82017406	769P.enhancer.intergenic.3301	chr17:81517356-81519818	enhancer.intergenic.merged.23376	chr17:81512647-81519950	FALSE	FALSE	TRUE	769P	1	Yes	fusion	alveolar soft part sarcoma
ASPSCR1	+	chr17:81977629-82017406	U118.enhancer.intergenic.5581	chr17:81512996-81515864	enhancer.intergenic.merged.23376	chr17:81512647-81519950	FALSE	FALSE	TRUE	U118	1	Yes	fusion	alveolar soft part sarcoma
ASPSCR1	+	chr17:81977629-82017406	M059J.enhancer.intergenic.4109	chr17:81512647-81515863	enhancer.intergenic.merged.23376	chr17:81512647-81519950	FALSE	FALSE	TRUE	M059J	1	Yes	fusion	alveolar soft part sarcoma
ASXL1	+	chr20:32358344-32439319	K562.enhancer.antisense.1590	chr20:32325455-32326704	enhancer.antisense.merged.29045	chr20:32325455-32326751	TRUE	FALSE	FALSE	K562	1	Yes	TSG	MDS, CMML
ASXL1	+	chr20:32358344-32439319	LoVo.enhancer.intergenic.2307	chr20:32356439-32357997	enhancer.intergenic.merged.25072	chr20:32356439-32357997	TRUE	TRUE	TRUE	LoVo	1	Yes	TSG	MDS, CMML
ASXL1	+	chr20:32358344-32439319	LoVo.enhancer.intergenic.2306	chr20:32353942-32356047	enhancer.intergenic.merged.25071	chr20:32353942-32356047	TRUE	FALSE	FALSE	LoVo	1	Yes	TSG	MDS, CMML
ASXL1	+	chr20:32358344-32439319	HCT116.enhancer.antisense.1291	chr20:32325502-32326751	enhancer.antisense.merged.29045	chr20:32325455-32326751	TRUE	FALSE	FALSE	HCT116	1	Yes	TSG	MDS, CMML
ASXL1	+	chr20:32358344-32439319	MDA.enhancer.antisense.3685	chr20:32707260-32708509	enhancer.antisense.merged.28552	chr20:32707260-32708509	FALSE	TRUE	TRUE	MDA	1	Yes	TSG	MDS, CMML
ASXL1	+	chr20:32358344-32439319	MDA.enhancer.antisense.1382	chr20:32325502-32326751	enhancer.antisense.merged.29045	chr20:32325455-32326751	TRUE	FALSE	FALSE	MDA	1	Yes	TSG	MDS, CMML
ASXL1	+	chr20:32358344-32439319	769P.enhancer.intergenic.3495	chr20:32354118-32355936	enhancer.intergenic.merged.25071	chr20:32353942-32356047	TRUE	FALSE	FALSE	769P	1	Yes	TSG	MDS, CMML
ASXL1	+	chr20:32358344-32439319	769P.enhancer.antisense.2020	chr20:32325502-32326751	enhancer.antisense.merged.29045	chr20:32325455-32326751	TRUE	FALSE	FALSE	769P	1	Yes	TSG	MDS, CMML
ASXL1	+	chr20:32358344-32439319	769P.enhancer.antisense.2021	chr20:32388524-32389773	enhancer.antisense.merged.29047	chr20:32388524-32389773	TRUE	FALSE	FALSE	769P	1	Yes	TSG	MDS, CMML
ASXL1	+	chr20:32358344-32439319	769P.enhancer.antisense.2022	chr20:32415930-32417179	enhancer.antisense.merged.29048	chr20:32415930-32417179	TRUE	FALSE	FALSE	769P	1	Yes	TSG	MDS, CMML
ASXL1	+	chr20:32358344-32439319	786O.enhancer.antisense.1103	chr20:32325459-32326708	enhancer.antisense.merged.29045	chr20:32325455-32326751	TRUE	FALSE	FALSE	786O	1	Yes	TSG	MDS, CMML
ASXL1	+	chr20:32358344-32439319	U118.enhancer.antisense.1676	chr20:32325502-32326751	enhancer.antisense.merged.29045	chr20:32325455-32326751	TRUE	FALSE	FALSE	U118	1	Yes	TSG	MDS, CMML
ASXL1	+	chr20:32358344-32439319	U118.enhancer.antisense.4571	chr20:32474849-32476098	enhancer.antisense.merged.28541	chr20:32474839-32476098	TRUE	FALSE	FALSE	U118	1	Yes	TSG	MDS, CMML
ASXL1	+	chr20:32358344-32439319	M059J.enhancer.antisense.1184	chr20:32325502-32326751	enhancer.antisense.merged.29045	chr20:32325455-32326751	TRUE	FALSE	FALSE	M059J	1	Yes	TSG	MDS, CMML
ASXL1	+	chr20:32358344-32439319	M059J.enhancer.antisense.1185	chr20:32342102-32343351	enhancer.antisense.merged.29046	chr20:32342102-32343351	TRUE	FALSE	FALSE	M059J	1	Yes	TSG	MDS, CMML
ASXL2	-	chr2:25733753-25878487	MDA.enhancer.intergenic.613	chr2:25430867-25432717	enhancer.intergenic.merged.2813	chr2:25430867-25432717	TRUE	FALSE	FALSE	MDA	2		TSG	melanoma, CCRCC, AML
ASXL2	-	chr2:25733753-25878487	MDA.enhancer.intergenic.614	chr2:25499789-25501221	enhancer.intergenic.merged.2814	chr2:25499789-25501221	TRUE	FALSE	FALSE	MDA	2		TSG	melanoma, CCRCC, AML
ASXL2	-	chr2:25733753-25878487	769P.enhancer.intergenic.405	chr2:25425901-25427101	enhancer.intergenic.merged.2812	chr2:25425901-25427101	TRUE	FALSE	FALSE	769P	2		TSG	melanoma, CCRCC, AML
ASXL2	-	chr2:25733753-25878487	786O.enhancer.intergenic.410	chr2:25502788-25505109	enhancer.intergenic.merged.2815	chr2:25502788-25505109	TRUE	FALSE	FALSE	786O	2		TSG	melanoma, CCRCC, AML
ASXL2	-	chr2:25733753-25878487	U118.enhancer.antisense.4362	chr2:25591469-25592718	enhancer.antisense.merged.2957	chr2:25591469-25592718	TRUE	FALSE	FALSE	U118	2		TSG	melanoma, CCRCC, AML
ATF1	+	chr12:50764101-50821162	K562.enhancer.intergenic.2155	chr12:51221829-51230221	enhancer.intergenic.merged.18445	chr12:51217730-51230931	FALSE	FALSE	TRUE	K562	1	Yes	oncogene, fusion	malignant melanoma of soft parts, angiomatoid fibrous histiocytoma
ATF1	+	chr12:50764101-50821162	Jurkat.enhancer.intergenic.1281	chr12:51223301-51224501	enhancer.intergenic.merged.18445	chr12:51217730-51230931	FALSE	FALSE	TRUE	Jurkat	1	Yes	oncogene, fusion	malignant melanoma of soft parts, angiomatoid fibrous histiocytoma
ATF1	+	chr12:50764101-50821162	Jurkat.enhancer.intergenic.1282	chr12:51227417-51229853	enhancer.intergenic.merged.18445	chr12:51217730-51230931	FALSE	FALSE	TRUE	Jurkat	1	Yes	oncogene, fusion	malignant melanoma of soft parts, angiomatoid fibrous histiocytoma
ATF1	+	chr12:50764101-50821162	GP5d.enhancer.intergenic.2495	chr12:51217730-51220219	enhancer.intergenic.merged.18445	chr12:51217730-51230931	FALSE	FALSE	TRUE	GP5d	1	Yes	oncogene, fusion	malignant melanoma of soft parts, angiomatoid fibrous histiocytoma
ATF1	+	chr12:50764101-50821162	GP5d.enhancer.intergenic.2496	chr12:51221910-51223379	enhancer.intergenic.merged.18445	chr12:51217730-51230931	FALSE	FALSE	TRUE	GP5d	1	Yes	oncogene, fusion	malignant melanoma of soft parts, angiomatoid fibrous histiocytoma
ATF1	+	chr12:50764101-50821162	GP5d.enhancer.intergenic.2494	chr12:50760205-50763436	enhancer.intergenic.merged.18439	chr12:50760205-50763436	TRUE	FALSE	FALSE	GP5d	1	Yes	oncogene, fusion	malignant melanoma of soft parts, angiomatoid fibrous histiocytoma
ATF1	+	chr12:50764101-50821162	GP5d.enhancer.antisense.381	chr12:50653239-50654488	enhancer.antisense.merged.20945	chr12:50653239-50654488	TRUE	FALSE	FALSE	GP5d	1	Yes	oncogene, fusion	malignant melanoma of soft parts, angiomatoid fibrous histiocytoma
ATF1	+	chr12:50764101-50821162	GP5d.enhancer.antisense.382	chr12:50786290-50787539	enhancer.antisense.merged.20949	chr12:50786210-50787665	TRUE	FALSE	FALSE	GP5d	1	Yes	oncogene, fusion	malignant melanoma of soft parts, angiomatoid fibrous histiocytoma
ATF1	+	chr12:50764101-50821162	LoVo.enhancer.antisense.248	chr12:50748358-50749607	enhancer.antisense.merged.20947	chr12:50748358-50749607	TRUE	FALSE	FALSE	LoVo	1	Yes	oncogene, fusion	malignant melanoma of soft parts, angiomatoid fibrous histiocytoma
ATF1	+	chr12:50764101-50821162	LoVo.enhancer.antisense.249	chr12:50786268-50787517	enhancer.antisense.merged.20949	chr12:50786210-50787665	TRUE	FALSE	FALSE	LoVo	1	Yes	oncogene, fusion	malignant melanoma of soft parts, angiomatoid fibrous histiocytoma
ATF1	+	chr12:50764101-50821162	HCT116.enhancer.intergenic.2647	chr12:51217731-51229089	enhancer.intergenic.merged.18445	chr12:51217730-51230931	FALSE	FALSE	TRUE	HCT116	1	Yes	oncogene, fusion	malignant melanoma of soft parts, angiomatoid fibrous histiocytoma
ATF1	+	chr12:50764101-50821162	HCT116.enhancer.antisense.456	chr12:50786413-50787662	enhancer.antisense.merged.20949	chr12:50786210-50787665	TRUE	FALSE	FALSE	HCT116	1	Yes	oncogene, fusion	malignant melanoma of soft parts, angiomatoid fibrous histiocytoma
ATF1	+	chr12:50764101-50821162	SKUT1.enhancer.intergenic.2692	chr12:51218764-51220443	enhancer.intergenic.merged.18445	chr12:51217730-51230931	FALSE	FALSE	TRUE	SKUT1	1	Yes	oncogene, fusion	malignant melanoma of soft parts, angiomatoid fibrous histiocytoma
ATF1	+	chr12:50764101-50821162	PC3.enhancer.antisense.467	chr12:50786408-50787657	enhancer.antisense.merged.20949	chr12:50786210-50787665	TRUE	FALSE	FALSE	PC3	1	Yes	oncogene, fusion	malignant melanoma of soft parts, angiomatoid fibrous histiocytoma
ATF1	+	chr12:50764101-50821162	DU145.enhancer.intergenic.1269	chr12:51227414-51229845	enhancer.intergenic.merged.18445	chr12:51217730-51230931	FALSE	FALSE	TRUE	DU145	1	Yes	oncogene, fusion	malignant melanoma of soft parts, angiomatoid fibrous histiocytoma
ATF1	+	chr12:50764101-50821162	DU145.enhancer.antisense.235	chr12:50786408-50787657	enhancer.antisense.merged.20949	chr12:50786210-50787665	TRUE	FALSE	FALSE	DU145	1	Yes	oncogene, fusion	malignant melanoma of soft parts, angiomatoid fibrous histiocytoma
ATF1	+	chr12:50764101-50821162	MDA.enhancer.intergenic.3271	chr12:51217932-51219221	enhancer.intergenic.merged.18445	chr12:51217730-51230931	FALSE	FALSE	TRUE	MDA	1	Yes	oncogene, fusion	malignant melanoma of soft parts, angiomatoid fibrous histiocytoma
ATF1	+	chr12:50764101-50821162	MDA.enhancer.intergenic.3272	chr12:51222464-51223504	enhancer.intergenic.merged.18445	chr12:51217730-51230931	FALSE	FALSE	TRUE	MDA	1	Yes	oncogene, fusion	malignant melanoma of soft parts, angiomatoid fibrous histiocytoma
ATF1	+	chr12:50764101-50821162	MDA.enhancer.intergenic.3273	chr12:51224030-51226633	enhancer.intergenic.merged.18445	chr12:51217730-51230931	FALSE	FALSE	TRUE	MDA	1	Yes	oncogene, fusion	malignant melanoma of soft parts, angiomatoid fibrous histiocytoma
ATF1	+	chr12:50764101-50821162	MDA.enhancer.antisense.545	chr12:50786409-50787658	enhancer.antisense.merged.20949	chr12:50786210-50787665	TRUE	FALSE	FALSE	MDA	1	Yes	oncogene, fusion	malignant melanoma of soft parts, angiomatoid fibrous histiocytoma
ATF1	+	chr12:50764101-50821162	BT20.enhancer.intergenic.3015	chr12:50760293-50761532	enhancer.intergenic.merged.18439	chr12:50760205-50763436	TRUE	FALSE	FALSE	BT20	1	Yes	oncogene, fusion	malignant melanoma of soft parts, angiomatoid fibrous histiocytoma
ATF1	+	chr12:50764101-50821162	BT20.enhancer.antisense.575	chr12:50765260-50766509	enhancer.antisense.merged.20948	chr12:50765260-50766509	TRUE	FALSE	FALSE	BT20	1	Yes	oncogene, fusion	malignant melanoma of soft parts, angiomatoid fibrous histiocytoma
ATF1	+	chr12:50764101-50821162	BT20.enhancer.antisense.576	chr12:50786278-50787527	enhancer.antisense.merged.20949	chr12:50786210-50787665	TRUE	FALSE	FALSE	BT20	1	Yes	oncogene, fusion	malignant melanoma of soft parts, angiomatoid fibrous histiocytoma
ATF1	+	chr12:50764101-50821162	769P.enhancer.antisense.756	chr12:50746302-50747551	enhancer.antisense.merged.20946	chr12:50746302-50747551	TRUE	FALSE	FALSE	769P	1	Yes	oncogene, fusion	malignant melanoma of soft parts, angiomatoid fibrous histiocytoma
ATF1	+	chr12:50764101-50821162	786O.enhancer.intergenic.2459	chr12:51221827-51224169	enhancer.intergenic.merged.18445	chr12:51217730-51230931	FALSE	FALSE	TRUE	786O	1	Yes	oncogene, fusion	malignant melanoma of soft parts, angiomatoid fibrous histiocytoma
ATF1	+	chr12:50764101-50821162	U118.enhancer.intergenic.4411	chr12:51223293-51230931	enhancer.intergenic.merged.18445	chr12:51217730-51230931	FALSE	FALSE	TRUE	U118	1	Yes	oncogene, fusion	malignant melanoma of soft parts, angiomatoid fibrous histiocytoma
ATF1	+	chr12:50764101-50821162	U118.enhancer.intergenic.4406	chr12:50757762-50759441	enhancer.intergenic.merged.18438	chr12:50757762-50759977	TRUE	FALSE	FALSE	U118	1	Yes	oncogene, fusion	malignant melanoma of soft parts, angiomatoid fibrous histiocytoma
ATF1	+	chr12:50764101-50821162	U118.enhancer.antisense.618	chr12:50786210-50787459	enhancer.antisense.merged.20949	chr12:50786210-50787665	TRUE	FALSE	FALSE	U118	1	Yes	oncogene, fusion	malignant melanoma of soft parts, angiomatoid fibrous histiocytoma
ATF1	+	chr12:50764101-50821162	M059J.enhancer.intergenic.3312	chr12:51217730-51220085	enhancer.intergenic.merged.18445	chr12:51217730-51230931	FALSE	FALSE	TRUE	M059J	1	Yes	oncogene, fusion	malignant melanoma of soft parts, angiomatoid fibrous histiocytoma
ATF1	+	chr12:50764101-50821162	M059J.enhancer.intergenic.3313	chr12:51225568-51226948	enhancer.intergenic.merged.18445	chr12:51217730-51230931	FALSE	FALSE	TRUE	M059J	1	Yes	oncogene, fusion	malignant melanoma of soft parts, angiomatoid fibrous histiocytoma
ATF1	+	chr12:50764101-50821162	M059J.enhancer.intergenic.3311	chr12:50758019-50759977	enhancer.intergenic.merged.18438	chr12:50757762-50759977	TRUE	FALSE	FALSE	M059J	1	Yes	oncogene, fusion	malignant melanoma of soft parts, angiomatoid fibrous histiocytoma
ATF1	+	chr12:50764101-50821162	M059J.enhancer.antisense.465	chr12:50786416-50787665	enhancer.antisense.merged.20949	chr12:50786210-50787665	TRUE	FALSE	FALSE	M059J	1	Yes	oncogene, fusion	malignant melanoma of soft parts, angiomatoid fibrous histiocytoma
ATIC	+	chr2:215312059-215349764	K562.enhancer.intergenic.507	chr2:215310612-215311901	enhancer.intergenic.merged.4462	chr2:215310612-215311901	TRUE	FALSE	FALSE	K562	1	Yes	fusion	ALCL
ATIC	+	chr2:215312059-215349764	K562.enhancer.antisense.1530	chr2:215327702-215328951	enhancer.antisense.merged.4965	chr2:215327702-215328951	TRUE	FALSE	FALSE	K562	1	Yes	fusion	ALCL
ATIC	+	chr2:215312059-215349764	HCT116.enhancer.intergenic.601	chr2:215401560-215402837	enhancer.intergenic.merged.4463	chr2:215401560-215402837	TRUE	FALSE	FALSE	HCT116	1	Yes	fusion	ALCL
ATIC	+	chr2:215312059-215349764	HCT116.enhancer.intergenic.602	chr2:215413852-215414929	enhancer.intergenic.merged.4464	chr2:215413852-215414929	TRUE	FALSE	FALSE	HCT116	1	Yes	fusion	ALCL
ATIC	+	chr2:215312059-215349764	HCT116.enhancer.antisense.1225	chr2:215377068-215378317	enhancer.antisense.merged.4966	chr2:215377068-215378317	TRUE	FALSE	FALSE	HCT116	1	Yes	fusion	ALCL
ATIC	+	chr2:215312059-215349764	769P.enhancer.antisense.1874	chr2:215313589-215314838	enhancer.antisense.merged.4964	chr2:215313589-215314838	TRUE	FALSE	FALSE	769P	1	Yes	fusion	ALCL
ATIC	+	chr2:215312059-215349764	U118.enhancer.intergenic.999	chr2:215297325-215298500	enhancer.intergenic.merged.4461	chr2:215297325-215298500	TRUE	FALSE	FALSE	U118	1	Yes	fusion	ALCL
ATM	+	chr11:108222832-108369102	K562.enhancer.antisense.568	chr11:108225264-108226513	enhancer.antisense.merged.19580	chr11:108225264-108226513	TRUE	FALSE	FALSE	K562	1	Yes	TSG	T-PLL
ATM	+	chr11:108222832-108369102	LoVo.enhancer.antisense.191	chr11:108341702-108342951	enhancer.antisense.merged.19581	chr11:108341702-108342951	TRUE	FALSE	FALSE	LoVo	1	Yes	TSG	T-PLL
ATM	+	chr11:108222832-108369102	786O.enhancer.antisense.372	chr11:108370380-108371629	enhancer.antisense.merged.19583	chr11:108370380-108371629	TRUE	FALSE	FALSE	786O	1	Yes	TSG	T-PLL
ATP1A1	+	chr1:116373244-116404774	K562.enhancer.intergenic.156	chr1:116415436-116416986	enhancer.intergenic.merged.1368	chr1:116415372-116417972	TRUE	TRUE	TRUE	K562	1	Yes	oncogene, TSG	adrenal aldosterone producing adenoma
ATP1A1	+	chr1:116373244-116404774	K562.enhancer.intergenic.157	chr1:116418004-116419072	enhancer.intergenic.merged.1369	chr1:116417984-116419423	TRUE	TRUE	TRUE	K562	1	Yes	oncogene, TSG	adrenal aldosterone producing adenoma
ATP1A1	+	chr1:116373244-116404774	K562.enhancer.antisense.183	chr1:116418073-116419322	enhancer.antisense.merged.2197	chr1:116418031-116420517	TRUE	TRUE	TRUE	K562	1	Yes	oncogene, TSG	adrenal aldosterone producing adenoma
ATP1A1	+	chr1:116373244-116404774	K562.enhancer.antisense.181	chr1:116402341-116403590	enhancer.antisense.merged.2195	chr1:116402341-116403590	TRUE	FALSE	FALSE	K562	1	Yes	oncogene, TSG	adrenal aldosterone producing adenoma
ATP1A1	+	chr1:116373244-116404774	K562.enhancer.antisense.182	chr1:116404589-116405838	enhancer.antisense.merged.2196	chr1:116404589-116405838	TRUE	FALSE	FALSE	K562	1	Yes	oncogene, TSG	adrenal aldosterone producing adenoma
ATP1A1	+	chr1:116373244-116404774	Jurkat.enhancer.intergenic.101	chr1:116168002-116169056	enhancer.intergenic.merged.1359	chr1:116167852-116169720	TRUE	TRUE	TRUE	Jurkat	1	Yes	oncogene, TSG	adrenal aldosterone producing adenoma
ATP1A1	+	chr1:116373244-116404774	Jurkat.enhancer.intergenic.103	chr1:116415731-116417061	enhancer.intergenic.merged.1368	chr1:116415372-116417972	TRUE	TRUE	TRUE	Jurkat	1	Yes	oncogene, TSG	adrenal aldosterone producing adenoma
ATP1A1	+	chr1:116373244-116404774	Jurkat.enhancer.intergenic.104	chr1:116418039-116419057	enhancer.intergenic.merged.1369	chr1:116417984-116419423	TRUE	TRUE	TRUE	Jurkat	1	Yes	oncogene, TSG	adrenal aldosterone producing adenoma
ATP1A1	+	chr1:116373244-116404774	Jurkat.enhancer.antisense.56	chr1:116418058-116419307	enhancer.antisense.merged.2197	chr1:116418031-116420517	TRUE	TRUE	TRUE	Jurkat	1	Yes	oncogene, TSG	adrenal aldosterone producing adenoma
ATP1A1	+	chr1:116373244-116404774	Jurkat.enhancer.intergenic.102	chr1:116325301-116326696	enhancer.intergenic.merged.1366	chr1:116325301-116326696	TRUE	FALSE	FALSE	Jurkat	1	Yes	oncogene, TSG	adrenal aldosterone producing adenoma
ATP1A1	+	chr1:116373244-116404774	GP5d.enhancer.intergenic.183	chr1:116167852-116169079	enhancer.intergenic.merged.1359	chr1:116167852-116169720	FALSE	TRUE	TRUE	GP5d	1	Yes	oncogene, TSG	adrenal aldosterone producing adenoma
ATP1A1	+	chr1:116373244-116404774	GP5d.enhancer.intergenic.184	chr1:116178405-116179601	enhancer.intergenic.merged.1360	chr1:116178405-116179601	TRUE	TRUE	TRUE	GP5d	1	Yes	oncogene, TSG	adrenal aldosterone producing adenoma
ATP1A1	+	chr1:116373244-116404774	GP5d.enhancer.intergenic.185	chr1:116251197-116253109	enhancer.intergenic.merged.1362	chr1:116251197-116253109	TRUE	TRUE	TRUE	GP5d	1	Yes	oncogene, TSG	adrenal aldosterone producing adenoma
ATP1A1	+	chr1:116373244-116404774	GP5d.enhancer.intergenic.186	chr1:116254752-116257604	enhancer.intergenic.merged.1363	chr1:116254752-116257604	TRUE	TRUE	TRUE	GP5d	1	Yes	oncogene, TSG	adrenal aldosterone producing adenoma
ATP1A1	+	chr1:116373244-116404774	GP5d.enhancer.intergenic.187	chr1:116418030-116419318	enhancer.intergenic.merged.1369	chr1:116417984-116419423	TRUE	TRUE	TRUE	GP5d	1	Yes	oncogene, TSG	adrenal aldosterone producing adenoma
ATP1A1	+	chr1:116373244-116404774	GP5d.enhancer.antisense.84	chr1:116418031-116419280	enhancer.antisense.merged.2197	chr1:116418031-116420517	TRUE	TRUE	TRUE	GP5d	1	Yes	oncogene, TSG	adrenal aldosterone producing adenoma
ATP1A1	+	chr1:116373244-116404774	LoVo.enhancer.intergenic.125	chr1:116418076-116419353	enhancer.intergenic.merged.1369	chr1:116417984-116419423	TRUE	TRUE	TRUE	LoVo	1	Yes	oncogene, TSG	adrenal aldosterone producing adenoma
ATP1A1	+	chr1:116373244-116404774	LoVo.enhancer.antisense.50	chr1:116418077-116419326	enhancer.antisense.merged.2197	chr1:116418031-116420517	TRUE	TRUE	TRUE	LoVo	1	Yes	oncogene, TSG	adrenal aldosterone producing adenoma
ATP1A1	+	chr1:116373244-116404774	LoVo.enhancer.antisense.49	chr1:116387969-116389218	enhancer.antisense.merged.2192	chr1:116387969-116389218	TRUE	FALSE	FALSE	LoVo	1	Yes	oncogene, TSG	adrenal aldosterone producing adenoma
ATP1A1	+	chr1:116373244-116404774	HCT116.enhancer.intergenic.230	chr1:116418040-116419063	enhancer.intergenic.merged.1369	chr1:116417984-116419423	TRUE	TRUE	TRUE	HCT116	1	Yes	oncogene, TSG	adrenal aldosterone producing adenoma
ATP1A1	+	chr1:116373244-116404774	HCT116.enhancer.antisense.129	chr1:116418064-116419313	enhancer.antisense.merged.2197	chr1:116418031-116420517	TRUE	TRUE	TRUE	HCT116	1	Yes	oncogene, TSG	adrenal aldosterone producing adenoma
ATP1A1	+	chr1:116373244-116404774	HCT116.enhancer.antisense.2382	chr1:116488784-116490033	enhancer.antisense.merged.781	chr1:116487710-116490033	FALSE	TRUE	TRUE	HCT116	1	Yes	oncogene, TSG	adrenal aldosterone producing adenoma
ATP1A1	+	chr1:116373244-116404774	SKUT1.enhancer.intergenic.232	chr1:116418063-116419273	enhancer.intergenic.merged.1369	chr1:116417984-116419423	TRUE	TRUE	TRUE	SKUT1	1	Yes	oncogene, TSG	adrenal aldosterone producing adenoma
ATP1A1	+	chr1:116373244-116404774	SKUT1.enhancer.antisense.105	chr1:116418064-116419313	enhancer.antisense.merged.2197	chr1:116418031-116420517	TRUE	TRUE	TRUE	SKUT1	1	Yes	oncogene, TSG	adrenal aldosterone producing adenoma
ATP1A1	+	chr1:116373244-116404774	PC3.enhancer.intergenic.247	chr1:116418000-116419063	enhancer.intergenic.merged.1369	chr1:116417984-116419423	TRUE	TRUE	TRUE	PC3	1	Yes	oncogene, TSG	adrenal aldosterone producing adenoma
ATP1A1	+	chr1:116373244-116404774	PC3.enhancer.antisense.102	chr1:116418064-116419313	enhancer.antisense.merged.2197	chr1:116418031-116420517	TRUE	TRUE	TRUE	PC3	1	Yes	oncogene, TSG	adrenal aldosterone producing adenoma
ATP1A1	+	chr1:116373244-116404774	DU145.enhancer.intergenic.121	chr1:116418041-116419378	enhancer.intergenic.merged.1369	chr1:116417984-116419423	TRUE	TRUE	TRUE	DU145	1	Yes	oncogene, TSG	adrenal aldosterone producing adenoma
ATP1A1	+	chr1:116373244-116404774	DU145.enhancer.antisense.50	chr1:116418042-116419291	enhancer.antisense.merged.2197	chr1:116418031-116420517	TRUE	TRUE	TRUE	DU145	1	Yes	oncogene, TSG	adrenal aldosterone producing adenoma
ATP1A1	+	chr1:116373244-116404774	MDA.enhancer.intergenic.309	chr1:116415600-116416923	enhancer.intergenic.merged.1368	chr1:116415372-116417972	TRUE	TRUE	TRUE	MDA	1	Yes	oncogene, TSG	adrenal aldosterone producing adenoma
ATP1A1	+	chr1:116373244-116404774	MDA.enhancer.intergenic.310	chr1:116418041-116419095	enhancer.intergenic.merged.1369	chr1:116417984-116419423	TRUE	TRUE	TRUE	MDA	1	Yes	oncogene, TSG	adrenal aldosterone producing adenoma
ATP1A1	+	chr1:116373244-116404774	MDA.enhancer.antisense.124	chr1:116418096-116419345	enhancer.antisense.merged.2197	chr1:116418031-116420517	TRUE	TRUE	TRUE	MDA	1	Yes	oncogene, TSG	adrenal aldosterone producing adenoma
ATP1A1	+	chr1:116373244-116404774	MDA.enhancer.antisense.122	chr1:116376050-116377299	enhancer.antisense.merged.2190	chr1:116375928-116377649	TRUE	FALSE	FALSE	MDA	1	Yes	oncogene, TSG	adrenal aldosterone producing adenoma
ATP1A1	+	chr1:116373244-116404774	MDA.enhancer.antisense.123	chr1:116382897-116384146	enhancer.antisense.merged.2191	chr1:116382897-116385751	TRUE	FALSE	FALSE	MDA	1	Yes	oncogene, TSG	adrenal aldosterone producing adenoma
ATP1A1	+	chr1:116373244-116404774	BT20.enhancer.intergenic.275	chr1:116168132-116169720	enhancer.intergenic.merged.1359	chr1:116167852-116169720	FALSE	TRUE	TRUE	BT20	1	Yes	oncogene, TSG	adrenal aldosterone producing adenoma
ATP1A1	+	chr1:116373244-116404774	BT20.enhancer.intergenic.276	chr1:116239278-116240581	enhancer.intergenic.merged.1361	chr1:116239278-116240581	TRUE	TRUE	TRUE	BT20	1	Yes	oncogene, TSG	adrenal aldosterone producing adenoma
ATP1A1	+	chr1:116373244-116404774	BT20.enhancer.intergenic.277	chr1:116267802-116268912	enhancer.intergenic.merged.1364	chr1:116267802-116268912	TRUE	TRUE	TRUE	BT20	1	Yes	oncogene, TSG	adrenal aldosterone producing adenoma
ATP1A1	+	chr1:116373244-116404774	BT20.enhancer.intergenic.278	chr1:116311587-116313038	enhancer.intergenic.merged.1365	chr1:116311587-116313038	TRUE	TRUE	TRUE	BT20	1	Yes	oncogene, TSG	adrenal aldosterone producing adenoma
ATP1A1	+	chr1:116373244-116404774	BT20.enhancer.intergenic.279	chr1:116673665-116675275	enhancer.intergenic.merged.1374	chr1:116673665-116675275	FALSE	FALSE	TRUE	BT20	1	Yes	oncogene, TSG	adrenal aldosterone producing adenoma
ATP1A1	+	chr1:116373244-116404774	BT20.enhancer.intergenic.280	chr1:116676101-116677361	enhancer.intergenic.merged.1375	chr1:116676101-116677361	FALSE	FALSE	TRUE	BT20	1	Yes	oncogene, TSG	adrenal aldosterone producing adenoma
ATP1A1	+	chr1:116373244-116404774	BT20.enhancer.antisense.145	chr1:116419268-116420517	enhancer.antisense.merged.2197	chr1:116418031-116420517	TRUE	TRUE	TRUE	BT20	1	Yes	oncogene, TSG	adrenal aldosterone producing adenoma
ATP1A1	+	chr1:116373244-116404774	BT20.enhancer.antisense.2730	chr1:116487710-116488959	enhancer.antisense.merged.781	chr1:116487710-116490033	FALSE	TRUE	TRUE	BT20	1	Yes	oncogene, TSG	adrenal aldosterone producing adenoma
ATP1A1	+	chr1:116373244-116404774	BT20.enhancer.antisense.144	chr1:116376400-116377649	enhancer.antisense.merged.2190	chr1:116375928-116377649	TRUE	FALSE	FALSE	BT20	1	Yes	oncogene, TSG	adrenal aldosterone producing adenoma
ATP1A1	+	chr1:116373244-116404774	769P.enhancer.intergenic.202	chr1:116412912-116414759	enhancer.intergenic.merged.1367	chr1:116412912-116414759	TRUE	TRUE	TRUE	769P	1	Yes	oncogene, TSG	adrenal aldosterone producing adenoma
ATP1A1	+	chr1:116373244-116404774	769P.enhancer.antisense.164	chr1:116418077-116419326	enhancer.antisense.merged.2197	chr1:116418031-116420517	TRUE	TRUE	TRUE	769P	1	Yes	oncogene, TSG	adrenal aldosterone producing adenoma
ATP1A1	+	chr1:116373244-116404774	769P.enhancer.antisense.162	chr1:116389223-116390472	enhancer.antisense.merged.2193	chr1:116389223-116390472	TRUE	FALSE	FALSE	769P	1	Yes	oncogene, TSG	adrenal aldosterone producing adenoma
ATP1A1	+	chr1:116373244-116404774	769P.enhancer.antisense.163	chr1:116391327-116392576	enhancer.antisense.merged.2194	chr1:116391327-116392576	TRUE	FALSE	FALSE	769P	1	Yes	oncogene, TSG	adrenal aldosterone producing adenoma
ATP1A1	+	chr1:116373244-116404774	786O.enhancer.intergenic.230	chr1:116418066-116419423	enhancer.intergenic.merged.1369	chr1:116417984-116419423	TRUE	TRUE	TRUE	786O	1	Yes	oncogene, TSG	adrenal aldosterone producing adenoma
ATP1A1	+	chr1:116373244-116404774	786O.enhancer.antisense.112	chr1:116418067-116419316	enhancer.antisense.merged.2197	chr1:116418031-116420517	TRUE	TRUE	TRUE	786O	1	Yes	oncogene, TSG	adrenal aldosterone producing adenoma
ATP1A1	+	chr1:116373244-116404774	U118.enhancer.intergenic.276	chr1:116415372-116417972	enhancer.intergenic.merged.1368	chr1:116415372-116417972	TRUE	TRUE	TRUE	U118	1	Yes	oncogene, TSG	adrenal aldosterone producing adenoma
ATP1A1	+	chr1:116373244-116404774	U118.enhancer.intergenic.277	chr1:116417984-116419095	enhancer.intergenic.merged.1369	chr1:116417984-116419423	TRUE	TRUE	TRUE	U118	1	Yes	oncogene, TSG	adrenal aldosterone producing adenoma
ATP1A1	+	chr1:116373244-116404774	U118.enhancer.antisense.157	chr1:116418096-116419345	enhancer.antisense.merged.2197	chr1:116418031-116420517	TRUE	TRUE	TRUE	U118	1	Yes	oncogene, TSG	adrenal aldosterone producing adenoma
ATP1A1	+	chr1:116373244-116404774	U118.enhancer.antisense.153	chr1:116066939-116068188	enhancer.antisense.merged.2188	chr1:116066939-116068188	TRUE	FALSE	FALSE	U118	1	Yes	oncogene, TSG	adrenal aldosterone producing adenoma
ATP1A1	+	chr1:116373244-116404774	U118.enhancer.antisense.154	chr1:116375928-116377177	enhancer.antisense.merged.2190	chr1:116375928-116377649	TRUE	FALSE	FALSE	U118	1	Yes	oncogene, TSG	adrenal aldosterone producing adenoma
ATP1A1	+	chr1:116373244-116404774	U118.enhancer.antisense.155	chr1:116383510-116384759	enhancer.antisense.merged.2191	chr1:116382897-116385751	TRUE	FALSE	FALSE	U118	1	Yes	oncogene, TSG	adrenal aldosterone producing adenoma
ATP1A1	+	chr1:116373244-116404774	U118.enhancer.antisense.156	chr1:116384502-116385751	enhancer.antisense.merged.2191	chr1:116382897-116385751	TRUE	FALSE	FALSE	U118	1	Yes	oncogene, TSG	adrenal aldosterone producing adenoma
ATP1A1	+	chr1:116373244-116404774	M059J.enhancer.intergenic.232	chr1:116415611-116416993	enhancer.intergenic.merged.1368	chr1:116415372-116417972	TRUE	TRUE	TRUE	M059J	1	Yes	oncogene, TSG	adrenal aldosterone producing adenoma
ATP1A1	+	chr1:116373244-116404774	M059J.enhancer.intergenic.233	chr1:116418021-116419094	enhancer.intergenic.merged.1369	chr1:116417984-116419423	TRUE	TRUE	TRUE	M059J	1	Yes	oncogene, TSG	adrenal aldosterone producing adenoma
ATP1A1	+	chr1:116373244-116404774	M059J.enhancer.antisense.119	chr1:116418095-116419344	enhancer.antisense.merged.2197	chr1:116418031-116420517	TRUE	TRUE	TRUE	M059J	1	Yes	oncogene, TSG	adrenal aldosterone producing adenoma
ATP1A1	+	chr1:116373244-116404774	M059J.enhancer.antisense.2279	chr1:116488051-116489300	enhancer.antisense.merged.781	chr1:116487710-116490033	FALSE	TRUE	TRUE	M059J	1	Yes	oncogene, TSG	adrenal aldosterone producing adenoma
ATR	-	chr3:142449235-142578733	GP5d.enhancer.antisense.1166	chr3:142621877-142623126	enhancer.antisense.merged.7073	chr3:142621877-142623126	FALSE	FALSE	TRUE	GP5d	1	Yes	TSG	endometrial, gastric, epithelial ovarian, myeloma
ATR	-	chr3:142449235-142578733	SKUT1.enhancer.intergenic.838	chr3:142595733-142597146	enhancer.intergenic.merged.5973	chr3:142595733-142597146	TRUE	FALSE	FALSE	SKUT1	1	Yes	TSG	endometrial, gastric, epithelial ovarian, myeloma
ATRX	-	chrX:77504878-77786216	PC3.enhancer.antisense.2052	chrX:77429330-77430579	enhancer.antisense.merged.30875	chrX:77429330-77430579	TRUE	FALSE	FALSE	PC3	1	Yes	TSG	pancreatic neuroendocrine tumours, paediatric GBM
ATRX	-	chrX:77504878-77786216	MDA.enhancer.antisense.2374	chrX:77493509-77494758	enhancer.antisense.merged.30876	chrX:77493509-77494758	TRUE	FALSE	FALSE	MDA	1	Yes	TSG	pancreatic neuroendocrine tumours, paediatric GBM
AXIN1	-	chr16:287440-352723	K562.enhancer.antisense.3598	chr16:341157-342406	enhancer.antisense.merged.24083	chr16:341156-342430	TRUE	FALSE	FALSE	K562	1	Yes	TSG	colorectal, endometrial, prostate, hepatocellular carcinoma, hepatoblastoma, sporadic medulloblastoma
AXIN1	-	chr16:287440-352723	GP5d.enhancer.antisense.2186	chr16:341157-342406	enhancer.antisense.merged.24083	chr16:341156-342430	TRUE	FALSE	FALSE	GP5d	1	Yes	TSG	colorectal, endometrial, prostate, hepatocellular carcinoma, hepatoblastoma, sporadic medulloblastoma
AXIN1	-	chr16:287440-352723	PC3.enhancer.antisense.2822	chr16:341156-342405	enhancer.antisense.merged.24083	chr16:341156-342430	TRUE	FALSE	FALSE	PC3	1	Yes	TSG	colorectal, endometrial, prostate, hepatocellular carcinoma, hepatoblastoma, sporadic medulloblastoma
AXIN1	-	chr16:287440-352723	769P.enhancer.antisense.4715	chr16:341181-342430	enhancer.antisense.merged.24083	chr16:341156-342430	TRUE	FALSE	FALSE	769P	1	Yes	TSG	colorectal, endometrial, prostate, hepatocellular carcinoma, hepatoblastoma, sporadic medulloblastoma
AXIN2	-	chr17:65528563-65561648	GP5d.enhancer.intergenic.3228	chr17:65283192-65287948	enhancer.intergenic.merged.23096	chr17:65283192-65296096	FALSE	TRUE	TRUE	GP5d	1	Yes	TSG	colorectal carcinoma, stomach carcinoma, hepatocellular carcinoma
AXIN2	-	chr17:65528563-65561648	GP5d.enhancer.intergenic.3229	chr17:65289390-65295082	enhancer.intergenic.merged.23096	chr17:65283192-65296096	FALSE	TRUE	TRUE	GP5d	1	Yes	TSG	colorectal carcinoma, stomach carcinoma, hepatocellular carcinoma
AXIN2	-	chr17:65528563-65561648	GP5d.enhancer.intergenic.3230	chr17:65360305-65361667	enhancer.intergenic.merged.23101	chr17:65360305-65361667	TRUE	TRUE	TRUE	GP5d	1	Yes	TSG	colorectal carcinoma, stomach carcinoma, hepatocellular carcinoma
AXIN2	-	chr17:65528563-65561648	GP5d.enhancer.intergenic.3231	chr17:65363573-65366482	enhancer.intergenic.merged.23102	chr17:65363501-65366482	TRUE	TRUE	TRUE	GP5d	1	Yes	TSG	colorectal carcinoma, stomach carcinoma, hepatocellular carcinoma
AXIN2	-	chr17:65528563-65561648	GP5d.enhancer.intergenic.3232	chr17:65370175-65371208	enhancer.intergenic.merged.23103	chr17:65370175-65372287	TRUE	TRUE	TRUE	GP5d	1	Yes	TSG	colorectal carcinoma, stomach carcinoma, hepatocellular carcinoma
AXIN2	-	chr17:65528563-65561648	GP5d.enhancer.intergenic.3233	chr17:65401501-65404195	enhancer.intergenic.merged.23105	chr17:65398057-65407145	TRUE	TRUE	TRUE	GP5d	1	Yes	TSG	colorectal carcinoma, stomach carcinoma, hepatocellular carcinoma
AXIN2	-	chr17:65528563-65561648	GP5d.enhancer.intergenic.3234	chr17:65455602-65460655	enhancer.intergenic.merged.23111	chr17:65453501-65460655	TRUE	TRUE	TRUE	GP5d	1	Yes	TSG	colorectal carcinoma, stomach carcinoma, hepatocellular carcinoma
AXIN2	-	chr17:65528563-65561648	GP5d.enhancer.intergenic.3235	chr17:65576557-65577706	enhancer.intergenic.merged.23119	chr17:65576557-65577706	TRUE	TRUE	TRUE	GP5d	1	Yes	TSG	colorectal carcinoma, stomach carcinoma, hepatocellular carcinoma
AXIN2	-	chr17:65528563-65561648	GP5d.enhancer.antisense.2303	chr17:65555415-65556664	enhancer.antisense.merged.25678	chr17:65554406-65557461	TRUE	TRUE	TRUE	GP5d	1	Yes	TSG	colorectal carcinoma, stomach carcinoma, hepatocellular carcinoma
AXIN2	-	chr17:65528563-65561648	GP5d.enhancer.antisense.2305	chr17:65783116-65784365	enhancer.antisense.merged.25694	chr17:65782417-65784365	TRUE	TRUE	TRUE	GP5d	1	Yes	TSG	colorectal carcinoma, stomach carcinoma, hepatocellular carcinoma
AXIN2	-	chr17:65528563-65561648	GP5d.enhancer.intergenic.3236	chr17:65627075-65631850	enhancer.intergenic.merged.23120	chr17:65627075-65631850	TRUE	FALSE	FALSE	GP5d	1	Yes	TSG	colorectal carcinoma, stomach carcinoma, hepatocellular carcinoma
AXIN2	-	chr17:65528563-65561648	GP5d.enhancer.antisense.2304	chr17:65633932-65635181	enhancer.antisense.merged.25681	chr17:65633932-65635181	TRUE	FALSE	FALSE	GP5d	1	Yes	TSG	colorectal carcinoma, stomach carcinoma, hepatocellular carcinoma
AXIN2	-	chr17:65528563-65561648	LoVo.enhancer.intergenic.2067	chr17:65228613-65229935	enhancer.intergenic.merged.23092	chr17:65228613-65229935	FALSE	TRUE	TRUE	LoVo	1	Yes	TSG	colorectal carcinoma, stomach carcinoma, hepatocellular carcinoma
AXIN2	-	chr17:65528563-65561648	LoVo.enhancer.intergenic.2068	chr17:65283206-65286877	enhancer.intergenic.merged.23096	chr17:65283192-65296096	FALSE	TRUE	TRUE	LoVo	1	Yes	TSG	colorectal carcinoma, stomach carcinoma, hepatocellular carcinoma
AXIN2	-	chr17:65528563-65561648	LoVo.enhancer.intergenic.2069	chr17:65286948-65289366	enhancer.intergenic.merged.23096	chr17:65283192-65296096	FALSE	TRUE	TRUE	LoVo	1	Yes	TSG	colorectal carcinoma, stomach carcinoma, hepatocellular carcinoma
AXIN2	-	chr17:65528563-65561648	LoVo.enhancer.intergenic.2070	chr17:65289471-65292399	enhancer.intergenic.merged.23096	chr17:65283192-65296096	FALSE	TRUE	TRUE	LoVo	1	Yes	TSG	colorectal carcinoma, stomach carcinoma, hepatocellular carcinoma
AXIN2	-	chr17:65528563-65561648	LoVo.enhancer.intergenic.2071	chr17:65293405-65295116	enhancer.intergenic.merged.23096	chr17:65283192-65296096	FALSE	TRUE	TRUE	LoVo	1	Yes	TSG	colorectal carcinoma, stomach carcinoma, hepatocellular carcinoma
AXIN2	-	chr17:65528563-65561648	LoVo.enhancer.intergenic.2072	chr17:65345014-65346712	enhancer.intergenic.merged.23099	chr17:65344488-65349125	TRUE	TRUE	TRUE	LoVo	1	Yes	TSG	colorectal carcinoma, stomach carcinoma, hepatocellular carcinoma
AXIN2	-	chr17:65528563-65561648	LoVo.enhancer.intergenic.2073	chr17:65360634-65361664	enhancer.intergenic.merged.23101	chr17:65360305-65361667	TRUE	TRUE	TRUE	LoVo	1	Yes	TSG	colorectal carcinoma, stomach carcinoma, hepatocellular carcinoma
AXIN2	-	chr17:65528563-65561648	LoVo.enhancer.intergenic.2074	chr17:65363501-65365787	enhancer.intergenic.merged.23102	chr17:65363501-65366482	TRUE	TRUE	TRUE	LoVo	1	Yes	TSG	colorectal carcinoma, stomach carcinoma, hepatocellular carcinoma
AXIN2	-	chr17:65528563-65561648	LoVo.enhancer.intergenic.2075	chr17:65370178-65372287	enhancer.intergenic.merged.23103	chr17:65370175-65372287	TRUE	TRUE	TRUE	LoVo	1	Yes	TSG	colorectal carcinoma, stomach carcinoma, hepatocellular carcinoma
AXIN2	-	chr17:65528563-65561648	LoVo.enhancer.intergenic.2077	chr17:65401514-65403173	enhancer.intergenic.merged.23105	chr17:65398057-65407145	TRUE	TRUE	TRUE	LoVo	1	Yes	TSG	colorectal carcinoma, stomach carcinoma, hepatocellular carcinoma
AXIN2	-	chr17:65528563-65561648	LoVo.enhancer.intergenic.2078	chr17:65403506-65404513	enhancer.intergenic.merged.23105	chr17:65398057-65407145	TRUE	TRUE	TRUE	LoVo	1	Yes	TSG	colorectal carcinoma, stomach carcinoma, hepatocellular carcinoma
AXIN2	-	chr17:65528563-65561648	LoVo.enhancer.intergenic.2079	chr17:65433553-65435185	enhancer.intergenic.merged.23110	chr17:65433050-65445030	TRUE	TRUE	TRUE	LoVo	1	Yes	TSG	colorectal carcinoma, stomach carcinoma, hepatocellular carcinoma
AXIN2	-	chr17:65528563-65561648	LoVo.enhancer.intergenic.2080	chr17:65442050-65443546	enhancer.intergenic.merged.23110	chr17:65433050-65445030	TRUE	TRUE	TRUE	LoVo	1	Yes	TSG	colorectal carcinoma, stomach carcinoma, hepatocellular carcinoma
AXIN2	-	chr17:65528563-65561648	LoVo.enhancer.intergenic.2081	chr17:65457292-65458404	enhancer.intergenic.merged.23111	chr17:65453501-65460655	TRUE	TRUE	TRUE	LoVo	1	Yes	TSG	colorectal carcinoma, stomach carcinoma, hepatocellular carcinoma
AXIN2	-	chr17:65528563-65561648	LoVo.enhancer.intergenic.2082	chr17:65494820-65496712	enhancer.intergenic.merged.23114	chr17:65494820-65496712	TRUE	TRUE	TRUE	LoVo	1	Yes	TSG	colorectal carcinoma, stomach carcinoma, hepatocellular carcinoma
AXIN2	-	chr17:65528563-65561648	LoVo.enhancer.intergenic.2083	chr17:65497269-65501367	enhancer.intergenic.merged.23115	chr17:65497269-65501367	TRUE	TRUE	TRUE	LoVo	1	Yes	TSG	colorectal carcinoma, stomach carcinoma, hepatocellular carcinoma
AXIN2	-	chr17:65528563-65561648	LoVo.enhancer.intergenic.2084	chr17:65503140-65504418	enhancer.intergenic.merged.23116	chr17:65503140-65504418	TRUE	TRUE	TRUE	LoVo	1	Yes	TSG	colorectal carcinoma, stomach carcinoma, hepatocellular carcinoma
AXIN2	-	chr17:65528563-65561648	LoVo.enhancer.intergenic.2085	chr17:65505348-65506988	enhancer.intergenic.merged.23117	chr17:65505348-65506988	TRUE	TRUE	TRUE	LoVo	1	Yes	TSG	colorectal carcinoma, stomach carcinoma, hepatocellular carcinoma
AXIN2	-	chr17:65528563-65561648	LoVo.enhancer.intergenic.2086	chr17:65515266-65516751	enhancer.intergenic.merged.23118	chr17:65515266-65516751	TRUE	TRUE	TRUE	LoVo	1	Yes	TSG	colorectal carcinoma, stomach carcinoma, hepatocellular carcinoma
AXIN2	-	chr17:65528563-65561648	LoVo.enhancer.intergenic.2087	chr17:65634501-65635759	enhancer.intergenic.merged.23121	chr17:65634501-65635759	TRUE	TRUE	TRUE	LoVo	1	Yes	TSG	colorectal carcinoma, stomach carcinoma, hepatocellular carcinoma
AXIN2	-	chr17:65528563-65561648	LoVo.enhancer.antisense.1755	chr17:65556212-65557461	enhancer.antisense.merged.25678	chr17:65554406-65557461	TRUE	TRUE	TRUE	LoVo	1	Yes	TSG	colorectal carcinoma, stomach carcinoma, hepatocellular carcinoma
AXIN2	-	chr17:65528563-65561648	LoVo.enhancer.intergenic.2076	chr17:65386084-65387376	enhancer.intergenic.merged.23104	chr17:65386075-65387376	TRUE	FALSE	FALSE	LoVo	1	Yes	TSG	colorectal carcinoma, stomach carcinoma, hepatocellular carcinoma
AXIN2	-	chr17:65528563-65561648	HCT116.enhancer.antisense.3134	chr17:65659451-65660700	enhancer.antisense.merged.25682	chr17:65659420-65660700	TRUE	FALSE	FALSE	HCT116	1	Yes	TSG	colorectal carcinoma, stomach carcinoma, hepatocellular carcinoma
AXIN2	-	chr17:65528563-65561648	SKUT1.enhancer.intergenic.3372	chr17:65231262-65233497	enhancer.intergenic.merged.23093	chr17:65231262-65233497	FALSE	TRUE	TRUE	SKUT1	1	Yes	TSG	colorectal carcinoma, stomach carcinoma, hepatocellular carcinoma
AXIN2	-	chr17:65528563-65561648	SKUT1.enhancer.intergenic.3373	chr17:65243312-65244692	enhancer.intergenic.merged.23094	chr17:65243312-65244692	FALSE	TRUE	TRUE	SKUT1	1	Yes	TSG	colorectal carcinoma, stomach carcinoma, hepatocellular carcinoma
AXIN2	-	chr17:65528563-65561648	SKUT1.enhancer.intergenic.3374	chr17:65275771-65282694	enhancer.intergenic.merged.23095	chr17:65275771-65282694	FALSE	TRUE	TRUE	SKUT1	1	Yes	TSG	colorectal carcinoma, stomach carcinoma, hepatocellular carcinoma
AXIN2	-	chr17:65528563-65561648	SKUT1.enhancer.intergenic.3375	chr17:65283286-65296096	enhancer.intergenic.merged.23096	chr17:65283192-65296096	FALSE	TRUE	TRUE	SKUT1	1	Yes	TSG	colorectal carcinoma, stomach carcinoma, hepatocellular carcinoma
AXIN2	-	chr17:65528563-65561648	SKUT1.enhancer.intergenic.3376	chr17:65296440-65299816	enhancer.intergenic.merged.23097	chr17:65296440-65299816	FALSE	TRUE	TRUE	SKUT1	1	Yes	TSG	colorectal carcinoma, stomach carcinoma, hepatocellular carcinoma
AXIN2	-	chr17:65528563-65561648	SKUT1.enhancer.intergenic.3378	chr17:65344488-65349125	enhancer.intergenic.merged.23099	chr17:65344488-65349125	TRUE	TRUE	TRUE	SKUT1	1	Yes	TSG	colorectal carcinoma, stomach carcinoma, hepatocellular carcinoma
AXIN2	-	chr17:65528563-65561648	SKUT1.enhancer.intergenic.3379	chr17:65358564-65359901	enhancer.intergenic.merged.23100	chr17:65358564-65359901	TRUE	TRUE	TRUE	SKUT1	1	Yes	TSG	colorectal carcinoma, stomach carcinoma, hepatocellular carcinoma
AXIN2	-	chr17:65528563-65561648	SKUT1.enhancer.intergenic.3381	chr17:65398057-65407145	enhancer.intergenic.merged.23105	chr17:65398057-65407145	TRUE	TRUE	TRUE	SKUT1	1	Yes	TSG	colorectal carcinoma, stomach carcinoma, hepatocellular carcinoma
AXIN2	-	chr17:65528563-65561648	SKUT1.enhancer.intergenic.3382	chr17:65407363-65408598	enhancer.intergenic.merged.23106	chr17:65407363-65408598	TRUE	TRUE	TRUE	SKUT1	1	Yes	TSG	colorectal carcinoma, stomach carcinoma, hepatocellular carcinoma
AXIN2	-	chr17:65528563-65561648	SKUT1.enhancer.intergenic.3383	chr17:65413780-65420545	enhancer.intergenic.merged.23107	chr17:65413780-65420545	TRUE	TRUE	TRUE	SKUT1	1	Yes	TSG	colorectal carcinoma, stomach carcinoma, hepatocellular carcinoma
AXIN2	-	chr17:65528563-65561648	SKUT1.enhancer.intergenic.3384	chr17:65423153-65425236	enhancer.intergenic.merged.23108	chr17:65423153-65425236	TRUE	TRUE	TRUE	SKUT1	1	Yes	TSG	colorectal carcinoma, stomach carcinoma, hepatocellular carcinoma
AXIN2	-	chr17:65528563-65561648	SKUT1.enhancer.intergenic.3385	chr17:65429900-65431710	enhancer.intergenic.merged.23109	chr17:65429900-65431710	TRUE	TRUE	TRUE	SKUT1	1	Yes	TSG	colorectal carcinoma, stomach carcinoma, hepatocellular carcinoma
AXIN2	-	chr17:65528563-65561648	SKUT1.enhancer.intergenic.3386	chr17:65433050-65445030	enhancer.intergenic.merged.23110	chr17:65433050-65445030	TRUE	TRUE	TRUE	SKUT1	1	Yes	TSG	colorectal carcinoma, stomach carcinoma, hepatocellular carcinoma
AXIN2	-	chr17:65528563-65561648	SKUT1.enhancer.intergenic.3387	chr17:65453501-65459006	enhancer.intergenic.merged.23111	chr17:65453501-65460655	TRUE	TRUE	TRUE	SKUT1	1	Yes	TSG	colorectal carcinoma, stomach carcinoma, hepatocellular carcinoma
AXIN2	-	chr17:65528563-65561648	SKUT1.enhancer.intergenic.3388	chr17:65485799-65487218	enhancer.intergenic.merged.23112	chr17:65485799-65487218	TRUE	TRUE	TRUE	SKUT1	1	Yes	TSG	colorectal carcinoma, stomach carcinoma, hepatocellular carcinoma
AXIN2	-	chr17:65528563-65561648	SKUT1.enhancer.intergenic.3389	chr17:65488532-65490353	enhancer.intergenic.merged.23113	chr17:65488532-65490353	TRUE	TRUE	TRUE	SKUT1	1	Yes	TSG	colorectal carcinoma, stomach carcinoma, hepatocellular carcinoma
AXIN2	-	chr17:65528563-65561648	SKUT1.enhancer.antisense.2743	chr17:65494501-65495750	enhancer.antisense.merged.25674	chr17:65494501-65495750	TRUE	TRUE	TRUE	SKUT1	1	Yes	TSG	colorectal carcinoma, stomach carcinoma, hepatocellular carcinoma
AXIN2	-	chr17:65528563-65561648	SKUT1.enhancer.antisense.2746	chr17:65554406-65555655	enhancer.antisense.merged.25678	chr17:65554406-65557461	TRUE	TRUE	TRUE	SKUT1	1	Yes	TSG	colorectal carcinoma, stomach carcinoma, hepatocellular carcinoma
AXIN2	-	chr17:65528563-65561648	SKUT1.enhancer.antisense.2747	chr17:65586852-65588101	enhancer.antisense.merged.25679	chr17:65586852-65588101	TRUE	TRUE	TRUE	SKUT1	1	Yes	TSG	colorectal carcinoma, stomach carcinoma, hepatocellular carcinoma
AXIN2	-	chr17:65528563-65561648	SKUT1.enhancer.antisense.2757	chr17:65771444-65772693	enhancer.antisense.merged.25692	chr17:65771444-65772693	TRUE	TRUE	TRUE	SKUT1	1	Yes	TSG	colorectal carcinoma, stomach carcinoma, hepatocellular carcinoma
AXIN2	-	chr17:65528563-65561648	SKUT1.enhancer.antisense.2759	chr17:65782417-65783666	enhancer.antisense.merged.25694	chr17:65782417-65784365	TRUE	TRUE	TRUE	SKUT1	1	Yes	TSG	colorectal carcinoma, stomach carcinoma, hepatocellular carcinoma
AXIN2	-	chr17:65528563-65561648	SKUT1.enhancer.antisense.2760	chr17:65885270-65886519	enhancer.antisense.merged.25696	chr17:65885270-65886519	FALSE	TRUE	TRUE	SKUT1	1	Yes	TSG	colorectal carcinoma, stomach carcinoma, hepatocellular carcinoma
AXIN2	-	chr17:65528563-65561648	SKUT1.enhancer.intergenic.3380	chr17:65386075-65387374	enhancer.intergenic.merged.23104	chr17:65386075-65387376	TRUE	FALSE	FALSE	SKUT1	1	Yes	TSG	colorectal carcinoma, stomach carcinoma, hepatocellular carcinoma
AXIN2	-	chr17:65528563-65561648	SKUT1.enhancer.antisense.2744	chr17:65502377-65503626	enhancer.antisense.merged.25675	chr17:65502377-65503626	TRUE	FALSE	FALSE	SKUT1	1	Yes	TSG	colorectal carcinoma, stomach carcinoma, hepatocellular carcinoma
AXIN2	-	chr17:65528563-65561648	SKUT1.enhancer.antisense.2745	chr17:65513977-65515226	enhancer.antisense.merged.25676	chr17:65513977-65515226	TRUE	FALSE	FALSE	SKUT1	1	Yes	TSG	colorectal carcinoma, stomach carcinoma, hepatocellular carcinoma
AXIN2	-	chr17:65528563-65561648	SKUT1.enhancer.antisense.2748	chr17:65592412-65593661	enhancer.antisense.merged.25680	chr17:65592412-65593661	TRUE	FALSE	FALSE	SKUT1	1	Yes	TSG	colorectal carcinoma, stomach carcinoma, hepatocellular carcinoma
AXIN2	-	chr17:65528563-65561648	SKUT1.enhancer.antisense.2749	chr17:65659451-65660700	enhancer.antisense.merged.25682	chr17:65659420-65660700	TRUE	FALSE	FALSE	SKUT1	1	Yes	TSG	colorectal carcinoma, stomach carcinoma, hepatocellular carcinoma
AXIN2	-	chr17:65528563-65561648	SKUT1.enhancer.antisense.2750	chr17:65677426-65678675	enhancer.antisense.merged.25683	chr17:65677426-65678675	TRUE	FALSE	FALSE	SKUT1	1	Yes	TSG	colorectal carcinoma, stomach carcinoma, hepatocellular carcinoma
AXIN2	-	chr17:65528563-65561648	SKUT1.enhancer.antisense.2751	chr17:65692008-65693257	enhancer.antisense.merged.25684	chr17:65692008-65693257	TRUE	FALSE	FALSE	SKUT1	1	Yes	TSG	colorectal carcinoma, stomach carcinoma, hepatocellular carcinoma
AXIN2	-	chr17:65528563-65561648	SKUT1.enhancer.antisense.2752	chr17:65693465-65694714	enhancer.antisense.merged.25685	chr17:65693465-65694714	TRUE	FALSE	FALSE	SKUT1	1	Yes	TSG	colorectal carcinoma, stomach carcinoma, hepatocellular carcinoma
AXIN2	-	chr17:65528563-65561648	SKUT1.enhancer.antisense.2753	chr17:65711113-65712362	enhancer.antisense.merged.25686	chr17:65711113-65712362	TRUE	FALSE	FALSE	SKUT1	1	Yes	TSG	colorectal carcinoma, stomach carcinoma, hepatocellular carcinoma
AXIN2	-	chr17:65528563-65561648	SKUT1.enhancer.antisense.2754	chr17:65718844-65720093	enhancer.antisense.merged.25687	chr17:65718844-65720093	TRUE	FALSE	FALSE	SKUT1	1	Yes	TSG	colorectal carcinoma, stomach carcinoma, hepatocellular carcinoma
AXIN2	-	chr17:65528563-65561648	SKUT1.enhancer.antisense.2755	chr17:65722520-65723769	enhancer.antisense.merged.25688	chr17:65722520-65723769	TRUE	FALSE	FALSE	SKUT1	1	Yes	TSG	colorectal carcinoma, stomach carcinoma, hepatocellular carcinoma
AXIN2	-	chr17:65528563-65561648	SKUT1.enhancer.antisense.2756	chr17:65741824-65743073	enhancer.antisense.merged.25689	chr17:65741824-65743073	TRUE	FALSE	FALSE	SKUT1	1	Yes	TSG	colorectal carcinoma, stomach carcinoma, hepatocellular carcinoma
AXIN2	-	chr17:65528563-65561648	SKUT1.enhancer.antisense.2758	chr17:65778178-65779427	enhancer.antisense.merged.25693	chr17:65778178-65779427	TRUE	FALSE	FALSE	SKUT1	1	Yes	TSG	colorectal carcinoma, stomach carcinoma, hepatocellular carcinoma
AXIN2	-	chr17:65528563-65561648	PC3.enhancer.intergenic.3969	chr17:65499543-65500908	enhancer.intergenic.merged.23115	chr17:65497269-65501367	FALSE	FALSE	TRUE	PC3	1	Yes	TSG	colorectal carcinoma, stomach carcinoma, hepatocellular carcinoma
AXIN2	-	chr17:65528563-65561648	MDA.enhancer.antisense.3356	chr17:65765468-65766717	enhancer.antisense.merged.25691	chr17:65765468-65766900	TRUE	FALSE	FALSE	MDA	1	Yes	TSG	colorectal carcinoma, stomach carcinoma, hepatocellular carcinoma
AXIN2	-	chr17:65528563-65561648	BT20.enhancer.antisense.3554	chr17:65542491-65543740	enhancer.antisense.merged.25677	chr17:65542491-65543740	FALSE	FALSE	TRUE	BT20	1	Yes	TSG	colorectal carcinoma, stomach carcinoma, hepatocellular carcinoma
AXIN2	-	chr17:65528563-65561648	786O.enhancer.antisense.2835	chr17:65788018-65789267	enhancer.antisense.merged.25695	chr17:65788018-65789267	TRUE	TRUE	TRUE	786O	1	Yes	TSG	colorectal carcinoma, stomach carcinoma, hepatocellular carcinoma
AXIN2	-	chr17:65528563-65561648	786O.enhancer.antisense.2834	chr17:65659451-65660700	enhancer.antisense.merged.25682	chr17:65659420-65660700	TRUE	FALSE	FALSE	786O	1	Yes	TSG	colorectal carcinoma, stomach carcinoma, hepatocellular carcinoma
B2M	+	chr15:44711517-44718877	K562.enhancer.intergenic.2396	chr15:44817553-44818761	enhancer.intergenic.merged.21027	chr15:44817553-44818761	TRUE	FALSE	FALSE	K562	1	Yes	TSG	DLBCL, melanoma, colorectal adenocarcinoma
B2M	+	chr15:44711517-44718877	GP5d.enhancer.intergenic.2880	chr15:44725887-44728741	enhancer.intergenic.merged.21024	chr15:44725887-44729622	TRUE	FALSE	FALSE	GP5d	1	Yes	TSG	DLBCL, melanoma, colorectal adenocarcinoma
B2M	+	chr15:44711517-44718877	GP5d.enhancer.intergenic.2881	chr15:44811524-44812660	enhancer.intergenic.merged.21026	chr15:44811524-44812660	TRUE	FALSE	FALSE	GP5d	1	Yes	TSG	DLBCL, melanoma, colorectal adenocarcinoma
B2M	+	chr15:44711517-44718877	GP5d.enhancer.antisense.539	chr15:44734922-44736171	enhancer.antisense.merged.23640	chr15:44734918-44736180	TRUE	FALSE	FALSE	GP5d	1	Yes	TSG	DLBCL, melanoma, colorectal adenocarcinoma
B2M	+	chr15:44711517-44718877	HCT116.enhancer.intergenic.3081	chr15:44726247-44729267	enhancer.intergenic.merged.21024	chr15:44725887-44729622	TRUE	FALSE	FALSE	HCT116	1	Yes	TSG	DLBCL, melanoma, colorectal adenocarcinoma
B2M	+	chr15:44711517-44718877	SKUT1.enhancer.intergenic.3064	chr15:44726408-44729504	enhancer.intergenic.merged.21024	chr15:44725887-44729622	TRUE	FALSE	FALSE	SKUT1	1	Yes	TSG	DLBCL, melanoma, colorectal adenocarcinoma
B2M	+	chr15:44711517-44718877	SKUT1.enhancer.intergenic.3065	chr15:44734668-44735966	enhancer.intergenic.merged.21025	chr15:44734623-44735966	TRUE	FALSE	FALSE	SKUT1	1	Yes	TSG	DLBCL, melanoma, colorectal adenocarcinoma
B2M	+	chr15:44711517-44718877	PC3.enhancer.intergenic.3615	chr15:44726105-44727408	enhancer.intergenic.merged.21024	chr15:44725887-44729622	TRUE	FALSE	FALSE	PC3	1	Yes	TSG	DLBCL, melanoma, colorectal adenocarcinoma
B2M	+	chr15:44711517-44718877	PC3.enhancer.antisense.687	chr15:44734927-44736176	enhancer.antisense.merged.23640	chr15:44734918-44736180	TRUE	FALSE	FALSE	PC3	1	Yes	TSG	DLBCL, melanoma, colorectal adenocarcinoma
B2M	+	chr15:44711517-44718877	MDA.enhancer.intergenic.3666	chr15:44726199-44727411	enhancer.intergenic.merged.21024	chr15:44725887-44729622	TRUE	FALSE	FALSE	MDA	1	Yes	TSG	DLBCL, melanoma, colorectal adenocarcinoma
B2M	+	chr15:44711517-44718877	MDA.enhancer.intergenic.3667	chr15:44728030-44729516	enhancer.intergenic.merged.21024	chr15:44725887-44729622	TRUE	FALSE	FALSE	MDA	1	Yes	TSG	DLBCL, melanoma, colorectal adenocarcinoma
B2M	+	chr15:44711517-44718877	BT20.enhancer.intergenic.3404	chr15:44728349-44729374	enhancer.intergenic.merged.21024	chr15:44725887-44729622	TRUE	FALSE	FALSE	BT20	1	Yes	TSG	DLBCL, melanoma, colorectal adenocarcinoma
B2M	+	chr15:44711517-44718877	BT20.enhancer.intergenic.3405	chr15:44734678-44735926	enhancer.intergenic.merged.21025	chr15:44734623-44735966	TRUE	FALSE	FALSE	BT20	1	Yes	TSG	DLBCL, melanoma, colorectal adenocarcinoma
B2M	+	chr15:44711517-44718877	BT20.enhancer.intergenic.3406	chr15:44904116-44905649	enhancer.intergenic.merged.21028	chr15:44904116-44905649	TRUE	FALSE	FALSE	BT20	1	Yes	TSG	DLBCL, melanoma, colorectal adenocarcinoma
B2M	+	chr15:44711517-44718877	769P.enhancer.intergenic.2882	chr15:44727900-44729130	enhancer.intergenic.merged.21024	chr15:44725887-44729622	TRUE	FALSE	FALSE	769P	1	Yes	TSG	DLBCL, melanoma, colorectal adenocarcinoma
B2M	+	chr15:44711517-44718877	786O.enhancer.intergenic.2749	chr15:44728017-44729622	enhancer.intergenic.merged.21024	chr15:44725887-44729622	TRUE	FALSE	FALSE	786O	1	Yes	TSG	DLBCL, melanoma, colorectal adenocarcinoma
B2M	+	chr15:44711517-44718877	786O.enhancer.intergenic.2750	chr15:44734666-44735930	enhancer.intergenic.merged.21025	chr15:44734623-44735966	TRUE	FALSE	FALSE	786O	1	Yes	TSG	DLBCL, melanoma, colorectal adenocarcinoma
B2M	+	chr15:44711517-44718877	U118.enhancer.intergenic.5075	chr15:44726266-44727413	enhancer.intergenic.merged.21024	chr15:44725887-44729622	TRUE	FALSE	FALSE	U118	1	Yes	TSG	DLBCL, melanoma, colorectal adenocarcinoma
B2M	+	chr15:44711517-44718877	U118.enhancer.intergenic.5076	chr15:44728273-44729400	enhancer.intergenic.merged.21024	chr15:44725887-44729622	TRUE	FALSE	FALSE	U118	1	Yes	TSG	DLBCL, melanoma, colorectal adenocarcinoma
B2M	+	chr15:44711517-44718877	U118.enhancer.intergenic.5077	chr15:44734623-44735962	enhancer.intergenic.merged.21025	chr15:44734623-44735966	TRUE	FALSE	FALSE	U118	1	Yes	TSG	DLBCL, melanoma, colorectal adenocarcinoma
B2M	+	chr15:44711517-44718877	M059J.enhancer.intergenic.3729	chr15:44726553-44727788	enhancer.intergenic.merged.21024	chr15:44725887-44729622	TRUE	FALSE	FALSE	M059J	1	Yes	TSG	DLBCL, melanoma, colorectal adenocarcinoma
B2M	+	chr15:44711517-44718877	M059J.enhancer.antisense.646	chr15:44734918-44736167	enhancer.antisense.merged.23640	chr15:44734918-44736180	TRUE	FALSE	FALSE	M059J	1	Yes	TSG	DLBCL, melanoma, colorectal adenocarcinoma
BAP1	-	chr3:52401008-52410008	HCT116.enhancer.antisense.3632	chr3:52403037-52404286	enhancer.antisense.merged.5459	chr3:52403037-52404286	TRUE	FALSE	FALSE	HCT116	1	Yes	TSG	uveal melanoma, breast, NSCLC, RCC
BARD1	-	chr2:214725646-214809683	GP5d.enhancer.antisense.2502	chr2:214927229-214928478	enhancer.antisense.merged.3718	chr2:214927229-214928478	TRUE	FALSE	FALSE	GP5d	1		TSG	breast cancer
BARD1	-	chr2:214725646-214809683	MDA.enhancer.antisense.3643	chr2:214929294-214930543	enhancer.antisense.merged.3719	chr2:214929294-214930543	TRUE	FALSE	FALSE	MDA	1		TSG	breast cancer
BARD1	-	chr2:214725646-214809683	MDA.enhancer.antisense.3644	chr2:215005825-215007074	enhancer.antisense.merged.3721	chr2:215005825-215007074	TRUE	FALSE	FALSE	MDA	1		TSG	breast cancer
BARD1	-	chr2:214725646-214809683	769P.enhancer.intergenic.605	chr2:214924288-214929525	enhancer.intergenic.merged.4460	chr2:214924288-214929525	TRUE	FALSE	FALSE	769P	1		TSG	breast cancer
BARD1	-	chr2:214725646-214809683	U118.enhancer.antisense.4507	chr2:214961531-214962780	enhancer.antisense.merged.3720	chr2:214961531-214962780	TRUE	FALSE	FALSE	U118	1		TSG	breast cancer
BARD1	-	chr2:214725646-214809683	M059J.enhancer.antisense.3250	chr2:215059016-215060265	enhancer.antisense.merged.3723	chr2:215059016-215060265	TRUE	FALSE	FALSE	M059J	1		TSG	breast cancer
BAX	+	chr19:48954860-48961798	GP5d.enhancer.antisense.2431	chr19:49068105-49069354	enhancer.antisense.merged.27675	chr19:49067342-49069354	FALSE	FALSE	TRUE	GP5d	1		TSG	colorectal cancer
BAX	+	chr19:48954860-48961798	HCT116.enhancer.intergenic.3769	chr19:49058547-49060477	enhancer.intergenic.merged.24646	chr19:49055572-49060477	FALSE	FALSE	TRUE	HCT116	1		TSG	colorectal cancer
BAX	+	chr19:48954860-48961798	SKUT1.enhancer.intergenic.3624	chr19:49059089-49060301	enhancer.intergenic.merged.24646	chr19:49055572-49060477	FALSE	FALSE	TRUE	SKUT1	1		TSG	colorectal cancer
BAX	+	chr19:48954860-48961798	SKUT1.enhancer.antisense.2931	chr19:49056169-49057418	enhancer.antisense.merged.27674	chr19:49056169-49057418	FALSE	FALSE	TRUE	SKUT1	1		TSG	colorectal cancer
BAX	+	chr19:48954860-48961798	SKUT1.enhancer.antisense.2932	chr19:49067342-49068591	enhancer.antisense.merged.27675	chr19:49067342-49069354	FALSE	FALSE	TRUE	SKUT1	1		TSG	colorectal cancer
BAX	+	chr19:48954860-48961798	769P.enhancer.intergenic.3439	chr19:49037597-49040004	enhancer.intergenic.merged.24643	chr19:49037597-49040004	FALSE	FALSE	TRUE	769P	1		TSG	colorectal cancer
BAX	+	chr19:48954860-48961798	769P.enhancer.intergenic.3440	chr19:49041931-49043089	enhancer.intergenic.merged.24644	chr19:49041931-49043089	FALSE	FALSE	TRUE	769P	1		TSG	colorectal cancer
BAX	+	chr19:48954860-48961798	769P.enhancer.intergenic.3441	chr19:49056524-49058764	enhancer.intergenic.merged.24646	chr19:49055572-49060477	FALSE	FALSE	TRUE	769P	1		TSG	colorectal cancer
BAX	+	chr19:48954860-48961798	786O.enhancer.intergenic.3220	chr19:49038247-49039369	enhancer.intergenic.merged.24643	chr19:49037597-49040004	FALSE	FALSE	TRUE	786O	1		TSG	colorectal cancer
BAX	+	chr19:48954860-48961798	M059J.enhancer.intergenic.4341	chr19:49038184-49039297	enhancer.intergenic.merged.24643	chr19:49037597-49040004	FALSE	FALSE	TRUE	M059J	1		TSG	colorectal cancer
BAX	+	chr19:48954860-48961798	M059J.enhancer.intergenic.4343	chr19:49055572-49058230	enhancer.intergenic.merged.24646	chr19:49055572-49060477	FALSE	FALSE	TRUE	M059J	1		TSG	colorectal cancer
BAZ1A	-	chr14:34752731-34875360	K562.enhancer.intergenic.2320	chr14:35042007-35043407	enhancer.intergenic.merged.20062	chr14:35040089-35044317	FALSE	FALSE	TRUE	K562	2		TSG	uterine carcinosarcoma, colon cancer
BAZ1A	-	chr14:34752731-34875360	K562.enhancer.antisense.3468	chr14:34873024-34874273	enhancer.antisense.merged.22190	chr14:34872462-34874617	TRUE	FALSE	FALSE	K562	2		TSG	uterine carcinosarcoma, colon cancer
BAZ1A	-	chr14:34752731-34875360	Jurkat.enhancer.antisense.1313	chr14:34873011-34874260	enhancer.antisense.merged.22190	chr14:34872462-34874617	TRUE	FALSE	FALSE	Jurkat	2		TSG	uterine carcinosarcoma, colon cancer
BAZ1A	-	chr14:34752731-34875360	GP5d.enhancer.antisense.2122	chr14:34873368-34874617	enhancer.antisense.merged.22190	chr14:34872462-34874617	TRUE	FALSE	FALSE	GP5d	2		TSG	uterine carcinosarcoma, colon cancer
BAZ1A	-	chr14:34752731-34875360	LoVo.enhancer.antisense.1592	chr14:34873048-34874297	enhancer.antisense.merged.22190	chr14:34872462-34874617	TRUE	FALSE	FALSE	LoVo	2		TSG	uterine carcinosarcoma, colon cancer
BAZ1A	-	chr14:34752731-34875360	HCT116.enhancer.intergenic.2917	chr14:35041752-35043995	enhancer.intergenic.merged.20062	chr14:35040089-35044317	FALSE	FALSE	TRUE	HCT116	2		TSG	uterine carcinosarcoma, colon cancer
BAZ1A	-	chr14:34752731-34875360	HCT116.enhancer.antisense.2873	chr14:34873041-34874290	enhancer.antisense.merged.22190	chr14:34872462-34874617	TRUE	FALSE	FALSE	HCT116	2		TSG	uterine carcinosarcoma, colon cancer
BAZ1A	-	chr14:34752731-34875360	SKUT1.enhancer.intergenic.2922	chr14:35041999-35043805	enhancer.intergenic.merged.20062	chr14:35040089-35044317	FALSE	FALSE	TRUE	SKUT1	2		TSG	uterine carcinosarcoma, colon cancer
BAZ1A	-	chr14:34752731-34875360	SKUT1.enhancer.antisense.2513	chr14:34873017-34874266	enhancer.antisense.merged.22190	chr14:34872462-34874617	TRUE	FALSE	FALSE	SKUT1	2		TSG	uterine carcinosarcoma, colon cancer
BAZ1A	-	chr14:34752731-34875360	PC3.enhancer.antisense.2716	chr14:34873004-34874253	enhancer.antisense.merged.22190	chr14:34872462-34874617	TRUE	FALSE	FALSE	PC3	2		TSG	uterine carcinosarcoma, colon cancer
BAZ1A	-	chr14:34752731-34875360	DU145.enhancer.antisense.1257	chr14:34873013-34874262	enhancer.antisense.merged.22190	chr14:34872462-34874617	TRUE	FALSE	FALSE	DU145	2		TSG	uterine carcinosarcoma, colon cancer
BAZ1A	-	chr14:34752731-34875360	MDA.enhancer.intergenic.3494	chr14:35040878-35042611	enhancer.intergenic.merged.20062	chr14:35040089-35044317	FALSE	FALSE	TRUE	MDA	2		TSG	uterine carcinosarcoma, colon cancer
BAZ1A	-	chr14:34752731-34875360	MDA.enhancer.antisense.3103	chr14:34873017-34874266	enhancer.antisense.merged.22190	chr14:34872462-34874617	TRUE	FALSE	FALSE	MDA	2		TSG	uterine carcinosarcoma, colon cancer
BAZ1A	-	chr14:34752731-34875360	BT20.enhancer.intergenic.3261	chr14:35040089-35041446	enhancer.intergenic.merged.20062	chr14:35040089-35044317	FALSE	FALSE	TRUE	BT20	2		TSG	uterine carcinosarcoma, colon cancer
BAZ1A	-	chr14:34752731-34875360	BT20.enhancer.intergenic.3262	chr14:35042049-35043884	enhancer.intergenic.merged.20062	chr14:35040089-35044317	FALSE	FALSE	TRUE	BT20	2		TSG	uterine carcinosarcoma, colon cancer
BAZ1A	-	chr14:34752731-34875360	BT20.enhancer.antisense.3241	chr14:34872462-34873711	enhancer.antisense.merged.22190	chr14:34872462-34874617	TRUE	FALSE	FALSE	BT20	2		TSG	uterine carcinosarcoma, colon cancer
BAZ1A	-	chr14:34752731-34875360	769P.enhancer.antisense.4542	chr14:34873007-34874256	enhancer.antisense.merged.22190	chr14:34872462-34874617	TRUE	FALSE	FALSE	769P	2		TSG	uterine carcinosarcoma, colon cancer
BAZ1A	-	chr14:34752731-34875360	786O.enhancer.antisense.2587	chr14:34873014-34874263	enhancer.antisense.merged.22190	chr14:34872462-34874617	TRUE	FALSE	FALSE	786O	2		TSG	uterine carcinosarcoma, colon cancer
BAZ1A	-	chr14:34752731-34875360	U118.enhancer.intergenic.4867	chr14:35041871-35043396	enhancer.intergenic.merged.20062	chr14:35040089-35044317	FALSE	FALSE	TRUE	U118	2		TSG	uterine carcinosarcoma, colon cancer
BAZ1A	-	chr14:34752731-34875360	U118.enhancer.antisense.3762	chr14:34826856-34828105	enhancer.antisense.merged.22186	chr14:34826856-34828105	TRUE	FALSE	FALSE	U118	2		TSG	uterine carcinosarcoma, colon cancer
BAZ1A	-	chr14:34752731-34875360	U118.enhancer.antisense.3763	chr14:34837037-34838286	enhancer.antisense.merged.22187	chr14:34837037-34838286	TRUE	FALSE	FALSE	U118	2		TSG	uterine carcinosarcoma, colon cancer
BAZ1A	-	chr14:34752731-34875360	U118.enhancer.antisense.3764	chr14:34843794-34845043	enhancer.antisense.merged.22188	chr14:34843794-34845043	TRUE	FALSE	FALSE	U118	2		TSG	uterine carcinosarcoma, colon cancer
BAZ1A	-	chr14:34752731-34875360	U118.enhancer.antisense.3765	chr14:34856382-34857631	enhancer.antisense.merged.22189	chr14:34856382-34857631	TRUE	FALSE	FALSE	U118	2		TSG	uterine carcinosarcoma, colon cancer
BAZ1A	-	chr14:34752731-34875360	U118.enhancer.antisense.3766	chr14:34872559-34873808	enhancer.antisense.merged.22190	chr14:34872462-34874617	TRUE	FALSE	FALSE	U118	2		TSG	uterine carcinosarcoma, colon cancer
BAZ1A	-	chr14:34752731-34875360	M059J.enhancer.intergenic.3548	chr14:35040115-35044317	enhancer.intergenic.merged.20062	chr14:35040089-35044317	FALSE	FALSE	TRUE	M059J	2		TSG	uterine carcinosarcoma, colon cancer
BAZ1A	-	chr14:34752731-34875360	M059J.enhancer.antisense.2755	chr14:34873017-34874266	enhancer.antisense.merged.22190	chr14:34872462-34874617	TRUE	FALSE	FALSE	M059J	2		TSG	uterine carcinosarcoma, colon cancer
BCL10	-	chr1:85265776-85276632	K562.enhancer.antisense.2895	chr1:85576436-85577685	enhancer.antisense.merged.624	chr1:85575158-85577685	FALSE	TRUE	TRUE	K562	1	Yes	TSG, fusion	MALT
BCL10	-	chr1:85265776-85276632	HCT116.enhancer.intergenic.195	chr1:85277681-85279441	enhancer.intergenic.merged.998	chr1:85277681-85279485	TRUE	TRUE	TRUE	HCT116	1	Yes	TSG, fusion	MALT
BCL10	-	chr1:85265776-85276632	HCT116.enhancer.antisense.2372	chr1:85308454-85309703	enhancer.antisense.merged.601	chr1:85308454-85309703	TRUE	TRUE	TRUE	HCT116	1	Yes	TSG, fusion	MALT
BCL10	-	chr1:85265776-85276632	HCT116.enhancer.antisense.2373	chr1:85324719-85325968	enhancer.antisense.merged.604	chr1:85324719-85329964	TRUE	TRUE	TRUE	HCT116	1	Yes	TSG, fusion	MALT
BCL10	-	chr1:85265776-85276632	HCT116.enhancer.antisense.2374	chr1:85327967-85329216	enhancer.antisense.merged.604	chr1:85324719-85329964	TRUE	TRUE	TRUE	HCT116	1	Yes	TSG, fusion	MALT
BCL10	-	chr1:85265776-85276632	SKUT1.enhancer.antisense.2056	chr1:85328437-85329686	enhancer.antisense.merged.604	chr1:85324719-85329964	TRUE	TRUE	TRUE	SKUT1	1	Yes	TSG, fusion	MALT
BCL10	-	chr1:85265776-85276632	SKUT1.enhancer.antisense.2059	chr1:85575709-85576958	enhancer.antisense.merged.624	chr1:85575158-85577685	FALSE	TRUE	TRUE	SKUT1	1	Yes	TSG, fusion	MALT
BCL10	-	chr1:85265776-85276632	SKUT1.enhancer.antisense.2055	chr1:85313602-85314851	enhancer.antisense.merged.602	chr1:85313111-85314851	TRUE	FALSE	FALSE	SKUT1	1	Yes	TSG, fusion	MALT
BCL10	-	chr1:85265776-85276632	PC3.enhancer.intergenic.215	chr1:85293157-85295191	enhancer.intergenic.merged.1000	chr1:85293157-85295191	TRUE	TRUE	TRUE	PC3	1	Yes	TSG, fusion	MALT
BCL10	-	chr1:85265776-85276632	PC3.enhancer.intergenic.216	chr1:85296494-85298888	enhancer.intergenic.merged.1001	chr1:85295519-85299024	TRUE	TRUE	TRUE	PC3	1	Yes	TSG, fusion	MALT
BCL10	-	chr1:85265776-85276632	PC3.enhancer.intergenic.217	chr1:85300981-85302540	enhancer.intergenic.merged.1002	chr1:85300981-85302540	TRUE	TRUE	TRUE	PC3	1	Yes	TSG, fusion	MALT
BCL10	-	chr1:85265776-85276632	PC3.enhancer.intergenic.214	chr1:84776570-84778132	enhancer.intergenic.merged.992	chr1:84776570-84778132	FALSE	FALSE	TRUE	PC3	1	Yes	TSG, fusion	MALT
BCL10	-	chr1:85265776-85276632	PC3.enhancer.antisense.2219	chr1:85274576-85275825	enhancer.antisense.merged.600	chr1:85274576-85275825	TRUE	TRUE	TRUE	PC3	1	Yes	TSG, fusion	MALT
BCL10	-	chr1:85265776-85276632	PC3.enhancer.antisense.2220	chr1:85326802-85328051	enhancer.antisense.merged.604	chr1:85324719-85329964	TRUE	TRUE	TRUE	PC3	1	Yes	TSG, fusion	MALT
BCL10	-	chr1:85265776-85276632	PC3.enhancer.antisense.2221	chr1:85335809-85337058	enhancer.antisense.merged.605	chr1:85335809-85337058	TRUE	TRUE	TRUE	PC3	1	Yes	TSG, fusion	MALT
BCL10	-	chr1:85265776-85276632	DU145.enhancer.antisense.1040	chr1:85325378-85326627	enhancer.antisense.merged.604	chr1:85324719-85329964	TRUE	TRUE	TRUE	DU145	1	Yes	TSG, fusion	MALT
BCL10	-	chr1:85265776-85276632	DU145.enhancer.antisense.1041	chr1:85328312-85329561	enhancer.antisense.merged.604	chr1:85324719-85329964	TRUE	TRUE	TRUE	DU145	1	Yes	TSG, fusion	MALT
BCL10	-	chr1:85265776-85276632	DU145.enhancer.antisense.1039	chr1:85313111-85314360	enhancer.antisense.merged.602	chr1:85313111-85314851	TRUE	FALSE	FALSE	DU145	1	Yes	TSG, fusion	MALT
BCL10	-	chr1:85265776-85276632	MDA.enhancer.intergenic.201	chr1:85296473-85299024	enhancer.intergenic.merged.1001	chr1:85295519-85299024	TRUE	TRUE	TRUE	MDA	1	Yes	TSG, fusion	MALT
BCL10	-	chr1:85265776-85276632	MDA.enhancer.intergenic.200	chr1:85288869-85291301	enhancer.intergenic.merged.999	chr1:85288277-85291301	TRUE	TRUE	TRUE	MDA	1	Yes	TSG, fusion	MALT
BCL10	-	chr1:85265776-85276632	MDA.enhancer.antisense.2554	chr1:85369851-85371100	enhancer.antisense.merged.611	chr1:85369851-85371100	TRUE	TRUE	TRUE	MDA	1	Yes	TSG, fusion	MALT
BCL10	-	chr1:85265776-85276632	MDA.enhancer.antisense.2555	chr1:85376851-85378100	enhancer.antisense.merged.612	chr1:85376619-85378100	TRUE	TRUE	TRUE	MDA	1	Yes	TSG, fusion	MALT
BCL10	-	chr1:85265776-85276632	MDA.enhancer.antisense.2558	chr1:85575158-85576407	enhancer.antisense.merged.624	chr1:85575158-85577685	FALSE	TRUE	TRUE	MDA	1	Yes	TSG, fusion	MALT
BCL10	-	chr1:85265776-85276632	BT20.enhancer.antisense.2699	chr1:85328715-85329964	enhancer.antisense.merged.604	chr1:85324719-85329964	TRUE	TRUE	TRUE	BT20	1	Yes	TSG, fusion	MALT
BCL10	-	chr1:85265776-85276632	BT20.enhancer.antisense.2700	chr1:85343251-85344500	enhancer.antisense.merged.607	chr1:85343251-85344500	TRUE	TRUE	TRUE	BT20	1	Yes	TSG, fusion	MALT
BCL10	-	chr1:85265776-85276632	BT20.enhancer.antisense.2697	chr1:85313588-85314837	enhancer.antisense.merged.602	chr1:85313111-85314851	TRUE	FALSE	FALSE	BT20	1	Yes	TSG, fusion	MALT
BCL10	-	chr1:85265776-85276632	BT20.enhancer.antisense.2698	chr1:85319701-85320950	enhancer.antisense.merged.603	chr1:85319701-85320950	TRUE	FALSE	FALSE	BT20	1	Yes	TSG, fusion	MALT
BCL10	-	chr1:85265776-85276632	769P.enhancer.intergenic.153	chr1:85295519-85298538	enhancer.intergenic.merged.1001	chr1:85295519-85299024	TRUE	TRUE	TRUE	769P	1	Yes	TSG, fusion	MALT
BCL10	-	chr1:85265776-85276632	769P.enhancer.intergenic.151	chr1:85277982-85279485	enhancer.intergenic.merged.998	chr1:85277681-85279485	TRUE	TRUE	TRUE	769P	1	Yes	TSG, fusion	MALT
BCL10	-	chr1:85265776-85276632	769P.enhancer.intergenic.152	chr1:85288613-85290139	enhancer.intergenic.merged.999	chr1:85288277-85291301	TRUE	TRUE	TRUE	769P	1	Yes	TSG, fusion	MALT
BCL10	-	chr1:85265776-85276632	769P.enhancer.antisense.3775	chr1:85400614-85401863	enhancer.antisense.merged.613	chr1:85400614-85401863	TRUE	TRUE	TRUE	769P	1	Yes	TSG, fusion	MALT
BCL10	-	chr1:85265776-85276632	769P.enhancer.intergenic.154	chr1:85304534-85305938	enhancer.intergenic.merged.1003	chr1:85304534-85305938	TRUE	FALSE	FALSE	769P	1	Yes	TSG, fusion	MALT
BCL10	-	chr1:85265776-85276632	769P.enhancer.antisense.3776	chr1:85416343-85417592	enhancer.antisense.merged.614	chr1:85416343-85417592	TRUE	FALSE	FALSE	769P	1	Yes	TSG, fusion	MALT
BCL10	-	chr1:85265776-85276632	786O.enhancer.intergenic.171	chr1:85296763-85298426	enhancer.intergenic.merged.1001	chr1:85295519-85299024	TRUE	TRUE	TRUE	786O	1	Yes	TSG, fusion	MALT
BCL10	-	chr1:85265776-85276632	786O.enhancer.antisense.2113	chr1:85349145-85350394	enhancer.antisense.merged.608	chr1:85349145-85350394	TRUE	TRUE	TRUE	786O	1	Yes	TSG, fusion	MALT
BCL10	-	chr1:85265776-85276632	786O.enhancer.antisense.2114	chr1:85357730-85358979	enhancer.antisense.merged.609	chr1:85357730-85358979	TRUE	TRUE	TRUE	786O	1	Yes	TSG, fusion	MALT
BCL10	-	chr1:85265776-85276632	U118.enhancer.intergenic.207	chr1:85277681-85279434	enhancer.intergenic.merged.998	chr1:85277681-85279485	TRUE	TRUE	TRUE	U118	1	Yes	TSG, fusion	MALT
BCL10	-	chr1:85265776-85276632	U118.enhancer.antisense.3127	chr1:84851656-84852905	enhancer.antisense.merged.592	chr1:84851656-84852905	FALSE	FALSE	TRUE	U118	1	Yes	TSG, fusion	MALT
BCL10	-	chr1:85265776-85276632	U118.enhancer.antisense.3130	chr1:85327771-85329020	enhancer.antisense.merged.604	chr1:85324719-85329964	TRUE	TRUE	TRUE	U118	1	Yes	TSG, fusion	MALT
BCL10	-	chr1:85265776-85276632	U118.enhancer.antisense.3131	chr1:85339651-85340900	enhancer.antisense.merged.606	chr1:85339651-85340900	TRUE	TRUE	TRUE	U118	1	Yes	TSG, fusion	MALT
BCL10	-	chr1:85265776-85276632	U118.enhancer.antisense.3133	chr1:85376619-85377868	enhancer.antisense.merged.612	chr1:85376619-85378100	TRUE	TRUE	TRUE	U118	1	Yes	TSG, fusion	MALT
BCL10	-	chr1:85265776-85276632	U118.enhancer.antisense.3134	chr1:85424451-85425700	enhancer.antisense.merged.615	chr1:85424451-85425700	TRUE	TRUE	TRUE	U118	1	Yes	TSG, fusion	MALT
BCL10	-	chr1:85265776-85276632	U118.enhancer.antisense.3132	chr1:85360286-85361535	enhancer.antisense.merged.610	chr1:85360286-85361535	TRUE	FALSE	FALSE	U118	1	Yes	TSG, fusion	MALT
BCL10	-	chr1:85265776-85276632	M059J.enhancer.intergenic.181	chr1:85288277-85289736	enhancer.intergenic.merged.999	chr1:85288277-85291301	TRUE	TRUE	TRUE	M059J	1	Yes	TSG, fusion	MALT
BCL10	-	chr1:85265776-85276632	M059J.enhancer.antisense.2258	chr1:85325732-85326981	enhancer.antisense.merged.604	chr1:85324719-85329964	TRUE	TRUE	TRUE	M059J	1	Yes	TSG, fusion	MALT
BCL10	-	chr1:85265776-85276632	M059J.enhancer.antisense.2257	chr1:85313398-85314647	enhancer.antisense.merged.602	chr1:85313111-85314851	TRUE	FALSE	FALSE	M059J	1	Yes	TSG, fusion	MALT
BCL11A	-	chr2:60450520-60553654	Jurkat.enhancer.intergenic.255	chr2:60094268-60100671	enhancer.intergenic.merged.3156	chr2:60094268-60100671	TRUE	FALSE	FALSE	Jurkat	1	Yes	oncogene, fusion	B-CLL
BCL11A	-	chr2:60450520-60553654	Jurkat.enhancer.intergenic.256	chr2:60101096-60106858	enhancer.intergenic.merged.3157	chr2:60101096-60106858	TRUE	FALSE	FALSE	Jurkat	1	Yes	oncogene, fusion	B-CLL
BCL11A	-	chr2:60450520-60553654	Jurkat.enhancer.intergenic.257	chr2:60108796-60110224	enhancer.intergenic.merged.3158	chr2:60108796-60110224	TRUE	FALSE	FALSE	Jurkat	1	Yes	oncogene, fusion	B-CLL
BCL11A	-	chr2:60450520-60553654	GP5d.enhancer.intergenic.468	chr2:60188401-60189802	enhancer.intergenic.merged.3159	chr2:60188401-60189802	TRUE	TRUE	TRUE	GP5d	1	Yes	oncogene, fusion	B-CLL
BCL11A	-	chr2:60450520-60553654	GP5d.enhancer.antisense.2458	chr2:60529544-60530793	enhancer.antisense.merged.3103	chr2:60529544-60530793	TRUE	TRUE	FALSE	GP5d	1	Yes	oncogene, fusion	B-CLL
BCL11A	-	chr2:60450520-60553654	GP5d.enhancer.antisense.2457	chr2:60478009-60479258	enhancer.antisense.merged.3102	chr2:60478009-60479258	TRUE	FALSE	FALSE	GP5d	1	Yes	oncogene, fusion	B-CLL
BCL11A	-	chr2:60450520-60553654	LoVo.enhancer.intergenic.275	chr2:60556501-60557701	enhancer.intergenic.merged.3163	chr2:60556501-60557701	TRUE	TRUE	TRUE	LoVo	1	Yes	oncogene, fusion	B-CLL
BCL11A	-	chr2:60450520-60553654	LoVo.enhancer.intergenic.272	chr2:60415988-60417986	enhancer.intergenic.merged.3160	chr2:60415988-60417986	TRUE	FALSE	FALSE	LoVo	1	Yes	oncogene, fusion	B-CLL
BCL11A	-	chr2:60450520-60553654	LoVo.enhancer.intergenic.273	chr2:60418218-60419734	enhancer.intergenic.merged.3161	chr2:60418218-60419734	TRUE	FALSE	FALSE	LoVo	1	Yes	oncogene, fusion	B-CLL
BCL11A	-	chr2:60450520-60553654	LoVo.enhancer.intergenic.274	chr2:60420122-60422596	enhancer.intergenic.merged.3162	chr2:60420122-60422596	TRUE	FALSE	FALSE	LoVo	1	Yes	oncogene, fusion	B-CLL
BCL11B	-	chr14:99169287-99272197	Jurkat.enhancer.intergenic.1424	chr14:98931573-98932671	enhancer.intergenic.merged.20581	chr14:98931573-98932671	TRUE	TRUE	TRUE	Jurkat	1	Yes	oncogene, TSG, fusion	T-ALL
BCL11B	-	chr14:99169287-99272197	Jurkat.enhancer.intergenic.1425	chr14:98984172-98985709	enhancer.intergenic.merged.20582	chr14:98984172-98985709	TRUE	TRUE	TRUE	Jurkat	1	Yes	oncogene, TSG, fusion	T-ALL
BCL11B	-	chr14:99169287-99272197	Jurkat.enhancer.antisense.1331	chr14:99266350-99267599	enhancer.antisense.merged.22479	chr14:99266350-99267599	TRUE	TRUE	TRUE	Jurkat	1	Yes	oncogene, TSG, fusion	T-ALL
BCL11B	-	chr14:99169287-99272197	GP5d.enhancer.intergenic.2796	chr14:98834908-98836598	enhancer.intergenic.merged.20578	chr14:98834908-98836598	TRUE	TRUE	TRUE	GP5d	1	Yes	oncogene, TSG, fusion	T-ALL
BCL11B	-	chr14:99169287-99272197	GP5d.enhancer.intergenic.2798	chr14:98905354-98917326	enhancer.intergenic.merged.20580	chr14:98905354-98917326	TRUE	TRUE	TRUE	GP5d	1	Yes	oncogene, TSG, fusion	T-ALL
BCL11B	-	chr14:99169287-99272197	GP5d.enhancer.intergenic.2797	chr14:98903714-98905338	enhancer.intergenic.merged.20579	chr14:98903659-98905338	TRUE	FALSE	FALSE	GP5d	1	Yes	oncogene, TSG, fusion	T-ALL
BCL11B	-	chr14:99169287-99272197	BT20.enhancer.intergenic.3332	chr14:98907145-98908200	enhancer.intergenic.merged.20580	chr14:98905354-98917326	TRUE	TRUE	TRUE	BT20	1	Yes	oncogene, TSG, fusion	T-ALL
BCL11B	-	chr14:99169287-99272197	BT20.enhancer.intergenic.3333	chr14:99064001-99065225	enhancer.intergenic.merged.20585	chr14:99064001-99065225	TRUE	TRUE	TRUE	BT20	1	Yes	oncogene, TSG, fusion	T-ALL
BCL11B	-	chr14:99169287-99272197	BT20.enhancer.intergenic.3331	chr14:98903659-98905242	enhancer.intergenic.merged.20579	chr14:98903659-98905338	TRUE	FALSE	FALSE	BT20	1	Yes	oncogene, TSG, fusion	T-ALL
BCL11B	-	chr14:99169287-99272197	BT20.enhancer.antisense.3291	chr14:99252108-99253357	enhancer.antisense.merged.22478	chr14:99252108-99253357	TRUE	FALSE	FALSE	BT20	1	Yes	oncogene, TSG, fusion	T-ALL
BCL2	-	chr18:63123346-63319380	K562.enhancer.intergenic.2808	chr18:63167979-63169946	enhancer.intergenic.merged.23850	chr18:63167979-63169977	TRUE	TRUE	TRUE	K562	1		oncogene, fusion	NHL, CLL
BCL2	-	chr18:63123346-63319380	K562.enhancer.intergenic.2809	chr18:63197068-63201073	enhancer.intergenic.merged.23851	chr18:63197068-63201073	TRUE	TRUE	TRUE	K562	1		oncogene, fusion	NHL, CLL
BCL2	-	chr18:63123346-63319380	K562.enhancer.intergenic.2810	chr18:63205475-63217109	enhancer.intergenic.merged.23852	chr18:63205475-63217109	TRUE	TRUE	TRUE	K562	1		oncogene, fusion	NHL, CLL
BCL2	-	chr18:63123346-63319380	K562.enhancer.intergenic.2811	chr18:63217412-63222052	enhancer.intergenic.merged.23853	chr18:63217412-63222052	TRUE	TRUE	TRUE	K562	1		oncogene, fusion	NHL, CLL
BCL2	-	chr18:63123346-63319380	K562.enhancer.intergenic.2812	chr18:63224654-63225787	enhancer.intergenic.merged.23854	chr18:63224654-63225787	TRUE	TRUE	TRUE	K562	1		oncogene, fusion	NHL, CLL
BCL2	-	chr18:63123346-63319380	K562.enhancer.intergenic.2813	chr18:63227458-63232786	enhancer.intergenic.merged.23855	chr18:63227458-63232786	TRUE	TRUE	TRUE	K562	1		oncogene, fusion	NHL, CLL
BCL2	-	chr18:63123346-63319380	K562.enhancer.intergenic.2814	chr18:63234235-63235516	enhancer.intergenic.merged.23856	chr18:63234235-63235516	TRUE	TRUE	TRUE	K562	1		oncogene, fusion	NHL, CLL
BCL2	-	chr18:63123346-63319380	K562.enhancer.intergenic.2815	chr18:63242455-63244650	enhancer.intergenic.merged.23857	chr18:63242455-63244650	TRUE	TRUE	TRUE	K562	1		oncogene, fusion	NHL, CLL
BCL2	-	chr18:63123346-63319380	K562.enhancer.intergenic.2816	chr18:63253627-63255034	enhancer.intergenic.merged.23858	chr18:63253627-63255034	TRUE	TRUE	TRUE	K562	1		oncogene, fusion	NHL, CLL
BCL2	-	chr18:63123346-63319380	K562.enhancer.intergenic.2817	chr18:63257044-63258333	enhancer.intergenic.merged.23859	chr18:63257044-63258333	TRUE	TRUE	TRUE	K562	1		oncogene, fusion	NHL, CLL
BCL2	-	chr18:63123346-63319380	K562.enhancer.intergenic.2807	chr18:63063003-63064301	enhancer.intergenic.merged.23846	chr18:63062953-63064301	TRUE	FALSE	FALSE	K562	1		oncogene, fusion	NHL, CLL
BCL2	-	chr18:63123346-63319380	Jurkat.enhancer.antisense.1490	chr18:63168347-63169596	enhancer.antisense.merged.26817	chr18:63168125-63169663	TRUE	TRUE	TRUE	Jurkat	1		oncogene, fusion	NHL, CLL
BCL2	-	chr18:63123346-63319380	Jurkat.enhancer.intergenic.1765	chr18:63063011-63064301	enhancer.intergenic.merged.23846	chr18:63062953-63064301	TRUE	FALSE	FALSE	Jurkat	1		oncogene, fusion	NHL, CLL
BCL2	-	chr18:63123346-63319380	Jurkat.enhancer.intergenic.1766	chr18:63097665-63101396	enhancer.intergenic.merged.23848	chr18:63097665-63101396	TRUE	FALSE	FALSE	Jurkat	1		oncogene, fusion	NHL, CLL
BCL2	-	chr18:63123346-63319380	Jurkat.enhancer.antisense.1489	chr18:63137634-63138883	enhancer.antisense.merged.26815	chr18:63137634-63138883	TRUE	FALSE	FALSE	Jurkat	1		oncogene, fusion	NHL, CLL
BCL2	-	chr18:63123346-63319380	GP5d.enhancer.antisense.2354	chr18:63168414-63169663	enhancer.antisense.merged.26817	chr18:63168125-63169663	TRUE	TRUE	TRUE	GP5d	1		oncogene, fusion	NHL, CLL
BCL2	-	chr18:63123346-63319380	GP5d.enhancer.intergenic.3364	chr18:63062953-63064301	enhancer.intergenic.merged.23846	chr18:63062953-63064301	TRUE	FALSE	FALSE	GP5d	1		oncogene, fusion	NHL, CLL
BCL2	-	chr18:63123346-63319380	GP5d.enhancer.intergenic.3365	chr18:63091244-63092675	enhancer.intergenic.merged.23847	chr18:63090938-63092897	TRUE	FALSE	FALSE	GP5d	1		oncogene, fusion	NHL, CLL
BCL2	-	chr18:63123346-63319380	GP5d.enhancer.intergenic.3366	chr18:63102928-63104452	enhancer.intergenic.merged.23849	chr18:63102928-63104452	TRUE	FALSE	FALSE	GP5d	1		oncogene, fusion	NHL, CLL
BCL2	-	chr18:63123346-63319380	LoVo.enhancer.antisense.1811	chr18:63168414-63169663	enhancer.antisense.merged.26817	chr18:63168125-63169663	TRUE	TRUE	TRUE	LoVo	1		oncogene, fusion	NHL, CLL
BCL2	-	chr18:63123346-63319380	PC3.enhancer.intergenic.4096	chr18:63168665-63169977	enhancer.intergenic.merged.23850	chr18:63167979-63169977	FALSE	FALSE	TRUE	PC3	1		oncogene, fusion	NHL, CLL
BCL2	-	chr18:63123346-63319380	PC3.enhancer.intergenic.4097	chr18:63218101-63219301	enhancer.intergenic.merged.23853	chr18:63217412-63222052	FALSE	FALSE	TRUE	PC3	1		oncogene, fusion	NHL, CLL
BCL2	-	chr18:63123346-63319380	MDA.enhancer.antisense.3411	chr18:63168358-63169607	enhancer.antisense.merged.26817	chr18:63168125-63169663	TRUE	TRUE	TRUE	MDA	1		oncogene, fusion	NHL, CLL
BCL2	-	chr18:63123346-63319380	769P.enhancer.antisense.5009	chr18:63168125-63169374	enhancer.antisense.merged.26817	chr18:63168125-63169663	TRUE	TRUE	TRUE	769P	1		oncogene, fusion	NHL, CLL
BCL2	-	chr18:63123346-63319380	769P.enhancer.antisense.5010	chr18:63299690-63300939	enhancer.antisense.merged.26818	chr18:63299690-63300939	TRUE	TRUE	TRUE	769P	1		oncogene, fusion	NHL, CLL
BCL2	-	chr18:63123346-63319380	769P.enhancer.antisense.5008	chr18:63142051-63143300	enhancer.antisense.merged.26816	chr18:63142051-63143300	TRUE	FALSE	FALSE	769P	1		oncogene, fusion	NHL, CLL
BCL2	-	chr18:63123346-63319380	769P.enhancer.antisense.5011	chr18:63305555-63306804	enhancer.antisense.merged.26819	chr18:63305555-63306804	TRUE	FALSE	FALSE	769P	1		oncogene, fusion	NHL, CLL
BCL2	-	chr18:63123346-63319380	769P.enhancer.antisense.5012	chr18:63310762-63312011	enhancer.antisense.merged.26820	chr18:63310762-63312011	TRUE	FALSE	FALSE	769P	1		oncogene, fusion	NHL, CLL
BCL2	-	chr18:63123346-63319380	786O.enhancer.antisense.2901	chr18:63168414-63169663	enhancer.antisense.merged.26817	chr18:63168125-63169663	TRUE	TRUE	TRUE	786O	1		oncogene, fusion	NHL, CLL
BCL2	-	chr18:63123346-63319380	U118.enhancer.antisense.4211	chr18:63168412-63169661	enhancer.antisense.merged.26817	chr18:63168125-63169663	TRUE	TRUE	TRUE	U118	1		oncogene, fusion	NHL, CLL
BCL2L12	+	chr19:49665142-49673916	K562.enhancer.intergenic.2979	chr19:49716948-49720536	enhancer.intergenic.merged.24649	chr19:49716886-49720606	FALSE	FALSE	TRUE	K562	2		oncogene	melanoma, SCC
BCL2L12	+	chr19:49665142-49673916	Jurkat.enhancer.intergenic.1836	chr19:49719346-49720606	enhancer.intergenic.merged.24649	chr19:49716886-49720606	FALSE	FALSE	TRUE	Jurkat	2		oncogene	melanoma, SCC
BCL2L12	+	chr19:49665142-49673916	GP5d.enhancer.intergenic.3491	chr19:49718989-49720564	enhancer.intergenic.merged.24649	chr19:49716886-49720606	FALSE	FALSE	TRUE	GP5d	2		oncogene	melanoma, SCC
BCL2L12	+	chr19:49665142-49673916	HCT116.enhancer.intergenic.3770	chr19:49716886-49718115	enhancer.intergenic.merged.24649	chr19:49716886-49720606	FALSE	FALSE	TRUE	HCT116	2		oncogene	melanoma, SCC
BCL2L12	+	chr19:49665142-49673916	HCT116.enhancer.antisense.3307	chr19:49864888-49866137	enhancer.antisense.merged.27684	chr19:49864887-49866137	FALSE	FALSE	TRUE	HCT116	2		oncogene	melanoma, SCC
BCL2L12	+	chr19:49665142-49673916	SKUT1.enhancer.intergenic.3625	chr19:49719301-49720501	enhancer.intergenic.merged.24649	chr19:49716886-49720606	FALSE	FALSE	TRUE	SKUT1	2		oncogene	melanoma, SCC
BCL2L12	+	chr19:49665142-49673916	SKUT1.enhancer.antisense.2933	chr19:49864887-49866136	enhancer.antisense.merged.27684	chr19:49864887-49866137	FALSE	FALSE	TRUE	SKUT1	2		oncogene	melanoma, SCC
BCL3	+	chr19:44748708-44760044	K562.enhancer.intergenic.2958	chr19:44587314-44588660	enhancer.intergenic.merged.24547	chr19:44585909-44589486	FALSE	FALSE	TRUE	K562	1		oncogene, fusion	CLL
BCL3	+	chr19:44748708-44760044	K562.enhancer.intergenic.2960	chr19:44746999-44748876	enhancer.intergenic.merged.24556	chr19:44746999-44748876	TRUE	TRUE	TRUE	K562	1		oncogene, fusion	CLL
BCL3	+	chr19:44748708-44760044	K562.enhancer.antisense.1293	chr19:44753940-44755189	enhancer.antisense.merged.28238	chr19:44751902-44755189	TRUE	FALSE	FALSE	K562	1		oncogene, fusion	CLL
BCL3	+	chr19:44748708-44760044	GP5d.enhancer.intergenic.3480	chr19:44693845-44696061	enhancer.intergenic.merged.24551	chr19:44690989-44696061	FALSE	TRUE	TRUE	GP5d	1		oncogene, fusion	CLL
BCL3	+	chr19:44748708-44760044	GP5d.enhancer.intergenic.3481	chr19:44718595-44719897	enhancer.intergenic.merged.24553	chr19:44717644-44721439	TRUE	TRUE	TRUE	GP5d	1		oncogene, fusion	CLL
BCL3	+	chr19:44748708-44760044	GP5d.enhancer.antisense.843	chr19:44715835-44717084	enhancer.antisense.merged.28237	chr19:44715835-44717084	TRUE	TRUE	TRUE	GP5d	1		oncogene, fusion	CLL
BCL3	+	chr19:44748708-44760044	HCT116.enhancer.intergenic.3742	chr19:44588049-44589282	enhancer.intergenic.merged.24547	chr19:44585909-44589486	FALSE	FALSE	TRUE	HCT116	1		oncogene, fusion	CLL
BCL3	+	chr19:44748708-44760044	HCT116.enhancer.intergenic.3743	chr19:44690989-44692594	enhancer.intergenic.merged.24551	chr19:44690989-44696061	FALSE	TRUE	TRUE	HCT116	1		oncogene, fusion	CLL
BCL3	+	chr19:44748708-44760044	HCT116.enhancer.intergenic.3744	chr19:44693702-44695253	enhancer.intergenic.merged.24551	chr19:44690989-44696061	FALSE	TRUE	TRUE	HCT116	1		oncogene, fusion	CLL
BCL3	+	chr19:44748708-44760044	HCT116.enhancer.intergenic.3745	chr19:44719101-44720291	enhancer.intergenic.merged.24553	chr19:44717644-44721439	TRUE	TRUE	TRUE	HCT116	1		oncogene, fusion	CLL
BCL3	+	chr19:44748708-44760044	HCT116.enhancer.intergenic.3746	chr19:44770154-44771169	enhancer.intergenic.merged.24557	chr19:44770154-44771169	FALSE	TRUE	TRUE	HCT116	1		oncogene, fusion	CLL
BCL3	+	chr19:44748708-44760044	HCT116.enhancer.antisense.1092	chr19:44753930-44755179	enhancer.antisense.merged.28238	chr19:44751902-44755189	TRUE	FALSE	FALSE	HCT116	1		oncogene, fusion	CLL
BCL3	+	chr19:44748708-44760044	SKUT1.enhancer.intergenic.3602	chr19:44588047-44589486	enhancer.intergenic.merged.24547	chr19:44585909-44589486	FALSE	FALSE	TRUE	SKUT1	1		oncogene, fusion	CLL
BCL3	+	chr19:44748708-44760044	SKUT1.enhancer.intergenic.3603	chr19:44744968-44746074	enhancer.intergenic.merged.24555	chr19:44744899-44746074	TRUE	TRUE	TRUE	SKUT1	1		oncogene, fusion	CLL
BCL3	+	chr19:44748708-44760044	SKUT1.enhancer.antisense.895	chr19:44691656-44692905	enhancer.antisense.merged.28234	chr19:44691656-44692905	FALSE	TRUE	TRUE	SKUT1	1		oncogene, fusion	CLL
BCL3	+	chr19:44748708-44760044	PC3.enhancer.intergenic.4234	chr19:44587759-44589358	enhancer.intergenic.merged.24547	chr19:44585909-44589486	FALSE	FALSE	TRUE	PC3	1		oncogene, fusion	CLL
BCL3	+	chr19:44748708-44760044	PC3.enhancer.intergenic.4235	chr19:44691693-44692774	enhancer.intergenic.merged.24551	chr19:44690989-44696061	FALSE	TRUE	TRUE	PC3	1		oncogene, fusion	CLL
BCL3	+	chr19:44748708-44760044	DU145.enhancer.intergenic.1779	chr19:44587676-44589207	enhancer.intergenic.merged.24547	chr19:44585909-44589486	FALSE	FALSE	TRUE	DU145	1		oncogene, fusion	CLL
BCL3	+	chr19:44748708-44760044	DU145.enhancer.antisense.520	chr19:44752689-44753938	enhancer.antisense.merged.28238	chr19:44751902-44755189	TRUE	FALSE	FALSE	DU145	1		oncogene, fusion	CLL
BCL3	+	chr19:44748708-44760044	DU145.enhancer.antisense.521	chr19:44753891-44755140	enhancer.antisense.merged.28238	chr19:44751902-44755189	TRUE	FALSE	FALSE	DU145	1		oncogene, fusion	CLL
BCL3	+	chr19:44748708-44760044	MDA.enhancer.intergenic.4223	chr19:44587726-44589314	enhancer.intergenic.merged.24547	chr19:44585909-44589486	FALSE	FALSE	TRUE	MDA	1		oncogene, fusion	CLL
BCL3	+	chr19:44748708-44760044	MDA.enhancer.intergenic.4224	chr19:44719101-44720350	enhancer.intergenic.merged.24553	chr19:44717644-44721439	TRUE	TRUE	TRUE	MDA	1		oncogene, fusion	CLL
BCL3	+	chr19:44748708-44760044	MDA.enhancer.antisense.1117	chr19:44627542-44628791	enhancer.antisense.merged.28226	chr19:44627248-44630027	FALSE	FALSE	TRUE	MDA	1		oncogene, fusion	CLL
BCL3	+	chr19:44748708-44760044	MDA.enhancer.antisense.1118	chr19:44628778-44630027	enhancer.antisense.merged.28226	chr19:44627248-44630027	FALSE	FALSE	TRUE	MDA	1		oncogene, fusion	CLL
BCL3	+	chr19:44748708-44760044	MDA.enhancer.antisense.1120	chr19:44753930-44755179	enhancer.antisense.merged.28238	chr19:44751902-44755189	TRUE	FALSE	FALSE	MDA	1		oncogene, fusion	CLL
BCL3	+	chr19:44748708-44760044	BT20.enhancer.intergenic.4204	chr19:44586823-44589385	enhancer.intergenic.merged.24547	chr19:44585909-44589486	FALSE	FALSE	TRUE	BT20	1		oncogene, fusion	CLL
BCL3	+	chr19:44748708-44760044	769P.enhancer.intergenic.3424	chr19:44588047-44589357	enhancer.intergenic.merged.24547	chr19:44585909-44589486	FALSE	FALSE	TRUE	769P	1		oncogene, fusion	CLL
BCL3	+	chr19:44748708-44760044	769P.enhancer.intergenic.3425	chr19:44638539-44640555	enhancer.intergenic.merged.24550	chr19:44638539-44640646	FALSE	FALSE	TRUE	769P	1		oncogene, fusion	CLL
BCL3	+	chr19:44748708-44760044	769P.enhancer.intergenic.3426	chr19:44744899-44745947	enhancer.intergenic.merged.24555	chr19:44744899-44746074	TRUE	TRUE	TRUE	769P	1		oncogene, fusion	CLL
BCL3	+	chr19:44748708-44760044	769P.enhancer.antisense.1597	chr19:44751902-44753151	enhancer.antisense.merged.28238	chr19:44751902-44755189	TRUE	FALSE	FALSE	769P	1		oncogene, fusion	CLL
BCL3	+	chr19:44748708-44760044	769P.enhancer.antisense.1598	chr19:44753809-44755058	enhancer.antisense.merged.28238	chr19:44751902-44755189	TRUE	FALSE	FALSE	769P	1		oncogene, fusion	CLL
BCL3	+	chr19:44748708-44760044	786O.enhancer.intergenic.3211	chr19:44586939-44589343	enhancer.intergenic.merged.24547	chr19:44585909-44589486	FALSE	FALSE	TRUE	786O	1		oncogene, fusion	CLL
BCL3	+	chr19:44748708-44760044	786O.enhancer.intergenic.3212	chr19:44638636-44640646	enhancer.intergenic.merged.24550	chr19:44638539-44640646	FALSE	FALSE	TRUE	786O	1		oncogene, fusion	CLL
BCL3	+	chr19:44748708-44760044	786O.enhancer.antisense.874	chr19:44753930-44755179	enhancer.antisense.merged.28238	chr19:44751902-44755189	TRUE	FALSE	FALSE	786O	1		oncogene, fusion	CLL
BCL3	+	chr19:44748708-44760044	U118.enhancer.intergenic.5879	chr19:44585909-44587252	enhancer.intergenic.merged.24547	chr19:44585909-44589486	FALSE	FALSE	TRUE	U118	1		oncogene, fusion	CLL
BCL3	+	chr19:44748708-44760044	U118.enhancer.intergenic.5880	chr19:44587404-44588957	enhancer.intergenic.merged.24547	chr19:44585909-44589486	FALSE	FALSE	TRUE	U118	1		oncogene, fusion	CLL
BCL3	+	chr19:44748708-44760044	U118.enhancer.intergenic.5881	chr19:44691048-44692694	enhancer.intergenic.merged.24551	chr19:44690989-44696061	FALSE	TRUE	TRUE	U118	1		oncogene, fusion	CLL
BCL3	+	chr19:44748708-44760044	U118.enhancer.intergenic.5882	chr19:44717644-44719840	enhancer.intergenic.merged.24553	chr19:44717644-44721439	TRUE	TRUE	TRUE	U118	1		oncogene, fusion	CLL
BCL3	+	chr19:44748708-44760044	U118.enhancer.intergenic.5883	chr19:44736587-44738857	enhancer.intergenic.merged.24554	chr19:44736587-44738857	TRUE	TRUE	TRUE	U118	1		oncogene, fusion	CLL
BCL3	+	chr19:44748708-44760044	U118.enhancer.antisense.1370	chr19:44627248-44628497	enhancer.antisense.merged.28226	chr19:44627248-44630027	FALSE	FALSE	TRUE	U118	1		oncogene, fusion	CLL
BCL3	+	chr19:44748708-44760044	U118.enhancer.antisense.1371	chr19:44628761-44630010	enhancer.antisense.merged.28226	chr19:44627248-44630027	FALSE	FALSE	TRUE	U118	1		oncogene, fusion	CLL
BCL3	+	chr19:44748708-44760044	U118.enhancer.antisense.1372	chr19:44753914-44755163	enhancer.antisense.merged.28238	chr19:44751902-44755189	TRUE	FALSE	FALSE	U118	1		oncogene, fusion	CLL
BCL3	+	chr19:44748708-44760044	M059J.enhancer.intergenic.4322	chr19:44587656-44589224	enhancer.intergenic.merged.24547	chr19:44585909-44589486	FALSE	FALSE	TRUE	M059J	1		oncogene, fusion	CLL
BCL3	+	chr19:44748708-44760044	M059J.enhancer.intergenic.4323	chr19:44692568-44694179	enhancer.intergenic.merged.24551	chr19:44690989-44696061	FALSE	TRUE	TRUE	M059J	1		oncogene, fusion	CLL
BCL3	+	chr19:44748708-44760044	M059J.enhancer.intergenic.4325	chr19:44717679-44721439	enhancer.intergenic.merged.24553	chr19:44717644-44721439	TRUE	TRUE	TRUE	M059J	1		oncogene, fusion	CLL
BCL3	+	chr19:44748708-44760044	M059J.enhancer.intergenic.4326	chr19:44773660-44774723	enhancer.intergenic.merged.24558	chr19:44773660-44776289	TRUE	FALSE	FALSE	M059J	1		oncogene, fusion	CLL
BCL3	+	chr19:44748708-44760044	M059J.enhancer.antisense.944	chr19:44753939-44755188	enhancer.antisense.merged.28238	chr19:44751902-44755189	TRUE	FALSE	FALSE	M059J	1		oncogene, fusion	CLL
BCL6	-	chr3:187721377-187745468	K562.enhancer.intergenic.693	chr3:187745864-187747351	enhancer.intergenic.merged.6488	chr3:187745864-187747351	TRUE	TRUE	TRUE	K562	1		oncogene, fusion	NHL, CLL
BCL6	-	chr3:187721377-187745468	K562.enhancer.antisense.4471	chr3:187743051-187744300	enhancer.antisense.merged.6217	chr3:187740827-187744443	TRUE	TRUE	TRUE	K562	1		oncogene, fusion	NHL, CLL
BCL6	-	chr3:187721377-187745468	GP5d.enhancer.intergenic.905	chr3:187808937-187810696	enhancer.intergenic.merged.6490	chr3:187808382-187810696	TRUE	FALSE	FALSE	GP5d	1		oncogene, fusion	NHL, CLL
BCL6	-	chr3:187721377-187745468	GP5d.enhancer.intergenic.906	chr3:187889295-187891115	enhancer.intergenic.merged.6491	chr3:187889286-187891133	TRUE	FALSE	FALSE	GP5d	1		oncogene, fusion	NHL, CLL
BCL6	-	chr3:187721377-187745468	LoVo.enhancer.intergenic.527	chr3:187890115-187891127	enhancer.intergenic.merged.6491	chr3:187889286-187891133	TRUE	FALSE	FALSE	LoVo	1		oncogene, fusion	NHL, CLL
BCL6	-	chr3:187721377-187745468	HCT116.enhancer.intergenic.883	chr3:187749873-187751426	enhancer.intergenic.merged.6489	chr3:187748551-187751426	TRUE	TRUE	TRUE	HCT116	1		oncogene, fusion	NHL, CLL
BCL6	-	chr3:187721377-187745468	HCT116.enhancer.intergenic.884	chr3:187890021-187891133	enhancer.intergenic.merged.6491	chr3:187889286-187891133	TRUE	FALSE	FALSE	HCT116	1		oncogene, fusion	NHL, CLL
BCL6	-	chr3:187721377-187745468	SKUT1.enhancer.antisense.3251	chr3:187743060-187744309	enhancer.antisense.merged.6217	chr3:187740827-187744443	TRUE	TRUE	TRUE	SKUT1	1		oncogene, fusion	NHL, CLL
BCL6	-	chr3:187721377-187745468	SKUT1.enhancer.antisense.3250	chr3:187739178-187740427	enhancer.antisense.merged.6216	chr3:187738097-187740700	TRUE	FALSE	FALSE	SKUT1	1		oncogene, fusion	NHL, CLL
BCL6	-	chr3:187721377-187745468	PC3.enhancer.intergenic.1104	chr3:187749669-187750839	enhancer.intergenic.merged.6489	chr3:187748551-187751426	TRUE	TRUE	TRUE	PC3	1		oncogene, fusion	NHL, CLL
BCL6	-	chr3:187721377-187745468	PC3.enhancer.intergenic.1105	chr3:187808382-187809465	enhancer.intergenic.merged.6490	chr3:187808382-187810696	TRUE	FALSE	FALSE	PC3	1		oncogene, fusion	NHL, CLL
BCL6	-	chr3:187721377-187745468	PC3.enhancer.antisense.3553	chr3:187739451-187740700	enhancer.antisense.merged.6216	chr3:187738097-187740700	TRUE	FALSE	FALSE	PC3	1		oncogene, fusion	NHL, CLL
BCL6	-	chr3:187721377-187745468	DU145.enhancer.intergenic.455	chr3:187889286-187891112	enhancer.intergenic.merged.6491	chr3:187889286-187891133	TRUE	FALSE	FALSE	DU145	1		oncogene, fusion	NHL, CLL
BCL6	-	chr3:187721377-187745468	MDA.enhancer.intergenic.1190	chr3:187749799-187750873	enhancer.intergenic.merged.6489	chr3:187748551-187751426	TRUE	TRUE	TRUE	MDA	1		oncogene, fusion	NHL, CLL
BCL6	-	chr3:187721377-187745468	MDA.enhancer.antisense.3973	chr3:187741051-187742300	enhancer.antisense.merged.6217	chr3:187740827-187744443	TRUE	TRUE	TRUE	MDA	1		oncogene, fusion	NHL, CLL
BCL6	-	chr3:187721377-187745468	MDA.enhancer.antisense.3974	chr3:187742051-187743300	enhancer.antisense.merged.6217	chr3:187740827-187744443	TRUE	TRUE	TRUE	MDA	1		oncogene, fusion	NHL, CLL
BCL6	-	chr3:187721377-187745468	MDA.enhancer.antisense.3975	chr3:187743194-187744443	enhancer.antisense.merged.6217	chr3:187740827-187744443	TRUE	TRUE	TRUE	MDA	1		oncogene, fusion	NHL, CLL
BCL6	-	chr3:187721377-187745468	BT20.enhancer.intergenic.1214	chr3:187748551-187751134	enhancer.intergenic.merged.6489	chr3:187748551-187751426	TRUE	TRUE	TRUE	BT20	1		oncogene, fusion	NHL, CLL
BCL6	-	chr3:187721377-187745468	BT20.enhancer.intergenic.1216	chr3:187913166-187914898	enhancer.intergenic.merged.6492	chr3:187913166-187914898	TRUE	TRUE	TRUE	BT20	1		oncogene, fusion	NHL, CLL
BCL6	-	chr3:187721377-187745468	BT20.enhancer.intergenic.1217	chr3:188036155-188037413	enhancer.intergenic.merged.6495	chr3:188036155-188037413	FALSE	TRUE	TRUE	BT20	1		oncogene, fusion	NHL, CLL
BCL6	-	chr3:187721377-187745468	BT20.enhancer.antisense.4202	chr3:187742121-187743370	enhancer.antisense.merged.6217	chr3:187740827-187744443	TRUE	TRUE	TRUE	BT20	1		oncogene, fusion	NHL, CLL
BCL6	-	chr3:187721377-187745468	BT20.enhancer.intergenic.1215	chr3:187808626-187810057	enhancer.intergenic.merged.6490	chr3:187808382-187810696	TRUE	FALSE	FALSE	BT20	1		oncogene, fusion	NHL, CLL
BCL6	-	chr3:187721377-187745468	U118.enhancer.intergenic.1584	chr3:187954497-187955631	enhancer.intergenic.merged.6493	chr3:187954497-187955631	FALSE	TRUE	TRUE	U118	1		oncogene, fusion	NHL, CLL
BCL6	-	chr3:187721377-187745468	U118.enhancer.antisense.4972	chr3:187743046-187744295	enhancer.antisense.merged.6217	chr3:187740827-187744443	TRUE	TRUE	TRUE	U118	1		oncogene, fusion	NHL, CLL
BCL6	-	chr3:187721377-187745468	U118.enhancer.antisense.4971	chr3:187739084-187740333	enhancer.antisense.merged.6216	chr3:187738097-187740700	TRUE	FALSE	FALSE	U118	1		oncogene, fusion	NHL, CLL
BCL6	-	chr3:187721377-187745468	M059J.enhancer.antisense.3572	chr3:187740827-187742076	enhancer.antisense.merged.6217	chr3:187740827-187744443	TRUE	TRUE	TRUE	M059J	1		oncogene, fusion	NHL, CLL
BCL6	-	chr3:187721377-187745468	M059J.enhancer.antisense.3573	chr3:187743015-187744264	enhancer.antisense.merged.6217	chr3:187740827-187744443	TRUE	TRUE	TRUE	M059J	1		oncogene, fusion	NHL, CLL
BCL6	-	chr3:187721377-187745468	M059J.enhancer.antisense.3571	chr3:187738097-187739346	enhancer.antisense.merged.6216	chr3:187738097-187740700	TRUE	FALSE	FALSE	M059J	1		oncogene, fusion	NHL, CLL
BCL7A	+	chr12:122021884-122062044	K562.enhancer.antisense.712	chr12:122022997-122024246	enhancer.antisense.merged.21437	chr12:122022997-122025407	TRUE	FALSE	FALSE	K562	1		fusion	BNHL
BCL7A	+	chr12:122021884-122062044	Jurkat.enhancer.intergenic.1303	chr12:121989241-121990603	enhancer.intergenic.merged.19104	chr12:121989241-121993676	TRUE	FALSE	FALSE	Jurkat	1		fusion	BNHL
BCL7A	+	chr12:122021884-122062044	Jurkat.enhancer.intergenic.1304	chr12:122003760-122007466	enhancer.intergenic.merged.19105	chr12:122003760-122007466	TRUE	FALSE	FALSE	Jurkat	1		fusion	BNHL
BCL7A	+	chr12:122021884-122062044	Jurkat.enhancer.antisense.248	chr12:122023282-122024531	enhancer.antisense.merged.21437	chr12:122022997-122025407	TRUE	FALSE	FALSE	Jurkat	1		fusion	BNHL
BCL7A	+	chr12:122021884-122062044	SKUT1.enhancer.antisense.475	chr12:122023069-122024318	enhancer.antisense.merged.21437	chr12:122022997-122025407	TRUE	FALSE	FALSE	SKUT1	1		fusion	BNHL
BCL7A	+	chr12:122021884-122062044	PC3.enhancer.intergenic.3222	chr12:121990277-121992862	enhancer.intergenic.merged.19104	chr12:121989241-121993676	TRUE	FALSE	FALSE	PC3	1		fusion	BNHL
BCL7A	+	chr12:122021884-122062044	PC3.enhancer.antisense.527	chr12:122023035-122024284	enhancer.antisense.merged.21437	chr12:122022997-122025407	TRUE	FALSE	FALSE	PC3	1		fusion	BNHL
BCL7A	+	chr12:122021884-122062044	DU145.enhancer.intergenic.1307	chr12:121991737-121993676	enhancer.intergenic.merged.19104	chr12:121989241-121993676	TRUE	FALSE	FALSE	DU145	1		fusion	BNHL
BCL7A	+	chr12:122021884-122062044	DU145.enhancer.intergenic.1308	chr12:122012877-122014359	enhancer.intergenic.merged.19106	chr12:122012877-122014359	TRUE	FALSE	FALSE	DU145	1		fusion	BNHL
BCL7A	+	chr12:122021884-122062044	769P.enhancer.antisense.895	chr12:122024158-122025407	enhancer.antisense.merged.21437	chr12:122022997-122025407	TRUE	FALSE	FALSE	769P	1		fusion	BNHL
BCL7A	+	chr12:122021884-122062044	786O.enhancer.antisense.479	chr12:122023220-122024469	enhancer.antisense.merged.21437	chr12:122022997-122025407	TRUE	FALSE	FALSE	786O	1		fusion	BNHL
BCL9	+	chr1:147541501-147626216	K562.enhancer.intergenic.172	chr1:147627502-147628801	enhancer.intergenic.merged.1438	chr1:147627502-147628801	FALSE	FALSE	TRUE	K562	1	Yes	oncogene, fusion	B-ALL
BCL9	+	chr1:147541501-147626216	Jurkat.enhancer.antisense.60	chr1:147599111-147600360	enhancer.antisense.merged.2215	chr1:147599093-147600389	TRUE	TRUE	TRUE	Jurkat	1	Yes	oncogene, fusion	B-ALL
BCL9	+	chr1:147541501-147626216	HCT116.enhancer.antisense.133	chr1:147601535-147602784	enhancer.antisense.merged.2216	chr1:147601535-147602784	TRUE	FALSE	FALSE	HCT116	1	Yes	oncogene, fusion	B-ALL
BCL9	+	chr1:147541501-147626216	SKUT1.enhancer.antisense.108	chr1:147599093-147600342	enhancer.antisense.merged.2215	chr1:147599093-147600389	TRUE	TRUE	TRUE	SKUT1	1	Yes	oncogene, fusion	B-ALL
BCL9	+	chr1:147541501-147626216	DU145.enhancer.antisense.51	chr1:147599140-147600389	enhancer.antisense.merged.2215	chr1:147599093-147600389	TRUE	TRUE	TRUE	DU145	1	Yes	oncogene, fusion	B-ALL
BCL9	+	chr1:147541501-147626216	MDA.enhancer.antisense.2585	chr1:147638522-147639771	enhancer.antisense.merged.821	chr1:147638522-147639771	FALSE	TRUE	TRUE	MDA	1	Yes	oncogene, fusion	B-ALL
BCL9	+	chr1:147541501-147626216	BT20.enhancer.intergenic.297	chr1:147457026-147458407	enhancer.intergenic.merged.1436	chr1:147457026-147458407	TRUE	FALSE	FALSE	BT20	1	Yes	oncogene, fusion	B-ALL
BCL9	+	chr1:147541501-147626216	BT20.enhancer.intergenic.298	chr1:147487445-147489032	enhancer.intergenic.merged.1437	chr1:147487445-147489032	TRUE	FALSE	FALSE	BT20	1	Yes	oncogene, fusion	B-ALL
BCL9	+	chr1:147541501-147626216	769P.enhancer.antisense.167	chr1:147586849-147588098	enhancer.antisense.merged.2213	chr1:147586672-147588098	TRUE	FALSE	FALSE	769P	1	Yes	oncogene, fusion	B-ALL
BCL9	+	chr1:147541501-147626216	786O.enhancer.antisense.119	chr1:147586672-147587921	enhancer.antisense.merged.2213	chr1:147586672-147588098	TRUE	FALSE	FALSE	786O	1	Yes	oncogene, fusion	B-ALL
BCL9	+	chr1:147541501-147626216	U118.enhancer.intergenic.289	chr1:147629811-147632707	enhancer.intergenic.merged.1439	chr1:147629811-147632707	FALSE	FALSE	TRUE	U118	1	Yes	oncogene, fusion	B-ALL
BCL9L	-	chr11:118893875-118910542	K562.enhancer.intergenic.2071	chr11:118910509-118911666	enhancer.intergenic.merged.17785	chr11:118910509-118911666	TRUE	TRUE	TRUE	K562	1	Yes	oncogene, TSG	colorectal cancer, endometrial carcinoma, gastric cancer
BCL9L	-	chr11:118893875-118910542	K562.enhancer.intergenic.2072	chr11:118911734-118913268	enhancer.intergenic.merged.17786	chr11:118911734-118913268	TRUE	TRUE	TRUE	K562	1	Yes	oncogene, TSG	colorectal cancer, endometrial carcinoma, gastric cancer
BCL9L	-	chr11:118893875-118910542	K562.enhancer.intergenic.2073	chr11:118918100-118919548	enhancer.intergenic.merged.17787	chr11:118918100-118919548	TRUE	TRUE	TRUE	K562	1	Yes	oncogene, TSG	colorectal cancer, endometrial carcinoma, gastric cancer
BCL9L	-	chr11:118893875-118910542	K562.enhancer.intergenic.2074	chr11:118925222-118926935	enhancer.intergenic.merged.17788	chr11:118925222-118926935	TRUE	TRUE	TRUE	K562	1	Yes	oncogene, TSG	colorectal cancer, endometrial carcinoma, gastric cancer
BCL9L	-	chr11:118893875-118910542	K562.enhancer.intergenic.2075	chr11:118928642-118930211	enhancer.intergenic.merged.17789	chr11:118927170-118930660	TRUE	TRUE	TRUE	K562	1	Yes	oncogene, TSG	colorectal cancer, endometrial carcinoma, gastric cancer
BCL9L	-	chr11:118893875-118910542	Jurkat.enhancer.intergenic.1228	chr11:118869682-118870958	enhancer.intergenic.merged.17782	chr11:118869682-118871074	TRUE	FALSE	FALSE	Jurkat	1	Yes	oncogene, TSG	colorectal cancer, endometrial carcinoma, gastric cancer
BCL9L	-	chr11:118893875-118910542	GP5d.enhancer.intergenic.2411	chr11:118422648-118425035	enhancer.intergenic.merged.17776	chr11:118419131-118425556	FALSE	FALSE	TRUE	GP5d	1	Yes	oncogene, TSG	colorectal cancer, endometrial carcinoma, gastric cancer
BCL9L	-	chr11:118893875-118910542	HCT116.enhancer.intergenic.2542	chr11:118927170-118930660	enhancer.intergenic.merged.17789	chr11:118927170-118930660	TRUE	TRUE	TRUE	HCT116	1	Yes	oncogene, TSG	colorectal cancer, endometrial carcinoma, gastric cancer
BCL9L	-	chr11:118893875-118910542	HCT116.enhancer.antisense.2672	chr11:118916500-118917749	enhancer.antisense.merged.18822	chr11:118916190-118919102	TRUE	TRUE	TRUE	HCT116	1	Yes	oncogene, TSG	colorectal cancer, endometrial carcinoma, gastric cancer
BCL9L	-	chr11:118893875-118910542	HCT116.enhancer.antisense.2673	chr11:118921412-118922661	enhancer.antisense.merged.18823	chr11:118919110-118922661	TRUE	TRUE	TRUE	HCT116	1	Yes	oncogene, TSG	colorectal cancer, endometrial carcinoma, gastric cancer
BCL9L	-	chr11:118893875-118910542	HCT116.enhancer.antisense.415	chr11:118620351-118621600	enhancer.antisense.merged.19651	chr11:118620273-118623921	FALSE	FALSE	TRUE	HCT116	1	Yes	oncogene, TSG	colorectal cancer, endometrial carcinoma, gastric cancer
BCL9L	-	chr11:118893875-118910542	HCT116.enhancer.antisense.2671	chr11:118906559-118907808	enhancer.antisense.merged.18820	chr11:118906559-118907975	TRUE	FALSE	FALSE	HCT116	1	Yes	oncogene, TSG	colorectal cancer, endometrial carcinoma, gastric cancer
BCL9L	-	chr11:118893875-118910542	SKUT1.enhancer.intergenic.2576	chr11:118927989-118930006	enhancer.intergenic.merged.17789	chr11:118927170-118930660	TRUE	TRUE	TRUE	SKUT1	1	Yes	oncogene, TSG	colorectal cancer, endometrial carcinoma, gastric cancer
BCL9L	-	chr11:118893875-118910542	SKUT1.enhancer.antisense.2342	chr11:118917827-118919076	enhancer.antisense.merged.18822	chr11:118916190-118919102	TRUE	TRUE	TRUE	SKUT1	1	Yes	oncogene, TSG	colorectal cancer, endometrial carcinoma, gastric cancer
BCL9L	-	chr11:118893875-118910542	SKUT1.enhancer.antisense.335	chr11:118607545-118608794	enhancer.antisense.merged.19649	chr11:118607545-118609938	FALSE	FALSE	TRUE	SKUT1	1	Yes	oncogene, TSG	colorectal cancer, endometrial carcinoma, gastric cancer
BCL9L	-	chr11:118893875-118910542	SKUT1.enhancer.antisense.336	chr11:118620612-118621861	enhancer.antisense.merged.19651	chr11:118620273-118623921	FALSE	FALSE	TRUE	SKUT1	1	Yes	oncogene, TSG	colorectal cancer, endometrial carcinoma, gastric cancer
BCL9L	-	chr11:118893875-118910542	PC3.enhancer.intergenic.3009	chr11:118928386-118929937	enhancer.intergenic.merged.17789	chr11:118927170-118930660	TRUE	TRUE	TRUE	PC3	1	Yes	oncogene, TSG	colorectal cancer, endometrial carcinoma, gastric cancer
BCL9L	-	chr11:118893875-118910542	PC3.enhancer.antisense.2568	chr11:118908575-118909824	enhancer.antisense.merged.18821	chr11:118908549-118909833	TRUE	TRUE	TRUE	PC3	1	Yes	oncogene, TSG	colorectal cancer, endometrial carcinoma, gastric cancer
BCL9L	-	chr11:118893875-118910542	PC3.enhancer.antisense.2569	chr11:118916539-118917788	enhancer.antisense.merged.18822	chr11:118916190-118919102	TRUE	TRUE	TRUE	PC3	1	Yes	oncogene, TSG	colorectal cancer, endometrial carcinoma, gastric cancer
BCL9L	-	chr11:118893875-118910542	PC3.enhancer.antisense.2570	chr11:118917850-118919099	enhancer.antisense.merged.18822	chr11:118916190-118919102	TRUE	TRUE	TRUE	PC3	1	Yes	oncogene, TSG	colorectal cancer, endometrial carcinoma, gastric cancer
BCL9L	-	chr11:118893875-118910542	PC3.enhancer.antisense.2571	chr11:118919610-118920859	enhancer.antisense.merged.18823	chr11:118919110-118922661	TRUE	TRUE	TRUE	PC3	1	Yes	oncogene, TSG	colorectal cancer, endometrial carcinoma, gastric cancer
BCL9L	-	chr11:118893875-118910542	PC3.enhancer.antisense.413	chr11:118620765-118622014	enhancer.antisense.merged.19651	chr11:118620273-118623921	FALSE	FALSE	TRUE	PC3	1	Yes	oncogene, TSG	colorectal cancer, endometrial carcinoma, gastric cancer
BCL9L	-	chr11:118893875-118910542	DU145.enhancer.antisense.1176	chr11:118908551-118909800	enhancer.antisense.merged.18821	chr11:118908549-118909833	TRUE	TRUE	TRUE	DU145	1	Yes	oncogene, TSG	colorectal cancer, endometrial carcinoma, gastric cancer
BCL9L	-	chr11:118893875-118910542	DU145.enhancer.antisense.1177	chr11:118917853-118919102	enhancer.antisense.merged.18822	chr11:118916190-118919102	TRUE	TRUE	TRUE	DU145	1	Yes	oncogene, TSG	colorectal cancer, endometrial carcinoma, gastric cancer
BCL9L	-	chr11:118893875-118910542	DU145.enhancer.antisense.1178	chr11:118919110-118920359	enhancer.antisense.merged.18823	chr11:118919110-118922661	TRUE	TRUE	TRUE	DU145	1	Yes	oncogene, TSG	colorectal cancer, endometrial carcinoma, gastric cancer
BCL9L	-	chr11:118893875-118910542	MDA.enhancer.intergenic.3169	chr11:118420475-118425556	enhancer.intergenic.merged.17776	chr11:118419131-118425556	FALSE	FALSE	TRUE	MDA	1	Yes	oncogene, TSG	colorectal cancer, endometrial carcinoma, gastric cancer
BCL9L	-	chr11:118893875-118910542	MDA.enhancer.antisense.2892	chr11:118908549-118909798	enhancer.antisense.merged.18821	chr11:118908549-118909833	TRUE	TRUE	TRUE	MDA	1	Yes	oncogene, TSG	colorectal cancer, endometrial carcinoma, gastric cancer
BCL9L	-	chr11:118893875-118910542	MDA.enhancer.antisense.2893	chr11:118916364-118917613	enhancer.antisense.merged.18822	chr11:118916190-118919102	TRUE	TRUE	TRUE	MDA	1	Yes	oncogene, TSG	colorectal cancer, endometrial carcinoma, gastric cancer
BCL9L	-	chr11:118893875-118910542	MDA.enhancer.antisense.2894	chr11:118923198-118924447	enhancer.antisense.merged.18824	chr11:118922745-118924447	TRUE	TRUE	TRUE	MDA	1	Yes	oncogene, TSG	colorectal cancer, endometrial carcinoma, gastric cancer
BCL9L	-	chr11:118893875-118910542	MDA.enhancer.antisense.465	chr11:118620476-118621725	enhancer.antisense.merged.19651	chr11:118620273-118623921	FALSE	FALSE	TRUE	MDA	1	Yes	oncogene, TSG	colorectal cancer, endometrial carcinoma, gastric cancer
BCL9L	-	chr11:118893875-118910542	BT20.enhancer.intergenic.2890	chr11:118422798-118425021	enhancer.intergenic.merged.17776	chr11:118419131-118425556	FALSE	FALSE	TRUE	BT20	1	Yes	oncogene, TSG	colorectal cancer, endometrial carcinoma, gastric cancer
BCL9L	-	chr11:118893875-118910542	BT20.enhancer.intergenic.2897	chr11:118927952-118930660	enhancer.intergenic.merged.17789	chr11:118927170-118930660	TRUE	TRUE	TRUE	BT20	1	Yes	oncogene, TSG	colorectal cancer, endometrial carcinoma, gastric cancer
BCL9L	-	chr11:118893875-118910542	BT20.enhancer.antisense.3050	chr11:118916190-118917439	enhancer.antisense.merged.18822	chr11:118916190-118919102	TRUE	TRUE	TRUE	BT20	1	Yes	oncogene, TSG	colorectal cancer, endometrial carcinoma, gastric cancer
BCL9L	-	chr11:118893875-118910542	BT20.enhancer.antisense.3051	chr11:118919435-118920684	enhancer.antisense.merged.18823	chr11:118919110-118922661	TRUE	TRUE	TRUE	BT20	1	Yes	oncogene, TSG	colorectal cancer, endometrial carcinoma, gastric cancer
BCL9L	-	chr11:118893875-118910542	BT20.enhancer.antisense.492	chr11:118622672-118623921	enhancer.antisense.merged.19651	chr11:118620273-118623921	FALSE	FALSE	TRUE	BT20	1	Yes	oncogene, TSG	colorectal cancer, endometrial carcinoma, gastric cancer
BCL9L	-	chr11:118893875-118910542	BT20.enhancer.intergenic.2895	chr11:118869946-118871074	enhancer.intergenic.merged.17782	chr11:118869682-118871074	TRUE	FALSE	FALSE	BT20	1	Yes	oncogene, TSG	colorectal cancer, endometrial carcinoma, gastric cancer
BCL9L	-	chr11:118893875-118910542	BT20.enhancer.intergenic.2896	chr11:118873423-118874737	enhancer.intergenic.merged.17783	chr11:118873423-118874737	TRUE	FALSE	FALSE	BT20	1	Yes	oncogene, TSG	colorectal cancer, endometrial carcinoma, gastric cancer
BCL9L	-	chr11:118893875-118910542	BT20.enhancer.antisense.3049	chr11:118906726-118907975	enhancer.antisense.merged.18820	chr11:118906559-118907975	TRUE	FALSE	FALSE	BT20	1	Yes	oncogene, TSG	colorectal cancer, endometrial carcinoma, gastric cancer
BCL9L	-	chr11:118893875-118910542	769P.enhancer.intergenic.2508	chr11:118422798-118425045	enhancer.intergenic.merged.17776	chr11:118419131-118425556	FALSE	FALSE	TRUE	769P	1	Yes	oncogene, TSG	colorectal cancer, endometrial carcinoma, gastric cancer
BCL9L	-	chr11:118893875-118910542	769P.enhancer.antisense.4259	chr11:118917841-118919090	enhancer.antisense.merged.18822	chr11:118916190-118919102	TRUE	TRUE	TRUE	769P	1	Yes	oncogene, TSG	colorectal cancer, endometrial carcinoma, gastric cancer
BCL9L	-	chr11:118893875-118910542	769P.enhancer.antisense.693	chr11:118607974-118609223	enhancer.antisense.merged.19649	chr11:118607545-118609938	FALSE	FALSE	TRUE	769P	1	Yes	oncogene, TSG	colorectal cancer, endometrial carcinoma, gastric cancer
BCL9L	-	chr11:118893875-118910542	769P.enhancer.antisense.694	chr11:118621034-118622283	enhancer.antisense.merged.19651	chr11:118620273-118623921	FALSE	FALSE	TRUE	769P	1	Yes	oncogene, TSG	colorectal cancer, endometrial carcinoma, gastric cancer
BCL9L	-	chr11:118893875-118910542	769P.enhancer.antisense.695	chr11:118622191-118623440	enhancer.antisense.merged.19651	chr11:118620273-118623921	FALSE	FALSE	TRUE	769P	1	Yes	oncogene, TSG	colorectal cancer, endometrial carcinoma, gastric cancer
BCL9L	-	chr11:118893875-118910542	769P.enhancer.antisense.696	chr11:118884508-118885757	enhancer.antisense.merged.19653	chr11:118884508-118885757	TRUE	TRUE	TRUE	769P	1	Yes	oncogene, TSG	colorectal cancer, endometrial carcinoma, gastric cancer
BCL9L	-	chr11:118893875-118910542	769P.enhancer.antisense.697	chr11:118887292-118888541	enhancer.antisense.merged.19654	chr11:118887292-118888634	TRUE	TRUE	TRUE	769P	1	Yes	oncogene, TSG	colorectal cancer, endometrial carcinoma, gastric cancer
BCL9L	-	chr11:118893875-118910542	769P.enhancer.intergenic.2509	chr11:118887291-118888641	enhancer.intergenic.merged.17784	chr11:118887291-118888641	TRUE	FALSE	FALSE	769P	1	Yes	oncogene, TSG	colorectal cancer, endometrial carcinoma, gastric cancer
BCL9L	-	chr11:118893875-118910542	786O.enhancer.intergenic.2381	chr11:118422437-118425338	enhancer.intergenic.merged.17776	chr11:118419131-118425556	FALSE	FALSE	TRUE	786O	1	Yes	oncogene, TSG	colorectal cancer, endometrial carcinoma, gastric cancer
BCL9L	-	chr11:118893875-118910542	786O.enhancer.intergenic.2383	chr11:118928927-118930017	enhancer.intergenic.merged.17789	chr11:118927170-118930660	TRUE	TRUE	TRUE	786O	1	Yes	oncogene, TSG	colorectal cancer, endometrial carcinoma, gastric cancer
BCL9L	-	chr11:118893875-118910542	786O.enhancer.antisense.2433	chr11:118908584-118909833	enhancer.antisense.merged.18821	chr11:118908549-118909833	TRUE	TRUE	TRUE	786O	1	Yes	oncogene, TSG	colorectal cancer, endometrial carcinoma, gastric cancer
BCL9L	-	chr11:118893875-118910542	786O.enhancer.antisense.2434	chr11:118916795-118918044	enhancer.antisense.merged.18822	chr11:118916190-118919102	TRUE	TRUE	TRUE	786O	1	Yes	oncogene, TSG	colorectal cancer, endometrial carcinoma, gastric cancer
BCL9L	-	chr11:118893875-118910542	786O.enhancer.antisense.2435	chr11:118920321-118921570	enhancer.antisense.merged.18823	chr11:118919110-118922661	TRUE	TRUE	TRUE	786O	1	Yes	oncogene, TSG	colorectal cancer, endometrial carcinoma, gastric cancer
BCL9L	-	chr11:118893875-118910542	786O.enhancer.antisense.2436	chr11:118922745-118923994	enhancer.antisense.merged.18824	chr11:118922745-118924447	TRUE	TRUE	TRUE	786O	1	Yes	oncogene, TSG	colorectal cancer, endometrial carcinoma, gastric cancer
BCL9L	-	chr11:118893875-118910542	786O.enhancer.antisense.381	chr11:118608132-118609381	enhancer.antisense.merged.19649	chr11:118607545-118609938	FALSE	FALSE	TRUE	786O	1	Yes	oncogene, TSG	colorectal cancer, endometrial carcinoma, gastric cancer
BCL9L	-	chr11:118893875-118910542	786O.enhancer.antisense.382	chr11:118620273-118621522	enhancer.antisense.merged.19651	chr11:118620273-118623921	FALSE	FALSE	TRUE	786O	1	Yes	oncogene, TSG	colorectal cancer, endometrial carcinoma, gastric cancer
BCL9L	-	chr11:118893875-118910542	786O.enhancer.intergenic.2382	chr11:118887341-118888475	enhancer.intergenic.merged.17784	chr11:118887291-118888641	TRUE	FALSE	FALSE	786O	1	Yes	oncogene, TSG	colorectal cancer, endometrial carcinoma, gastric cancer
BCL9L	-	chr11:118893875-118910542	U118.enhancer.antisense.3494	chr11:118908574-118909823	enhancer.antisense.merged.18821	chr11:118908549-118909833	TRUE	TRUE	TRUE	U118	1	Yes	oncogene, TSG	colorectal cancer, endometrial carcinoma, gastric cancer
BCL9L	-	chr11:118893875-118910542	U118.enhancer.antisense.3495	chr11:118916337-118917586	enhancer.antisense.merged.18822	chr11:118916190-118919102	TRUE	TRUE	TRUE	U118	1	Yes	oncogene, TSG	colorectal cancer, endometrial carcinoma, gastric cancer
BCL9L	-	chr11:118893875-118910542	U118.enhancer.antisense.533	chr11:118608249-118609498	enhancer.antisense.merged.19649	chr11:118607545-118609938	FALSE	FALSE	TRUE	U118	1	Yes	oncogene, TSG	colorectal cancer, endometrial carcinoma, gastric cancer
BCL9L	-	chr11:118893875-118910542	U118.enhancer.antisense.534	chr11:118620730-118621979	enhancer.antisense.merged.19651	chr11:118620273-118623921	FALSE	FALSE	TRUE	U118	1	Yes	oncogene, TSG	colorectal cancer, endometrial carcinoma, gastric cancer
BCL9L	-	chr11:118893875-118910542	M059J.enhancer.intergenic.3188	chr11:118419131-118425330	enhancer.intergenic.merged.17776	chr11:118419131-118425556	FALSE	FALSE	TRUE	M059J	1	Yes	oncogene, TSG	colorectal cancer, endometrial carcinoma, gastric cancer
BCL9L	-	chr11:118893875-118910542	M059J.enhancer.intergenic.3190	chr11:118928354-118929944	enhancer.intergenic.merged.17789	chr11:118927170-118930660	TRUE	TRUE	TRUE	M059J	1	Yes	oncogene, TSG	colorectal cancer, endometrial carcinoma, gastric cancer
BCL9L	-	chr11:118893875-118910542	M059J.enhancer.antisense.2564	chr11:118908549-118909798	enhancer.antisense.merged.18821	chr11:118908549-118909833	TRUE	TRUE	TRUE	M059J	1	Yes	oncogene, TSG	colorectal cancer, endometrial carcinoma, gastric cancer
BCL9L	-	chr11:118893875-118910542	M059J.enhancer.antisense.2565	chr11:118916660-118917909	enhancer.antisense.merged.18822	chr11:118916190-118919102	TRUE	TRUE	TRUE	M059J	1	Yes	oncogene, TSG	colorectal cancer, endometrial carcinoma, gastric cancer
BCL9L	-	chr11:118893875-118910542	M059J.enhancer.antisense.2566	chr11:118921410-118922659	enhancer.antisense.merged.18823	chr11:118919110-118922661	TRUE	TRUE	TRUE	M059J	1	Yes	oncogene, TSG	colorectal cancer, endometrial carcinoma, gastric cancer
BCL9L	-	chr11:118893875-118910542	M059J.enhancer.antisense.400	chr11:118424331-118425580	enhancer.antisense.merged.19646	chr11:118424331-118425580	FALSE	FALSE	TRUE	M059J	1	Yes	oncogene, TSG	colorectal cancer, endometrial carcinoma, gastric cancer
BCL9L	-	chr11:118893875-118910542	M059J.enhancer.antisense.401	chr11:118608689-118609938	enhancer.antisense.merged.19649	chr11:118607545-118609938	FALSE	FALSE	TRUE	M059J	1	Yes	oncogene, TSG	colorectal cancer, endometrial carcinoma, gastric cancer
BCL9L	-	chr11:118893875-118910542	M059J.enhancer.antisense.403	chr11:118622612-118623861	enhancer.antisense.merged.19651	chr11:118620273-118623921	FALSE	FALSE	TRUE	M059J	1	Yes	oncogene, TSG	colorectal cancer, endometrial carcinoma, gastric cancer
BCL9L	-	chr11:118893875-118910542	M059J.enhancer.antisense.404	chr11:118887385-118888634	enhancer.antisense.merged.19654	chr11:118887292-118888634	TRUE	TRUE	TRUE	M059J	1	Yes	oncogene, TSG	colorectal cancer, endometrial carcinoma, gastric cancer
BCL9L	-	chr11:118893875-118910542	M059J.enhancer.antisense.405	chr11:119320491-119321740	enhancer.antisense.merged.19660	chr11:119320491-119321740	FALSE	FALSE	TRUE	M059J	1	Yes	oncogene, TSG	colorectal cancer, endometrial carcinoma, gastric cancer
BCL9L	-	chr11:118893875-118910542	M059J.enhancer.intergenic.3189	chr11:118887384-118888477	enhancer.intergenic.merged.17784	chr11:118887291-118888641	TRUE	FALSE	FALSE	M059J	1	Yes	oncogene, TSG	colorectal cancer, endometrial carcinoma, gastric cancer
BCOR	-	chrX:40051246-40177329	K562.enhancer.antisense.5179	chrX:40086390-40087639	enhancer.antisense.merged.30496	chrX:40086390-40087639	TRUE	TRUE	TRUE	K562	1	Yes	TSG, fusion	retinoblastoma, AML, APL (translocation)
BCOR	-	chrX:40051246-40177329	K562.enhancer.antisense.5181	chrX:40093866-40095115	enhancer.antisense.merged.30498	chrX:40093866-40095115	TRUE	TRUE	TRUE	K562	1	Yes	TSG, fusion	retinoblastoma, AML, APL (translocation)
BCOR	-	chrX:40051246-40177329	K562.enhancer.antisense.5182	chrX:40097006-40098255	enhancer.antisense.merged.30499	chrX:40096985-40098713	TRUE	TRUE	TRUE	K562	1	Yes	TSG, fusion	retinoblastoma, AML, APL (translocation)
BCOR	-	chrX:40051246-40177329	K562.enhancer.antisense.5183	chrX:40104627-40105876	enhancer.antisense.merged.30500	chrX:40104627-40105954	TRUE	TRUE	TRUE	K562	1	Yes	TSG, fusion	retinoblastoma, AML, APL (translocation)
BCOR	-	chrX:40051246-40177329	K562.enhancer.antisense.5185	chrX:40119298-40120547	enhancer.antisense.merged.30504	chrX:40119298-40120690	TRUE	TRUE	TRUE	K562	1	Yes	TSG, fusion	retinoblastoma, AML, APL (translocation)
BCOR	-	chrX:40051246-40177329	K562.enhancer.antisense.5187	chrX:40146242-40147491	enhancer.antisense.merged.30506	chrX:40146242-40147491	TRUE	TRUE	TRUE	K562	1	Yes	TSG, fusion	retinoblastoma, AML, APL (translocation)
BCOR	-	chrX:40051246-40177329	K562.enhancer.antisense.5188	chrX:40150623-40151872	enhancer.antisense.merged.30507	chrX:40150623-40154630	TRUE	TRUE	TRUE	K562	1	Yes	TSG, fusion	retinoblastoma, AML, APL (translocation)
BCOR	-	chrX:40051246-40177329	K562.enhancer.antisense.5186	chrX:40131251-40132500	enhancer.antisense.merged.30505	chrX:40131251-40133610	TRUE	TRUE	FALSE	K562	1	Yes	TSG, fusion	retinoblastoma, AML, APL (translocation)
BCOR	-	chrX:40051246-40177329	K562.enhancer.intergenic.3203	chrX:39872036-39873301	enhancer.intergenic.merged.26745	chrX:39872036-39873301	TRUE	FALSE	FALSE	K562	1	Yes	TSG, fusion	retinoblastoma, AML, APL (translocation)
BCOR	-	chrX:40051246-40177329	K562.enhancer.intergenic.3204	chrX:40013100-40015224	enhancer.intergenic.merged.26751	chrX:40010901-40015311	TRUE	FALSE	FALSE	K562	1	Yes	TSG, fusion	retinoblastoma, AML, APL (translocation)
BCOR	-	chrX:40051246-40177329	K562.enhancer.intergenic.3205	chrX:40252783-40253826	enhancer.intergenic.merged.26760	chrX:40252783-40253826	TRUE	FALSE	FALSE	K562	1	Yes	TSG, fusion	retinoblastoma, AML, APL (translocation)
BCOR	-	chrX:40051246-40177329	K562.enhancer.intergenic.3206	chrX:40261677-40267676	enhancer.intergenic.merged.26761	chrX:40261677-40267676	TRUE	FALSE	FALSE	K562	1	Yes	TSG, fusion	retinoblastoma, AML, APL (translocation)
BCOR	-	chrX:40051246-40177329	K562.enhancer.antisense.5180	chrX:40090073-40091322	enhancer.antisense.merged.30497	chrX:40090073-40091322	TRUE	FALSE	FALSE	K562	1	Yes	TSG, fusion	retinoblastoma, AML, APL (translocation)
BCOR	-	chrX:40051246-40177329	K562.enhancer.antisense.5184	chrX:40115570-40116819	enhancer.antisense.merged.30503	chrX:40115570-40117412	TRUE	FALSE	FALSE	K562	1	Yes	TSG, fusion	retinoblastoma, AML, APL (translocation)
BCOR	-	chrX:40051246-40177329	Jurkat.enhancer.antisense.2003	chrX:40097148-40098397	enhancer.antisense.merged.30499	chrX:40096985-40098713	TRUE	TRUE	TRUE	Jurkat	1	Yes	TSG, fusion	retinoblastoma, AML, APL (translocation)
BCOR	-	chrX:40051246-40177329	Jurkat.enhancer.antisense.2004	chrX:40104658-40105907	enhancer.antisense.merged.30500	chrX:40104627-40105954	TRUE	TRUE	TRUE	Jurkat	1	Yes	TSG, fusion	retinoblastoma, AML, APL (translocation)
BCOR	-	chrX:40051246-40177329	Jurkat.enhancer.antisense.2005	chrX:40173360-40174609	enhancer.antisense.merged.30511	chrX:40173360-40174671	TRUE	TRUE	TRUE	Jurkat	1	Yes	TSG, fusion	retinoblastoma, AML, APL (translocation)
BCOR	-	chrX:40051246-40177329	Jurkat.enhancer.intergenic.2034	chrX:39855557-39856952	enhancer.intergenic.merged.26743	chrX:39855557-39856952	TRUE	FALSE	FALSE	Jurkat	1	Yes	TSG, fusion	retinoblastoma, AML, APL (translocation)
BCOR	-	chrX:40051246-40177329	Jurkat.enhancer.intergenic.2035	chrX:39859737-39861406	enhancer.intergenic.merged.26744	chrX:39859737-39861406	TRUE	FALSE	FALSE	Jurkat	1	Yes	TSG, fusion	retinoblastoma, AML, APL (translocation)
BCOR	-	chrX:40051246-40177329	Jurkat.enhancer.intergenic.2036	chrX:39936995-39938300	enhancer.intergenic.merged.26748	chrX:39936995-39938300	TRUE	FALSE	FALSE	Jurkat	1	Yes	TSG, fusion	retinoblastoma, AML, APL (translocation)
BCOR	-	chrX:40051246-40177329	Jurkat.enhancer.intergenic.2037	chrX:40013147-40015281	enhancer.intergenic.merged.26751	chrX:40010901-40015311	TRUE	FALSE	FALSE	Jurkat	1	Yes	TSG, fusion	retinoblastoma, AML, APL (translocation)
BCOR	-	chrX:40051246-40177329	GP5d.enhancer.intergenic.3768	chrX:40099198-40100760	enhancer.intergenic.merged.26752	chrX:40098191-40102165	TRUE	TRUE	TRUE	GP5d	1	Yes	TSG, fusion	retinoblastoma, AML, APL (translocation)
BCOR	-	chrX:40051246-40177329	GP5d.enhancer.intergenic.3769	chrX:40104951-40109207	enhancer.intergenic.merged.26753	chrX:40104632-40113193	TRUE	TRUE	TRUE	GP5d	1	Yes	TSG, fusion	retinoblastoma, AML, APL (translocation)
BCOR	-	chrX:40051246-40177329	GP5d.enhancer.intergenic.3770	chrX:40109327-40113193	enhancer.intergenic.merged.26753	chrX:40104632-40113193	TRUE	TRUE	TRUE	GP5d	1	Yes	TSG, fusion	retinoblastoma, AML, APL (translocation)
BCOR	-	chrX:40051246-40177329	GP5d.enhancer.intergenic.3765	chrX:39953402-39954723	enhancer.intergenic.merged.26749	chrX:39953402-39955433	TRUE	FALSE	FALSE	GP5d	1	Yes	TSG, fusion	retinoblastoma, AML, APL (translocation)
BCOR	-	chrX:40051246-40177329	GP5d.enhancer.intergenic.3766	chrX:40010901-40012101	enhancer.intergenic.merged.26751	chrX:40010901-40015311	TRUE	FALSE	FALSE	GP5d	1	Yes	TSG, fusion	retinoblastoma, AML, APL (translocation)
BCOR	-	chrX:40051246-40177329	GP5d.enhancer.intergenic.3767	chrX:40012886-40015311	enhancer.intergenic.merged.26751	chrX:40010901-40015311	TRUE	FALSE	FALSE	GP5d	1	Yes	TSG, fusion	retinoblastoma, AML, APL (translocation)
BCOR	-	chrX:40051246-40177329	GP5d.enhancer.intergenic.3771	chrX:40176243-40177272	enhancer.intergenic.merged.26759	chrX:40171429-40177737	TRUE	FALSE	FALSE	GP5d	1	Yes	TSG, fusion	retinoblastoma, AML, APL (translocation)
BCOR	-	chrX:40051246-40177329	LoVo.enhancer.antisense.2383	chrX:40097464-40098713	enhancer.antisense.merged.30499	chrX:40096985-40098713	TRUE	TRUE	TRUE	LoVo	1	Yes	TSG, fusion	retinoblastoma, AML, APL (translocation)
BCOR	-	chrX:40051246-40177329	LoVo.enhancer.antisense.2384	chrX:40104629-40105878	enhancer.antisense.merged.30500	chrX:40104627-40105954	TRUE	TRUE	TRUE	LoVo	1	Yes	TSG, fusion	retinoblastoma, AML, APL (translocation)
BCOR	-	chrX:40051246-40177329	LoVo.enhancer.antisense.2386	chrX:40119441-40120690	enhancer.antisense.merged.30504	chrX:40119298-40120690	TRUE	TRUE	TRUE	LoVo	1	Yes	TSG, fusion	retinoblastoma, AML, APL (translocation)
BCOR	-	chrX:40051246-40177329	LoVo.enhancer.antisense.2387	chrX:40151825-40153074	enhancer.antisense.merged.30507	chrX:40150623-40154630	TRUE	TRUE	TRUE	LoVo	1	Yes	TSG, fusion	retinoblastoma, AML, APL (translocation)
BCOR	-	chrX:40051246-40177329	LoVo.enhancer.antisense.2388	chrX:40153381-40154630	enhancer.antisense.merged.30507	chrX:40150623-40154630	TRUE	TRUE	TRUE	LoVo	1	Yes	TSG, fusion	retinoblastoma, AML, APL (translocation)
BCOR	-	chrX:40051246-40177329	LoVo.enhancer.antisense.2390	chrX:40170659-40171908	enhancer.antisense.merged.30510	chrX:40170659-40173151	TRUE	TRUE	TRUE	LoVo	1	Yes	TSG, fusion	retinoblastoma, AML, APL (translocation)
BCOR	-	chrX:40051246-40177329	LoVo.enhancer.intergenic.2403	chrX:39820687-39822101	enhancer.intergenic.merged.26742	chrX:39820687-39822101	TRUE	FALSE	FALSE	LoVo	1	Yes	TSG, fusion	retinoblastoma, AML, APL (translocation)
BCOR	-	chrX:40051246-40177329	LoVo.enhancer.intergenic.2404	chrX:39953735-39955433	enhancer.intergenic.merged.26749	chrX:39953402-39955433	TRUE	FALSE	FALSE	LoVo	1	Yes	TSG, fusion	retinoblastoma, AML, APL (translocation)
BCOR	-	chrX:40051246-40177329	LoVo.enhancer.intergenic.2405	chrX:39957881-39959102	enhancer.intergenic.merged.26750	chrX:39957881-39959102	TRUE	FALSE	FALSE	LoVo	1	Yes	TSG, fusion	retinoblastoma, AML, APL (translocation)
BCOR	-	chrX:40051246-40177329	LoVo.enhancer.intergenic.2406	chrX:40011622-40015230	enhancer.intergenic.merged.26751	chrX:40010901-40015311	TRUE	FALSE	FALSE	LoVo	1	Yes	TSG, fusion	retinoblastoma, AML, APL (translocation)
BCOR	-	chrX:40051246-40177329	LoVo.enhancer.antisense.2385	chrX:40115573-40116822	enhancer.antisense.merged.30503	chrX:40115570-40117412	TRUE	FALSE	FALSE	LoVo	1	Yes	TSG, fusion	retinoblastoma, AML, APL (translocation)
BCOR	-	chrX:40051246-40177329	LoVo.enhancer.antisense.2389	chrX:40157730-40158979	enhancer.antisense.merged.30508	chrX:40157572-40158979	TRUE	FALSE	FALSE	LoVo	1	Yes	TSG, fusion	retinoblastoma, AML, APL (translocation)
BCOR	-	chrX:40051246-40177329	LoVo.enhancer.antisense.2391	chrX:40174786-40176035	enhancer.antisense.merged.30512	chrX:40174786-40176201	TRUE	FALSE	FALSE	LoVo	1	Yes	TSG, fusion	retinoblastoma, AML, APL (translocation)
BCOR	-	chrX:40051246-40177329	HCT116.enhancer.antisense.4298	chrX:40096985-40098234	enhancer.antisense.merged.30499	chrX:40096985-40098713	TRUE	TRUE	TRUE	HCT116	1	Yes	TSG, fusion	retinoblastoma, AML, APL (translocation)
BCOR	-	chrX:40051246-40177329	HCT116.enhancer.antisense.4299	chrX:40104705-40105954	enhancer.antisense.merged.30500	chrX:40104627-40105954	TRUE	TRUE	TRUE	HCT116	1	Yes	TSG, fusion	retinoblastoma, AML, APL (translocation)
BCOR	-	chrX:40051246-40177329	HCT116.enhancer.antisense.4303	chrX:40150810-40152059	enhancer.antisense.merged.30507	chrX:40150623-40154630	TRUE	TRUE	TRUE	HCT116	1	Yes	TSG, fusion	retinoblastoma, AML, APL (translocation)
BCOR	-	chrX:40051246-40177329	HCT116.enhancer.antisense.4305	chrX:40168690-40169939	enhancer.antisense.merged.30509	chrX:40168690-40169939	TRUE	TRUE	TRUE	HCT116	1	Yes	TSG, fusion	retinoblastoma, AML, APL (translocation)
BCOR	-	chrX:40051246-40177329	HCT116.enhancer.antisense.4306	chrX:40171902-40173151	enhancer.antisense.merged.30510	chrX:40170659-40173151	TRUE	TRUE	TRUE	HCT116	1	Yes	TSG, fusion	retinoblastoma, AML, APL (translocation)
BCOR	-	chrX:40051246-40177329	HCT116.enhancer.antisense.4307	chrX:40173422-40174671	enhancer.antisense.merged.30511	chrX:40173360-40174671	TRUE	TRUE	TRUE	HCT116	1	Yes	TSG, fusion	retinoblastoma, AML, APL (translocation)
BCOR	-	chrX:40051246-40177329	HCT116.enhancer.antisense.4302	chrX:40132361-40133610	enhancer.antisense.merged.30505	chrX:40131251-40133610	TRUE	TRUE	FALSE	HCT116	1	Yes	TSG, fusion	retinoblastoma, AML, APL (translocation)
BCOR	-	chrX:40051246-40177329	HCT116.enhancer.intergenic.4041	chrX:40013112-40014489	enhancer.intergenic.merged.26751	chrX:40010901-40015311	TRUE	FALSE	FALSE	HCT116	1	Yes	TSG, fusion	retinoblastoma, AML, APL (translocation)
BCOR	-	chrX:40051246-40177329	HCT116.enhancer.antisense.4300	chrX:40113395-40114644	enhancer.antisense.merged.30502	chrX:40113395-40114644	TRUE	FALSE	FALSE	HCT116	1	Yes	TSG, fusion	retinoblastoma, AML, APL (translocation)
BCOR	-	chrX:40051246-40177329	HCT116.enhancer.antisense.4301	chrX:40116163-40117412	enhancer.antisense.merged.30503	chrX:40115570-40117412	TRUE	FALSE	FALSE	HCT116	1	Yes	TSG, fusion	retinoblastoma, AML, APL (translocation)
BCOR	-	chrX:40051246-40177329	HCT116.enhancer.antisense.4304	chrX:40157572-40158821	enhancer.antisense.merged.30508	chrX:40157572-40158979	TRUE	FALSE	FALSE	HCT116	1	Yes	TSG, fusion	retinoblastoma, AML, APL (translocation)
BCOR	-	chrX:40051246-40177329	SKUT1.enhancer.intergenic.3913	chrX:39754960-39756521	enhancer.intergenic.merged.26741	chrX:39754668-39756521	TRUE	FALSE	FALSE	SKUT1	1	Yes	TSG, fusion	retinoblastoma, AML, APL (translocation)
BCOR	-	chrX:40051246-40177329	SKUT1.enhancer.intergenic.3914	chrX:39900390-39901448	enhancer.intergenic.merged.26746	chrX:39900390-39901448	TRUE	FALSE	FALSE	SKUT1	1	Yes	TSG, fusion	retinoblastoma, AML, APL (translocation)
BCOR	-	chrX:40051246-40177329	SKUT1.enhancer.intergenic.3915	chrX:39907625-39908901	enhancer.intergenic.merged.26747	chrX:39907625-39908904	TRUE	FALSE	FALSE	SKUT1	1	Yes	TSG, fusion	retinoblastoma, AML, APL (translocation)
BCOR	-	chrX:40051246-40177329	SKUT1.enhancer.intergenic.3916	chrX:40175829-40177314	enhancer.intergenic.merged.26759	chrX:40171429-40177737	TRUE	FALSE	FALSE	SKUT1	1	Yes	TSG, fusion	retinoblastoma, AML, APL (translocation)
BCOR	-	chrX:40051246-40177329	PC3.enhancer.intergenic.4684	chrX:40098191-40100701	enhancer.intergenic.merged.26752	chrX:40098191-40102165	TRUE	TRUE	TRUE	PC3	1	Yes	TSG, fusion	retinoblastoma, AML, APL (translocation)
BCOR	-	chrX:40051246-40177329	PC3.enhancer.intergenic.4685	chrX:40105301-40107875	enhancer.intergenic.merged.26753	chrX:40104632-40113193	TRUE	TRUE	TRUE	PC3	1	Yes	TSG, fusion	retinoblastoma, AML, APL (translocation)
BCOR	-	chrX:40051246-40177329	PC3.enhancer.intergenic.4686	chrX:40108486-40109701	enhancer.intergenic.merged.26753	chrX:40104632-40113193	TRUE	TRUE	TRUE	PC3	1	Yes	TSG, fusion	retinoblastoma, AML, APL (translocation)
BCOR	-	chrX:40051246-40177329	PC3.enhancer.intergenic.4687	chrX:40154701-40155901	enhancer.intergenic.merged.26757	chrX:40152956-40155901	TRUE	TRUE	TRUE	PC3	1	Yes	TSG, fusion	retinoblastoma, AML, APL (translocation)
BCOR	-	chrX:40051246-40177329	PC3.enhancer.intergenic.4682	chrX:39953448-39954621	enhancer.intergenic.merged.26749	chrX:39953402-39955433	TRUE	FALSE	FALSE	PC3	1	Yes	TSG, fusion	retinoblastoma, AML, APL (translocation)
BCOR	-	chrX:40051246-40177329	PC3.enhancer.intergenic.4683	chrX:40011649-40015179	enhancer.intergenic.merged.26751	chrX:40010901-40015311	TRUE	FALSE	FALSE	PC3	1	Yes	TSG, fusion	retinoblastoma, AML, APL (translocation)
BCOR	-	chrX:40051246-40177329	PC3.enhancer.intergenic.4688	chrX:40156019-40158862	enhancer.intergenic.merged.26758	chrX:40156019-40159144	TRUE	FALSE	FALSE	PC3	1	Yes	TSG, fusion	retinoblastoma, AML, APL (translocation)
BCOR	-	chrX:40051246-40177329	PC3.enhancer.intergenic.4689	chrX:40171429-40177432	enhancer.intergenic.merged.26759	chrX:40171429-40177737	TRUE	FALSE	FALSE	PC3	1	Yes	TSG, fusion	retinoblastoma, AML, APL (translocation)
BCOR	-	chrX:40051246-40177329	DU145.enhancer.intergenic.1923	chrX:40108082-40109701	enhancer.intergenic.merged.26753	chrX:40104632-40113193	TRUE	TRUE	TRUE	DU145	1	Yes	TSG, fusion	retinoblastoma, AML, APL (translocation)
BCOR	-	chrX:40051246-40177329	DU145.enhancer.intergenic.1924	chrX:40110769-40113104	enhancer.intergenic.merged.26753	chrX:40104632-40113193	TRUE	TRUE	TRUE	DU145	1	Yes	TSG, fusion	retinoblastoma, AML, APL (translocation)
BCOR	-	chrX:40051246-40177329	DU145.enhancer.intergenic.1925	chrX:40116705-40118265	enhancer.intergenic.merged.26755	chrX:40116705-40120991	TRUE	TRUE	TRUE	DU145	1	Yes	TSG, fusion	retinoblastoma, AML, APL (translocation)
BCOR	-	chrX:40051246-40177329	DU145.enhancer.intergenic.1926	chrX:40173809-40177328	enhancer.intergenic.merged.26759	chrX:40171429-40177737	TRUE	FALSE	FALSE	DU145	1	Yes	TSG, fusion	retinoblastoma, AML, APL (translocation)
BCOR	-	chrX:40051246-40177329	MDA.enhancer.intergenic.4542	chrX:40110777-40112934	enhancer.intergenic.merged.26753	chrX:40104632-40113193	TRUE	TRUE	TRUE	MDA	1	Yes	TSG, fusion	retinoblastoma, AML, APL (translocation)
BCOR	-	chrX:40051246-40177329	MDA.enhancer.intergenic.4543	chrX:40117353-40119021	enhancer.intergenic.merged.26755	chrX:40116705-40120991	TRUE	TRUE	TRUE	MDA	1	Yes	TSG, fusion	retinoblastoma, AML, APL (translocation)
BCOR	-	chrX:40051246-40177329	MDA.enhancer.intergenic.4544	chrX:40153817-40155101	enhancer.intergenic.merged.26757	chrX:40152956-40155901	TRUE	TRUE	TRUE	MDA	1	Yes	TSG, fusion	retinoblastoma, AML, APL (translocation)
BCOR	-	chrX:40051246-40177329	MDA.enhancer.intergenic.4541	chrX:40012894-40014572	enhancer.intergenic.merged.26751	chrX:40010901-40015311	TRUE	FALSE	FALSE	MDA	1	Yes	TSG, fusion	retinoblastoma, AML, APL (translocation)
BCOR	-	chrX:40051246-40177329	MDA.enhancer.intergenic.4545	chrX:40156543-40157903	enhancer.intergenic.merged.26758	chrX:40156019-40159144	TRUE	FALSE	FALSE	MDA	1	Yes	TSG, fusion	retinoblastoma, AML, APL (translocation)
BCOR	-	chrX:40051246-40177329	MDA.enhancer.intergenic.4546	chrX:40175380-40177737	enhancer.intergenic.merged.26759	chrX:40171429-40177737	TRUE	FALSE	FALSE	MDA	1	Yes	TSG, fusion	retinoblastoma, AML, APL (translocation)
BCOR	-	chrX:40051246-40177329	BT20.enhancer.intergenic.4744	chrX:40099478-40102165	enhancer.intergenic.merged.26752	chrX:40098191-40102165	TRUE	TRUE	TRUE	BT20	1	Yes	TSG, fusion	retinoblastoma, AML, APL (translocation)
BCOR	-	chrX:40051246-40177329	BT20.enhancer.intergenic.4745	chrX:40153413-40154646	enhancer.intergenic.merged.26757	chrX:40152956-40155901	TRUE	TRUE	TRUE	BT20	1	Yes	TSG, fusion	retinoblastoma, AML, APL (translocation)
BCOR	-	chrX:40051246-40177329	BT20.enhancer.intergenic.4746	chrX:40157680-40159144	enhancer.intergenic.merged.26758	chrX:40156019-40159144	TRUE	FALSE	FALSE	BT20	1	Yes	TSG, fusion	retinoblastoma, AML, APL (translocation)
BCOR	-	chrX:40051246-40177329	BT20.enhancer.intergenic.4747	chrX:40173847-40175146	enhancer.intergenic.merged.26759	chrX:40171429-40177737	TRUE	FALSE	FALSE	BT20	1	Yes	TSG, fusion	retinoblastoma, AML, APL (translocation)
BCOR	-	chrX:40051246-40177329	BT20.enhancer.intergenic.4748	chrX:40175831-40177234	enhancer.intergenic.merged.26759	chrX:40171429-40177737	TRUE	FALSE	FALSE	BT20	1	Yes	TSG, fusion	retinoblastoma, AML, APL (translocation)
BCOR	-	chrX:40051246-40177329	769P.enhancer.intergenic.3705	chrX:40098197-40099202	enhancer.intergenic.merged.26752	chrX:40098191-40102165	TRUE	TRUE	TRUE	769P	1	Yes	TSG, fusion	retinoblastoma, AML, APL (translocation)
BCOR	-	chrX:40051246-40177329	769P.enhancer.intergenic.3706	chrX:40104632-40108746	enhancer.intergenic.merged.26753	chrX:40104632-40113193	TRUE	TRUE	TRUE	769P	1	Yes	TSG, fusion	retinoblastoma, AML, APL (translocation)
BCOR	-	chrX:40051246-40177329	786O.enhancer.intergenic.3511	chrX:40110777-40112078	enhancer.intergenic.merged.26753	chrX:40104632-40113193	TRUE	TRUE	TRUE	786O	1	Yes	TSG, fusion	retinoblastoma, AML, APL (translocation)
BCOR	-	chrX:40051246-40177329	786O.enhancer.intergenic.3512	chrX:40119710-40120780	enhancer.intergenic.merged.26755	chrX:40116705-40120991	TRUE	TRUE	TRUE	786O	1	Yes	TSG, fusion	retinoblastoma, AML, APL (translocation)
BCOR	-	chrX:40051246-40177329	786O.enhancer.intergenic.3513	chrX:40124811-40126521	enhancer.intergenic.merged.26756	chrX:40124811-40126521	TRUE	TRUE	TRUE	786O	1	Yes	TSG, fusion	retinoblastoma, AML, APL (translocation)
BCOR	-	chrX:40051246-40177329	786O.enhancer.intergenic.3514	chrX:40153324-40154577	enhancer.intergenic.merged.26757	chrX:40152956-40155901	TRUE	TRUE	TRUE	786O	1	Yes	TSG, fusion	retinoblastoma, AML, APL (translocation)
BCOR	-	chrX:40051246-40177329	U118.enhancer.intergenic.6384	chrX:40099270-40100501	enhancer.intergenic.merged.26752	chrX:40098191-40102165	TRUE	TRUE	TRUE	U118	1	Yes	TSG, fusion	retinoblastoma, AML, APL (translocation)
BCOR	-	chrX:40051246-40177329	U118.enhancer.intergenic.6385	chrX:40104707-40106004	enhancer.intergenic.merged.26753	chrX:40104632-40113193	TRUE	TRUE	TRUE	U118	1	Yes	TSG, fusion	retinoblastoma, AML, APL (translocation)
BCOR	-	chrX:40051246-40177329	U118.enhancer.intergenic.6386	chrX:40107998-40109692	enhancer.intergenic.merged.26753	chrX:40104632-40113193	TRUE	TRUE	TRUE	U118	1	Yes	TSG, fusion	retinoblastoma, AML, APL (translocation)
BCOR	-	chrX:40051246-40177329	U118.enhancer.intergenic.6387	chrX:40110374-40112971	enhancer.intergenic.merged.26753	chrX:40104632-40113193	TRUE	TRUE	TRUE	U118	1	Yes	TSG, fusion	retinoblastoma, AML, APL (translocation)
BCOR	-	chrX:40051246-40177329	U118.enhancer.intergenic.6388	chrX:40113707-40115125	enhancer.intergenic.merged.26754	chrX:40113707-40115125	TRUE	TRUE	TRUE	U118	1	Yes	TSG, fusion	retinoblastoma, AML, APL (translocation)
BCOR	-	chrX:40051246-40177329	U118.enhancer.intergenic.6389	chrX:40118624-40120991	enhancer.intergenic.merged.26755	chrX:40116705-40120991	TRUE	TRUE	TRUE	U118	1	Yes	TSG, fusion	retinoblastoma, AML, APL (translocation)
BCOR	-	chrX:40051246-40177329	U118.enhancer.intergenic.6390	chrX:40152956-40155088	enhancer.intergenic.merged.26757	chrX:40152956-40155901	TRUE	TRUE	TRUE	U118	1	Yes	TSG, fusion	retinoblastoma, AML, APL (translocation)
BCOR	-	chrX:40051246-40177329	U118.enhancer.intergenic.6382	chrX:39953449-39954860	enhancer.intergenic.merged.26749	chrX:39953402-39955433	TRUE	FALSE	FALSE	U118	1	Yes	TSG, fusion	retinoblastoma, AML, APL (translocation)
BCOR	-	chrX:40051246-40177329	U118.enhancer.intergenic.6383	chrX:40014004-40015101	enhancer.intergenic.merged.26751	chrX:40010901-40015311	TRUE	FALSE	FALSE	U118	1	Yes	TSG, fusion	retinoblastoma, AML, APL (translocation)
BCOR	-	chrX:40051246-40177329	U118.enhancer.intergenic.6391	chrX:40175389-40177438	enhancer.intergenic.merged.26759	chrX:40171429-40177737	TRUE	FALSE	FALSE	U118	1	Yes	TSG, fusion	retinoblastoma, AML, APL (translocation)
BCOR	-	chrX:40051246-40177329	M059J.enhancer.antisense.4228	chrX:40097030-40098279	enhancer.antisense.merged.30499	chrX:40096985-40098713	TRUE	TRUE	TRUE	M059J	1	Yes	TSG, fusion	retinoblastoma, AML, APL (translocation)
BCOR	-	chrX:40051246-40177329	M059J.enhancer.antisense.4230	chrX:40152372-40153621	enhancer.antisense.merged.30507	chrX:40150623-40154630	TRUE	TRUE	TRUE	M059J	1	Yes	TSG, fusion	retinoblastoma, AML, APL (translocation)
BCOR	-	chrX:40051246-40177329	M059J.enhancer.antisense.4231	chrX:40171202-40172451	enhancer.antisense.merged.30510	chrX:40170659-40173151	TRUE	TRUE	TRUE	M059J	1	Yes	TSG, fusion	retinoblastoma, AML, APL (translocation)
BCOR	-	chrX:40051246-40177329	M059J.enhancer.intergenic.4761	chrX:39735245-39736806	enhancer.intergenic.merged.26740	chrX:39735245-39736806	TRUE	FALSE	FALSE	M059J	1	Yes	TSG, fusion	retinoblastoma, AML, APL (translocation)
BCOR	-	chrX:40051246-40177329	M059J.enhancer.intergenic.4762	chrX:39754668-39755901	enhancer.intergenic.merged.26741	chrX:39754668-39756521	TRUE	FALSE	FALSE	M059J	1	Yes	TSG, fusion	retinoblastoma, AML, APL (translocation)
BCOR	-	chrX:40051246-40177329	M059J.enhancer.intergenic.4763	chrX:39907767-39908904	enhancer.intergenic.merged.26747	chrX:39907625-39908904	TRUE	FALSE	FALSE	M059J	1	Yes	TSG, fusion	retinoblastoma, AML, APL (translocation)
BCOR	-	chrX:40051246-40177329	M059J.enhancer.intergenic.4764	chrX:40012903-40014487	enhancer.intergenic.merged.26751	chrX:40010901-40015311	TRUE	FALSE	FALSE	M059J	1	Yes	TSG, fusion	retinoblastoma, AML, APL (translocation)
BCOR	-	chrX:40051246-40177329	M059J.enhancer.antisense.4229	chrX:40108431-40109680	enhancer.antisense.merged.30501	chrX:40108431-40109680	TRUE	FALSE	FALSE	M059J	1	Yes	TSG, fusion	retinoblastoma, AML, APL (translocation)
BCOR	-	chrX:40051246-40177329	M059J.enhancer.antisense.4232	chrX:40174952-40176201	enhancer.antisense.merged.30512	chrX:40174786-40176201	TRUE	FALSE	FALSE	M059J	1	Yes	TSG, fusion	retinoblastoma, AML, APL (translocation)
BCR	+	chr22:23180509-23318037	K562.enhancer.intergenic.3137	chr22:23508989-23510600	enhancer.intergenic.merged.26130	chr22:23508989-23510600	FALSE	TRUE	TRUE	K562	1		fusion	CML, ALL, AML
BCR	+	chr22:23180509-23318037	K562.enhancer.intergenic.3139	chr22:23532869-23534457	enhancer.intergenic.merged.26132	chr22:23532869-23534742	FALSE	TRUE	TRUE	K562	1		fusion	CML, ALL, AML
BCR	+	chr22:23180509-23318037	K562.enhancer.intergenic.3140	chr22:23536767-23540222	enhancer.intergenic.merged.26133	chr22:23534781-23540222	FALSE	TRUE	TRUE	K562	1		fusion	CML, ALL, AML
BCR	+	chr22:23180509-23318037	K562.enhancer.antisense.1681	chr22:23219325-23220574	enhancer.antisense.merged.30164	chr22:23219325-23220597	TRUE	TRUE	TRUE	K562	1		fusion	CML, ALL, AML
BCR	+	chr22:23180509-23318037	K562.enhancer.antisense.1682	chr22:23256509-23257758	enhancer.antisense.merged.30166	chr22:23256509-23257758	TRUE	TRUE	TRUE	K562	1		fusion	CML, ALL, AML
BCR	+	chr22:23180509-23318037	K562.enhancer.antisense.1683	chr22:23262438-23263687	enhancer.antisense.merged.30167	chr22:23262438-23263751	TRUE	TRUE	TRUE	K562	1		fusion	CML, ALL, AML
BCR	+	chr22:23180509-23318037	K562.enhancer.intergenic.3136	chr22:23402044-23403303	enhancer.intergenic.merged.26124	chr22:23402010-23403327	TRUE	FALSE	FALSE	K562	1		fusion	CML, ALL, AML
BCR	+	chr22:23180509-23318037	K562.enhancer.antisense.1684	chr22:23264589-23265838	enhancer.antisense.merged.30168	chr22:23264165-23265838	TRUE	FALSE	FALSE	K562	1		fusion	CML, ALL, AML
BCR	+	chr22:23180509-23318037	Jurkat.enhancer.intergenic.1982	chr22:23175807-23178063	enhancer.intergenic.merged.26123	chr22:23175621-23178063	TRUE	TRUE	TRUE	Jurkat	1		fusion	CML, ALL, AML
BCR	+	chr22:23180509-23318037	Jurkat.enhancer.intergenic.1983	chr22:23454846-23461357	enhancer.intergenic.merged.26127	chr22:23454846-23461357	FALSE	TRUE	TRUE	Jurkat	1		fusion	CML, ALL, AML
BCR	+	chr22:23180509-23318037	Jurkat.enhancer.intergenic.1986	chr22:23535501-23540182	enhancer.intergenic.merged.26133	chr22:23534781-23540222	FALSE	TRUE	TRUE	Jurkat	1		fusion	CML, ALL, AML
BCR	+	chr22:23180509-23318037	Jurkat.enhancer.antisense.658	chr22:23219348-23220597	enhancer.antisense.merged.30164	chr22:23219325-23220597	TRUE	TRUE	TRUE	Jurkat	1		fusion	CML, ALL, AML
BCR	+	chr22:23180509-23318037	Jurkat.enhancer.antisense.656	chr22:23177299-23178548	enhancer.antisense.merged.30161	chr22:23177299-23178548	TRUE	FALSE	FALSE	Jurkat	1		fusion	CML, ALL, AML
BCR	+	chr22:23180509-23318037	Jurkat.enhancer.antisense.657	chr22:23216098-23217347	enhancer.antisense.merged.30162	chr22:23216098-23217347	TRUE	FALSE	FALSE	Jurkat	1		fusion	CML, ALL, AML
BCR	+	chr22:23180509-23318037	GP5d.enhancer.intergenic.3653	chr22:23535933-23540204	enhancer.intergenic.merged.26133	chr22:23534781-23540222	FALSE	TRUE	TRUE	GP5d	1		fusion	CML, ALL, AML
BCR	+	chr22:23180509-23318037	GP5d.enhancer.antisense.1077	chr22:23262502-23263751	enhancer.antisense.merged.30167	chr22:23262438-23263751	TRUE	TRUE	TRUE	GP5d	1		fusion	CML, ALL, AML
BCR	+	chr22:23180509-23318037	GP5d.enhancer.antisense.1076	chr22:23223692-23224941	enhancer.antisense.merged.30165	chr22:23223692-23224956	TRUE	FALSE	FALSE	GP5d	1		fusion	CML, ALL, AML
BCR	+	chr22:23180509-23318037	LoVo.enhancer.intergenic.2354	chr22:23432818-23434132	enhancer.intergenic.merged.26126	chr22:23432818-23434132	TRUE	TRUE	TRUE	LoVo	1		fusion	CML, ALL, AML
BCR	+	chr22:23180509-23318037	LoVo.enhancer.intergenic.2357	chr22:23533346-23534742	enhancer.intergenic.merged.26132	chr22:23532869-23534742	FALSE	TRUE	TRUE	LoVo	1		fusion	CML, ALL, AML
BCR	+	chr22:23180509-23318037	LoVo.enhancer.intergenic.2358	chr22:23534781-23540190	enhancer.intergenic.merged.26133	chr22:23534781-23540222	FALSE	TRUE	TRUE	LoVo	1		fusion	CML, ALL, AML
BCR	+	chr22:23180509-23318037	LoVo.enhancer.intergenic.2353	chr22:23402050-23403327	enhancer.intergenic.merged.26124	chr22:23402010-23403327	TRUE	FALSE	FALSE	LoVo	1		fusion	CML, ALL, AML
BCR	+	chr22:23180509-23318037	LoVo.enhancer.antisense.777	chr22:23223707-23224956	enhancer.antisense.merged.30165	chr22:23223692-23224956	TRUE	FALSE	FALSE	LoVo	1		fusion	CML, ALL, AML
BCR	+	chr22:23180509-23318037	HCT116.enhancer.intergenic.3917	chr22:23175621-23177418	enhancer.intergenic.merged.26123	chr22:23175621-23178063	TRUE	TRUE	TRUE	HCT116	1		fusion	CML, ALL, AML
BCR	+	chr22:23180509-23318037	HCT116.enhancer.antisense.1354	chr22:23262502-23263751	enhancer.antisense.merged.30167	chr22:23262438-23263751	TRUE	TRUE	TRUE	HCT116	1		fusion	CML, ALL, AML
BCR	+	chr22:23180509-23318037	PC3.enhancer.intergenic.4589	chr22:23166003-23167101	enhancer.intergenic.merged.26122	chr22:23166003-23167101	TRUE	FALSE	FALSE	PC3	1		fusion	CML, ALL, AML
BCR	+	chr22:23180509-23318037	MDA.enhancer.antisense.1448	chr22:23217434-23218683	enhancer.antisense.merged.30163	chr22:23217434-23218683	TRUE	FALSE	FALSE	MDA	1		fusion	CML, ALL, AML
BCR	+	chr22:23180509-23318037	MDA.enhancer.antisense.1449	chr22:23281429-23282678	enhancer.antisense.merged.30169	chr22:23281429-23283001	TRUE	FALSE	FALSE	MDA	1		fusion	CML, ALL, AML
BCR	+	chr22:23180509-23318037	BT20.enhancer.antisense.1656	chr22:23262454-23263703	enhancer.antisense.merged.30167	chr22:23262438-23263751	TRUE	TRUE	TRUE	BT20	1		fusion	CML, ALL, AML
BCR	+	chr22:23180509-23318037	BT20.enhancer.intergenic.4595	chr22:23402010-23403032	enhancer.intergenic.merged.26124	chr22:23402010-23403327	TRUE	FALSE	FALSE	BT20	1		fusion	CML, ALL, AML
BCR	+	chr22:23180509-23318037	BT20.enhancer.intergenic.4596	chr22:23429142-23431597	enhancer.intergenic.merged.26125	chr22:23429142-23431597	TRUE	FALSE	FALSE	BT20	1		fusion	CML, ALL, AML
BCR	+	chr22:23180509-23318037	BT20.enhancer.antisense.1654	chr22:22892867-22894116	enhancer.antisense.merged.30159	chr22:22892867-22894116	TRUE	FALSE	FALSE	BT20	1		fusion	CML, ALL, AML
BCR	+	chr22:23180509-23318037	BT20.enhancer.antisense.1655	chr22:22898171-22899420	enhancer.antisense.merged.30160	chr22:22898171-22899420	TRUE	FALSE	FALSE	BT20	1		fusion	CML, ALL, AML
BCR	+	chr22:23180509-23318037	BT20.enhancer.antisense.1657	chr22:23264165-23265414	enhancer.antisense.merged.30168	chr22:23264165-23265838	TRUE	FALSE	FALSE	BT20	1		fusion	CML, ALL, AML
BCR	+	chr22:23180509-23318037	769P.enhancer.antisense.2098	chr22:23281629-23282878	enhancer.antisense.merged.30169	chr22:23281429-23283001	TRUE	FALSE	FALSE	769P	1		fusion	CML, ALL, AML
BCR	+	chr22:23180509-23318037	786O.enhancer.antisense.1145	chr22:23281638-23282887	enhancer.antisense.merged.30169	chr22:23281429-23283001	TRUE	FALSE	FALSE	786O	1		fusion	CML, ALL, AML
BCR	+	chr22:23180509-23318037	M059J.enhancer.antisense.1250	chr22:23281752-23283001	enhancer.antisense.merged.30169	chr22:23281429-23283001	TRUE	FALSE	FALSE	M059J	1		fusion	CML, ALL, AML
BIRC3	+	chr11:102317450-102339403	Jurkat.enhancer.antisense.180	chr11:102322196-102323445	enhancer.antisense.merged.19568	chr11:102322196-102323799	TRUE	FALSE	FALSE	Jurkat	1	Yes	oncogene, TSG, fusion	CLL, MALT, MCL, MM
BIRC3	+	chr11:102317450-102339403	HCT116.enhancer.intergenic.2528	chr11:102267897-102269630	enhancer.intergenic.merged.17660	chr11:102267897-102269630	TRUE	FALSE	FALSE	HCT116	1	Yes	oncogene, TSG, fusion	CLL, MALT, MCL, MM
BIRC3	+	chr11:102317450-102339403	PC3.enhancer.intergenic.2991	chr11:102268214-102269552	enhancer.intergenic.merged.17660	chr11:102267897-102269630	TRUE	FALSE	FALSE	PC3	1	Yes	oncogene, TSG, fusion	CLL, MALT, MCL, MM
BIRC3	+	chr11:102317450-102339403	DU145.enhancer.antisense.198	chr11:102318226-102319475	enhancer.antisense.merged.19567	chr11:102318226-102320954	TRUE	TRUE	TRUE	DU145	1	Yes	oncogene, TSG, fusion	CLL, MALT, MCL, MM
BIRC3	+	chr11:102317450-102339403	DU145.enhancer.intergenic.1221	chr11:102305760-102307083	enhancer.intergenic.merged.17665	chr11:102304019-102307155	TRUE	FALSE	FALSE	DU145	1	Yes	oncogene, TSG, fusion	CLL, MALT, MCL, MM
BIRC3	+	chr11:102317450-102339403	DU145.enhancer.antisense.197	chr11:102243302-102244551	enhancer.antisense.merged.19566	chr11:102243302-102244551	TRUE	FALSE	FALSE	DU145	1	Yes	oncogene, TSG, fusion	CLL, MALT, MCL, MM
BIRC3	+	chr11:102317450-102339403	MDA.enhancer.antisense.450	chr11:102322270-102323519	enhancer.antisense.merged.19568	chr11:102322196-102323799	TRUE	FALSE	FALSE	MDA	1	Yes	oncogene, TSG, fusion	CLL, MALT, MCL, MM
BIRC3	+	chr11:102317450-102339403	BT20.enhancer.intergenic.2875	chr11:102268093-102269605	enhancer.intergenic.merged.17660	chr11:102267897-102269630	TRUE	FALSE	FALSE	BT20	1	Yes	oncogene, TSG, fusion	CLL, MALT, MCL, MM
BIRC3	+	chr11:102317450-102339403	769P.enhancer.intergenic.2505	chr11:101866758-101868666	enhancer.intergenic.merged.17656	chr11:101866758-101868666	FALSE	FALSE	TRUE	769P	1	Yes	oncogene, TSG, fusion	CLL, MALT, MCL, MM
BIRC3	+	chr11:102317450-102339403	769P.enhancer.antisense.687	chr11:102318594-102319843	enhancer.antisense.merged.19567	chr11:102318226-102320954	TRUE	TRUE	TRUE	769P	1	Yes	oncogene, TSG, fusion	CLL, MALT, MCL, MM
BIRC3	+	chr11:102317450-102339403	769P.enhancer.antisense.688	chr11:102322550-102323799	enhancer.antisense.merged.19568	chr11:102322196-102323799	TRUE	FALSE	FALSE	769P	1	Yes	oncogene, TSG, fusion	CLL, MALT, MCL, MM
BIRC3	+	chr11:102317450-102339403	786O.enhancer.antisense.369	chr11:102319705-102320954	enhancer.antisense.merged.19567	chr11:102318226-102320954	TRUE	TRUE	TRUE	786O	1	Yes	oncogene, TSG, fusion	CLL, MALT, MCL, MM
BIRC3	+	chr11:102317450-102339403	786O.enhancer.antisense.370	chr11:102322273-102323522	enhancer.antisense.merged.19568	chr11:102322196-102323799	TRUE	FALSE	FALSE	786O	1	Yes	oncogene, TSG, fusion	CLL, MALT, MCL, MM
BIRC3	+	chr11:102317450-102339403	U118.enhancer.intergenic.4226	chr11:102252201-102253426	enhancer.intergenic.merged.17659	chr11:102252201-102253426	TRUE	FALSE	FALSE	U118	1	Yes	oncogene, TSG, fusion	CLL, MALT, MCL, MM
BIRC3	+	chr11:102317450-102339403	U118.enhancer.intergenic.4227	chr11:102287773-102290691	enhancer.intergenic.merged.17661	chr11:102287773-102290691	TRUE	FALSE	FALSE	U118	1	Yes	oncogene, TSG, fusion	CLL, MALT, MCL, MM
BIRC3	+	chr11:102317450-102339403	U118.enhancer.intergenic.4228	chr11:102292753-102294665	enhancer.intergenic.merged.17662	chr11:102292753-102294665	TRUE	FALSE	FALSE	U118	1	Yes	oncogene, TSG, fusion	CLL, MALT, MCL, MM
BIRC3	+	chr11:102317450-102339403	U118.enhancer.intergenic.4229	chr11:102296101-102297301	enhancer.intergenic.merged.17663	chr11:102296101-102297301	TRUE	FALSE	FALSE	U118	1	Yes	oncogene, TSG, fusion	CLL, MALT, MCL, MM
BIRC3	+	chr11:102317450-102339403	U118.enhancer.intergenic.4230	chr11:102300200-102301569	enhancer.intergenic.merged.17664	chr11:102300200-102301569	TRUE	FALSE	FALSE	U118	1	Yes	oncogene, TSG, fusion	CLL, MALT, MCL, MM
BIRC3	+	chr11:102317450-102339403	U118.enhancer.intergenic.4231	chr11:102304019-102306501	enhancer.intergenic.merged.17665	chr11:102304019-102307155	TRUE	FALSE	FALSE	U118	1	Yes	oncogene, TSG, fusion	CLL, MALT, MCL, MM
BIRC3	+	chr11:102317450-102339403	U118.enhancer.antisense.517	chr11:102225421-102226670	enhancer.antisense.merged.19565	chr11:102225421-102226670	TRUE	FALSE	FALSE	U118	1	Yes	oncogene, TSG, fusion	CLL, MALT, MCL, MM
BIRC3	+	chr11:102317450-102339403	U118.enhancer.antisense.518	chr11:102322234-102323483	enhancer.antisense.merged.19568	chr11:102322196-102323799	TRUE	FALSE	FALSE	U118	1	Yes	oncogene, TSG, fusion	CLL, MALT, MCL, MM
BIRC3	+	chr11:102317450-102339403	M059J.enhancer.antisense.384	chr11:102322233-102323482	enhancer.antisense.merged.19568	chr11:102322196-102323799	TRUE	FALSE	FALSE	M059J	1	Yes	oncogene, TSG, fusion	CLL, MALT, MCL, MM
BIRC6	+	chr2:32357028-32618899	K562.enhancer.intergenic.335	chr2:32354814-32356889	enhancer.intergenic.merged.2879	chr2:32354814-32356936	TRUE	FALSE	FALSE	K562	2		oncogene, fusion	melanoma, gastric adenocarcinoma, lung adenocarcinoma
BIRC6	+	chr2:32357028-32618899	K562.enhancer.antisense.1391	chr2:32464201-32465450	enhancer.antisense.merged.4082	chr2:32464201-32465450	TRUE	FALSE	FALSE	K562	2		oncogene, fusion	melanoma, gastric adenocarcinoma, lung adenocarcinoma
BIRC6	+	chr2:32357028-32618899	Jurkat.enhancer.intergenic.241	chr2:32355501-32356701	enhancer.intergenic.merged.2879	chr2:32354814-32356936	TRUE	FALSE	FALSE	Jurkat	2		oncogene, fusion	melanoma, gastric adenocarcinoma, lung adenocarcinoma
BIRC6	+	chr2:32357028-32618899	GP5d.enhancer.intergenic.429	chr2:32164155-32165423	enhancer.intergenic.merged.2876	chr2:32164057-32165430	FALSE	FALSE	TRUE	GP5d	2		oncogene, fusion	melanoma, gastric adenocarcinoma, lung adenocarcinoma
BIRC6	+	chr2:32357028-32618899	HCT116.enhancer.intergenic.393	chr2:32355583-32356936	enhancer.intergenic.merged.2879	chr2:32354814-32356936	TRUE	FALSE	FALSE	HCT116	2		oncogene, fusion	melanoma, gastric adenocarcinoma, lung adenocarcinoma
BIRC6	+	chr2:32357028-32618899	SKUT1.enhancer.antisense.983	chr2:32357728-32358977	enhancer.antisense.merged.4080	chr2:32357728-32359030	TRUE	FALSE	FALSE	SKUT1	2		oncogene, fusion	melanoma, gastric adenocarcinoma, lung adenocarcinoma
BIRC6	+	chr2:32357028-32618899	MDA.enhancer.antisense.1186	chr2:32357728-32358977	enhancer.antisense.merged.4080	chr2:32357728-32359030	TRUE	FALSE	FALSE	MDA	2		oncogene, fusion	melanoma, gastric adenocarcinoma, lung adenocarcinoma
BIRC6	+	chr2:32357028-32618899	BT20.enhancer.intergenic.599	chr2:32164057-32165430	enhancer.intergenic.merged.2876	chr2:32164057-32165430	FALSE	FALSE	TRUE	BT20	2		oncogene, fusion	melanoma, gastric adenocarcinoma, lung adenocarcinoma
BIRC6	+	chr2:32357028-32618899	BT20.enhancer.antisense.1343	chr2:32357781-32359030	enhancer.antisense.merged.4080	chr2:32357728-32359030	TRUE	FALSE	FALSE	BT20	2		oncogene, fusion	melanoma, gastric adenocarcinoma, lung adenocarcinoma
BIRC6	+	chr2:32357028-32618899	769P.enhancer.antisense.1678	chr2:32427902-32429151	enhancer.antisense.merged.4081	chr2:32427902-32429151	TRUE	FALSE	FALSE	769P	2		oncogene, fusion	melanoma, gastric adenocarcinoma, lung adenocarcinoma
BIRC6	+	chr2:32357028-32618899	786O.enhancer.intergenic.421	chr2:32346855-32350308	enhancer.intergenic.merged.2878	chr2:32346855-32350308	TRUE	FALSE	FALSE	786O	2		oncogene, fusion	melanoma, gastric adenocarcinoma, lung adenocarcinoma
BLM	+	chr15:90717346-90816166	K562.enhancer.intergenic.2446	chr15:90660336-90662025	enhancer.intergenic.merged.21494	chr15:90660296-90664274	TRUE	FALSE	FALSE	K562	1	Yes	TSG
BLM	+	chr15:90717346-90816166	K562.enhancer.intergenic.2447	chr15:90664772-90667554	enhancer.intergenic.merged.21495	chr15:90664772-90668138	TRUE	FALSE	FALSE	K562	1	Yes	TSG
BLM	+	chr15:90717346-90816166	K562.enhancer.intergenic.2448	chr15:90700101-90701319	enhancer.intergenic.merged.21497	chr15:90700101-90701319	TRUE	FALSE	FALSE	K562	1	Yes	TSG
BLM	+	chr15:90717346-90816166	Jurkat.enhancer.intergenic.1553	chr15:90660296-90662820	enhancer.intergenic.merged.21494	chr15:90660296-90664274	TRUE	FALSE	FALSE	Jurkat	1	Yes	TSG
BLM	+	chr15:90717346-90816166	Jurkat.enhancer.intergenic.1554	chr15:90665301-90666323	enhancer.intergenic.merged.21495	chr15:90664772-90668138	TRUE	FALSE	FALSE	Jurkat	1	Yes	TSG
BLM	+	chr15:90717346-90816166	GP5d.enhancer.intergenic.2941	chr15:90665079-90666287	enhancer.intergenic.merged.21495	chr15:90664772-90668138	TRUE	FALSE	FALSE	GP5d	1	Yes	TSG
BLM	+	chr15:90717346-90816166	GP5d.enhancer.antisense.579	chr15:90647100-90648349	enhancer.antisense.merged.24010	chr15:90646321-90649554	TRUE	FALSE	FALSE	GP5d	1	Yes	TSG
BLM	+	chr15:90717346-90816166	LoVo.enhancer.intergenic.1900	chr15:90248291-90249824	enhancer.intergenic.merged.21488	chr15:90248242-90250701	FALSE	FALSE	TRUE	LoVo	1	Yes	TSG
BLM	+	chr15:90717346-90816166	LoVo.enhancer.intergenic.1902	chr15:90665323-90666358	enhancer.intergenic.merged.21495	chr15:90664772-90668138	TRUE	FALSE	FALSE	LoVo	1	Yes	TSG
BLM	+	chr15:90717346-90816166	HCT116.enhancer.intergenic.3166	chr15:90248242-90249711	enhancer.intergenic.merged.21488	chr15:90248242-90250701	FALSE	FALSE	TRUE	HCT116	1	Yes	TSG
BLM	+	chr15:90717346-90816166	HCT116.enhancer.intergenic.3167	chr15:90251093-90252301	enhancer.intergenic.merged.21489	chr15:90251093-90252301	FALSE	FALSE	TRUE	HCT116	1	Yes	TSG
BLM	+	chr15:90717346-90816166	HCT116.enhancer.intergenic.3170	chr15:90665317-90667568	enhancer.intergenic.merged.21495	chr15:90664772-90668138	TRUE	FALSE	FALSE	HCT116	1	Yes	TSG
BLM	+	chr15:90717346-90816166	HCT116.enhancer.antisense.692	chr15:90646321-90647570	enhancer.antisense.merged.24010	chr15:90646321-90649554	TRUE	FALSE	FALSE	HCT116	1	Yes	TSG
BLM	+	chr15:90717346-90816166	HCT116.enhancer.antisense.693	chr15:90774102-90775351	enhancer.antisense.merged.24011	chr15:90774102-90775936	TRUE	FALSE	FALSE	HCT116	1	Yes	TSG
BLM	+	chr15:90717346-90816166	SKUT1.enhancer.intergenic.3118	chr15:90249145-90250324	enhancer.intergenic.merged.21488	chr15:90248242-90250701	FALSE	FALSE	TRUE	SKUT1	1	Yes	TSG
BLM	+	chr15:90717346-90816166	SKUT1.enhancer.intergenic.3121	chr15:90665157-90666293	enhancer.intergenic.merged.21495	chr15:90664772-90668138	TRUE	FALSE	FALSE	SKUT1	1	Yes	TSG
BLM	+	chr15:90717346-90816166	SKUT1.enhancer.intergenic.3122	chr15:90666308-90667575	enhancer.intergenic.merged.21495	chr15:90664772-90668138	TRUE	FALSE	FALSE	SKUT1	1	Yes	TSG
BLM	+	chr15:90717346-90816166	PC3.enhancer.intergenic.3657	chr15:90665266-90666420	enhancer.intergenic.merged.21495	chr15:90664772-90668138	TRUE	FALSE	FALSE	PC3	1	Yes	TSG
BLM	+	chr15:90717346-90816166	DU145.enhancer.intergenic.1473	chr15:90665295-90666344	enhancer.intergenic.merged.21495	chr15:90664772-90668138	TRUE	FALSE	FALSE	DU145	1	Yes	TSG
BLM	+	chr15:90717346-90816166	DU145.enhancer.antisense.353	chr15:90774669-90775918	enhancer.antisense.merged.24011	chr15:90774102-90775936	TRUE	FALSE	FALSE	DU145	1	Yes	TSG
BLM	+	chr15:90717346-90816166	MDA.enhancer.intergenic.3746	chr15:90664818-90666510	enhancer.intergenic.merged.21495	chr15:90664772-90668138	TRUE	FALSE	FALSE	MDA	1	Yes	TSG
BLM	+	chr15:90717346-90816166	MDA.enhancer.antisense.781	chr15:90774675-90775924	enhancer.antisense.merged.24011	chr15:90774102-90775936	TRUE	FALSE	FALSE	MDA	1	Yes	TSG
BLM	+	chr15:90717346-90816166	BT20.enhancer.intergenic.3508	chr15:90665121-90666354	enhancer.intergenic.merged.21495	chr15:90664772-90668138	TRUE	FALSE	FALSE	BT20	1	Yes	TSG
BLM	+	chr15:90717346-90816166	BT20.enhancer.antisense.860	chr15:90648305-90649554	enhancer.antisense.merged.24010	chr15:90646321-90649554	TRUE	FALSE	FALSE	BT20	1	Yes	TSG
BLM	+	chr15:90717346-90816166	BT20.enhancer.antisense.861	chr15:90774681-90775930	enhancer.antisense.merged.24011	chr15:90774102-90775936	TRUE	FALSE	FALSE	BT20	1	Yes	TSG
BLM	+	chr15:90717346-90816166	769P.enhancer.intergenic.2964	chr15:90248925-90250701	enhancer.intergenic.merged.21488	chr15:90248242-90250701	FALSE	FALSE	TRUE	769P	1	Yes	TSG
BLM	+	chr15:90717346-90816166	769P.enhancer.antisense.1181	chr15:90774687-90775936	enhancer.antisense.merged.24011	chr15:90774102-90775936	TRUE	FALSE	FALSE	769P	1	Yes	TSG
BLM	+	chr15:90717346-90816166	786O.enhancer.intergenic.2811	chr15:90664784-90666472	enhancer.intergenic.merged.21495	chr15:90664772-90668138	TRUE	FALSE	FALSE	786O	1	Yes	TSG
BLM	+	chr15:90717346-90816166	786O.enhancer.antisense.622	chr15:90774684-90775933	enhancer.antisense.merged.24011	chr15:90774102-90775936	TRUE	FALSE	FALSE	786O	1	Yes	TSG
BLM	+	chr15:90717346-90816166	U118.enhancer.intergenic.5185	chr15:90660338-90662125	enhancer.intergenic.merged.21494	chr15:90660296-90664274	TRUE	FALSE	FALSE	U118	1	Yes	TSG
BLM	+	chr15:90717346-90816166	U118.enhancer.intergenic.5186	chr15:90662625-90664274	enhancer.intergenic.merged.21494	chr15:90660296-90664274	TRUE	FALSE	FALSE	U118	1	Yes	TSG
BLM	+	chr15:90717346-90816166	U118.enhancer.intergenic.5187	chr15:90664779-90666364	enhancer.intergenic.merged.21495	chr15:90664772-90668138	TRUE	FALSE	FALSE	U118	1	Yes	TSG
BLM	+	chr15:90717346-90816166	U118.enhancer.intergenic.5188	chr15:90666626-90668138	enhancer.intergenic.merged.21495	chr15:90664772-90668138	TRUE	FALSE	FALSE	U118	1	Yes	TSG
BLM	+	chr15:90717346-90816166	U118.enhancer.intergenic.5189	chr15:90681285-90682906	enhancer.intergenic.merged.21496	chr15:90681285-90682906	TRUE	FALSE	FALSE	U118	1	Yes	TSG
BLM	+	chr15:90717346-90816166	U118.enhancer.intergenic.5190	chr15:90710373-90711874	enhancer.intergenic.merged.21498	chr15:90710373-90711874	TRUE	FALSE	FALSE	U118	1	Yes	TSG
BLM	+	chr15:90717346-90816166	U118.enhancer.antisense.951	chr15:90647996-90649245	enhancer.antisense.merged.24010	chr15:90646321-90649554	TRUE	FALSE	FALSE	U118	1	Yes	TSG
BLM	+	chr15:90717346-90816166	M059J.enhancer.intergenic.3791	chr15:90249011-90250142	enhancer.intergenic.merged.21488	chr15:90248242-90250701	FALSE	FALSE	TRUE	M059J	1	Yes	TSG
BLM	+	chr15:90717346-90816166	M059J.enhancer.intergenic.3792	chr15:90664802-90666257	enhancer.intergenic.merged.21495	chr15:90664772-90668138	TRUE	FALSE	FALSE	M059J	1	Yes	TSG
BLM	+	chr15:90717346-90816166	M059J.enhancer.antisense.684	chr15:90774679-90775928	enhancer.antisense.merged.24011	chr15:90774102-90775936	TRUE	FALSE	FALSE	M059J	1	Yes	TSG
BMP5	-	chr6:55753653-55875590	SKUT1.enhancer.intergenic.1521	chr6:55912163-55914139	enhancer.intergenic.merged.10470	chr6:55912163-55914139	TRUE	TRUE	TRUE	SKUT1	2			melanoma
BMP5	-	chr6:55753653-55875590	SKUT1.enhancer.intergenic.1522	chr6:55914580-55917439	enhancer.intergenic.merged.10471	chr6:55914580-55917439	TRUE	TRUE	TRUE	SKUT1	2			melanoma
BMP5	-	chr6:55753653-55875590	SKUT1.enhancer.intergenic.1523	chr6:55919192-55920829	enhancer.intergenic.merged.10472	chr6:55919192-55920829	TRUE	TRUE	TRUE	SKUT1	2			melanoma
BMP5	-	chr6:55753653-55875590	SKUT1.enhancer.intergenic.1524	chr6:55950871-55954199	enhancer.intergenic.merged.10473	chr6:55950871-55954199	TRUE	TRUE	TRUE	SKUT1	2			melanoma
BMP5	-	chr6:55753653-55875590	SKUT1.enhancer.intergenic.1525	chr6:55956025-55966615	enhancer.intergenic.merged.10474	chr6:55956025-55966615	TRUE	TRUE	TRUE	SKUT1	2			melanoma
BMP5	-	chr6:55753653-55875590	SKUT1.enhancer.intergenic.1526	chr6:55969529-55972240	enhancer.intergenic.merged.10475	chr6:55969529-55972240	TRUE	TRUE	TRUE	SKUT1	2			melanoma
BMP5	-	chr6:55753653-55875590	SKUT1.enhancer.intergenic.1527	chr6:56044901-56046119	enhancer.intergenic.merged.10476	chr6:56044901-56046119	TRUE	TRUE	TRUE	SKUT1	2			melanoma
BMP5	-	chr6:55753653-55875590	SKUT1.enhancer.intergenic.1528	chr6:56046668-56047701	enhancer.intergenic.merged.10477	chr6:56046668-56047701	TRUE	TRUE	TRUE	SKUT1	2			melanoma
BMP5	-	chr6:55753653-55875590	SKUT1.enhancer.antisense.3432	chr6:55474309-55475558	enhancer.antisense.merged.10889	chr6:55474309-55475558	TRUE	TRUE	TRUE	SKUT1	2			melanoma
BMP5	-	chr6:55753653-55875590	SKUT1.enhancer.antisense.3433	chr6:55877579-55878828	enhancer.antisense.merged.10891	chr6:55877579-55878828	TRUE	TRUE	TRUE	SKUT1	2			melanoma
BMP5	-	chr6:55753653-55875590	SKUT1.enhancer.antisense.3434	chr6:56062868-56064117	enhancer.antisense.merged.10892	chr6:56062868-56064117	TRUE	TRUE	TRUE	SKUT1	2			melanoma
BMP5	-	chr6:55753653-55875590	SKUT1.enhancer.antisense.3435	chr6:56065812-56067061	enhancer.antisense.merged.10893	chr6:56065812-56067061	TRUE	TRUE	FALSE	SKUT1	2			melanoma
BMP5	-	chr6:55753653-55875590	SKUT1.enhancer.antisense.3436	chr6:56098584-56099833	enhancer.antisense.merged.10894	chr6:56098584-56099833	TRUE	FALSE	FALSE	SKUT1	2			melanoma
BMP5	-	chr6:55753653-55875590	DU145.enhancer.intergenic.713	chr6:55897669-55899055	enhancer.intergenic.merged.10469	chr6:55897669-55899055	FALSE	FALSE	TRUE	DU145	2			melanoma
BMP5	-	chr6:55753653-55875590	U118.enhancer.intergenic.2500	chr6:56144255-56146288	enhancer.intergenic.merged.10479	chr6:56144255-56146288	FALSE	FALSE	TRUE	U118	2			melanoma
BMPR1A	+	chr10:86756639-86925188	K562.enhancer.intergenic.1864	chr10:86710554-86712214	enhancer.intergenic.merged.16406	chr10:86709931-86712901	TRUE	FALSE	FALSE	K562	1	Yes	oncogene, TSG
BMPR1A	+	chr10:86756639-86925188	K562.enhancer.antisense.383	chr10:86710555-86711804	enhancer.antisense.merged.17904	chr10:86710555-86712021	TRUE	FALSE	FALSE	K562	1	Yes	oncogene, TSG
BMPR1A	+	chr10:86756639-86925188	K562.enhancer.antisense.384	chr10:86771924-86773173	enhancer.antisense.merged.17906	chr10:86771924-86773173	TRUE	FALSE	FALSE	K562	1	Yes	oncogene, TSG
BMPR1A	+	chr10:86756639-86925188	Jurkat.enhancer.intergenic.1131	chr10:86710609-86711771	enhancer.intergenic.merged.16406	chr10:86709931-86712901	TRUE	FALSE	FALSE	Jurkat	1	Yes	oncogene, TSG
BMPR1A	+	chr10:86756639-86925188	Jurkat.enhancer.antisense.131	chr10:86710772-86712021	enhancer.antisense.merged.17904	chr10:86710555-86712021	TRUE	FALSE	FALSE	Jurkat	1	Yes	oncogene, TSG
BMPR1A	+	chr10:86756639-86925188	GP5d.enhancer.intergenic.2207	chr10:86651901-86652937	enhancer.intergenic.merged.16402	chr10:86651901-86652937	TRUE	FALSE	FALSE	GP5d	1	Yes	oncogene, TSG
BMPR1A	+	chr10:86756639-86925188	GP5d.enhancer.intergenic.2208	chr10:86653336-86654776	enhancer.intergenic.merged.16403	chr10:86653336-86654776	TRUE	FALSE	FALSE	GP5d	1	Yes	oncogene, TSG
BMPR1A	+	chr10:86756639-86925188	GP5d.enhancer.antisense.200	chr10:86697585-86698834	enhancer.antisense.merged.17901	chr10:86697585-86698834	TRUE	FALSE	FALSE	GP5d	1	Yes	oncogene, TSG
BMPR1A	+	chr10:86756639-86925188	GP5d.enhancer.antisense.201	chr10:86710644-86711893	enhancer.antisense.merged.17904	chr10:86710555-86712021	TRUE	FALSE	FALSE	GP5d	1	Yes	oncogene, TSG
BMPR1A	+	chr10:86756639-86925188	GP5d.enhancer.antisense.202	chr10:86759744-86760993	enhancer.antisense.merged.17905	chr10:86759696-86760993	TRUE	FALSE	FALSE	GP5d	1	Yes	oncogene, TSG
BMPR1A	+	chr10:86756639-86925188	LoVo.enhancer.intergenic.1391	chr10:86710688-86711927	enhancer.intergenic.merged.16406	chr10:86709931-86712901	TRUE	FALSE	FALSE	LoVo	1	Yes	oncogene, TSG
BMPR1A	+	chr10:86756639-86925188	LoVo.enhancer.antisense.113	chr10:86710689-86711938	enhancer.antisense.merged.17904	chr10:86710555-86712021	TRUE	FALSE	FALSE	LoVo	1	Yes	oncogene, TSG
BMPR1A	+	chr10:86756639-86925188	HCT116.enhancer.antisense.243	chr10:86687826-86689075	enhancer.antisense.merged.17900	chr10:86687826-86689075	TRUE	FALSE	FALSE	HCT116	1	Yes	oncogene, TSG
BMPR1A	+	chr10:86756639-86925188	HCT116.enhancer.antisense.244	chr10:86701496-86702745	enhancer.antisense.merged.17902	chr10:86701496-86702751	TRUE	FALSE	FALSE	HCT116	1	Yes	oncogene, TSG
BMPR1A	+	chr10:86756639-86925188	HCT116.enhancer.antisense.245	chr10:86710626-86711875	enhancer.antisense.merged.17904	chr10:86710555-86712021	TRUE	FALSE	FALSE	HCT116	1	Yes	oncogene, TSG
BMPR1A	+	chr10:86756639-86925188	SKUT1.enhancer.intergenic.2448	chr10:86701108-86702892	enhancer.intergenic.merged.16404	chr10:86701108-86702892	TRUE	FALSE	FALSE	SKUT1	1	Yes	oncogene, TSG
BMPR1A	+	chr10:86756639-86925188	SKUT1.enhancer.intergenic.2449	chr10:86710776-86712901	enhancer.intergenic.merged.16406	chr10:86709931-86712901	TRUE	FALSE	FALSE	SKUT1	1	Yes	oncogene, TSG
BMPR1A	+	chr10:86756639-86925188	PC3.enhancer.antisense.282	chr10:86710606-86711855	enhancer.antisense.merged.17904	chr10:86710555-86712021	TRUE	FALSE	FALSE	PC3	1	Yes	oncogene, TSG
BMPR1A	+	chr10:86756639-86925188	PC3.enhancer.antisense.283	chr10:86759696-86760945	enhancer.antisense.merged.17905	chr10:86759696-86760993	TRUE	FALSE	FALSE	PC3	1	Yes	oncogene, TSG
BMPR1A	+	chr10:86756639-86925188	DU145.enhancer.intergenic.1138	chr10:86710663-86712034	enhancer.intergenic.merged.16406	chr10:86709931-86712901	TRUE	FALSE	FALSE	DU145	1	Yes	oncogene, TSG
BMPR1A	+	chr10:86756639-86925188	DU145.enhancer.antisense.130	chr10:86710664-86711913	enhancer.antisense.merged.17904	chr10:86710555-86712021	TRUE	FALSE	FALSE	DU145	1	Yes	oncogene, TSG
BMPR1A	+	chr10:86756639-86925188	MDA.enhancer.intergenic.2939	chr10:86710628-86712160	enhancer.intergenic.merged.16406	chr10:86709931-86712901	TRUE	FALSE	FALSE	MDA	1	Yes	oncogene, TSG
BMPR1A	+	chr10:86756639-86925188	MDA.enhancer.antisense.282	chr10:86701502-86702751	enhancer.antisense.merged.17902	chr10:86701496-86702751	TRUE	FALSE	FALSE	MDA	1	Yes	oncogene, TSG
BMPR1A	+	chr10:86756639-86925188	MDA.enhancer.antisense.283	chr10:86710629-86711878	enhancer.antisense.merged.17904	chr10:86710555-86712021	TRUE	FALSE	FALSE	MDA	1	Yes	oncogene, TSG
BMPR1A	+	chr10:86756639-86925188	BT20.enhancer.intergenic.2688	chr10:86701490-86702505	enhancer.intergenic.merged.16404	chr10:86701108-86702892	TRUE	FALSE	FALSE	BT20	1	Yes	oncogene, TSG
BMPR1A	+	chr10:86756639-86925188	BT20.enhancer.intergenic.2689	chr10:86710608-86712190	enhancer.intergenic.merged.16406	chr10:86709931-86712901	TRUE	FALSE	FALSE	BT20	1	Yes	oncogene, TSG
BMPR1A	+	chr10:86756639-86925188	769P.enhancer.antisense.436	chr10:86706902-86708151	enhancer.antisense.merged.17903	chr10:86706902-86708151	TRUE	FALSE	FALSE	769P	1	Yes	oncogene, TSG
BMPR1A	+	chr10:86756639-86925188	769P.enhancer.antisense.437	chr10:86710622-86711871	enhancer.antisense.merged.17904	chr10:86710555-86712021	TRUE	FALSE	FALSE	769P	1	Yes	oncogene, TSG
BMPR1A	+	chr10:86756639-86925188	786O.enhancer.intergenic.2235	chr10:86755181-86756569	enhancer.intergenic.merged.16407	chr10:86755181-86756569	TRUE	FALSE	FALSE	786O	1	Yes	oncogene, TSG
BMPR1A	+	chr10:86756639-86925188	786O.enhancer.antisense.240	chr10:86710670-86711919	enhancer.antisense.merged.17904	chr10:86710555-86712021	TRUE	FALSE	FALSE	786O	1	Yes	oncogene, TSG
BMPR1A	+	chr10:86756639-86925188	U118.enhancer.intergenic.3926	chr10:86710695-86711873	enhancer.intergenic.merged.16406	chr10:86709931-86712901	TRUE	FALSE	FALSE	U118	1	Yes	oncogene, TSG
BMPR1A	+	chr10:86756639-86925188	U118.enhancer.antisense.347	chr10:86710696-86711945	enhancer.antisense.merged.17904	chr10:86710555-86712021	TRUE	FALSE	FALSE	U118	1	Yes	oncogene, TSG
BMPR1A	+	chr10:86756639-86925188	M059J.enhancer.intergenic.2929	chr10:86704265-86707154	enhancer.intergenic.merged.16405	chr10:86704265-86707154	TRUE	FALSE	FALSE	M059J	1	Yes	oncogene, TSG
BMPR1A	+	chr10:86756639-86925188	M059J.enhancer.intergenic.2930	chr10:86709931-86711784	enhancer.intergenic.merged.16406	chr10:86709931-86712901	TRUE	FALSE	FALSE	M059J	1	Yes	oncogene, TSG
BRCA1	-	chr17:43044295-43125483	K562.enhancer.antisense.3769	chr17:43078761-43080010	enhancer.antisense.merged.25457	chr17:43078761-43080010	TRUE	FALSE	FALSE	K562	1	Yes	TSG	ovarian
BRCA1	-	chr17:43044295-43125483	Jurkat.enhancer.intergenic.1688	chr17:43132652-43137066	enhancer.intergenic.merged.22785	chr17:43132652-43137066	TRUE	TRUE	TRUE	Jurkat	1	Yes	TSG	ovarian
BRCA1	-	chr17:43044295-43125483	GP5d.enhancer.intergenic.3176	chr17:43168039-43169675	enhancer.intergenic.merged.22787	chr17:43162631-43169957	FALSE	TRUE	TRUE	GP5d	1	Yes	TSG	ovarian
BRCA1	-	chr17:43044295-43125483	HCT116.enhancer.intergenic.3419	chr17:43146366-43149826	enhancer.intergenic.merged.22786	chr17:43145261-43149826	FALSE	TRUE	TRUE	HCT116	1	Yes	TSG	ovarian
BRCA1	-	chr17:43044295-43125483	SKUT1.enhancer.intergenic.3318	chr17:43145261-43146796	enhancer.intergenic.merged.22786	chr17:43145261-43149826	TRUE	TRUE	TRUE	SKUT1	1	Yes	TSG	ovarian
BRCA1	-	chr17:43044295-43125483	SKUT1.enhancer.intergenic.3319	chr17:43165166-43168557	enhancer.intergenic.merged.22787	chr17:43162631-43169957	FALSE	TRUE	TRUE	SKUT1	1	Yes	TSG	ovarian
BRCA1	-	chr17:43044295-43125483	PC3.enhancer.intergenic.3877	chr17:43168048-43169676	enhancer.intergenic.merged.22787	chr17:43162631-43169957	FALSE	TRUE	TRUE	PC3	1	Yes	TSG	ovarian
BRCA1	-	chr17:43044295-43125483	MDA.enhancer.intergenic.3921	chr17:43163155-43167977	enhancer.intergenic.merged.22787	chr17:43162631-43169957	FALSE	TRUE	TRUE	MDA	1	Yes	TSG	ovarian
BRCA1	-	chr17:43044295-43125483	BT20.enhancer.intergenic.3866	chr17:43162631-43167977	enhancer.intergenic.merged.22787	chr17:43162631-43169957	FALSE	TRUE	TRUE	BT20	1	Yes	TSG	ovarian
BRCA1	-	chr17:43044295-43125483	BT20.enhancer.intergenic.3867	chr17:43168117-43169957	enhancer.intergenic.merged.22787	chr17:43162631-43169957	FALSE	TRUE	TRUE	BT20	1	Yes	TSG	ovarian
BRCA1	-	chr17:43044295-43125483	769P.enhancer.intergenic.3187	chr17:43145501-43146701	enhancer.intergenic.merged.22786	chr17:43145261-43149826	TRUE	TRUE	TRUE	769P	1	Yes	TSG	ovarian
BRCA1	-	chr17:43044295-43125483	769P.enhancer.intergenic.3188	chr17:43165360-43167794	enhancer.intergenic.merged.22787	chr17:43162631-43169957	FALSE	TRUE	TRUE	769P	1	Yes	TSG	ovarian
BRCA1	-	chr17:43044295-43125483	786O.enhancer.intergenic.2997	chr17:43165353-43167933	enhancer.intergenic.merged.22787	chr17:43162631-43169957	FALSE	TRUE	TRUE	786O	1	Yes	TSG	ovarian
BRCA2	+	chr13:32315480-32399672	HCT116.enhancer.intergenic.2842	chr13:32409003-32410501	enhancer.intergenic.merged.19376	chr13:32409003-32410501	TRUE	FALSE	FALSE	HCT116	1	Yes	TSG	breast, ovarian, pancreatic
BRCA2	+	chr13:32315480-32399672	HCT116.enhancer.antisense.517	chr13:32401102-32402351	enhancer.antisense.merged.21868	chr13:32401102-32402351	TRUE	FALSE	FALSE	HCT116	1	Yes	TSG	breast, ovarian, pancreatic
BRCA2	+	chr13:32315480-32399672	BT20.enhancer.intergenic.3166	chr13:31957101-31958301	enhancer.intergenic.merged.19375	chr13:31957101-31958301	TRUE	TRUE	TRUE	BT20	1	Yes	TSG	breast, ovarian, pancreatic
BRCA2	+	chr13:32315480-32399672	U118.enhancer.intergenic.4687	chr13:32409101-32410301	enhancer.intergenic.merged.19376	chr13:32409003-32410501	TRUE	FALSE	FALSE	U118	1	Yes	TSG	breast, ovarian, pancreatic
BRD3	-	chr9:134030305-134068026	BT20.enhancer.antisense.4782	chr9:133855246-133856495	enhancer.antisense.merged.15839	chr9:133855246-133856495	FALSE	FALSE	TRUE	BT20	1		oncogene, fusion	lethal midline carcinoma of young people
BRD3	-	chr9:134030305-134068026	BT20.enhancer.antisense.4787	chr9:134065148-134066397	enhancer.antisense.merged.15850	chr9:134065148-134066715	TRUE	FALSE	FALSE	BT20	1		oncogene, fusion	lethal midline carcinoma of young people
BRD3	-	chr9:134030305-134068026	U118.enhancer.antisense.5878	chr9:134065466-134066715	enhancer.antisense.merged.15850	chr9:134065148-134066715	TRUE	FALSE	FALSE	U118	1		oncogene, fusion	lethal midline carcinoma of young people
BRD4	-	chr19:15237490-15332539	K562.enhancer.intergenic.2896	chr19:15346892-15348625	enhancer.intergenic.merged.24198	chr19:15344264-15352083	TRUE	TRUE	TRUE	K562	1	Yes	oncogene, fusion	lethal midline carcinoma of young people
BRD4	-	chr19:15237490-15332539	K562.enhancer.intergenic.2897	chr19:15349403-15351069	enhancer.intergenic.merged.24198	chr19:15344264-15352083	TRUE	TRUE	TRUE	K562	1	Yes	oncogene, fusion	lethal midline carcinoma of young people
BRD4	-	chr19:15237490-15332539	K562.enhancer.antisense.3929	chr19:15316827-15318076	enhancer.antisense.merged.27387	chr19:15316811-15318076	TRUE	FALSE	FALSE	K562	1	Yes	oncogene, fusion	lethal midline carcinoma of young people
BRD4	-	chr19:15237490-15332539	Jurkat.enhancer.intergenic.1802	chr19:15344264-15348916	enhancer.intergenic.merged.24198	chr19:15344264-15352083	TRUE	TRUE	TRUE	Jurkat	1	Yes	oncogene, fusion	lethal midline carcinoma of young people
BRD4	-	chr19:15237490-15332539	Jurkat.enhancer.intergenic.1803	chr19:15349781-15352083	enhancer.intergenic.merged.24198	chr19:15344264-15352083	TRUE	TRUE	TRUE	Jurkat	1	Yes	oncogene, fusion	lethal midline carcinoma of young people
BRD4	-	chr19:15237490-15332539	DU145.enhancer.intergenic.1742	chr19:15349436-15351527	enhancer.intergenic.merged.24198	chr19:15344264-15352083	TRUE	TRUE	TRUE	DU145	1	Yes	oncogene, fusion	lethal midline carcinoma of young people
BRD4	-	chr19:15237490-15332539	BT20.enhancer.antisense.3653	chr19:15291804-15293053	enhancer.antisense.merged.27386	chr19:15291804-15293053	TRUE	FALSE	FALSE	BT20	1	Yes	oncogene, fusion	lethal midline carcinoma of young people
BRD4	-	chr19:15237490-15332539	769P.enhancer.intergenic.3394	chr19:15346990-15351558	enhancer.intergenic.merged.24198	chr19:15344264-15352083	TRUE	TRUE	TRUE	769P	1	Yes	oncogene, fusion	lethal midline carcinoma of young people
BRD4	-	chr19:15237490-15332539	769P.enhancer.antisense.5059	chr19:15316811-15318060	enhancer.antisense.merged.27387	chr19:15316811-15318076	TRUE	FALSE	FALSE	769P	1	Yes	oncogene, fusion	lethal midline carcinoma of young people
BRD4	-	chr19:15237490-15332539	786O.enhancer.intergenic.3191	chr19:15347069-15348844	enhancer.intergenic.merged.24198	chr19:15344264-15352083	TRUE	TRUE	TRUE	786O	1	Yes	oncogene, fusion	lethal midline carcinoma of young people
BRIP1	-	chr17:61679186-61863559	GP5d.enhancer.antisense.2298	chr17:61861582-61862831	enhancer.antisense.merged.25644	chr17:61861544-61862831	TRUE	FALSE	FALSE	GP5d	1	Yes	TSG
BRIP1	-	chr17:61679186-61863559	HCT116.enhancer.intergenic.3465	chr17:61409953-61412976	enhancer.intergenic.merged.23020	chr17:61409953-61413524	TRUE	FALSE	FALSE	HCT116	1	Yes	TSG
BRIP1	-	chr17:61679186-61863559	HCT116.enhancer.intergenic.3466	chr17:61415823-61417484	enhancer.intergenic.merged.23022	chr17:61415391-61417484	TRUE	FALSE	FALSE	HCT116	1	Yes	TSG
BRIP1	-	chr17:61679186-61863559	HCT116.enhancer.intergenic.3467	chr17:61425310-61427015	enhancer.intergenic.merged.23023	chr17:61425310-61427015	TRUE	FALSE	FALSE	HCT116	1	Yes	TSG
BRIP1	-	chr17:61679186-61863559	HCT116.enhancer.intergenic.3468	chr17:61494834-61497163	enhancer.intergenic.merged.23024	chr17:61494834-61497163	TRUE	FALSE	FALSE	HCT116	1	Yes	TSG
BRIP1	-	chr17:61679186-61863559	HCT116.enhancer.intergenic.3469	chr17:61497972-61503619	enhancer.intergenic.merged.23025	chr17:61497972-61503619	TRUE	FALSE	FALSE	HCT116	1	Yes	TSG
BRIP1	-	chr17:61679186-61863559	HCT116.enhancer.intergenic.3470	chr17:61503664-61505747	enhancer.intergenic.merged.23026	chr17:61503664-61505747	TRUE	FALSE	FALSE	HCT116	1	Yes	TSG
BRIP1	-	chr17:61679186-61863559	HCT116.enhancer.intergenic.3471	chr17:61506384-61508245	enhancer.intergenic.merged.23027	chr17:61506384-61508245	TRUE	FALSE	FALSE	HCT116	1	Yes	TSG
BRIP1	-	chr17:61679186-61863559	HCT116.enhancer.intergenic.3472	chr17:61509273-61511452	enhancer.intergenic.merged.23028	chr17:61509273-61511452	TRUE	FALSE	FALSE	HCT116	1	Yes	TSG
BRIP1	-	chr17:61679186-61863559	HCT116.enhancer.intergenic.3473	chr17:61513597-61515348	enhancer.intergenic.merged.23029	chr17:61513597-61515348	TRUE	FALSE	FALSE	HCT116	1	Yes	TSG
BRIP1	-	chr17:61679186-61863559	HCT116.enhancer.intergenic.3474	chr17:61519935-61521080	enhancer.intergenic.merged.23030	chr17:61519935-61521080	TRUE	FALSE	FALSE	HCT116	1	Yes	TSG
BRIP1	-	chr17:61679186-61863559	HCT116.enhancer.intergenic.3475	chr17:61548645-61551225	enhancer.intergenic.merged.23033	chr17:61548645-61551225	TRUE	FALSE	FALSE	HCT116	1	Yes	TSG
BRIP1	-	chr17:61679186-61863559	HCT116.enhancer.intergenic.3476	chr17:61551860-61556750	enhancer.intergenic.merged.23034	chr17:61551860-61556750	TRUE	FALSE	FALSE	HCT116	1	Yes	TSG
BRIP1	-	chr17:61679186-61863559	HCT116.enhancer.intergenic.3477	chr17:61560785-61562023	enhancer.intergenic.merged.23035	chr17:61560785-61562023	TRUE	FALSE	FALSE	HCT116	1	Yes	TSG
BRIP1	-	chr17:61679186-61863559	HCT116.enhancer.intergenic.3478	chr17:61564281-61569168	enhancer.intergenic.merged.23036	chr17:61564281-61569168	TRUE	FALSE	FALSE	HCT116	1	Yes	TSG
BRIP1	-	chr17:61679186-61863559	HCT116.enhancer.intergenic.3479	chr17:61573176-61576129	enhancer.intergenic.merged.23037	chr17:61573176-61576129	TRUE	FALSE	FALSE	HCT116	1	Yes	TSG
BRIP1	-	chr17:61679186-61863559	HCT116.enhancer.antisense.875	chr17:61458109-61459358	enhancer.antisense.merged.26307	chr17:61458109-61459358	TRUE	FALSE	FALSE	HCT116	1	Yes	TSG
BRIP1	-	chr17:61679186-61863559	HCT116.enhancer.antisense.876	chr17:61483458-61484707	enhancer.antisense.merged.26308	chr17:61483458-61484707	TRUE	FALSE	FALSE	HCT116	1	Yes	TSG
BRIP1	-	chr17:61679186-61863559	PC3.enhancer.antisense.2925	chr17:61861544-61862793	enhancer.antisense.merged.25644	chr17:61861544-61862831	TRUE	FALSE	FALSE	PC3	1	Yes	TSG
BRIP1	-	chr17:61679186-61863559	DU145.enhancer.intergenic.1630	chr17:61411194-61412904	enhancer.intergenic.merged.23020	chr17:61409953-61413524	TRUE	FALSE	FALSE	DU145	1	Yes	TSG
BRIP1	-	chr17:61679186-61863559	DU145.enhancer.antisense.438	chr17:61411905-61413154	enhancer.antisense.merged.26306	chr17:61411905-61413774	TRUE	FALSE	FALSE	DU145	1	Yes	TSG
BRIP1	-	chr17:61679186-61863559	MDA.enhancer.intergenic.3976	chr17:61411252-61412312	enhancer.intergenic.merged.23020	chr17:61409953-61413524	TRUE	FALSE	FALSE	MDA	1	Yes	TSG
BRIP1	-	chr17:61679186-61863559	BT20.enhancer.intergenic.3904	chr17:61396340-61399184	enhancer.intergenic.merged.23019	chr17:61396340-61399184	TRUE	FALSE	FALSE	BT20	1	Yes	TSG
BRIP1	-	chr17:61679186-61863559	BT20.enhancer.antisense.3546	chr17:61861572-61862821	enhancer.antisense.merged.25644	chr17:61861544-61862831	TRUE	FALSE	FALSE	BT20	1	Yes	TSG
BRIP1	-	chr17:61679186-61863559	769P.enhancer.antisense.1404	chr17:61394330-61395579	enhancer.antisense.merged.26305	chr17:61394330-61395579	TRUE	FALSE	FALSE	769P	1	Yes	TSG
BRIP1	-	chr17:61679186-61863559	M059J.enhancer.antisense.3003	chr17:61861544-61862793	enhancer.antisense.merged.25644	chr17:61861544-61862831	TRUE	FALSE	FALSE	M059J	1	Yes	TSG
BTG1	-	chr12:92140278-92145846	K562.enhancer.antisense.3350	chr12:92143591-92144840	enhancer.antisense.merged.20300	chr12:92143591-92144915	TRUE	FALSE	FALSE	K562	1		TSG, fusion	B-CLL
BTG1	-	chr12:92140278-92145846	DU145.enhancer.intergenic.1297	chr12:92080701-92081914	enhancer.intergenic.merged.18869	chr12:92080701-92081914	TRUE	FALSE	FALSE	DU145	1		TSG, fusion	B-CLL
BTG1	-	chr12:92140278-92145846	MDA.enhancer.antisense.3010	chr12:92143625-92144874	enhancer.antisense.merged.20300	chr12:92143591-92144915	TRUE	FALSE	FALSE	MDA	1		TSG, fusion	B-CLL
BTG1	-	chr12:92140278-92145846	769P.enhancer.intergenic.2632	chr12:92504003-92505477	enhancer.intergenic.merged.18871	chr12:92504003-92505477	TRUE	FALSE	FALSE	769P	1		TSG, fusion	B-CLL
BTG1	-	chr12:92140278-92145846	786O.enhancer.antisense.2510	chr12:92136900-92138149	enhancer.antisense.merged.20299	chr12:92136888-92138149	TRUE	TRUE	TRUE	786O	1		TSG, fusion	B-CLL
BTG1	-	chr12:92140278-92145846	786O.enhancer.intergenic.2501	chr12:92074072-92075892	enhancer.intergenic.merged.18868	chr12:92074072-92075892	TRUE	FALSE	FALSE	786O	1		TSG, fusion	B-CLL
BTG1	-	chr12:92140278-92145846	U118.enhancer.intergenic.4570	chr12:92619532-92621079	enhancer.intergenic.merged.18875	chr12:92619532-92621079	FALSE	TRUE	TRUE	U118	1		TSG, fusion	B-CLL
BTG1	-	chr12:92140278-92145846	U118.enhancer.antisense.3636	chr12:92136888-92138137	enhancer.antisense.merged.20299	chr12:92136888-92138149	TRUE	TRUE	TRUE	U118	1		TSG, fusion	B-CLL
BTG1	-	chr12:92140278-92145846	U118.enhancer.intergenic.4567	chr12:92297483-92298717	enhancer.intergenic.merged.18870	chr12:92297483-92298717	TRUE	FALSE	FALSE	U118	1		TSG, fusion	B-CLL
BTG1	-	chr12:92140278-92145846	U118.enhancer.antisense.3635	chr12:92080041-92081290	enhancer.antisense.merged.20298	chr12:92080041-92081290	TRUE	FALSE	FALSE	U118	1		TSG, fusion	B-CLL
BTG1	-	chr12:92140278-92145846	U118.enhancer.antisense.3637	chr12:92143666-92144915	enhancer.antisense.merged.20300	chr12:92143591-92144915	TRUE	FALSE	FALSE	U118	1		TSG, fusion	B-CLL
BUB1B	+	chr15:40161009-40221136	769P.enhancer.antisense.1081	chr15:40174902-40176151	enhancer.antisense.merged.23593	chr15:40174902-40176151	TRUE	FALSE	FALSE	769P	1	Yes	TSG
C15orf65	+	chr15:55408495-55418798	K562.enhancer.antisense.3570	chr15:55497574-55498823	enhancer.antisense.merged.23276	chr15:55497551-55499183	FALSE	FALSE	TRUE	K562	2		fusion	PMBL, Hodgkin lymphoma
C15orf65	+	chr15:55408495-55418798	GP5d.enhancer.intergenic.2890	chr15:55419501-55420785	enhancer.intergenic.merged.21094	chr15:55417872-55420785	FALSE	FALSE	TRUE	GP5d	2		fusion	PMBL, Hodgkin lymphoma
C15orf65	+	chr15:55408495-55418798	LoVo.enhancer.antisense.1624	chr15:55396421-55397670	enhancer.antisense.merged.23272	chr15:55395919-55397670	TRUE	FALSE	FALSE	LoVo	2		fusion	PMBL, Hodgkin lymphoma
C15orf65	+	chr15:55408495-55418798	LoVo.enhancer.antisense.1625	chr15:55403015-55404264	enhancer.antisense.merged.23273	chr15:55402990-55404264	TRUE	FALSE	FALSE	LoVo	2		fusion	PMBL, Hodgkin lymphoma
C15orf65	+	chr15:55408495-55418798	HCT116.enhancer.intergenic.3095	chr15:55417872-55419435	enhancer.intergenic.merged.21094	chr15:55417872-55420785	FALSE	FALSE	TRUE	HCT116	2		fusion	PMBL, Hodgkin lymphoma
C15orf65	+	chr15:55408495-55418798	SKUT1.enhancer.antisense.2579	chr15:55497551-55498800	enhancer.antisense.merged.23276	chr15:55497551-55499183	FALSE	FALSE	TRUE	SKUT1	2		fusion	PMBL, Hodgkin lymphoma
C15orf65	+	chr15:55408495-55418798	PC3.enhancer.antisense.2800	chr15:55497915-55499164	enhancer.antisense.merged.23276	chr15:55497551-55499183	FALSE	FALSE	TRUE	PC3	2		fusion	PMBL, Hodgkin lymphoma
C15orf65	+	chr15:55408495-55418798	MDA.enhancer.intergenic.3675	chr15:55418140-55419737	enhancer.intergenic.merged.21094	chr15:55417872-55420785	FALSE	FALSE	TRUE	MDA	2		fusion	PMBL, Hodgkin lymphoma
C15orf65	+	chr15:55408495-55418798	BT20.enhancer.antisense.3317	chr15:55497934-55499183	enhancer.antisense.merged.23276	chr15:55497551-55499183	FALSE	FALSE	TRUE	BT20	2		fusion	PMBL, Hodgkin lymphoma
C15orf65	+	chr15:55408495-55418798	786O.enhancer.antisense.2657	chr15:55497619-55498868	enhancer.antisense.merged.23276	chr15:55497551-55499183	FALSE	FALSE	TRUE	786O	2		fusion	PMBL, Hodgkin lymphoma
CACNA1D	+	chr3:53494611-53813733	PC3.enhancer.antisense.1470	chr3:53805696-53806945	enhancer.antisense.merged.6667	chr3:53805696-53806945	FALSE	FALSE	TRUE	PC3	1	Yes	oncogene	adrenal aldosterone producing adenoma
CACNA1D	+	chr3:53494611-53813733	BT20.enhancer.antisense.4092	chr3:53823708-53824957	enhancer.antisense.merged.5469	chr3:53823708-53824957	FALSE	TRUE	TRUE	BT20	1	Yes	oncogene	adrenal aldosterone producing adenoma
CACNA1D	+	chr3:53494611-53813733	BT20.enhancer.antisense.1740	chr3:53623609-53624858	enhancer.antisense.merged.6666	chr3:53623609-53624858	TRUE	TRUE	TRUE	BT20	1	Yes	oncogene	adrenal aldosterone producing adenoma
CAMTA1	+	chr1:6785324-7769706	K562.enhancer.intergenic.22	chr1:7011789-7013121	enhancer.intergenic.merged.106	chr1:7011742-7013301	FALSE	FALSE	TRUE	K562	1	Yes	TSG, fusion	epithelioid haemangioendothelioma
CAMTA1	+	chr1:6785324-7769706	Jurkat.enhancer.intergenic.16	chr1:7011742-7013301	enhancer.intergenic.merged.106	chr1:7011742-7013301	TRUE	TRUE	TRUE	Jurkat	1	Yes	TSG, fusion	epithelioid haemangioendothelioma
CAMTA1	+	chr1:6785324-7769706	Jurkat.enhancer.antisense.7	chr1:6919702-6920951	enhancer.antisense.merged.1433	chr1:6919702-6920951	TRUE	FALSE	FALSE	Jurkat	1	Yes	TSG, fusion	epithelioid haemangioendothelioma
CAMTA1	+	chr1:6785324-7769706	GP5d.enhancer.intergenic.14	chr1:6936522-6938288	enhancer.intergenic.merged.105	chr1:6936356-6938377	TRUE	TRUE	TRUE	GP5d	1	Yes	TSG, fusion	epithelioid haemangioendothelioma
CAMTA1	+	chr1:6785324-7769706	GP5d.enhancer.antisense.7	chr1:6904038-6905287	enhancer.antisense.merged.1432	chr1:6904038-6906405	TRUE	FALSE	FALSE	GP5d	1	Yes	TSG, fusion	epithelioid haemangioendothelioma
CAMTA1	+	chr1:6785324-7769706	HCT116.enhancer.intergenic.15	chr1:7265277-7266561	enhancer.intergenic.merged.113	chr1:7265270-7266561	TRUE	FALSE	FALSE	HCT116	1	Yes	TSG, fusion	epithelioid haemangioendothelioma
CAMTA1	+	chr1:6785324-7769706	SKUT1.enhancer.intergenic.16	chr1:7135408-7136868	enhancer.intergenic.merged.109	chr1:7135408-7136868	TRUE	TRUE	TRUE	SKUT1	1	Yes	TSG, fusion	epithelioid haemangioendothelioma
CAMTA1	+	chr1:6785324-7769706	PC3.enhancer.intergenic.35	chr1:6925890-6927101	enhancer.intergenic.merged.104	chr1:6925890-6927105	FALSE	FALSE	TRUE	PC3	1	Yes	TSG, fusion	epithelioid haemangioendothelioma
CAMTA1	+	chr1:6785324-7769706	PC3.enhancer.intergenic.36	chr1:6936749-6938288	enhancer.intergenic.merged.105	chr1:6936356-6938377	FALSE	FALSE	TRUE	PC3	1	Yes	TSG, fusion	epithelioid haemangioendothelioma
CAMTA1	+	chr1:6785324-7769706	BT20.enhancer.intergenic.23	chr1:6936356-6938287	enhancer.intergenic.merged.105	chr1:6936356-6938377	FALSE	FALSE	TRUE	BT20	1	Yes	TSG, fusion	epithelioid haemangioendothelioma
CAMTA1	+	chr1:6785324-7769706	BT20.enhancer.intergenic.24	chr1:7102709-7104699	enhancer.intergenic.merged.107	chr1:7102709-7104699	FALSE	FALSE	TRUE	BT20	1	Yes	TSG, fusion	epithelioid haemangioendothelioma
CAMTA1	+	chr1:6785324-7769706	786O.enhancer.intergenic.14	chr1:6925901-6927105	enhancer.intergenic.merged.104	chr1:6925890-6927105	TRUE	TRUE	TRUE	786O	1	Yes	TSG, fusion	epithelioid haemangioendothelioma
CAMTA1	+	chr1:6785324-7769706	786O.enhancer.intergenic.15	chr1:6936431-6938377	enhancer.intergenic.merged.105	chr1:6936356-6938377	TRUE	TRUE	TRUE	786O	1	Yes	TSG, fusion	epithelioid haemangioendothelioma
CAMTA1	+	chr1:6785324-7769706	U118.enhancer.intergenic.15	chr1:7254901-7256101	enhancer.intergenic.merged.112	chr1:7254622-7256206	FALSE	FALSE	TRUE	U118	1	Yes	TSG, fusion	epithelioid haemangioendothelioma
CAMTA1	+	chr1:6785324-7769706	M059J.enhancer.intergenic.22	chr1:7254622-7256206	enhancer.intergenic.merged.112	chr1:7254622-7256206	TRUE	TRUE	TRUE	M059J	1	Yes	TSG, fusion	epithelioid haemangioendothelioma
CAMTA1	+	chr1:6785324-7769706	M059J.enhancer.intergenic.21	chr1:7115535-7118416	enhancer.intergenic.merged.108	chr1:7115535-7118416	TRUE	FALSE	FALSE	M059J	1	Yes	TSG, fusion	epithelioid haemangioendothelioma
CAMTA1	+	chr1:6785324-7769706	M059J.enhancer.intergenic.23	chr1:7265287-7266442	enhancer.intergenic.merged.113	chr1:7265270-7266561	TRUE	FALSE	FALSE	M059J	1	Yes	TSG, fusion	epithelioid haemangioendothelioma
CAMTA1	+	chr1:6785324-7769706	M059J.enhancer.intergenic.24	chr1:7267059-7268274	enhancer.intergenic.merged.114	chr1:7267050-7268274	TRUE	FALSE	FALSE	M059J	1	Yes	TSG, fusion	epithelioid haemangioendothelioma
CANT1	-	chr17:78991716-79009764	K562.enhancer.antisense.1129	chr17:79025945-79027194	enhancer.antisense.merged.26478	chr17:79025945-79027333	TRUE	FALSE	FALSE	K562	1	Yes	fusion	prostate
CANT1	-	chr17:78991716-79009764	LoVo.enhancer.antisense.1772	chr17:78995593-78996842	enhancer.antisense.merged.25823	chr17:78995593-78997300	TRUE	FALSE	FALSE	LoVo	1	Yes	fusion	prostate
CANT1	-	chr17:78991716-79009764	LoVo.enhancer.antisense.1773	chr17:79004781-79006030	enhancer.antisense.merged.25824	chr17:79004781-79006030	TRUE	FALSE	FALSE	LoVo	1	Yes	fusion	prostate
CANT1	-	chr17:78991716-79009764	LoVo.enhancer.antisense.1774	chr17:79007692-79008941	enhancer.antisense.merged.25825	chr17:79007692-79008941	TRUE	FALSE	FALSE	LoVo	1	Yes	fusion	prostate
CANT1	-	chr17:78991716-79009764	HCT116.enhancer.antisense.919	chr17:79026084-79027333	enhancer.antisense.merged.26478	chr17:79025945-79027333	TRUE	FALSE	FALSE	HCT116	1	Yes	fusion	prostate
CANT1	-	chr17:78991716-79009764	SKUT1.enhancer.antisense.2781	chr17:78996051-78997300	enhancer.antisense.merged.25823	chr17:78995593-78997300	TRUE	FALSE	FALSE	SKUT1	1	Yes	fusion	prostate
CANT1	-	chr17:78991716-79009764	PC3.enhancer.antisense.912	chr17:79030934-79032183	enhancer.antisense.merged.26479	chr17:79030934-79032183	TRUE	FALSE	FALSE	PC3	1	Yes	fusion	prostate
CANT1	-	chr17:78991716-79009764	769P.enhancer.intergenic.3294	chr17:79201608-79203064	enhancer.intergenic.merged.23318	chr17:79201608-79203064	TRUE	FALSE	FALSE	769P	1	Yes	fusion	prostate
CANT1	-	chr17:78991716-79009764	769P.enhancer.intergenic.3295	chr17:79224122-79225286	enhancer.intergenic.merged.23319	chr17:79224122-79225286	TRUE	FALSE	FALSE	769P	1	Yes	fusion	prostate
CANT1	-	chr17:78991716-79009764	769P.enhancer.antisense.4933	chr17:79201358-79202607	enhancer.antisense.merged.25828	chr17:79201358-79202607	TRUE	FALSE	FALSE	769P	1	Yes	fusion	prostate
CANT1	-	chr17:78991716-79009764	769P.enhancer.antisense.4934	chr17:79224036-79225285	enhancer.antisense.merged.25829	chr17:79224036-79225285	TRUE	FALSE	FALSE	769P	1	Yes	fusion	prostate
CANT1	-	chr17:78991716-79009764	769P.enhancer.antisense.4935	chr17:79272421-79273670	enhancer.antisense.merged.25830	chr17:79272421-79273670	TRUE	FALSE	FALSE	769P	1	Yes	fusion	prostate
CANT1	-	chr17:78991716-79009764	786O.enhancer.antisense.776	chr17:79038102-79039351	enhancer.antisense.merged.26480	chr17:79038102-79039466	TRUE	FALSE	FALSE	786O	1	Yes	fusion	prostate
CANT1	-	chr17:78991716-79009764	U118.enhancer.intergenic.5570	chr17:79010826-79012255	enhancer.intergenic.merged.23316	chr17:79010826-79012255	TRUE	FALSE	FALSE	U118	1	Yes	fusion	prostate
CANT1	-	chr17:78991716-79009764	U118.enhancer.antisense.1181	chr17:79038217-79039466	enhancer.antisense.merged.26480	chr17:79038102-79039466	TRUE	FALSE	FALSE	U118	1	Yes	fusion	prostate
CARD11	-	chr7:2906075-3043867	K562.enhancer.antisense.4843	chr7:2932718-2933967	enhancer.antisense.merged.12235	chr7:2932718-2934300	FALSE	TRUE	TRUE	K562	1	Yes	oncogene	DLBCL
CARD11	-	chr7:2906075-3043867	MDA.enhancer.antisense.2027	chr7:2571702-2572951	enhancer.antisense.merged.13098	chr7:2571702-2572951	FALSE	FALSE	TRUE	MDA	1	Yes	oncogene	DLBCL
CARD11	-	chr7:2906075-3043867	769P.enhancer.antisense.6330	chr7:2933051-2934300	enhancer.antisense.merged.12235	chr7:2932718-2934300	FALSE	TRUE	TRUE	769P	1	Yes	oncogene	DLBCL
CARS	-	chr11:3000929-3057423	GP5d.enhancer.antisense.1952	chr11:3096079-3097328	enhancer.antisense.merged.18270	chr11:3096061-3097328	TRUE	FALSE	FALSE	GP5d	1	Yes	TSG, fusion	ALCL
CARS	-	chr11:3000929-3057423	PC3.enhancer.antisense.2500	chr11:3096061-3097310	enhancer.antisense.merged.18270	chr11:3096061-3097328	TRUE	FALSE	FALSE	PC3	1	Yes	TSG, fusion	ALCL
CARS	-	chr11:3000929-3057423	BT20.enhancer.antisense.2938	chr11:3094667-3095916	enhancer.antisense.merged.18269	chr11:3094667-3095916	TRUE	FALSE	FALSE	BT20	1	Yes	TSG, fusion	ALCL
CARS	-	chr11:3000929-3057423	U118.enhancer.antisense.3397	chr11:3049428-3050677	enhancer.antisense.merged.18268	chr11:3049428-3050677	TRUE	FALSE	FALSE	U118	1	Yes	TSG, fusion	ALCL
CASP3	-	chr4:184627696-184649475	K562.enhancer.intergenic.904	chr4:184537049-184538301	enhancer.intergenic.merged.7966	chr4:184536957-184538648	FALSE	TRUE	TRUE	K562	2		TSG	ovarian cancer
CASP3	-	chr4:184627696-184649475	K562.enhancer.antisense.4558	chr4:184812542-184813791	enhancer.antisense.merged.8019	chr4:184812542-184813791	FALSE	FALSE	TRUE	K562	2		TSG	ovarian cancer
CASP3	-	chr4:184627696-184649475	Jurkat.enhancer.intergenic.580	chr4:184537010-184538017	enhancer.intergenic.merged.7966	chr4:184536957-184538648	FALSE	TRUE	TRUE	Jurkat	2		TSG	ovarian cancer
CASP3	-	chr4:184627696-184649475	GP5d.enhancer.intergenic.1141	chr4:184536976-184538049	enhancer.intergenic.merged.7966	chr4:184536957-184538648	FALSE	TRUE	TRUE	GP5d	2		TSG	ovarian cancer
CASP3	-	chr4:184627696-184649475	SKUT1.enhancer.intergenic.1120	chr4:184537371-184538648	enhancer.intergenic.merged.7966	chr4:184536957-184538648	FALSE	TRUE	TRUE	SKUT1	2		TSG	ovarian cancer
CASP3	-	chr4:184627696-184649475	PC3.enhancer.intergenic.1320	chr4:184537043-184538352	enhancer.intergenic.merged.7966	chr4:184536957-184538648	FALSE	TRUE	TRUE	PC3	2		TSG	ovarian cancer
CASP3	-	chr4:184627696-184649475	BT20.enhancer.intergenic.1402	chr4:184537371-184538596	enhancer.intergenic.merged.7966	chr4:184536957-184538648	FALSE	TRUE	TRUE	BT20	2		TSG	ovarian cancer
CASP3	-	chr4:184627696-184649475	BT20.enhancer.intergenic.1403	chr4:184598781-184599801	enhancer.intergenic.merged.7968	chr4:184598781-184599801	TRUE	FALSE	FALSE	BT20	2		TSG	ovarian cancer
CASP3	-	chr4:184627696-184649475	U118.enhancer.intergenic.1925	chr4:184536957-184538037	enhancer.intergenic.merged.7966	chr4:184536957-184538648	FALSE	TRUE	TRUE	U118	2		TSG	ovarian cancer
CASP3	-	chr4:184627696-184649475	M059J.enhancer.intergenic.1250	chr4:184537038-184538210	enhancer.intergenic.merged.7966	chr4:184536957-184538648	FALSE	TRUE	TRUE	M059J	2		TSG	ovarian cancer
CASP8	+	chr2:201233443-201287711	K562.enhancer.antisense.1521	chr2:201258351-201259600	enhancer.antisense.merged.4914	chr2:201257730-201259600	TRUE	FALSE	FALSE	K562	1	Yes	TSG	hepatocellular, oral squamous cell, breast
CASP8	+	chr2:201233443-201287711	K562.enhancer.antisense.1522	chr2:201259963-201261212	enhancer.antisense.merged.4915	chr2:201259920-201261212	TRUE	FALSE	FALSE	K562	1	Yes	TSG	hepatocellular, oral squamous cell, breast
CASP8	+	chr2:201233443-201287711	Jurkat.enhancer.antisense.587	chr2:201258092-201259341	enhancer.antisense.merged.4914	chr2:201257730-201259600	TRUE	FALSE	FALSE	Jurkat	1	Yes	TSG	hepatocellular, oral squamous cell, breast
CASP8	+	chr2:201233443-201287711	Jurkat.enhancer.antisense.588	chr2:201259924-201261173	enhancer.antisense.merged.4915	chr2:201259920-201261212	TRUE	FALSE	FALSE	Jurkat	1	Yes	TSG	hepatocellular, oral squamous cell, breast
CASP8	+	chr2:201233443-201287711	GP5d.enhancer.antisense.960	chr2:201257748-201258997	enhancer.antisense.merged.4914	chr2:201257730-201259600	TRUE	FALSE	FALSE	GP5d	1	Yes	TSG	hepatocellular, oral squamous cell, breast
CASP8	+	chr2:201233443-201287711	LoVo.enhancer.antisense.689	chr2:201257731-201258980	enhancer.antisense.merged.4914	chr2:201257730-201259600	TRUE	FALSE	FALSE	LoVo	1	Yes	TSG	hepatocellular, oral squamous cell, breast
CASP8	+	chr2:201233443-201287711	HCT116.enhancer.intergenic.595	chr2:201226469-201227596	enhancer.intergenic.merged.4386	chr2:201226469-201227596	TRUE	TRUE	TRUE	HCT116	1	Yes	TSG	hepatocellular, oral squamous cell, breast
CASP8	+	chr2:201233443-201287711	HCT116.enhancer.antisense.1219	chr2:201257734-201258983	enhancer.antisense.merged.4914	chr2:201257730-201259600	TRUE	FALSE	FALSE	HCT116	1	Yes	TSG	hepatocellular, oral squamous cell, breast
CASP8	+	chr2:201233443-201287711	HCT116.enhancer.antisense.1220	chr2:201272199-201273448	enhancer.antisense.merged.4917	chr2:201272199-201273448	TRUE	FALSE	FALSE	HCT116	1	Yes	TSG	hepatocellular, oral squamous cell, breast
CASP8	+	chr2:201233443-201287711	HCT116.enhancer.antisense.1221	chr2:201281346-201282595	enhancer.antisense.merged.4918	chr2:201280902-201282686	TRUE	FALSE	FALSE	HCT116	1	Yes	TSG	hepatocellular, oral squamous cell, breast
CASP8	+	chr2:201233443-201287711	SKUT1.enhancer.antisense.1069	chr2:201258234-201259483	enhancer.antisense.merged.4914	chr2:201257730-201259600	TRUE	FALSE	FALSE	SKUT1	1	Yes	TSG	hepatocellular, oral squamous cell, breast
CASP8	+	chr2:201233443-201287711	SKUT1.enhancer.antisense.1070	chr2:201280902-201282151	enhancer.antisense.merged.4918	chr2:201280902-201282686	TRUE	FALSE	FALSE	SKUT1	1	Yes	TSG	hepatocellular, oral squamous cell, breast
CASP8	+	chr2:201233443-201287711	DU145.enhancer.antisense.577	chr2:201257730-201258979	enhancer.antisense.merged.4914	chr2:201257730-201259600	TRUE	FALSE	FALSE	DU145	1	Yes	TSG	hepatocellular, oral squamous cell, breast
CASP8	+	chr2:201233443-201287711	DU145.enhancer.antisense.578	chr2:201259920-201261169	enhancer.antisense.merged.4915	chr2:201259920-201261212	TRUE	FALSE	FALSE	DU145	1	Yes	TSG	hepatocellular, oral squamous cell, breast
CASP8	+	chr2:201233443-201287711	BT20.enhancer.antisense.1464	chr2:201258087-201259336	enhancer.antisense.merged.4914	chr2:201257730-201259600	TRUE	FALSE	FALSE	BT20	1	Yes	TSG	hepatocellular, oral squamous cell, breast
CASP8	+	chr2:201233443-201287711	769P.enhancer.antisense.1868	chr2:201258031-201259280	enhancer.antisense.merged.4914	chr2:201257730-201259600	TRUE	FALSE	FALSE	769P	1	Yes	TSG	hepatocellular, oral squamous cell, breast
CASP8	+	chr2:201233443-201287711	786O.enhancer.antisense.1022	chr2:201258022-201259271	enhancer.antisense.merged.4914	chr2:201257730-201259600	TRUE	FALSE	FALSE	786O	1	Yes	TSG	hepatocellular, oral squamous cell, breast
CASP8	+	chr2:201233443-201287711	786O.enhancer.antisense.1023	chr2:201259926-201261175	enhancer.antisense.merged.4915	chr2:201259920-201261212	TRUE	FALSE	FALSE	786O	1	Yes	TSG	hepatocellular, oral squamous cell, breast
CASP8	+	chr2:201233443-201287711	786O.enhancer.antisense.1024	chr2:201270742-201271991	enhancer.antisense.merged.4916	chr2:201270742-201271991	TRUE	FALSE	FALSE	786O	1	Yes	TSG	hepatocellular, oral squamous cell, breast
CASP8	+	chr2:201233443-201287711	U118.enhancer.intergenic.969	chr2:201176739-201177959	enhancer.intergenic.merged.4385	chr2:201176739-201177959	TRUE	FALSE	FALSE	U118	1	Yes	TSG	hepatocellular, oral squamous cell, breast
CASP8	+	chr2:201233443-201287711	U118.enhancer.antisense.1578	chr2:201281437-201282686	enhancer.antisense.merged.4918	chr2:201280902-201282686	TRUE	FALSE	FALSE	U118	1	Yes	TSG	hepatocellular, oral squamous cell, breast
CASP8	+	chr2:201233443-201287711	M059J.enhancer.antisense.1091	chr2:201258303-201259552	enhancer.antisense.merged.4914	chr2:201257730-201259600	TRUE	FALSE	FALSE	M059J	1	Yes	TSG	hepatocellular, oral squamous cell, breast
CASP9	-	chr1:15491401-15524790	SKUT1.enhancer.intergenic.41	chr1:15407061-15408173	enhancer.intergenic.merged.240	chr1:15407061-15408173	FALSE	FALSE	TRUE	SKUT1	2		TSG	glioma
CASP9	-	chr1:15491401-15524790	SKUT1.enhancer.antisense.35	chr1:15480052-15481301	enhancer.antisense.merged.1536	chr1:15480052-15481301	TRUE	TRUE	TRUE	SKUT1	2		TSG	glioma
CBFA2T3	-	chr16:88874858-88977207	K562.enhancer.intergenic.2582	chr16:88991979-88994072	enhancer.intergenic.merged.22364	chr16:88991945-88994072	TRUE	TRUE	TRUE	K562	1	Yes	TSG, fusion	AML
CBFA2T3	-	chr16:88874858-88977207	K562.enhancer.antisense.3665	chr16:88881651-88882900	enhancer.antisense.merged.24439	chr16:88881651-88882900	FALSE	TRUE	TRUE	K562	1	Yes	TSG, fusion	AML
CBFA2T3	-	chr16:88874858-88977207	K562.enhancer.antisense.3667	chr16:88972454-88973703	enhancer.antisense.merged.24447	chr16:88972454-88973703	TRUE	TRUE	TRUE	K562	1	Yes	TSG, fusion	AML
CBFA2T3	-	chr16:88874858-88977207	K562.enhancer.intergenic.2581	chr16:88978626-88980513	enhancer.intergenic.merged.22362	chr16:88978626-88981835	TRUE	FALSE	FALSE	K562	1	Yes	TSG, fusion	AML
CBFA2T3	-	chr16:88874858-88977207	Jurkat.enhancer.intergenic.1639	chr16:88991945-88993800	enhancer.intergenic.merged.22364	chr16:88991945-88994072	TRUE	TRUE	TRUE	Jurkat	1	Yes	TSG, fusion	AML
CBFA2T3	-	chr16:88874858-88977207	Jurkat.enhancer.antisense.1390	chr16:88700483-88701732	enhancer.antisense.merged.24435	chr16:88700483-88701732	FALSE	FALSE	TRUE	Jurkat	1	Yes	TSG, fusion	AML
CBFA2T3	-	chr16:88874858-88977207	Jurkat.enhancer.antisense.1392	chr16:88962474-88963723	enhancer.antisense.merged.24444	chr16:88962474-88963723	TRUE	TRUE	TRUE	Jurkat	1	Yes	TSG, fusion	AML
CBFA2T3	-	chr16:88874858-88977207	Jurkat.enhancer.antisense.1393	chr16:88967653-88968902	enhancer.antisense.merged.24446	chr16:88967653-88968902	TRUE	TRUE	TRUE	Jurkat	1	Yes	TSG, fusion	AML
CBFA2T3	-	chr16:88874858-88977207	Jurkat.enhancer.intergenic.1640	chr16:89003819-89004895	enhancer.intergenic.merged.22366	chr16:89003819-89004895	TRUE	FALSE	FALSE	Jurkat	1	Yes	TSG, fusion	AML
CBFA2T3	-	chr16:88874858-88977207	Jurkat.enhancer.intergenic.1641	chr16:89031578-89033214	enhancer.intergenic.merged.22368	chr16:89031578-89033214	TRUE	FALSE	FALSE	Jurkat	1	Yes	TSG, fusion	AML
CBFA2T3	-	chr16:88874858-88977207	Jurkat.enhancer.intergenic.1642	chr16:89033294-89034923	enhancer.intergenic.merged.22369	chr16:89033294-89034923	TRUE	FALSE	FALSE	Jurkat	1	Yes	TSG, fusion	AML
CBFA2T3	-	chr16:88874858-88977207	GP5d.enhancer.intergenic.3087	chr16:88918550-88922606	enhancer.intergenic.merged.22360	chr16:88918550-88922606	FALSE	FALSE	TRUE	GP5d	1	Yes	TSG, fusion	AML
CBFA2T3	-	chr16:88874858-88977207	769P.enhancer.intergenic.3104	chr16:88925904-88927197	enhancer.intergenic.merged.22361	chr16:88925904-88927197	FALSE	FALSE	TRUE	769P	1	Yes	TSG, fusion	AML
CBFA2T3	-	chr16:88874858-88977207	U118.enhancer.antisense.4011	chr16:88964251-88965500	enhancer.antisense.merged.24445	chr16:88964251-88965500	FALSE	FALSE	TRUE	U118	1	Yes	TSG, fusion	AML
CBFB	+	chr16:67029149-67101058	K562.enhancer.antisense.956	chr16:67008195-67009444	enhancer.antisense.merged.24793	chr16:67008195-67009444	TRUE	FALSE	FALSE	K562	1	Yes	TSG, fusion	AML
CBFB	+	chr16:67029149-67101058	Jurkat.enhancer.antisense.354	chr16:66561191-66562440	enhancer.antisense.merged.24784	chr16:66561191-66562624	FALSE	FALSE	TRUE	Jurkat	1	Yes	TSG, fusion	AML
CBFB	+	chr16:67029149-67101058	Jurkat.enhancer.intergenic.1613	chr16:67013370-67014418	enhancer.intergenic.merged.22074	chr16:67013370-67014418	TRUE	FALSE	FALSE	Jurkat	1	Yes	TSG, fusion	AML
CBFB	+	chr16:67029149-67101058	HCT116.enhancer.antisense.758	chr16:67162018-67163267	enhancer.antisense.merged.24794	chr16:67162018-67163267	FALSE	FALSE	TRUE	HCT116	1	Yes	TSG, fusion	AML
CBFB	+	chr16:67029149-67101058	769P.enhancer.antisense.1266	chr16:66561375-66562624	enhancer.antisense.merged.24784	chr16:66561191-66562624	FALSE	FALSE	TRUE	769P	1	Yes	TSG, fusion	AML
CBL	+	chr11:119206276-119308149	K562.enhancer.intergenic.2073	chr11:118918100-118919548	enhancer.intergenic.merged.17787	chr11:118918100-118919548	FALSE	FALSE	TRUE	K562	1	Yes	oncogene, TSG, fusion	AML, JMML, MDS
CBL	+	chr11:119206276-119308149	K562.enhancer.intergenic.2074	chr11:118925222-118926935	enhancer.intergenic.merged.17788	chr11:118925222-118926935	FALSE	FALSE	TRUE	K562	1	Yes	oncogene, TSG, fusion	AML, JMML, MDS
CBL	+	chr11:119206276-119308149	PC3.enhancer.antisense.2568	chr11:118908575-118909824	enhancer.antisense.merged.18821	chr11:118908549-118909833	FALSE	FALSE	TRUE	PC3	1	Yes	oncogene, TSG, fusion	AML, JMML, MDS
CBL	+	chr11:119206276-119308149	DU145.enhancer.antisense.1176	chr11:118908551-118909800	enhancer.antisense.merged.18821	chr11:118908549-118909833	FALSE	FALSE	TRUE	DU145	1	Yes	oncogene, TSG, fusion	AML, JMML, MDS
CBL	+	chr11:119206276-119308149	MDA.enhancer.intergenic.3176	chr11:119597260-119599701	enhancer.intergenic.merged.17811	chr11:119597260-119599701	FALSE	FALSE	TRUE	MDA	1	Yes	oncogene, TSG, fusion	AML, JMML, MDS
CBL	+	chr11:119206276-119308149	MDA.enhancer.antisense.2892	chr11:118908549-118909798	enhancer.antisense.merged.18821	chr11:118908549-118909833	FALSE	FALSE	TRUE	MDA	1	Yes	oncogene, TSG, fusion	AML, JMML, MDS
CBL	+	chr11:119206276-119308149	MDA.enhancer.antisense.2895	chr11:119684160-119685409	enhancer.antisense.merged.18835	chr11:119684160-119685409	FALSE	FALSE	TRUE	MDA	1	Yes	oncogene, TSG, fusion	AML, JMML, MDS
CBL	+	chr11:119206276-119308149	BT20.enhancer.antisense.494	chr11:119260060-119261309	enhancer.antisense.merged.19659	chr11:119260060-119261309	TRUE	FALSE	FALSE	BT20	1	Yes	oncogene, TSG, fusion	AML, JMML, MDS
CBL	+	chr11:119206276-119308149	786O.enhancer.antisense.2433	chr11:118908584-118909833	enhancer.antisense.merged.18821	chr11:118908549-118909833	FALSE	FALSE	TRUE	786O	1	Yes	oncogene, TSG, fusion	AML, JMML, MDS
CBL	+	chr11:119206276-119308149	U118.enhancer.antisense.3494	chr11:118908574-118909823	enhancer.antisense.merged.18821	chr11:118908549-118909833	FALSE	FALSE	TRUE	U118	1	Yes	oncogene, TSG, fusion	AML, JMML, MDS
CBL	+	chr11:119206276-119308149	M059J.enhancer.antisense.2564	chr11:118908549-118909798	enhancer.antisense.merged.18821	chr11:118908549-118909833	FALSE	FALSE	TRUE	M059J	1	Yes	oncogene, TSG, fusion	AML, JMML, MDS
CBLB	-	chr3:105655461-105869401	K562.enhancer.antisense.4422	chr3:105828645-105829894	enhancer.antisense.merged.5662	chr3:105828645-105829894	TRUE	FALSE	FALSE	K562	1	Yes	TSG	AML
CBLB	-	chr3:105655461-105869401	PC3.enhancer.intergenic.994	chr3:105944308-105945768	enhancer.intergenic.merged.5627	chr3:105944308-105945768	TRUE	TRUE	TRUE	PC3	1	Yes	TSG	AML
CBLB	-	chr3:105655461-105869401	PC3.enhancer.intergenic.995	chr3:106109049-106110322	enhancer.intergenic.merged.5631	chr3:106109049-106110677	TRUE	FALSE	FALSE	PC3	1	Yes	TSG	AML
CBLB	-	chr3:105655461-105869401	MDA.enhancer.intergenic.1047	chr3:105882252-105883280	enhancer.intergenic.merged.5626	chr3:105881024-105883280	TRUE	TRUE	TRUE	MDA	1	Yes	TSG	AML
CBLB	-	chr3:105655461-105869401	MDA.enhancer.intergenic.1048	chr3:106002848-106004372	enhancer.intergenic.merged.5629	chr3:106002848-106004372	TRUE	TRUE	TRUE	MDA	1	Yes	TSG	AML
CBLB	-	chr3:105655461-105869401	BT20.enhancer.intergenic.1087	chr3:105997481-105998733	enhancer.intergenic.merged.5628	chr3:105997481-105998733	TRUE	TRUE	TRUE	BT20	1	Yes	TSG	AML
CBLB	-	chr3:105655461-105869401	BT20.enhancer.intergenic.1088	chr3:106116933-106118342	enhancer.intergenic.merged.5632	chr3:106116933-106118342	TRUE	TRUE	TRUE	BT20	1	Yes	TSG	AML
CBLB	-	chr3:105655461-105869401	786O.enhancer.intergenic.797	chr3:106109554-106110677	enhancer.intergenic.merged.5631	chr3:106109049-106110677	TRUE	FALSE	FALSE	786O	1	Yes	TSG	AML
CBLB	-	chr3:105655461-105869401	U118.enhancer.intergenic.1332	chr3:105881024-105883159	enhancer.intergenic.merged.5626	chr3:105881024-105883280	TRUE	TRUE	TRUE	U118	1	Yes	TSG	AML
CBLB	-	chr3:105655461-105869401	U118.enhancer.intergenic.1333	chr3:106012926-106014873	enhancer.intergenic.merged.5630	chr3:106012926-106014873	TRUE	TRUE	TRUE	U118	1	Yes	TSG	AML
CBLB	-	chr3:105655461-105869401	U118.enhancer.antisense.4837	chr3:105866736-105867985	enhancer.antisense.merged.5663	chr3:105866736-105867985	TRUE	TRUE	TRUE	U118	1	Yes	TSG	AML
CBLB	-	chr3:105655461-105869401	U118.enhancer.intergenic.1334	chr3:106344819-106346073	enhancer.intergenic.merged.5633	chr3:106344819-106346352	TRUE	FALSE	FALSE	U118	1	Yes	TSG	AML
CBLB	-	chr3:105655461-105869401	M059J.enhancer.intergenic.869	chr3:106345025-106346352	enhancer.intergenic.merged.5633	chr3:106344819-106346352	TRUE	FALSE	FALSE	M059J	1	Yes	TSG	AML
CBLB	-	chr3:105655461-105869401	M059J.enhancer.intergenic.870	chr3:106364422-106366012	enhancer.intergenic.merged.5634	chr3:106364422-106366012	TRUE	FALSE	FALSE	M059J	1	Yes	TSG	AML
CBLC	+	chr19:44777869-44800652	GP5d.enhancer.intergenic.3482	chr19:44774162-44775614	enhancer.intergenic.merged.24558	chr19:44773660-44776289	TRUE	TRUE	TRUE	GP5d	1		oncogene, TSG	AML
CBLC	+	chr19:44777869-44800652	GP5d.enhancer.antisense.844	chr19:44799401-44800650	enhancer.antisense.merged.28239	chr19:44799379-44800655	TRUE	TRUE	TRUE	GP5d	1		oncogene, TSG	AML
CBLC	+	chr19:44777869-44800652	HCT116.enhancer.intergenic.3747	chr19:44773696-44776289	enhancer.intergenic.merged.24558	chr19:44773660-44776289	TRUE	TRUE	TRUE	HCT116	1		oncogene, TSG	AML
CBLC	+	chr19:44777869-44800652	HCT116.enhancer.antisense.1093	chr19:44799379-44800628	enhancer.antisense.merged.28239	chr19:44799379-44800655	FALSE	TRUE	TRUE	HCT116	1		oncogene, TSG	AML
CBLC	+	chr19:44777869-44800652	HCT116.enhancer.intergenic.3746	chr19:44770154-44771169	enhancer.intergenic.merged.24557	chr19:44770154-44771169	TRUE	FALSE	FALSE	HCT116	1		oncogene, TSG	AML
CBLC	+	chr19:44777869-44800652	BT20.enhancer.antisense.1263	chr19:44799406-44800655	enhancer.antisense.merged.28239	chr19:44799379-44800655	FALSE	TRUE	TRUE	BT20	1		oncogene, TSG	AML
CBLC	+	chr19:44777869-44800652	M059J.enhancer.intergenic.4326	chr19:44773660-44774723	enhancer.intergenic.merged.24558	chr19:44773660-44776289	FALSE	FALSE	TRUE	M059J	1		oncogene, TSG	AML
CCDC6	-	chr10:59788747-59906556	K562.enhancer.intergenic.1828	chr10:59907722-59909076	enhancer.intergenic.merged.16150	chr10:59906648-59909076	TRUE	TRUE	TRUE	K562	1	Yes	TSG, fusion	papillary thyroid, CML, NSCLC
CCDC6	-	chr10:59788747-59906556	GP5d.enhancer.intergenic.2149	chr10:59965076-59966698	enhancer.intergenic.merged.16151	chr10:59965076-59966698	TRUE	TRUE	TRUE	GP5d	1	Yes	TSG, fusion	papillary thyroid, CML, NSCLC
CCDC6	-	chr10:59788747-59906556	GP5d.enhancer.antisense.1873	chr10:59770721-59771970	enhancer.antisense.merged.16986	chr10:59770721-59771970	FALSE	TRUE	TRUE	GP5d	1	Yes	TSG, fusion	papillary thyroid, CML, NSCLC
CCDC6	-	chr10:59788747-59906556	GP5d.enhancer.antisense.1874	chr10:59872663-59873912	enhancer.antisense.merged.16987	chr10:59872624-59873938	TRUE	FALSE	FALSE	GP5d	1	Yes	TSG, fusion	papillary thyroid, CML, NSCLC
CCDC6	-	chr10:59788747-59906556	PC3.enhancer.antisense.2397	chr10:60169851-60171100	enhancer.antisense.merged.16990	chr10:60169851-60171100	TRUE	TRUE	TRUE	PC3	1	Yes	TSG, fusion	papillary thyroid, CML, NSCLC
CCDC6	-	chr10:59788747-59906556	PC3.enhancer.antisense.2396	chr10:60122888-60124137	enhancer.antisense.merged.16988	chr10:60122888-60124137	TRUE	FALSE	FALSE	PC3	1	Yes	TSG, fusion	papillary thyroid, CML, NSCLC
CCDC6	-	chr10:59788747-59906556	DU145.enhancer.intergenic.1118	chr10:59907201-59909052	enhancer.intergenic.merged.16150	chr10:59906648-59909076	TRUE	TRUE	TRUE	DU145	1	Yes	TSG, fusion	papillary thyroid, CML, NSCLC
CCDC6	-	chr10:59788747-59906556	BT20.enhancer.antisense.2887	chr10:60139277-60140526	enhancer.antisense.merged.16989	chr10:60139277-60140526	TRUE	TRUE	TRUE	BT20	1	Yes	TSG, fusion	papillary thyroid, CML, NSCLC
CCDC6	-	chr10:59788747-59906556	BT20.enhancer.antisense.2886	chr10:59872689-59873938	enhancer.antisense.merged.16987	chr10:59872624-59873938	TRUE	FALSE	FALSE	BT20	1	Yes	TSG, fusion	papillary thyroid, CML, NSCLC
CCDC6	-	chr10:59788747-59906556	769P.enhancer.intergenic.2303	chr10:59907543-59909043	enhancer.intergenic.merged.16150	chr10:59906648-59909076	TRUE	TRUE	TRUE	769P	1	Yes	TSG, fusion	papillary thyroid, CML, NSCLC
CCDC6	-	chr10:59788747-59906556	769P.enhancer.antisense.4070	chr10:59872663-59873912	enhancer.antisense.merged.16987	chr10:59872624-59873938	TRUE	FALSE	FALSE	769P	1	Yes	TSG, fusion	papillary thyroid, CML, NSCLC
CCDC6	-	chr10:59788747-59906556	786O.enhancer.antisense.2297	chr10:59872624-59873873	enhancer.antisense.merged.16987	chr10:59872624-59873938	TRUE	FALSE	FALSE	786O	1	Yes	TSG, fusion	papillary thyroid, CML, NSCLC
CCDC6	-	chr10:59788747-59906556	U118.enhancer.intergenic.3873	chr10:59906648-59909076	enhancer.intergenic.merged.16150	chr10:59906648-59909076	TRUE	TRUE	TRUE	U118	1	Yes	TSG, fusion	papillary thyroid, CML, NSCLC
CCDC6	-	chr10:59788747-59906556	M059J.enhancer.antisense.2405	chr10:59872663-59873912	enhancer.antisense.merged.16987	chr10:59872624-59873938	TRUE	FALSE	FALSE	M059J	1	Yes	TSG, fusion	papillary thyroid, CML, NSCLC
CCNB1IP1	-	chr14:20311368-20333312	K562.enhancer.intergenic.2298	chr14:20340033-20341489	enhancer.intergenic.merged.19923	chr14:20340033-20341701	FALSE	TRUE	TRUE	K562	1	Yes	TSG, fusion	leiomyoma
CCNB1IP1	-	chr14:20311368-20333312	HCT116.enhancer.intergenic.2906	chr14:20340612-20341701	enhancer.intergenic.merged.19923	chr14:20340033-20341701	FALSE	TRUE	TRUE	HCT116	1	Yes	TSG, fusion	leiomyoma
CCND1	+	chr11:69641105-69654474	GP5d.enhancer.antisense.309	chr11:69297693-69298942	enhancer.antisense.merged.19432	chr11:69296684-69300790	FALSE	TRUE	TRUE	GP5d	1	Yes	oncogene, fusion	CLL, B-ALL, breast
CCND1	+	chr11:69641105-69654474	GP5d.enhancer.antisense.310	chr11:69355934-69357183	enhancer.antisense.merged.19439	chr11:69355902-69357183	FALSE	TRUE	TRUE	GP5d	1	Yes	oncogene, fusion	CLL, B-ALL, breast
CCND1	+	chr11:69641105-69654474	GP5d.enhancer.intergenic.2371	chr11:69497610-69499427	enhancer.intergenic.merged.17430	chr11:69496301-69499546	TRUE	FALSE	FALSE	GP5d	1	Yes	oncogene, fusion	CLL, B-ALL, breast
CCND1	+	chr11:69641105-69654474	LoVo.enhancer.antisense.185	chr11:69297027-69298276	enhancer.antisense.merged.19432	chr11:69296684-69300790	FALSE	TRUE	TRUE	LoVo	1	Yes	oncogene, fusion	CLL, B-ALL, breast
CCND1	+	chr11:69641105-69654474	LoVo.enhancer.antisense.186	chr11:69299519-69300768	enhancer.antisense.merged.19432	chr11:69296684-69300790	FALSE	TRUE	TRUE	LoVo	1	Yes	oncogene, fusion	CLL, B-ALL, breast
CCND1	+	chr11:69641105-69654474	LoVo.enhancer.antisense.187	chr11:69355902-69357151	enhancer.antisense.merged.19439	chr11:69355902-69357183	FALSE	TRUE	TRUE	LoVo	1	Yes	oncogene, fusion	CLL, B-ALL, breast
CCND1	+	chr11:69641105-69654474	HCT116.enhancer.antisense.381	chr11:69298071-69299320	enhancer.antisense.merged.19432	chr11:69296684-69300790	FALSE	TRUE	TRUE	HCT116	1	Yes	oncogene, fusion	CLL, B-ALL, breast
CCND1	+	chr11:69641105-69654474	HCT116.enhancer.antisense.382	chr11:69300964-69302213	enhancer.antisense.merged.19433	chr11:69300964-69302572	FALSE	TRUE	TRUE	HCT116	1	Yes	oncogene, fusion	CLL, B-ALL, breast
CCND1	+	chr11:69641105-69654474	HCT116.enhancer.antisense.383	chr11:69351753-69353002	enhancer.antisense.merged.19438	chr11:69351753-69353675	FALSE	TRUE	TRUE	HCT116	1	Yes	oncogene, fusion	CLL, B-ALL, breast
CCND1	+	chr11:69641105-69654474	HCT116.enhancer.antisense.385	chr11:69641808-69643057	enhancer.antisense.merged.19443	chr11:69641808-69645203	TRUE	TRUE	TRUE	HCT116	1	Yes	oncogene, fusion	CLL, B-ALL, breast
CCND1	+	chr11:69641105-69654474	SKUT1.enhancer.intergenic.2549	chr11:69297268-69301778	enhancer.intergenic.merged.17416	chr11:69296701-69302248	FALSE	TRUE	TRUE	SKUT1	1	Yes	oncogene, fusion	CLL, B-ALL, breast
CCND1	+	chr11:69641105-69654474	SKUT1.enhancer.intergenic.2550	chr11:69442821-69444075	enhancer.intergenic.merged.17429	chr11:69441959-69445324	TRUE	FALSE	FALSE	SKUT1	1	Yes	oncogene, fusion	CLL, B-ALL, breast
CCND1	+	chr11:69641105-69654474	SKUT1.enhancer.intergenic.2551	chr11:69635942-69637396	enhancer.intergenic.merged.17434	chr11:69635942-69637396	TRUE	FALSE	FALSE	SKUT1	1	Yes	oncogene, fusion	CLL, B-ALL, breast
CCND1	+	chr11:69641105-69654474	PC3.enhancer.antisense.387	chr11:69299541-69300790	enhancer.antisense.merged.19432	chr11:69296684-69300790	FALSE	TRUE	TRUE	PC3	1	Yes	oncogene, fusion	CLL, B-ALL, breast
CCND1	+	chr11:69641105-69654474	PC3.enhancer.antisense.388	chr11:69301204-69302453	enhancer.antisense.merged.19433	chr11:69300964-69302572	FALSE	TRUE	TRUE	PC3	1	Yes	oncogene, fusion	CLL, B-ALL, breast
CCND1	+	chr11:69641105-69654474	PC3.enhancer.antisense.389	chr11:69355902-69357151	enhancer.antisense.merged.19439	chr11:69355902-69357183	FALSE	TRUE	TRUE	PC3	1	Yes	oncogene, fusion	CLL, B-ALL, breast
CCND1	+	chr11:69641105-69654474	PC3.enhancer.antisense.391	chr11:69368082-69369331	enhancer.antisense.merged.19441	chr11:69368082-69369331	FALSE	TRUE	TRUE	PC3	1	Yes	oncogene, fusion	CLL, B-ALL, breast
CCND1	+	chr11:69641105-69654474	PC3.enhancer.antisense.392	chr11:69643474-69644723	enhancer.antisense.merged.19443	chr11:69641808-69645203	TRUE	TRUE	TRUE	PC3	1	Yes	oncogene, fusion	CLL, B-ALL, breast
CCND1	+	chr11:69641105-69654474	PC3.enhancer.intergenic.2945	chr11:69497223-69499489	enhancer.intergenic.merged.17430	chr11:69496301-69499546	TRUE	FALSE	FALSE	PC3	1	Yes	oncogene, fusion	CLL, B-ALL, breast
CCND1	+	chr11:69641105-69654474	PC3.enhancer.intergenic.2946	chr11:69636184-69637300	enhancer.intergenic.merged.17434	chr11:69635942-69637396	TRUE	FALSE	FALSE	PC3	1	Yes	oncogene, fusion	CLL, B-ALL, breast
CCND1	+	chr11:69641105-69654474	DU145.enhancer.antisense.192	chr11:69298083-69299332	enhancer.antisense.merged.19432	chr11:69296684-69300790	FALSE	TRUE	TRUE	DU145	1	Yes	oncogene, fusion	CLL, B-ALL, breast
CCND1	+	chr11:69641105-69654474	DU145.enhancer.antisense.193	chr11:69301036-69302285	enhancer.antisense.merged.19433	chr11:69300964-69302572	FALSE	TRUE	TRUE	DU145	1	Yes	oncogene, fusion	CLL, B-ALL, breast
CCND1	+	chr11:69641105-69654474	DU145.enhancer.antisense.194	chr11:69352350-69353599	enhancer.antisense.merged.19438	chr11:69351753-69353675	FALSE	TRUE	TRUE	DU145	1	Yes	oncogene, fusion	CLL, B-ALL, breast
CCND1	+	chr11:69641105-69654474	MDA.enhancer.antisense.422	chr11:69296684-69297933	enhancer.antisense.merged.19432	chr11:69296684-69300790	FALSE	TRUE	TRUE	MDA	1	Yes	oncogene, fusion	CLL, B-ALL, breast
CCND1	+	chr11:69641105-69654474	MDA.enhancer.antisense.423	chr11:69298314-69299563	enhancer.antisense.merged.19432	chr11:69296684-69300790	FALSE	TRUE	TRUE	MDA	1	Yes	oncogene, fusion	CLL, B-ALL, breast
CCND1	+	chr11:69641105-69654474	MDA.enhancer.antisense.424	chr11:69301323-69302572	enhancer.antisense.merged.19433	chr11:69300964-69302572	FALSE	TRUE	TRUE	MDA	1	Yes	oncogene, fusion	CLL, B-ALL, breast
CCND1	+	chr11:69641105-69654474	MDA.enhancer.antisense.426	chr11:69348110-69349359	enhancer.antisense.merged.19437	chr11:69348110-69349382	FALSE	TRUE	TRUE	MDA	1	Yes	oncogene, fusion	CLL, B-ALL, breast
CCND1	+	chr11:69641105-69654474	MDA.enhancer.antisense.427	chr11:69352426-69353675	enhancer.antisense.merged.19438	chr11:69351753-69353675	FALSE	TRUE	TRUE	MDA	1	Yes	oncogene, fusion	CLL, B-ALL, breast
CCND1	+	chr11:69641105-69654474	MDA.enhancer.antisense.428	chr11:69643954-69645203	enhancer.antisense.merged.19443	chr11:69641808-69645203	TRUE	TRUE	TRUE	MDA	1	Yes	oncogene, fusion	CLL, B-ALL, breast
CCND1	+	chr11:69641105-69654474	MDA.enhancer.intergenic.3125	chr11:69496301-69498040	enhancer.intergenic.merged.17430	chr11:69496301-69499546	TRUE	FALSE	FALSE	MDA	1	Yes	oncogene, fusion	CLL, B-ALL, breast
CCND1	+	chr11:69641105-69654474	BT20.enhancer.antisense.463	chr11:69298057-69299306	enhancer.antisense.merged.19432	chr11:69296684-69300790	FALSE	TRUE	TRUE	BT20	1	Yes	oncogene, fusion	CLL, B-ALL, breast
CCND1	+	chr11:69641105-69654474	BT20.enhancer.intergenic.2836	chr11:69497610-69499546	enhancer.intergenic.merged.17430	chr11:69496301-69499546	TRUE	FALSE	FALSE	BT20	1	Yes	oncogene, fusion	CLL, B-ALL, breast
CCND1	+	chr11:69641105-69654474	769P.enhancer.intergenic.2473	chr11:69280581-69281598	enhancer.intergenic.merged.17414	chr11:69280581-69281598	FALSE	FALSE	TRUE	769P	1	Yes	oncogene, fusion	CLL, B-ALL, breast
CCND1	+	chr11:69641105-69654474	769P.enhancer.antisense.663	chr11:69301206-69302455	enhancer.antisense.merged.19433	chr11:69300964-69302572	FALSE	TRUE	TRUE	769P	1	Yes	oncogene, fusion	CLL, B-ALL, breast
CCND1	+	chr11:69641105-69654474	769P.enhancer.antisense.665	chr11:69319947-69321196	enhancer.antisense.merged.19436	chr11:69319947-69322290	FALSE	TRUE	TRUE	769P	1	Yes	oncogene, fusion	CLL, B-ALL, breast
CCND1	+	chr11:69641105-69654474	769P.enhancer.antisense.666	chr11:69348133-69349382	enhancer.antisense.merged.19437	chr11:69348110-69349382	FALSE	TRUE	TRUE	769P	1	Yes	oncogene, fusion	CLL, B-ALL, breast
CCND1	+	chr11:69641105-69654474	769P.enhancer.antisense.667	chr11:69352426-69353675	enhancer.antisense.merged.19438	chr11:69351753-69353675	FALSE	TRUE	TRUE	769P	1	Yes	oncogene, fusion	CLL, B-ALL, breast
CCND1	+	chr11:69641105-69654474	769P.enhancer.intergenic.2475	chr11:69539491-69540636	enhancer.intergenic.merged.17432	chr11:69539491-69540636	TRUE	FALSE	FALSE	769P	1	Yes	oncogene, fusion	CLL, B-ALL, breast
CCND1	+	chr11:69641105-69654474	786O.enhancer.antisense.351	chr11:69301207-69302456	enhancer.antisense.merged.19433	chr11:69300964-69302572	FALSE	TRUE	TRUE	786O	1	Yes	oncogene, fusion	CLL, B-ALL, breast
CCND1	+	chr11:69641105-69654474	786O.enhancer.antisense.353	chr11:69321041-69322290	enhancer.antisense.merged.19436	chr11:69319947-69322290	FALSE	TRUE	TRUE	786O	1	Yes	oncogene, fusion	CLL, B-ALL, breast
CCND1	+	chr11:69641105-69654474	786O.enhancer.antisense.354	chr11:69352418-69353667	enhancer.antisense.merged.19438	chr11:69351753-69353675	FALSE	TRUE	TRUE	786O	1	Yes	oncogene, fusion	CLL, B-ALL, breast
CCND1	+	chr11:69641105-69654474	786O.enhancer.antisense.355	chr11:69643854-69645103	enhancer.antisense.merged.19443	chr11:69641808-69645203	TRUE	TRUE	TRUE	786O	1	Yes	oncogene, fusion	CLL, B-ALL, breast
CCND1	+	chr11:69641105-69654474	U118.enhancer.intergenic.4160	chr11:69296857-69302206	enhancer.intergenic.merged.17416	chr11:69296701-69302248	FALSE	TRUE	TRUE	U118	1	Yes	oncogene, fusion	CLL, B-ALL, breast
CCND1	+	chr11:69641105-69654474	U118.enhancer.intergenic.4161	chr11:69319588-69322525	enhancer.intergenic.merged.17417	chr11:69319588-69322525	FALSE	TRUE	TRUE	U118	1	Yes	oncogene, fusion	CLL, B-ALL, breast
CCND1	+	chr11:69641105-69654474	U118.enhancer.intergenic.4162	chr11:69342501-69343701	enhancer.intergenic.merged.17418	chr11:69342501-69343701	FALSE	TRUE	TRUE	U118	1	Yes	oncogene, fusion	CLL, B-ALL, breast
CCND1	+	chr11:69641105-69654474	U118.enhancer.intergenic.4163	chr11:69344741-69346371	enhancer.intergenic.merged.17419	chr11:69344741-69346371	TRUE	TRUE	TRUE	U118	1	Yes	oncogene, fusion	CLL, B-ALL, breast
CCND1	+	chr11:69641105-69654474	U118.enhancer.intergenic.4164	chr11:69346901-69353418	enhancer.intergenic.merged.17420	chr11:69346901-69353418	TRUE	TRUE	TRUE	U118	1	Yes	oncogene, fusion	CLL, B-ALL, breast
CCND1	+	chr11:69641105-69654474	U118.enhancer.intergenic.4165	chr11:69355723-69357365	enhancer.intergenic.merged.17421	chr11:69355723-69357365	TRUE	TRUE	TRUE	U118	1	Yes	oncogene, fusion	CLL, B-ALL, breast
CCND1	+	chr11:69641105-69654474	U118.enhancer.intergenic.4168	chr11:69587501-69588512	enhancer.intergenic.merged.17433	chr11:69587501-69588512	TRUE	TRUE	TRUE	U118	1	Yes	oncogene, fusion	CLL, B-ALL, breast
CCND1	+	chr11:69641105-69654474	U118.enhancer.antisense.485	chr11:69298382-69299631	enhancer.antisense.merged.19432	chr11:69296684-69300790	FALSE	TRUE	TRUE	U118	1	Yes	oncogene, fusion	CLL, B-ALL, breast
CCND1	+	chr11:69641105-69654474	U118.enhancer.intergenic.4166	chr11:69442901-69444075	enhancer.intergenic.merged.17429	chr11:69441959-69445324	TRUE	FALSE	FALSE	U118	1	Yes	oncogene, fusion	CLL, B-ALL, breast
CCND1	+	chr11:69641105-69654474	U118.enhancer.intergenic.4167	chr11:69517512-69518898	enhancer.intergenic.merged.17431	chr11:69517512-69518898	TRUE	FALSE	FALSE	U118	1	Yes	oncogene, fusion	CLL, B-ALL, breast
CCND1	+	chr11:69641105-69654474	M059J.enhancer.intergenic.3137	chr11:69296701-69302248	enhancer.intergenic.merged.17416	chr11:69296701-69302248	FALSE	TRUE	TRUE	M059J	1	Yes	oncogene, fusion	CLL, B-ALL, breast
CCND1	+	chr11:69641105-69654474	M059J.enhancer.intergenic.3138	chr11:69319757-69322468	enhancer.intergenic.merged.17417	chr11:69319588-69322525	FALSE	TRUE	TRUE	M059J	1	Yes	oncogene, fusion	CLL, B-ALL, breast
CCND1	+	chr11:69641105-69654474	M059J.enhancer.intergenic.3139	chr11:69351306-69353418	enhancer.intergenic.merged.17420	chr11:69346901-69353418	TRUE	TRUE	TRUE	M059J	1	Yes	oncogene, fusion	CLL, B-ALL, breast
CCND1	+	chr11:69641105-69654474	M059J.enhancer.intergenic.3142	chr11:69639086-69640822	enhancer.intergenic.merged.17435	chr11:69639086-69640822	TRUE	TRUE	TRUE	M059J	1	Yes	oncogene, fusion	CLL, B-ALL, breast
CCND1	+	chr11:69641105-69654474	M059J.enhancer.antisense.368	chr11:69296702-69297951	enhancer.antisense.merged.19432	chr11:69296684-69300790	FALSE	TRUE	TRUE	M059J	1	Yes	oncogene, fusion	CLL, B-ALL, breast
CCND1	+	chr11:69641105-69654474	M059J.enhancer.antisense.369	chr11:69642826-69644075	enhancer.antisense.merged.19443	chr11:69641808-69645203	TRUE	TRUE	TRUE	M059J	1	Yes	oncogene, fusion	CLL, B-ALL, breast
CCND1	+	chr11:69641105-69654474	M059J.enhancer.intergenic.3140	chr11:69420110-69421513	enhancer.intergenic.merged.17426	chr11:69418283-69422977	TRUE	FALSE	FALSE	M059J	1	Yes	oncogene, fusion	CLL, B-ALL, breast
CCND1	+	chr11:69641105-69654474	M059J.enhancer.intergenic.3141	chr11:69442901-69444079	enhancer.intergenic.merged.17429	chr11:69441959-69445324	TRUE	FALSE	FALSE	M059J	1	Yes	oncogene, fusion	CLL, B-ALL, breast
CCND2	+	chr12:4273762-4305353	K562.enhancer.antisense.594	chr12:4324107-4325356	enhancer.antisense.merged.20657	chr12:4324107-4325356	TRUE	FALSE	FALSE	K562	1	Yes	oncogene, fusion	NHL,CLL
CCND2	+	chr12:4273762-4305353	SKUT1.enhancer.intergenic.2622	chr12:4268701-4270301	enhancer.intergenic.merged.17999	chr12:4268701-4270301	TRUE	TRUE	TRUE	SKUT1	1	Yes	oncogene, fusion	NHL,CLL
CCND2	+	chr12:4273762-4305353	BT20.enhancer.intergenic.2933	chr12:4307404-4309247	enhancer.intergenic.merged.18000	chr12:4307404-4309247	FALSE	FALSE	TRUE	BT20	1	Yes	oncogene, fusion	NHL,CLL
CCND3	-	chr6:41934933-42048894	K562.enhancer.intergenic.1196	chr6:41982402-41983701	enhancer.intergenic.merged.10304	chr6:41982402-41983701	FALSE	TRUE	TRUE	K562	1		oncogene, fusion	MM
CCND3	-	chr6:41934933-42048894	K562.enhancer.intergenic.1197	chr6:41987701-41988901	enhancer.intergenic.merged.10305	chr6:41987701-41988901	TRUE	TRUE	TRUE	K562	1		oncogene, fusion	MM
CCND3	-	chr6:41934933-42048894	K562.enhancer.intergenic.1198	chr6:42030374-42031800	enhancer.intergenic.merged.10306	chr6:42030374-42031800	TRUE	TRUE	TRUE	K562	1		oncogene, fusion	MM
CCND3	-	chr6:41934933-42048894	K562.enhancer.intergenic.1199	chr6:42046228-42047696	enhancer.intergenic.merged.10308	chr6:42046228-42047696	TRUE	TRUE	TRUE	K562	1		oncogene, fusion	MM
CCND3	-	chr6:41934933-42048894	K562.enhancer.intergenic.1200	chr6:42048190-42049305	enhancer.intergenic.merged.10309	chr6:42048163-42049544	TRUE	TRUE	TRUE	K562	1		oncogene, fusion	MM
CCND3	-	chr6:41934933-42048894	K562.enhancer.antisense.2146	chr6:41578680-41579929	enhancer.antisense.merged.11617	chr6:41578657-41579929	FALSE	FALSE	TRUE	K562	1		oncogene, fusion	MM
CCND3	-	chr6:41934933-42048894	Jurkat.enhancer.antisense.1837	chr6:42007651-42008900	enhancer.antisense.merged.10781	chr6:42007651-42008900	TRUE	FALSE	FALSE	Jurkat	1		oncogene, fusion	MM
CCND3	-	chr6:41934933-42048894	Jurkat.enhancer.antisense.1838	chr6:42009767-42011016	enhancer.antisense.merged.10782	chr6:42009767-42011016	TRUE	FALSE	FALSE	Jurkat	1		oncogene, fusion	MM
CCND3	-	chr6:41934933-42048894	Jurkat.enhancer.antisense.1839	chr6:42015381-42016630	enhancer.antisense.merged.10783	chr6:42015381-42016630	TRUE	FALSE	FALSE	Jurkat	1		oncogene, fusion	MM
CCND3	-	chr6:41934933-42048894	Jurkat.enhancer.antisense.1840	chr6:42017691-42018940	enhancer.antisense.merged.10784	chr6:42017691-42018940	TRUE	FALSE	FALSE	Jurkat	1		oncogene, fusion	MM
CCND3	-	chr6:41934933-42048894	LoVo.enhancer.intergenic.887	chr6:42048224-42049357	enhancer.intergenic.merged.10309	chr6:42048163-42049544	FALSE	FALSE	TRUE	LoVo	1		oncogene, fusion	MM
CCND3	-	chr6:41934933-42048894	LoVo.enhancer.intergenic.888	chr6:42086682-42088198	enhancer.intergenic.merged.10310	chr6:42085767-42088853	FALSE	FALSE	TRUE	LoVo	1		oncogene, fusion	MM
CCND3	-	chr6:41934933-42048894	PC3.enhancer.intergenic.1705	chr6:42048163-42049544	enhancer.intergenic.merged.10309	chr6:42048163-42049544	FALSE	FALSE	TRUE	PC3	1		oncogene, fusion	MM
CCND3	-	chr6:41934933-42048894	DU145.enhancer.intergenic.699	chr6:42085767-42088853	enhancer.intergenic.merged.10310	chr6:42085767-42088853	FALSE	FALSE	TRUE	DU145	1		oncogene, fusion	MM
CCND3	-	chr6:41934933-42048894	MDA.enhancer.antisense.1956	chr6:41578657-41579906	enhancer.antisense.merged.11617	chr6:41578657-41579929	FALSE	FALSE	TRUE	MDA	1		oncogene, fusion	MM
CCND3	-	chr6:41934933-42048894	BT20.enhancer.intergenic.1765	chr6:42043463-42046069	enhancer.intergenic.merged.10307	chr6:42043463-42046069	TRUE	TRUE	TRUE	BT20	1		oncogene, fusion	MM
CCND3	-	chr6:41934933-42048894	BT20.enhancer.intergenic.1766	chr6:42048223-42049283	enhancer.intergenic.merged.10309	chr6:42048163-42049544	TRUE	TRUE	TRUE	BT20	1		oncogene, fusion	MM
CCND3	-	chr6:41934933-42048894	M059J.enhancer.intergenic.1746	chr6:41942501-41943701	enhancer.intergenic.merged.10303	chr6:41942501-41943701	FALSE	TRUE	TRUE	M059J	1		oncogene, fusion	MM
CCNE1	+	chr19:29811991-29824312	GP5d.enhancer.intergenic.3437	chr19:29747859-29749185	enhancer.intergenic.merged.24327	chr19:29747824-29750294	TRUE	FALSE	FALSE	GP5d	1	Yes	oncogene	serous ovarian
CCNE1	+	chr19:29811991-29824312	HCT116.enhancer.intergenic.3706	chr19:29844893-29846262	enhancer.intergenic.merged.24329	chr19:29844798-29846309	TRUE	FALSE	FALSE	HCT116	1	Yes	oncogene	serous ovarian
CCNE1	+	chr19:29811991-29824312	SKUT1.enhancer.intergenic.3572	chr19:29805703-29806877	enhancer.intergenic.merged.24328	chr19:29805703-29806877	TRUE	FALSE	FALSE	SKUT1	1	Yes	oncogene	serous ovarian
CCNE1	+	chr19:29811991-29824312	SKUT1.enhancer.intergenic.3573	chr19:29844870-29846286	enhancer.intergenic.merged.24329	chr19:29844798-29846309	TRUE	FALSE	FALSE	SKUT1	1	Yes	oncogene	serous ovarian
CCNE1	+	chr19:29811991-29824312	BT20.enhancer.intergenic.4147	chr19:29844798-29846309	enhancer.intergenic.merged.24329	chr19:29844798-29846309	TRUE	FALSE	FALSE	BT20	1	Yes	oncogene	serous ovarian
CCR4	+	chr3:32951644-32956349	K562.enhancer.antisense.4379	chr3:33007553-33008802	enhancer.antisense.merged.5336	chr3:33007520-33008802	FALSE	FALSE	TRUE	K562	2		oncogene	adult T-cell leukaemia/lymphoma
CCR4	+	chr3:32951644-32956349	Jurkat.enhancer.antisense.1689	chr3:33007520-33008769	enhancer.antisense.merged.5336	chr3:33007520-33008802	TRUE	TRUE	TRUE	Jurkat	2		oncogene	adult T-cell leukaemia/lymphoma
CD274	+	chr9:5450503-5470567	DU145.enhancer.intergenic.964	chr9:5509017-5510591	enhancer.intergenic.merged.14394	chr9:5509017-5510591	TRUE	TRUE	TRUE	DU145	1		TSG, fusion	PMBL, Hodgkin lymphoma
CD274	+	chr9:5450503-5470567	BT20.enhancer.intergenic.2354	chr9:5439559-5440915	enhancer.intergenic.merged.14391	chr9:5439559-5440915	FALSE	TRUE	TRUE	BT20	1		TSG, fusion	PMBL, Hodgkin lymphoma
CD274	+	chr9:5450503-5470567	BT20.enhancer.intergenic.2355	chr9:5445998-5447092	enhancer.intergenic.merged.14392	chr9:5445998-5447092	TRUE	TRUE	TRUE	BT20	1		TSG, fusion	PMBL, Hodgkin lymphoma
CD274	+	chr9:5450503-5470567	BT20.enhancer.antisense.2361	chr9:5518964-5520213	enhancer.antisense.merged.15909	chr9:5518964-5520945	TRUE	FALSE	FALSE	BT20	1		TSG, fusion	PMBL, Hodgkin lymphoma
CD274	+	chr9:5450503-5470567	769P.enhancer.intergenic.1996	chr9:5448427-5449501	enhancer.intergenic.merged.14393	chr9:5448427-5449501	TRUE	TRUE	TRUE	769P	1		TSG, fusion	PMBL, Hodgkin lymphoma
CD28	+	chr2:203706475-203738912	Jurkat.enhancer.antisense.590	chr2:203740596-203741845	enhancer.antisense.merged.4942	chr2:203740596-203741845	TRUE	TRUE	TRUE	Jurkat	2		oncogene	T-cell lymphoma
CD74	-	chr5:150400041-150412936	SKUT1.enhancer.intergenic.1386	chr5:150469152-150470213	enhancer.intergenic.merged.9363	chr5:150468301-150477296	FALSE	FALSE	TRUE	SKUT1	1		oncogene, fusion	NSCLC
CD74	-	chr5:150400041-150412936	SKUT1.enhancer.intergenic.1387	chr5:150472749-150474457	enhancer.intergenic.merged.9363	chr5:150468301-150477296	FALSE	FALSE	TRUE	SKUT1	1		oncogene, fusion	NSCLC
CD74	-	chr5:150400041-150412936	DU145.enhancer.intergenic.623	chr5:150469480-150471009	enhancer.intergenic.merged.9363	chr5:150468301-150477296	FALSE	FALSE	TRUE	DU145	1		oncogene, fusion	NSCLC
CD74	-	chr5:150400041-150412936	DU145.enhancer.intergenic.624	chr5:150472540-150476090	enhancer.intergenic.merged.9363	chr5:150468301-150477296	FALSE	FALSE	TRUE	DU145	1		oncogene, fusion	NSCLC
CD74	-	chr5:150400041-150412936	MDA.enhancer.intergenic.1652	chr5:150469052-150471824	enhancer.intergenic.merged.9363	chr5:150468301-150477296	FALSE	FALSE	TRUE	MDA	1		oncogene, fusion	NSCLC
CD74	-	chr5:150400041-150412936	MDA.enhancer.antisense.1874	chr5:150511293-150512542	enhancer.antisense.merged.10252	chr5:150511293-150512605	FALSE	FALSE	TRUE	MDA	1		oncogene, fusion	NSCLC
CD74	-	chr5:150400041-150412936	MDA.enhancer.antisense.4171	chr5:150260748-150261997	enhancer.antisense.merged.9485	chr5:150260748-150262300	FALSE	FALSE	TRUE	MDA	1		oncogene, fusion	NSCLC
CD74	-	chr5:150400041-150412936	MDA.enhancer.intergenic.1650	chr5:150428175-150429644	enhancer.intergenic.merged.9359	chr5:150428118-150430921	TRUE	FALSE	FALSE	MDA	1		oncogene, fusion	NSCLC
CD74	-	chr5:150400041-150412936	769P.enhancer.intergenic.1239	chr5:150468301-150472556	enhancer.intergenic.merged.9363	chr5:150468301-150477296	FALSE	FALSE	TRUE	769P	1		oncogene, fusion	NSCLC
CD74	-	chr5:150400041-150412936	769P.enhancer.intergenic.1240	chr5:150472691-150477296	enhancer.intergenic.merged.9363	chr5:150468301-150477296	FALSE	FALSE	TRUE	769P	1		oncogene, fusion	NSCLC
CD74	-	chr5:150400041-150412936	786O.enhancer.intergenic.1216	chr5:150469207-150472246	enhancer.intergenic.merged.9363	chr5:150468301-150477296	FALSE	FALSE	TRUE	786O	1		oncogene, fusion	NSCLC
CD74	-	chr5:150400041-150412936	786O.enhancer.intergenic.1217	chr5:150472715-150476017	enhancer.intergenic.merged.9363	chr5:150468301-150477296	FALSE	FALSE	TRUE	786O	1		oncogene, fusion	NSCLC
CD74	-	chr5:150400041-150412936	786O.enhancer.antisense.1469	chr5:150511356-150512605	enhancer.antisense.merged.10252	chr5:150511293-150512605	FALSE	FALSE	TRUE	786O	1		oncogene, fusion	NSCLC
CD74	-	chr5:150400041-150412936	786O.enhancer.antisense.1470	chr5:150515789-150517038	enhancer.antisense.merged.10253	chr5:150515789-150517038	FALSE	FALSE	TRUE	786O	1		oncogene, fusion	NSCLC
CD74	-	chr5:150400041-150412936	U118.enhancer.antisense.5225	chr5:150261051-150262300	enhancer.antisense.merged.9485	chr5:150260748-150262300	FALSE	FALSE	TRUE	U118	1		oncogene, fusion	NSCLC
CD74	-	chr5:150400041-150412936	M059J.enhancer.intergenic.1521	chr5:150469921-150471429	enhancer.intergenic.merged.9363	chr5:150468301-150477296	FALSE	FALSE	TRUE	M059J	1		oncogene, fusion	NSCLC
CD74	-	chr5:150400041-150412936	M059J.enhancer.intergenic.1522	chr5:150472704-150474460	enhancer.intergenic.merged.9363	chr5:150468301-150477296	FALSE	FALSE	TRUE	M059J	1		oncogene, fusion	NSCLC
CD79A	+	chr19:41877120-41881372	Jurkat.enhancer.antisense.1532	chr19:42198678-42199927	enhancer.antisense.merged.27536	chr19:42198678-42199927	FALSE	FALSE	TRUE	Jurkat	1	Yes	oncogene	DLBCL, WM
CD79A	+	chr19:41877120-41881372	Jurkat.enhancer.antisense.513	chr19:41887297-41888546	enhancer.antisense.merged.28217	chr19:41887139-41888546	FALSE	FALSE	TRUE	Jurkat	1	Yes	oncogene	DLBCL, WM
CD79A	+	chr19:41877120-41881372	HCT116.enhancer.antisense.1083	chr19:41887139-41888388	enhancer.antisense.merged.28217	chr19:41887139-41888546	FALSE	FALSE	TRUE	HCT116	1	Yes	oncogene	DLBCL, WM
CDC73	+	chr1:193121958-193254815	GP5d.enhancer.intergenic.267	chr1:193324414-193326300	enhancer.intergenic.merged.1887	chr1:193324414-193326300	TRUE	FALSE	FALSE	GP5d	1	Yes	TSG	parathyroid adenoma
CDC73	+	chr1:193121958-193254815	GP5d.enhancer.intergenic.268	chr1:193548699-193549925	enhancer.intergenic.merged.1888	chr1:193548699-193549925	TRUE	FALSE	FALSE	GP5d	1	Yes	TSG	parathyroid adenoma
CDC73	+	chr1:193121958-193254815	PC3.enhancer.intergenic.346	chr1:193112594-193116225	enhancer.intergenic.merged.1886	chr1:193112594-193116225	TRUE	FALSE	FALSE	PC3	1	Yes	TSG	parathyroid adenoma
CDH1	+	chr16:68737292-68835537	GP5d.enhancer.antisense.628	chr16:68744328-68745577	enhancer.antisense.merged.24817	chr16:68744328-68745633	TRUE	TRUE	TRUE	GP5d	1	Yes	TSG	lobular breast, gastric
CDH1	+	chr16:68737292-68835537	HCT116.enhancer.antisense.763	chr16:68923287-68924536	enhancer.antisense.merged.24822	chr16:68923287-68924536	FALSE	FALSE	TRUE	HCT116	1	Yes	TSG	lobular breast, gastric
CDH1	+	chr16:68737292-68835537	PC3.enhancer.antisense.787	chr16:68744384-68745633	enhancer.antisense.merged.24817	chr16:68744328-68745633	TRUE	TRUE	TRUE	PC3	1	Yes	TSG	lobular breast, gastric
CDH1	+	chr16:68737292-68835537	MDA.enhancer.intergenic.3820	chr16:68532101-68533301	enhancer.intergenic.merged.22088	chr16:68530872-68534857	FALSE	FALSE	TRUE	MDA	1	Yes	TSG	lobular breast, gastric
CDH1	+	chr16:68737292-68835537	BT20.enhancer.intergenic.3653	chr16:68530872-68532101	enhancer.intergenic.merged.22088	chr16:68530872-68534857	FALSE	FALSE	TRUE	BT20	1	Yes	TSG	lobular breast, gastric
CDH1	+	chr16:68737292-68835537	BT20.enhancer.intergenic.3654	chr16:68532284-68534857	enhancer.intergenic.merged.22088	chr16:68530872-68534857	FALSE	FALSE	TRUE	BT20	1	Yes	TSG	lobular breast, gastric
CDH1	+	chr16:68737292-68835537	BT20.enhancer.intergenic.3655	chr16:68588606-68589960	enhancer.intergenic.merged.22089	chr16:68588606-68589960	FALSE	FALSE	TRUE	BT20	1	Yes	TSG	lobular breast, gastric
CDH1	+	chr16:68737292-68835537	BT20.enhancer.antisense.941	chr16:68744344-68745593	enhancer.antisense.merged.24817	chr16:68744328-68745633	TRUE	TRUE	TRUE	BT20	1	Yes	TSG	lobular breast, gastric
CDH1	+	chr16:68737292-68835537	BT20.enhancer.antisense.942	chr16:68759987-68761236	enhancer.antisense.merged.24818	chr16:68759987-68761236	TRUE	FALSE	FALSE	BT20	1	Yes	TSG	lobular breast, gastric
CDH10	-	chr5:24487100-24644978	U118.enhancer.intergenic.1974	chr5:24222682-24224541	enhancer.intergenic.merged.8202	chr5:24222682-24224541	TRUE	TRUE	TRUE	U118	2		TSG	melanoma
CDH10	-	chr5:24487100-24644978	U118.enhancer.intergenic.1980	chr5:24268023-24269423	enhancer.intergenic.merged.8208	chr5:24268023-24269423	TRUE	TRUE	TRUE	U118	2		TSG	melanoma
CDH10	-	chr5:24487100-24644978	U118.enhancer.intergenic.1981	chr5:24270997-24273368	enhancer.intergenic.merged.8209	chr5:24270997-24273368	TRUE	TRUE	TRUE	U118	2		TSG	melanoma
CDH10	-	chr5:24487100-24644978	U118.enhancer.intergenic.1982	chr5:24292301-24293559	enhancer.intergenic.merged.8210	chr5:24292301-24293559	TRUE	TRUE	TRUE	U118	2		TSG	melanoma
CDH10	-	chr5:24487100-24644978	U118.enhancer.intergenic.1983	chr5:24325106-24326889	enhancer.intergenic.merged.8211	chr5:24325106-24326889	TRUE	TRUE	TRUE	U118	2		TSG	melanoma
CDH10	-	chr5:24487100-24644978	U118.enhancer.intergenic.1984	chr5:24350994-24352019	enhancer.intergenic.merged.8212	chr5:24350994-24352019	TRUE	TRUE	TRUE	U118	2		TSG	melanoma
CDH10	-	chr5:24487100-24644978	U118.enhancer.antisense.5149	chr5:24481841-24483090	enhancer.antisense.merged.8923	chr5:24481841-24483090	TRUE	TRUE	TRUE	U118	2		TSG	melanoma
CDH10	-	chr5:24487100-24644978	U118.enhancer.antisense.5150	chr5:24487149-24488398	enhancer.antisense.merged.8924	chr5:24487149-24488398	TRUE	TRUE	TRUE	U118	2		TSG	melanoma
CDH10	-	chr5:24487100-24644978	U118.enhancer.antisense.5151	chr5:24617051-24618300	enhancer.antisense.merged.8925	chr5:24617051-24618300	TRUE	TRUE	TRUE	U118	2		TSG	melanoma
CDH10	-	chr5:24487100-24644978	U118.enhancer.intergenic.1975	chr5:24224674-24226422	enhancer.intergenic.merged.8203	chr5:24224674-24226422	TRUE	FALSE	FALSE	U118	2		TSG	melanoma
CDH10	-	chr5:24487100-24644978	U118.enhancer.intergenic.1976	chr5:24226591-24227901	enhancer.intergenic.merged.8204	chr5:24226591-24227901	TRUE	FALSE	FALSE	U118	2		TSG	melanoma
CDH10	-	chr5:24487100-24644978	U118.enhancer.intergenic.1977	chr5:24231901-24233101	enhancer.intergenic.merged.8205	chr5:24231901-24233101	TRUE	FALSE	FALSE	U118	2		TSG	melanoma
CDH10	-	chr5:24487100-24644978	U118.enhancer.intergenic.1978	chr5:24239701-24241701	enhancer.intergenic.merged.8206	chr5:24239701-24241701	TRUE	FALSE	FALSE	U118	2		TSG	melanoma
CDH10	-	chr5:24487100-24644978	U118.enhancer.intergenic.1979	chr5:24244423-24245734	enhancer.intergenic.merged.8207	chr5:24244423-24245734	TRUE	FALSE	FALSE	U118	2		TSG	melanoma
CDH11	-	chr16:64943753-65122063	PC3.enhancer.intergenic.3746	chr16:65375445-65377072	enhancer.intergenic.merged.22051	chr16:65375445-65377072	TRUE	TRUE	TRUE	PC3	1	Yes	TSG, fusion	aneurysmal bone cyst
CDH11	-	chr16:64943753-65122063	PC3.enhancer.antisense.2839	chr16:65119142-65120391	enhancer.antisense.merged.24266	chr16:65119142-65120744	TRUE	TRUE	TRUE	PC3	1	Yes	TSG, fusion	aneurysmal bone cyst
CDH11	-	chr16:64943753-65122063	PC3.enhancer.intergenic.3745	chr16:65274427-65279159	enhancer.intergenic.merged.22037	chr16:65274427-65280135	TRUE	FALSE	FALSE	PC3	1	Yes	TSG, fusion	aneurysmal bone cyst
CDH11	-	chr16:64943753-65122063	MDA.enhancer.intergenic.3816	chr16:65124895-65126600	enhancer.intergenic.merged.22036	chr16:65124895-65126600	TRUE	TRUE	TRUE	MDA	1	Yes	TSG, fusion	aneurysmal bone cyst
CDH11	-	chr16:64943753-65122063	U118.enhancer.antisense.3989	chr16:65070182-65071431	enhancer.antisense.merged.24265	chr16:65070182-65071431	TRUE	TRUE	TRUE	U118	1	Yes	TSG, fusion	aneurysmal bone cyst
CDH11	-	chr16:64943753-65122063	U118.enhancer.intergenic.5311	chr16:64863705-64865044	enhancer.intergenic.merged.22035	chr16:64863705-64865341	TRUE	FALSE	FALSE	U118	1	Yes	TSG, fusion	aneurysmal bone cyst
CDH11	-	chr16:64943753-65122063	M059J.enhancer.intergenic.3900	chr16:65283117-65284402	enhancer.intergenic.merged.22038	chr16:65283117-65284402	TRUE	TRUE	TRUE	M059J	1	Yes	TSG, fusion	aneurysmal bone cyst
CDH11	-	chr16:64943753-65122063	M059J.enhancer.intergenic.3901	chr16:65284455-65286017	enhancer.intergenic.merged.22039	chr16:65284455-65286017	TRUE	TRUE	TRUE	M059J	1	Yes	TSG, fusion	aneurysmal bone cyst
CDH11	-	chr16:64943753-65122063	M059J.enhancer.intergenic.3902	chr16:65286501-65288894	enhancer.intergenic.merged.22040	chr16:65286501-65288894	TRUE	TRUE	TRUE	M059J	1	Yes	TSG, fusion	aneurysmal bone cyst
CDH11	-	chr16:64943753-65122063	M059J.enhancer.intergenic.3903	chr16:65289632-65291563	enhancer.intergenic.merged.22041	chr16:65289632-65291563	TRUE	TRUE	TRUE	M059J	1	Yes	TSG, fusion	aneurysmal bone cyst
CDH11	-	chr16:64943753-65122063	M059J.enhancer.intergenic.3906	chr16:65319602-65321012	enhancer.intergenic.merged.22044	chr16:65319602-65321012	TRUE	TRUE	TRUE	M059J	1	Yes	TSG, fusion	aneurysmal bone cyst
CDH11	-	chr16:64943753-65122063	M059J.enhancer.intergenic.3907	chr16:65325616-65328814	enhancer.intergenic.merged.22045	chr16:65325616-65328814	TRUE	TRUE	TRUE	M059J	1	Yes	TSG, fusion	aneurysmal bone cyst
CDH11	-	chr16:64943753-65122063	M059J.enhancer.intergenic.3908	chr16:65329708-65332913	enhancer.intergenic.merged.22046	chr16:65329708-65332913	TRUE	TRUE	TRUE	M059J	1	Yes	TSG, fusion	aneurysmal bone cyst
CDH11	-	chr16:64943753-65122063	M059J.enhancer.intergenic.3909	chr16:65334104-65337841	enhancer.intergenic.merged.22047	chr16:65334104-65337841	TRUE	TRUE	TRUE	M059J	1	Yes	TSG, fusion	aneurysmal bone cyst
CDH11	-	chr16:64943753-65122063	M059J.enhancer.intergenic.3911	chr16:65350670-65352183	enhancer.intergenic.merged.22049	chr16:65350670-65352183	TRUE	TRUE	TRUE	M059J	1	Yes	TSG, fusion	aneurysmal bone cyst
CDH11	-	chr16:64943753-65122063	M059J.enhancer.intergenic.3912	chr16:65413655-65415034	enhancer.intergenic.merged.22052	chr16:65413655-65415034	TRUE	TRUE	TRUE	M059J	1	Yes	TSG, fusion	aneurysmal bone cyst
CDH11	-	chr16:64943753-65122063	M059J.enhancer.antisense.2894	chr16:65119495-65120744	enhancer.antisense.merged.24266	chr16:65119142-65120744	TRUE	TRUE	TRUE	M059J	1	Yes	TSG, fusion	aneurysmal bone cyst
CDH11	-	chr16:64943753-65122063	M059J.enhancer.intergenic.3899	chr16:65276988-65280135	enhancer.intergenic.merged.22037	chr16:65274427-65280135	TRUE	FALSE	FALSE	M059J	1	Yes	TSG, fusion	aneurysmal bone cyst
CDH11	-	chr16:64943753-65122063	M059J.enhancer.intergenic.3904	chr16:65303909-65305343	enhancer.intergenic.merged.22042	chr16:65303909-65305343	TRUE	FALSE	FALSE	M059J	1	Yes	TSG, fusion	aneurysmal bone cyst
CDH11	-	chr16:64943753-65122063	M059J.enhancer.intergenic.3905	chr16:65308773-65310161	enhancer.intergenic.merged.22043	chr16:65308773-65310161	TRUE	FALSE	FALSE	M059J	1	Yes	TSG, fusion	aneurysmal bone cyst
CDH11	-	chr16:64943753-65122063	M059J.enhancer.intergenic.3910	chr16:65338565-65340442	enhancer.intergenic.merged.22048	chr16:65338565-65340442	TRUE	FALSE	FALSE	M059J	1	Yes	TSG, fusion	aneurysmal bone cyst
CDH11	-	chr16:64943753-65122063	M059J.enhancer.intergenic.3913	chr16:65497291-65498537	enhancer.intergenic.merged.22053	chr16:65497291-65498537	TRUE	FALSE	FALSE	M059J	1	Yes	TSG, fusion	aneurysmal bone cyst
CDH11	-	chr16:64943753-65122063	M059J.enhancer.intergenic.3914	chr16:65499891-65501550	enhancer.intergenic.merged.22054	chr16:65499891-65501550	TRUE	FALSE	FALSE	M059J	1	Yes	TSG, fusion	aneurysmal bone cyst
CDH11	-	chr16:64943753-65122063	M059J.enhancer.intergenic.3915	chr16:65526413-65528265	enhancer.intergenic.merged.22055	chr16:65526413-65528265	TRUE	FALSE	FALSE	M059J	1	Yes	TSG, fusion	aneurysmal bone cyst
CDH17	-	chr8:94127162-94217278	GP5d.enhancer.intergenic.1833	chr8:94632952-94634594	enhancer.intergenic.merged.13634	chr8:94632952-94634594	FALSE	FALSE	TRUE	GP5d	2		oncogene	melanoma
CDH17	-	chr8:94127162-94217278	GP5d.enhancer.antisense.2972	chr8:94191322-94192571	enhancer.antisense.merged.14237	chr8:94191322-94192571	TRUE	TRUE	TRUE	GP5d	2		oncogene	melanoma
CDH17	-	chr8:94127162-94217278	GP5d.enhancer.antisense.2973	chr8:94206086-94207335	enhancer.antisense.merged.14240	chr8:94206086-94207700	TRUE	TRUE	TRUE	GP5d	2		oncogene	melanoma
CDH17	-	chr8:94127162-94217278	GP5d.enhancer.antisense.1515	chr8:94642197-94643446	enhancer.antisense.merged.14949	chr8:94642197-94643446	FALSE	FALSE	TRUE	GP5d	2		oncogene	melanoma
CDH17	-	chr8:94127162-94217278	LoVo.enhancer.antisense.2319	chr8:94188438-94189687	enhancer.antisense.merged.14236	chr8:94188438-94189687	TRUE	TRUE	TRUE	LoVo	2		oncogene	melanoma
CDH17	-	chr8:94127162-94217278	LoVo.enhancer.antisense.2320	chr8:94195202-94196451	enhancer.antisense.merged.14238	chr8:94195202-94196451	TRUE	TRUE	TRUE	LoVo	2		oncogene	melanoma
CDH17	-	chr8:94127162-94217278	LoVo.enhancer.antisense.2321	chr8:94198081-94199330	enhancer.antisense.merged.14239	chr8:94198081-94199330	TRUE	TRUE	TRUE	LoVo	2		oncogene	melanoma
CDH17	-	chr8:94127162-94217278	LoVo.enhancer.antisense.2322	chr8:94206451-94207700	enhancer.antisense.merged.14240	chr8:94206086-94207700	TRUE	TRUE	TRUE	LoVo	2		oncogene	melanoma
CDH17	-	chr8:94127162-94217278	LoVo.enhancer.antisense.2324	chr8:94439012-94440261	enhancer.antisense.merged.14246	chr8:94439012-94441780	FALSE	FALSE	TRUE	LoVo	2		oncogene	melanoma
CDH17	-	chr8:94127162-94217278	LoVo.enhancer.antisense.2323	chr8:94212667-94213916	enhancer.antisense.merged.14241	chr8:94212667-94213916	TRUE	FALSE	FALSE	LoVo	2		oncogene	melanoma
CDH17	-	chr8:94127162-94217278	HCT116.enhancer.intergenic.1897	chr8:94118497-94119721	enhancer.intergenic.merged.13630	chr8:94118497-94120656	FALSE	FALSE	TRUE	HCT116	2		oncogene	melanoma
CDH17	-	chr8:94127162-94217278	PC3.enhancer.intergenic.2212	chr8:94119577-94120656	enhancer.intergenic.merged.13630	chr8:94118497-94120656	FALSE	FALSE	TRUE	PC3	2		oncogene	melanoma
CDH17	-	chr8:94127162-94217278	769P.enhancer.antisense.6588	chr8:94440531-94441780	enhancer.antisense.merged.14246	chr8:94439012-94441780	FALSE	FALSE	TRUE	769P	2		oncogene	melanoma
CDH17	-	chr8:94127162-94217278	786O.enhancer.antisense.3782	chr8:94440151-94441400	enhancer.antisense.merged.14246	chr8:94439012-94441780	FALSE	FALSE	TRUE	786O	2		oncogene	melanoma
CDK4	-	chr12:57747727-57752310	GP5d.enhancer.antisense.2048	chr12:57725767-57727016	enhancer.antisense.merged.20168	chr12:57725367-57727480	TRUE	FALSE	FALSE	GP5d	1	Yes	oncogene
CDK6	-	chr7:92604921-92836627	K562.enhancer.antisense.4911	chr7:92833244-92834493	enhancer.antisense.merged.12694	chr7:92832534-92834493	TRUE	TRUE	TRUE	K562	1	Yes	oncogene, fusion	ALL
CDK6	-	chr7:92604921-92836627	Jurkat.enhancer.antisense.1903	chr7:92620290-92621539	enhancer.antisense.merged.12658	chr7:92620290-92621573	FALSE	TRUE	TRUE	Jurkat	1	Yes	oncogene, fusion	ALL
CDK6	-	chr7:92604921-92836627	Jurkat.enhancer.antisense.1904	chr7:92693051-92694300	enhancer.antisense.merged.12669	chr7:92693051-92694300	FALSE	TRUE	TRUE	Jurkat	1	Yes	oncogene, fusion	ALL
CDK6	-	chr7:92604921-92836627	Jurkat.enhancer.antisense.1905	chr7:92746051-92747300	enhancer.antisense.merged.12679	chr7:92746051-92747590	TRUE	TRUE	TRUE	Jurkat	1	Yes	oncogene, fusion	ALL
CDK6	-	chr7:92604921-92836627	Jurkat.enhancer.antisense.1906	chr7:92753331-92754580	enhancer.antisense.merged.12681	chr7:92753331-92754580	TRUE	TRUE	TRUE	Jurkat	1	Yes	oncogene, fusion	ALL
CDK6	-	chr7:92604921-92836627	Jurkat.enhancer.antisense.1907	chr7:92784651-92785900	enhancer.antisense.merged.12684	chr7:92783779-92785900	TRUE	TRUE	TRUE	Jurkat	1	Yes	oncogene, fusion	ALL
CDK6	-	chr7:92604921-92836627	Jurkat.enhancer.antisense.1910	chr7:92829655-92830904	enhancer.antisense.merged.12692	chr7:92829255-92830904	TRUE	TRUE	TRUE	Jurkat	1	Yes	oncogene, fusion	ALL
CDK6	-	chr7:92604921-92836627	Jurkat.enhancer.antisense.1908	chr7:92809221-92810470	enhancer.antisense.merged.12687	chr7:92809221-92810756	TRUE	FALSE	FALSE	Jurkat	1	Yes	oncogene, fusion	ALL
CDK6	-	chr7:92604921-92836627	Jurkat.enhancer.antisense.1909	chr7:92812653-92813902	enhancer.antisense.merged.12688	chr7:92812653-92814671	TRUE	FALSE	FALSE	Jurkat	1	Yes	oncogene, fusion	ALL
CDK6	-	chr7:92604921-92836627	GP5d.enhancer.antisense.2918	chr7:92644246-92645495	enhancer.antisense.merged.12664	chr7:92644246-92647679	FALSE	TRUE	TRUE	GP5d	1	Yes	oncogene, fusion	ALL
CDK6	-	chr7:92604921-92836627	GP5d.enhancer.antisense.2919	chr7:92694948-92696197	enhancer.antisense.merged.12670	chr7:92694331-92696531	FALSE	TRUE	TRUE	GP5d	1	Yes	oncogene, fusion	ALL
CDK6	-	chr7:92604921-92836627	GP5d.enhancer.antisense.2920	chr7:92716413-92717662	enhancer.antisense.merged.12673	chr7:92716413-92718661	TRUE	FALSE	FALSE	GP5d	1	Yes	oncogene, fusion	ALL
CDK6	-	chr7:92604921-92836627	LoVo.enhancer.antisense.2257	chr7:92608337-92609586	enhancer.antisense.merged.12657	chr7:92608305-92609586	FALSE	TRUE	TRUE	LoVo	1	Yes	oncogene, fusion	ALL
CDK6	-	chr7:92604921-92836627	LoVo.enhancer.antisense.2258	chr7:92645232-92646481	enhancer.antisense.merged.12664	chr7:92644246-92647679	FALSE	TRUE	TRUE	LoVo	1	Yes	oncogene, fusion	ALL
CDK6	-	chr7:92604921-92836627	LoVo.enhancer.antisense.2259	chr7:92695002-92696251	enhancer.antisense.merged.12670	chr7:92694331-92696531	FALSE	TRUE	TRUE	LoVo	1	Yes	oncogene, fusion	ALL
CDK6	-	chr7:92604921-92836627	LoVo.enhancer.antisense.2260	chr7:92832534-92833783	enhancer.antisense.merged.12694	chr7:92832534-92834493	TRUE	TRUE	TRUE	LoVo	1	Yes	oncogene, fusion	ALL
CDK6	-	chr7:92604921-92836627	HCT116.enhancer.antisense.4119	chr7:92695237-92696486	enhancer.antisense.merged.12670	chr7:92694331-92696531	FALSE	TRUE	TRUE	HCT116	1	Yes	oncogene, fusion	ALL
CDK6	-	chr7:92604921-92836627	HCT116.enhancer.antisense.4120	chr7:92765290-92766539	enhancer.antisense.merged.12683	chr7:92764985-92766539	TRUE	FALSE	FALSE	HCT116	1	Yes	oncogene, fusion	ALL
CDK6	-	chr7:92604921-92836627	HCT116.enhancer.antisense.4121	chr7:92809507-92810756	enhancer.antisense.merged.12687	chr7:92809221-92810756	TRUE	FALSE	FALSE	HCT116	1	Yes	oncogene, fusion	ALL
CDK6	-	chr7:92604921-92836627	PC3.enhancer.antisense.3870	chr7:92716627-92717876	enhancer.antisense.merged.12673	chr7:92716413-92718661	TRUE	FALSE	FALSE	PC3	1	Yes	oncogene, fusion	ALL
CDK6	-	chr7:92604921-92836627	DU145.enhancer.antisense.1809	chr7:92765241-92766490	enhancer.antisense.merged.12683	chr7:92764985-92766539	TRUE	FALSE	FALSE	DU145	1	Yes	oncogene, fusion	ALL
CDK6	-	chr7:92604921-92836627	MDA.enhancer.antisense.4429	chr7:92634419-92635668	enhancer.antisense.merged.12661	chr7:92634419-92635668	FALSE	TRUE	TRUE	MDA	1	Yes	oncogene, fusion	ALL
CDK6	-	chr7:92604921-92836627	MDA.enhancer.antisense.4430	chr7:92765020-92766269	enhancer.antisense.merged.12683	chr7:92764985-92766539	TRUE	FALSE	FALSE	MDA	1	Yes	oncogene, fusion	ALL
CDK6	-	chr7:92604921-92836627	769P.enhancer.antisense.6410	chr7:92608305-92609554	enhancer.antisense.merged.12657	chr7:92608305-92609586	FALSE	TRUE	TRUE	769P	1	Yes	oncogene, fusion	ALL
CDK6	-	chr7:92604921-92836627	769P.enhancer.antisense.6411	chr7:92620307-92621556	enhancer.antisense.merged.12658	chr7:92620290-92621573	FALSE	TRUE	TRUE	769P	1	Yes	oncogene, fusion	ALL
CDK6	-	chr7:92604921-92836627	769P.enhancer.antisense.6412	chr7:92625773-92627022	enhancer.antisense.merged.12659	chr7:92625773-92627022	FALSE	TRUE	TRUE	769P	1	Yes	oncogene, fusion	ALL
CDK6	-	chr7:92604921-92836627	769P.enhancer.antisense.6413	chr7:92633087-92634336	enhancer.antisense.merged.12660	chr7:92632767-92634336	FALSE	TRUE	TRUE	769P	1	Yes	oncogene, fusion	ALL
CDK6	-	chr7:92604921-92836627	769P.enhancer.antisense.6414	chr7:92641228-92642477	enhancer.antisense.merged.12663	chr7:92640959-92642477	FALSE	TRUE	TRUE	769P	1	Yes	oncogene, fusion	ALL
CDK6	-	chr7:92604921-92836627	769P.enhancer.antisense.6415	chr7:92646430-92647679	enhancer.antisense.merged.12664	chr7:92644246-92647679	FALSE	TRUE	TRUE	769P	1	Yes	oncogene, fusion	ALL
CDK6	-	chr7:92604921-92836627	769P.enhancer.antisense.6416	chr7:92658112-92659361	enhancer.antisense.merged.12665	chr7:92658112-92659361	FALSE	TRUE	TRUE	769P	1	Yes	oncogene, fusion	ALL
CDK6	-	chr7:92604921-92836627	769P.enhancer.antisense.6417	chr7:92680846-92682095	enhancer.antisense.merged.12666	chr7:92680846-92682095	FALSE	TRUE	TRUE	769P	1	Yes	oncogene, fusion	ALL
CDK6	-	chr7:92604921-92836627	769P.enhancer.antisense.6419	chr7:92688251-92689500	enhancer.antisense.merged.12668	chr7:92688251-92689500	FALSE	TRUE	TRUE	769P	1	Yes	oncogene, fusion	ALL
CDK6	-	chr7:92604921-92836627	769P.enhancer.antisense.6420	chr7:92694331-92695580	enhancer.antisense.merged.12670	chr7:92694331-92696531	FALSE	TRUE	TRUE	769P	1	Yes	oncogene, fusion	ALL
CDK6	-	chr7:92604921-92836627	769P.enhancer.antisense.6422	chr7:92713393-92714642	enhancer.antisense.merged.12672	chr7:92713393-92714642	TRUE	TRUE	TRUE	769P	1	Yes	oncogene, fusion	ALL
CDK6	-	chr7:92604921-92836627	769P.enhancer.antisense.6423	chr7:92722041-92723290	enhancer.antisense.merged.12674	chr7:92722041-92723290	TRUE	TRUE	TRUE	769P	1	Yes	oncogene, fusion	ALL
CDK6	-	chr7:92604921-92836627	769P.enhancer.antisense.6424	chr7:92723886-92725135	enhancer.antisense.merged.12675	chr7:92723886-92725135	TRUE	TRUE	TRUE	769P	1	Yes	oncogene, fusion	ALL
CDK6	-	chr7:92604921-92836627	769P.enhancer.antisense.6425	chr7:92726851-92728100	enhancer.antisense.merged.12676	chr7:92726851-92728100	TRUE	TRUE	TRUE	769P	1	Yes	oncogene, fusion	ALL
CDK6	-	chr7:92604921-92836627	769P.enhancer.antisense.6426	chr7:92735507-92736756	enhancer.antisense.merged.12677	chr7:92735507-92736756	TRUE	TRUE	TRUE	769P	1	Yes	oncogene, fusion	ALL
CDK6	-	chr7:92604921-92836627	769P.enhancer.antisense.6428	chr7:92748371-92749620	enhancer.antisense.merged.12680	chr7:92748371-92749620	TRUE	TRUE	TRUE	769P	1	Yes	oncogene, fusion	ALL
CDK6	-	chr7:92604921-92836627	769P.enhancer.antisense.6429	chr7:92762961-92764210	enhancer.antisense.merged.12682	chr7:92762961-92764210	TRUE	TRUE	TRUE	769P	1	Yes	oncogene, fusion	ALL
CDK6	-	chr7:92604921-92836627	769P.enhancer.antisense.6431	chr7:92783779-92785028	enhancer.antisense.merged.12684	chr7:92783779-92785900	TRUE	TRUE	TRUE	769P	1	Yes	oncogene, fusion	ALL
CDK6	-	chr7:92604921-92836627	769P.enhancer.antisense.6432	chr7:92790478-92791727	enhancer.antisense.merged.12685	chr7:92790478-92791727	TRUE	TRUE	TRUE	769P	1	Yes	oncogene, fusion	ALL
CDK6	-	chr7:92604921-92836627	769P.enhancer.antisense.6433	chr7:92792991-92794240	enhancer.antisense.merged.12686	chr7:92792991-92794240	TRUE	TRUE	TRUE	769P	1	Yes	oncogene, fusion	ALL
CDK6	-	chr7:92604921-92836627	769P.enhancer.antisense.6435	chr7:92818533-92819782	enhancer.antisense.merged.12689	chr7:92818533-92819782	TRUE	TRUE	TRUE	769P	1	Yes	oncogene, fusion	ALL
CDK6	-	chr7:92604921-92836627	769P.enhancer.antisense.6436	chr7:92821851-92823100	enhancer.antisense.merged.12690	chr7:92821851-92823100	TRUE	TRUE	TRUE	769P	1	Yes	oncogene, fusion	ALL
CDK6	-	chr7:92604921-92836627	769P.enhancer.antisense.6437	chr7:92825416-92826665	enhancer.antisense.merged.12691	chr7:92825416-92826665	TRUE	TRUE	TRUE	769P	1	Yes	oncogene, fusion	ALL
CDK6	-	chr7:92604921-92836627	769P.enhancer.antisense.6438	chr7:92829255-92830504	enhancer.antisense.merged.12692	chr7:92829255-92830904	TRUE	TRUE	TRUE	769P	1	Yes	oncogene, fusion	ALL
CDK6	-	chr7:92604921-92836627	769P.enhancer.antisense.6427	chr7:92742500-92743749	enhancer.antisense.merged.12678	chr7:92742500-92743749	TRUE	FALSE	FALSE	769P	1	Yes	oncogene, fusion	ALL
CDK6	-	chr7:92604921-92836627	769P.enhancer.antisense.6430	chr7:92764985-92766234	enhancer.antisense.merged.12683	chr7:92764985-92766539	TRUE	FALSE	FALSE	769P	1	Yes	oncogene, fusion	ALL
CDK6	-	chr7:92604921-92836627	769P.enhancer.antisense.6434	chr7:92813422-92814671	enhancer.antisense.merged.12688	chr7:92812653-92814671	TRUE	FALSE	FALSE	769P	1	Yes	oncogene, fusion	ALL
CDK6	-	chr7:92604921-92836627	786O.enhancer.antisense.3688	chr7:92620324-92621573	enhancer.antisense.merged.12658	chr7:92620290-92621573	FALSE	TRUE	TRUE	786O	1	Yes	oncogene, fusion	ALL
CDK6	-	chr7:92604921-92836627	786O.enhancer.antisense.3689	chr7:92632767-92634016	enhancer.antisense.merged.12660	chr7:92632767-92634336	FALSE	TRUE	TRUE	786O	1	Yes	oncogene, fusion	ALL
CDK6	-	chr7:92604921-92836627	786O.enhancer.antisense.3690	chr7:92638777-92640026	enhancer.antisense.merged.12662	chr7:92638777-92640026	FALSE	TRUE	TRUE	786O	1	Yes	oncogene, fusion	ALL
CDK6	-	chr7:92604921-92836627	786O.enhancer.antisense.3691	chr7:92640959-92642208	enhancer.antisense.merged.12663	chr7:92640959-92642477	FALSE	TRUE	TRUE	786O	1	Yes	oncogene, fusion	ALL
CDK6	-	chr7:92604921-92836627	786O.enhancer.antisense.3692	chr7:92694902-92696151	enhancer.antisense.merged.12670	chr7:92694331-92696531	FALSE	TRUE	TRUE	786O	1	Yes	oncogene, fusion	ALL
CDK6	-	chr7:92604921-92836627	786O.enhancer.antisense.3693	chr7:92746341-92747590	enhancer.antisense.merged.12679	chr7:92746051-92747590	TRUE	TRUE	TRUE	786O	1	Yes	oncogene, fusion	ALL
CDK6	-	chr7:92604921-92836627	786O.enhancer.antisense.3695	chr7:92831266-92832515	enhancer.antisense.merged.12693	chr7:92831259-92832515	TRUE	TRUE	TRUE	786O	1	Yes	oncogene, fusion	ALL
CDK6	-	chr7:92604921-92836627	786O.enhancer.antisense.3694	chr7:92765242-92766491	enhancer.antisense.merged.12683	chr7:92764985-92766539	TRUE	FALSE	FALSE	786O	1	Yes	oncogene, fusion	ALL
CDK6	-	chr7:92604921-92836627	U118.enhancer.intergenic.2940	chr7:92903422-92905094	enhancer.intergenic.merged.12179	chr7:92903422-92905094	TRUE	TRUE	TRUE	U118	1	Yes	oncogene, fusion	ALL
CDK6	-	chr7:92604921-92836627	U118.enhancer.antisense.5537	chr7:92695097-92696346	enhancer.antisense.merged.12670	chr7:92694331-92696531	FALSE	TRUE	TRUE	U118	1	Yes	oncogene, fusion	ALL
CDK6	-	chr7:92604921-92836627	U118.enhancer.antisense.5540	chr7:92832913-92834162	enhancer.antisense.merged.12694	chr7:92832534-92834493	TRUE	TRUE	TRUE	U118	1	Yes	oncogene, fusion	ALL
CDK6	-	chr7:92604921-92836627	U118.enhancer.antisense.5538	chr7:92717412-92718661	enhancer.antisense.merged.12673	chr7:92716413-92718661	TRUE	FALSE	FALSE	U118	1	Yes	oncogene, fusion	ALL
CDK6	-	chr7:92604921-92836627	U118.enhancer.antisense.5539	chr7:92765253-92766502	enhancer.antisense.merged.12683	chr7:92764985-92766539	TRUE	FALSE	FALSE	U118	1	Yes	oncogene, fusion	ALL
CDK6	-	chr7:92604921-92836627	M059J.enhancer.antisense.4019	chr7:92634419-92635668	enhancer.antisense.merged.12661	chr7:92634419-92635668	FALSE	TRUE	TRUE	M059J	1	Yes	oncogene, fusion	ALL
CDK6	-	chr7:92604921-92836627	M059J.enhancer.antisense.4020	chr7:92695282-92696531	enhancer.antisense.merged.12670	chr7:92694331-92696531	FALSE	TRUE	TRUE	M059J	1	Yes	oncogene, fusion	ALL
CDK6	-	chr7:92604921-92836627	M059J.enhancer.antisense.4022	chr7:92831259-92832508	enhancer.antisense.merged.12693	chr7:92831259-92832515	TRUE	TRUE	TRUE	M059J	1	Yes	oncogene, fusion	ALL
CDK6	-	chr7:92604921-92836627	M059J.enhancer.antisense.4021	chr7:92717270-92718519	enhancer.antisense.merged.12673	chr7:92716413-92718661	TRUE	FALSE	FALSE	M059J	1	Yes	oncogene, fusion	ALL
CDKN1A	+	chr6:36676250-36687339	K562.enhancer.intergenic.1184	chr6:36660353-36661459	enhancer.intergenic.merged.10242	chr6:36660353-36661459	TRUE	FALSE	FALSE	K562	2		oncogene, TSG	bladder cancer
CDKN1A	+	chr6:36676250-36687339	K562.enhancer.antisense.2136	chr6:36679985-36681234	enhancer.antisense.merged.11588	chr6:36679602-36682328	TRUE	FALSE	FALSE	K562	2		oncogene, TSG	bladder cancer
CDKN1A	+	chr6:36676250-36687339	K562.enhancer.antisense.2137	chr6:36726023-36727272	enhancer.antisense.merged.11590	chr6:36726023-36727272	TRUE	FALSE	FALSE	K562	2		oncogene, TSG	bladder cancer
CDKN1A	+	chr6:36676250-36687339	GP5d.enhancer.antisense.1338	chr6:36678034-36679283	enhancer.antisense.merged.11587	chr6:36677972-36679283	TRUE	TRUE	TRUE	GP5d	2		oncogene, TSG	bladder cancer
CDKN1A	+	chr6:36676250-36687339	GP5d.enhancer.intergenic.1392	chr6:36666585-36667629	enhancer.intergenic.merged.10243	chr6:36666585-36667861	TRUE	FALSE	FALSE	GP5d	2		oncogene, TSG	bladder cancer
CDKN1A	+	chr6:36676250-36687339	HCT116.enhancer.antisense.1812	chr6:36677987-36679236	enhancer.antisense.merged.11587	chr6:36677972-36679283	TRUE	TRUE	TRUE	HCT116	2		oncogene, TSG	bladder cancer
CDKN1A	+	chr6:36676250-36687339	HCT116.enhancer.intergenic.1423	chr6:36666650-36667701	enhancer.intergenic.merged.10243	chr6:36666585-36667861	TRUE	FALSE	FALSE	HCT116	2		oncogene, TSG	bladder cancer
CDKN1A	+	chr6:36676250-36687339	PC3.enhancer.antisense.1714	chr6:36681079-36682328	enhancer.antisense.merged.11588	chr6:36679602-36682328	TRUE	FALSE	FALSE	PC3	2		oncogene, TSG	bladder cancer
CDKN1A	+	chr6:36676250-36687339	DU145.enhancer.intergenic.693	chr6:36768899-36770533	enhancer.intergenic.merged.10244	chr6:36768873-36770644	TRUE	FALSE	FALSE	DU145	2		oncogene, TSG	bladder cancer
CDKN1A	+	chr6:36676250-36687339	MDA.enhancer.intergenic.1847	chr6:36768932-36770534	enhancer.intergenic.merged.10244	chr6:36768873-36770644	TRUE	FALSE	FALSE	MDA	2		oncogene, TSG	bladder cancer
CDKN1A	+	chr6:36676250-36687339	MDA.enhancer.intergenic.1848	chr6:36770829-36772317	enhancer.intergenic.merged.10245	chr6:36770829-36772317	TRUE	FALSE	FALSE	MDA	2		oncogene, TSG	bladder cancer
CDKN1A	+	chr6:36676250-36687339	MDA.enhancer.antisense.1953	chr6:36679813-36681062	enhancer.antisense.merged.11588	chr6:36679602-36682328	TRUE	FALSE	FALSE	MDA	2		oncogene, TSG	bladder cancer
CDKN1A	+	chr6:36676250-36687339	769P.enhancer.antisense.2888	chr6:36677972-36679221	enhancer.antisense.merged.11587	chr6:36677972-36679283	TRUE	TRUE	TRUE	769P	2		oncogene, TSG	bladder cancer
CDKN1A	+	chr6:36676250-36687339	769P.enhancer.intergenic.1383	chr6:36666650-36667861	enhancer.intergenic.merged.10243	chr6:36666585-36667861	TRUE	FALSE	FALSE	769P	2		oncogene, TSG	bladder cancer
CDKN1A	+	chr6:36676250-36687339	769P.enhancer.intergenic.1384	chr6:36768873-36770561	enhancer.intergenic.merged.10244	chr6:36768873-36770644	TRUE	FALSE	FALSE	769P	2		oncogene, TSG	bladder cancer
CDKN1A	+	chr6:36676250-36687339	786O.enhancer.antisense.1540	chr6:36700899-36702148	enhancer.antisense.merged.11589	chr6:36700899-36702148	TRUE	FALSE	FALSE	786O	2		oncogene, TSG	bladder cancer
CDKN1A	+	chr6:36676250-36687339	U118.enhancer.intergenic.2459	chr6:36769560-36770644	enhancer.intergenic.merged.10244	chr6:36768873-36770644	TRUE	FALSE	FALSE	U118	2		oncogene, TSG	bladder cancer
CDKN1A	+	chr6:36676250-36687339	U118.enhancer.antisense.2343	chr6:36679602-36680851	enhancer.antisense.merged.11588	chr6:36679602-36682328	TRUE	FALSE	FALSE	U118	2		oncogene, TSG	bladder cancer
CDKN1A	+	chr6:36676250-36687339	M059J.enhancer.intergenic.1729	chr6:36769045-36770528	enhancer.intergenic.merged.10244	chr6:36768873-36770644	TRUE	FALSE	FALSE	M059J	2		oncogene, TSG	bladder cancer
CDKN1B	+	chr12:12717270-12722383	K562.enhancer.intergenic.2109	chr12:12926965-12928010	enhancer.intergenic.merged.18117	chr12:12926965-12928348	FALSE	FALSE	TRUE	K562	1		TSG	breast, small intestine neuroendocrine tumours
CDKN1B	+	chr12:12717270-12722383	K562.enhancer.antisense.3280	chr12:12507851-12509100	enhancer.antisense.merged.19857	chr12:12507851-12509100	FALSE	FALSE	TRUE	K562	1		TSG	breast, small intestine neuroendocrine tumours
CDKN1B	+	chr12:12717270-12722383	K562.enhancer.antisense.3283	chr12:12926715-12927964	enhancer.antisense.merged.19863	chr12:12926715-12928347	FALSE	FALSE	TRUE	K562	1		TSG	breast, small intestine neuroendocrine tumours
CDKN1B	+	chr12:12717270-12722383	Jurkat.enhancer.intergenic.1262	chr12:12715426-12716952	enhancer.intergenic.merged.18111	chr12:12713801-12716952	TRUE	TRUE	TRUE	Jurkat	1		TSG	breast, small intestine neuroendocrine tumours
CDKN1B	+	chr12:12717270-12722383	Jurkat.enhancer.antisense.214	chr12:12725139-12726388	enhancer.antisense.merged.20729	chr12:12725139-12726844	TRUE	FALSE	FALSE	Jurkat	1		TSG	breast, small intestine neuroendocrine tumours
CDKN1B	+	chr12:12717270-12722383	GP5d.enhancer.intergenic.2449	chr12:13120490-13121737	enhancer.intergenic.merged.18125	chr12:13120490-13121737	FALSE	FALSE	TRUE	GP5d	1		TSG	breast, small intestine neuroendocrine tumours
CDKN1B	+	chr12:12717270-12722383	GP5d.enhancer.antisense.2011	chr12:12560280-12561529	enhancer.antisense.merged.19859	chr12:12559631-12561646	FALSE	FALSE	TRUE	GP5d	1		TSG	breast, small intestine neuroendocrine tumours
CDKN1B	+	chr12:12717270-12722383	GP5d.enhancer.antisense.360	chr12:12404098-12405347	enhancer.antisense.merged.20726	chr12:12403154-12405347	FALSE	FALSE	TRUE	GP5d	1		TSG	breast, small intestine neuroendocrine tumours
CDKN1B	+	chr12:12717270-12722383	GP5d.enhancer.antisense.366	chr12:12892543-12893792	enhancer.antisense.merged.20749	chr12:12892413-12893822	FALSE	FALSE	TRUE	GP5d	1		TSG	breast, small intestine neuroendocrine tumours
CDKN1B	+	chr12:12717270-12722383	LoVo.enhancer.antisense.1479	chr12:12560162-12561411	enhancer.antisense.merged.19859	chr12:12559631-12561646	FALSE	FALSE	TRUE	LoVo	1		TSG	breast, small intestine neuroendocrine tumours
CDKN1B	+	chr12:12717270-12722383	LoVo.enhancer.antisense.218	chr12:12403154-12404403	enhancer.antisense.merged.20726	chr12:12403154-12405347	FALSE	FALSE	TRUE	LoVo	1		TSG	breast, small intestine neuroendocrine tumours
CDKN1B	+	chr12:12717270-12722383	LoVo.enhancer.antisense.221	chr12:12839484-12840733	enhancer.antisense.merged.20740	chr12:12839441-12840733	FALSE	FALSE	TRUE	LoVo	1		TSG	breast, small intestine neuroendocrine tumours
CDKN1B	+	chr12:12717270-12722383	LoVo.enhancer.antisense.224	chr12:12877578-12878827	enhancer.antisense.merged.20745	chr12:12877578-12878827	FALSE	FALSE	TRUE	LoVo	1		TSG	breast, small intestine neuroendocrine tumours
CDKN1B	+	chr12:12717270-12722383	LoVo.enhancer.antisense.226	chr12:12892573-12893822	enhancer.antisense.merged.20749	chr12:12892413-12893822	FALSE	FALSE	TRUE	LoVo	1		TSG	breast, small intestine neuroendocrine tumours
CDKN1B	+	chr12:12717270-12722383	HCT116.enhancer.antisense.432	chr12:12873853-12875102	enhancer.antisense.merged.20744	chr12:12873853-12875102	FALSE	FALSE	TRUE	HCT116	1		TSG	breast, small intestine neuroendocrine tumours
CDKN1B	+	chr12:12717270-12722383	HCT116.enhancer.antisense.433	chr12:12892520-12893769	enhancer.antisense.merged.20749	chr12:12892413-12893822	FALSE	FALSE	TRUE	HCT116	1		TSG	breast, small intestine neuroendocrine tumours
CDKN1B	+	chr12:12717270-12722383	SKUT1.enhancer.intergenic.2633	chr12:12704560-12706101	enhancer.intergenic.merged.18109	chr12:12704482-12707577	TRUE	TRUE	TRUE	SKUT1	1		TSG	breast, small intestine neuroendocrine tumours
CDKN1B	+	chr12:12717270-12722383	SKUT1.enhancer.antisense.2388	chr12:12664669-12665918	enhancer.antisense.merged.19860	chr12:12664669-12665918	TRUE	FALSE	FALSE	SKUT1	1		TSG	breast, small intestine neuroendocrine tumours
CDKN1B	+	chr12:12717270-12722383	PC3.enhancer.intergenic.3043	chr12:12582316-12583761	enhancer.intergenic.merged.18104	chr12:12582316-12584780	FALSE	FALSE	TRUE	PC3	1		TSG	breast, small intestine neuroendocrine tumours
CDKN1B	+	chr12:12717270-12722383	PC3.enhancer.intergenic.3044	chr12:12713801-12716714	enhancer.intergenic.merged.18111	chr12:12713801-12716952	TRUE	TRUE	TRUE	PC3	1		TSG	breast, small intestine neuroendocrine tumours
CDKN1B	+	chr12:12717270-12722383	PC3.enhancer.antisense.2595	chr12:12560397-12561646	enhancer.antisense.merged.19859	chr12:12559631-12561646	FALSE	FALSE	TRUE	PC3	1		TSG	breast, small intestine neuroendocrine tumours
CDKN1B	+	chr12:12717270-12722383	PC3.enhancer.antisense.448	chr12:12839453-12840702	enhancer.antisense.merged.20740	chr12:12839441-12840733	FALSE	FALSE	TRUE	PC3	1		TSG	breast, small intestine neuroendocrine tumours
CDKN1B	+	chr12:12717270-12722383	DU145.enhancer.antisense.223	chr12:12839467-12840716	enhancer.antisense.merged.20740	chr12:12839441-12840733	FALSE	FALSE	TRUE	DU145	1		TSG	breast, small intestine neuroendocrine tumours
CDKN1B	+	chr12:12717270-12722383	MDA.enhancer.intergenic.3230	chr12:12711627-12713273	enhancer.intergenic.merged.18110	chr12:12711088-12713506	TRUE	FALSE	FALSE	MDA	1		TSG	breast, small intestine neuroendocrine tumours
CDKN1B	+	chr12:12717270-12722383	BT20.enhancer.intergenic.2959	chr12:12582542-12584780	enhancer.intergenic.merged.18104	chr12:12582316-12584780	FALSE	FALSE	TRUE	BT20	1		TSG	breast, small intestine neuroendocrine tumours
CDKN1B	+	chr12:12717270-12722383	BT20.enhancer.intergenic.2960	chr12:12584908-12586317	enhancer.intergenic.merged.18105	chr12:12584908-12586317	FALSE	FALSE	TRUE	BT20	1		TSG	breast, small intestine neuroendocrine tumours
CDKN1B	+	chr12:12717270-12722383	BT20.enhancer.intergenic.2961	chr12:12586458-12587741	enhancer.intergenic.merged.18106	chr12:12586458-12587741	FALSE	FALSE	TRUE	BT20	1		TSG	breast, small intestine neuroendocrine tumours
CDKN1B	+	chr12:12717270-12722383	BT20.enhancer.antisense.3083	chr12:12560202-12561451	enhancer.antisense.merged.19859	chr12:12559631-12561646	FALSE	FALSE	TRUE	BT20	1		TSG	breast, small intestine neuroendocrine tumours
CDKN1B	+	chr12:12717270-12722383	BT20.enhancer.antisense.554	chr12:12839441-12840690	enhancer.antisense.merged.20740	chr12:12839441-12840733	FALSE	FALSE	TRUE	BT20	1		TSG	breast, small intestine neuroendocrine tumours
CDKN1B	+	chr12:12717270-12722383	769P.enhancer.intergenic.2534	chr12:12927004-12928348	enhancer.intergenic.merged.18117	chr12:12926965-12928348	FALSE	FALSE	TRUE	769P	1		TSG	breast, small intestine neuroendocrine tumours
CDKN1B	+	chr12:12717270-12722383	769P.enhancer.antisense.4289	chr12:12559631-12560880	enhancer.antisense.merged.19859	chr12:12559631-12561646	FALSE	FALSE	TRUE	769P	1		TSG	breast, small intestine neuroendocrine tumours
CDKN1B	+	chr12:12717270-12722383	769P.enhancer.antisense.4290	chr12:12927098-12928347	enhancer.antisense.merged.19863	chr12:12926715-12928347	FALSE	FALSE	TRUE	769P	1		TSG	breast, small intestine neuroendocrine tumours
CDKN1B	+	chr12:12717270-12722383	769P.enhancer.antisense.721	chr12:12719088-12720337	enhancer.antisense.merged.20728	chr12:12719088-12720337	TRUE	FALSE	FALSE	769P	1		TSG	breast, small intestine neuroendocrine tumours
CDKN1B	+	chr12:12717270-12722383	786O.enhancer.intergenic.2418	chr12:12711537-12713474	enhancer.intergenic.merged.18110	chr12:12711088-12713506	TRUE	FALSE	FALSE	786O	1		TSG	breast, small intestine neuroendocrine tumours
CDKN1B	+	chr12:12717270-12722383	U118.enhancer.intergenic.4325	chr12:12711088-12713506	enhancer.intergenic.merged.18110	chr12:12711088-12713506	TRUE	FALSE	FALSE	U118	1		TSG	breast, small intestine neuroendocrine tumours
CDKN1B	+	chr12:12717270-12722383	M059J.enhancer.intergenic.3234	chr12:12704482-12705908	enhancer.intergenic.merged.18109	chr12:12704482-12707577	TRUE	TRUE	TRUE	M059J	1		TSG	breast, small intestine neuroendocrine tumours
CDKN1B	+	chr12:12717270-12722383	M059J.enhancer.intergenic.3235	chr12:12705962-12707577	enhancer.intergenic.merged.18109	chr12:12704482-12707577	TRUE	TRUE	TRUE	M059J	1		TSG	breast, small intestine neuroendocrine tumours
CDKN1B	+	chr12:12717270-12722383	M059J.enhancer.antisense.439	chr12:12839451-12840700	enhancer.antisense.merged.20740	chr12:12839441-12840733	FALSE	FALSE	TRUE	M059J	1		TSG	breast, small intestine neuroendocrine tumours
CDKN1B	+	chr12:12717270-12722383	M059J.enhancer.antisense.443	chr12:12892413-12893662	enhancer.antisense.merged.20749	chr12:12892413-12893822	FALSE	FALSE	TRUE	M059J	1		TSG	breast, small intestine neuroendocrine tumours
CDKN2A	-	chr9:21967752-21995324	LoVo.enhancer.intergenic.1242	chr9:21559548-21561874	enhancer.intergenic.merged.14541	chr9:21548596-21569071	FALSE	FALSE	TRUE	LoVo	1	Yes	TSG	melanoma, multiple other tumour types
CDKN2A	-	chr9:21967752-21995324	LoVo.enhancer.intergenic.1243	chr9:21591217-21592217	enhancer.intergenic.merged.14544	chr9:21588423-21595077	FALSE	FALSE	TRUE	LoVo	1	Yes	TSG	melanoma, multiple other tumour types
CDKN2A	-	chr9:21967752-21995324	LoVo.enhancer.intergenic.1244	chr9:21681261-21685427	enhancer.intergenic.merged.14552	chr9:21671610-21694189	FALSE	FALSE	TRUE	LoVo	1	Yes	TSG	melanoma, multiple other tumour types
CDKN2A	-	chr9:21967752-21995324	LoVo.enhancer.intergenic.1245	chr9:21687653-21689239	enhancer.intergenic.merged.14552	chr9:21671610-21694189	FALSE	FALSE	TRUE	LoVo	1	Yes	TSG	melanoma, multiple other tumour types
CDKN2A	-	chr9:21967752-21995324	LoVo.enhancer.intergenic.1246	chr9:21777180-21779841	enhancer.intergenic.merged.14561	chr9:21775038-21781320	FALSE	FALSE	TRUE	LoVo	1	Yes	TSG	melanoma, multiple other tumour types
CDKN2A	-	chr9:21967752-21995324	LoVo.enhancer.antisense.2352	chr9:21986259-21987508	enhancer.antisense.merged.15320	chr9:21986259-21987544	TRUE	TRUE	TRUE	LoVo	1	Yes	TSG	melanoma, multiple other tumour types
CDKN2A	-	chr9:21967752-21995324	HCT116.enhancer.intergenic.2038	chr9:21541307-21547542	enhancer.intergenic.merged.14540	chr9:21539024-21547542	FALSE	FALSE	TRUE	HCT116	1	Yes	TSG	melanoma, multiple other tumour types
CDKN2A	-	chr9:21967752-21995324	HCT116.enhancer.intergenic.2039	chr9:21548857-21553448	enhancer.intergenic.merged.14541	chr9:21548596-21569071	FALSE	FALSE	TRUE	HCT116	1	Yes	TSG	melanoma, multiple other tumour types
CDKN2A	-	chr9:21967752-21995324	HCT116.enhancer.intergenic.2040	chr9:21555398-21569071	enhancer.intergenic.merged.14541	chr9:21548596-21569071	FALSE	FALSE	TRUE	HCT116	1	Yes	TSG	melanoma, multiple other tumour types
CDKN2A	-	chr9:21967752-21995324	HCT116.enhancer.intergenic.2041	chr9:21570338-21572628	enhancer.intergenic.merged.14542	chr9:21570338-21572657	FALSE	FALSE	TRUE	HCT116	1	Yes	TSG	melanoma, multiple other tumour types
CDKN2A	-	chr9:21967752-21995324	HCT116.enhancer.intergenic.2042	chr9:21574854-21584252	enhancer.intergenic.merged.14543	chr9:21574854-21587886	FALSE	FALSE	TRUE	HCT116	1	Yes	TSG	melanoma, multiple other tumour types
CDKN2A	-	chr9:21967752-21995324	HCT116.enhancer.intergenic.2043	chr9:21584537-21587628	enhancer.intergenic.merged.14543	chr9:21574854-21587886	FALSE	FALSE	TRUE	HCT116	1	Yes	TSG	melanoma, multiple other tumour types
CDKN2A	-	chr9:21967752-21995324	HCT116.enhancer.intergenic.2044	chr9:21588423-21595077	enhancer.intergenic.merged.14544	chr9:21588423-21595077	FALSE	FALSE	TRUE	HCT116	1	Yes	TSG	melanoma, multiple other tumour types
CDKN2A	-	chr9:21967752-21995324	HCT116.enhancer.intergenic.2046	chr9:21603658-21605122	enhancer.intergenic.merged.14546	chr9:21603658-21607417	FALSE	FALSE	TRUE	HCT116	1	Yes	TSG	melanoma, multiple other tumour types
CDKN2A	-	chr9:21967752-21995324	HCT116.enhancer.intergenic.2047	chr9:21605980-21607417	enhancer.intergenic.merged.14546	chr9:21603658-21607417	FALSE	FALSE	TRUE	HCT116	1	Yes	TSG	melanoma, multiple other tumour types
CDKN2A	-	chr9:21967752-21995324	HCT116.enhancer.intergenic.2048	chr9:21609495-21618246	enhancer.intergenic.merged.14547	chr9:21607961-21618246	FALSE	FALSE	TRUE	HCT116	1	Yes	TSG	melanoma, multiple other tumour types
CDKN2A	-	chr9:21967752-21995324	HCT116.enhancer.intergenic.2049	chr9:21668155-21696564	enhancer.intergenic.merged.14551	chr9:21668155-21696564	FALSE	FALSE	TRUE	HCT116	1	Yes	TSG	melanoma, multiple other tumour types
CDKN2A	-	chr9:21967752-21995324	HCT116.enhancer.intergenic.2051	chr9:21706089-21713714	enhancer.intergenic.merged.14554	chr9:21705986-21713803	FALSE	FALSE	TRUE	HCT116	1	Yes	TSG	melanoma, multiple other tumour types
CDKN2A	-	chr9:21967752-21995324	HCT116.enhancer.intergenic.2052	chr9:21713835-21714986	enhancer.intergenic.merged.14555	chr9:21713835-21714986	FALSE	FALSE	TRUE	HCT116	1	Yes	TSG	melanoma, multiple other tumour types
CDKN2A	-	chr9:21967752-21995324	HCT116.enhancer.intergenic.2053	chr9:21715334-21716733	enhancer.intergenic.merged.14556	chr9:21715334-21716733	FALSE	FALSE	TRUE	HCT116	1	Yes	TSG	melanoma, multiple other tumour types
CDKN2A	-	chr9:21967752-21995324	HCT116.enhancer.intergenic.2054	chr9:21741701-21742919	enhancer.intergenic.merged.14558	chr9:21741701-21742919	FALSE	FALSE	TRUE	HCT116	1	Yes	TSG	melanoma, multiple other tumour types
CDKN2A	-	chr9:21967752-21995324	HCT116.enhancer.intergenic.2055	chr9:21769701-21771830	enhancer.intergenic.merged.14559	chr9:21769701-21773078	FALSE	FALSE	TRUE	HCT116	1	Yes	TSG	melanoma, multiple other tumour types
CDKN2A	-	chr9:21967752-21995324	HCT116.enhancer.intergenic.2058	chr9:22084101-22085327	enhancer.intergenic.merged.14571	chr9:22082997-22085327	FALSE	FALSE	TRUE	HCT116	1	Yes	TSG	melanoma, multiple other tumour types
CDKN2A	-	chr9:21967752-21995324	HCT116.enhancer.intergenic.2059	chr9:22102119-22103898	enhancer.intergenic.merged.14573	chr9:22101368-22103982	FALSE	FALSE	TRUE	HCT116	1	Yes	TSG	melanoma, multiple other tumour types
CDKN2A	-	chr9:21967752-21995324	HCT116.enhancer.intergenic.2060	chr9:22147559-22148760	enhancer.intergenic.merged.14575	chr9:22147398-22148802	FALSE	FALSE	TRUE	HCT116	1	Yes	TSG	melanoma, multiple other tumour types
CDKN2A	-	chr9:21967752-21995324	HCT116.enhancer.intergenic.2061	chr9:22238274-22240004	enhancer.intergenic.merged.14578	chr9:22237252-22240004	FALSE	FALSE	TRUE	HCT116	1	Yes	TSG	melanoma, multiple other tumour types
CDKN2A	-	chr9:21967752-21995324	HCT116.enhancer.antisense.4228	chr9:21509451-21510700	enhancer.antisense.merged.15317	chr9:21509451-21510700	FALSE	FALSE	TRUE	HCT116	1	Yes	TSG	melanoma, multiple other tumour types
CDKN2A	-	chr9:21967752-21995324	HCT116.enhancer.antisense.4229	chr9:21534451-21535700	enhancer.antisense.merged.15318	chr9:21534451-21535700	FALSE	FALSE	TRUE	HCT116	1	Yes	TSG	melanoma, multiple other tumour types
CDKN2A	-	chr9:21967752-21995324	HCT116.enhancer.antisense.4230	chr9:21973901-21975150	enhancer.antisense.merged.15319	chr9:21973622-21975656	TRUE	TRUE	TRUE	HCT116	1	Yes	TSG	melanoma, multiple other tumour types
CDKN2A	-	chr9:21967752-21995324	HCT116.enhancer.antisense.4231	chr9:21986295-21987544	enhancer.antisense.merged.15320	chr9:21986259-21987544	TRUE	TRUE	TRUE	HCT116	1	Yes	TSG	melanoma, multiple other tumour types
CDKN2A	-	chr9:21967752-21995324	HCT116.enhancer.antisense.4232	chr9:21993203-21994452	enhancer.antisense.merged.15321	chr9:21992923-21994452	TRUE	TRUE	TRUE	HCT116	1	Yes	TSG	melanoma, multiple other tumour types
CDKN2A	-	chr9:21967752-21995324	SKUT1.enhancer.intergenic.2138	chr9:21540227-21544618	enhancer.intergenic.merged.14540	chr9:21539024-21547542	FALSE	FALSE	TRUE	SKUT1	1	Yes	TSG	melanoma, multiple other tumour types
CDKN2A	-	chr9:21967752-21995324	SKUT1.enhancer.intergenic.2139	chr9:21545511-21546851	enhancer.intergenic.merged.14540	chr9:21539024-21547542	FALSE	FALSE	TRUE	SKUT1	1	Yes	TSG	melanoma, multiple other tumour types
CDKN2A	-	chr9:21967752-21995324	SKUT1.enhancer.intergenic.2140	chr9:21548880-21550626	enhancer.intergenic.merged.14541	chr9:21548596-21569071	FALSE	FALSE	TRUE	SKUT1	1	Yes	TSG	melanoma, multiple other tumour types
CDKN2A	-	chr9:21967752-21995324	SKUT1.enhancer.intergenic.2141	chr9:21551307-21553264	enhancer.intergenic.merged.14541	chr9:21548596-21569071	FALSE	FALSE	TRUE	SKUT1	1	Yes	TSG	melanoma, multiple other tumour types
CDKN2A	-	chr9:21967752-21995324	SKUT1.enhancer.intergenic.2142	chr9:21554872-21562624	enhancer.intergenic.merged.14541	chr9:21548596-21569071	FALSE	FALSE	TRUE	SKUT1	1	Yes	TSG	melanoma, multiple other tumour types
CDKN2A	-	chr9:21967752-21995324	SKUT1.enhancer.intergenic.2143	chr9:21562915-21566782	enhancer.intergenic.merged.14541	chr9:21548596-21569071	FALSE	FALSE	TRUE	SKUT1	1	Yes	TSG	melanoma, multiple other tumour types
CDKN2A	-	chr9:21967752-21995324	SKUT1.enhancer.intergenic.2144	chr9:21570797-21572172	enhancer.intergenic.merged.14542	chr9:21570338-21572657	FALSE	FALSE	TRUE	SKUT1	1	Yes	TSG	melanoma, multiple other tumour types
CDKN2A	-	chr9:21967752-21995324	SKUT1.enhancer.intergenic.2145	chr9:21575850-21578353	enhancer.intergenic.merged.14543	chr9:21574854-21587886	FALSE	FALSE	TRUE	SKUT1	1	Yes	TSG	melanoma, multiple other tumour types
CDKN2A	-	chr9:21967752-21995324	SKUT1.enhancer.intergenic.2146	chr9:21578469-21586621	enhancer.intergenic.merged.14543	chr9:21574854-21587886	FALSE	FALSE	TRUE	SKUT1	1	Yes	TSG	melanoma, multiple other tumour types
CDKN2A	-	chr9:21967752-21995324	SKUT1.enhancer.intergenic.2147	chr9:21589086-21590530	enhancer.intergenic.merged.14544	chr9:21588423-21595077	FALSE	FALSE	TRUE	SKUT1	1	Yes	TSG	melanoma, multiple other tumour types
CDKN2A	-	chr9:21967752-21995324	SKUT1.enhancer.intergenic.2148	chr9:21590596-21592844	enhancer.intergenic.merged.14544	chr9:21588423-21595077	FALSE	FALSE	TRUE	SKUT1	1	Yes	TSG	melanoma, multiple other tumour types
CDKN2A	-	chr9:21967752-21995324	SKUT1.enhancer.intergenic.2149	chr9:21592901-21594101	enhancer.intergenic.merged.14544	chr9:21588423-21595077	FALSE	FALSE	TRUE	SKUT1	1	Yes	TSG	melanoma, multiple other tumour types
CDKN2A	-	chr9:21967752-21995324	SKUT1.enhancer.intergenic.2151	chr9:21604880-21607052	enhancer.intergenic.merged.14546	chr9:21603658-21607417	FALSE	FALSE	TRUE	SKUT1	1	Yes	TSG	melanoma, multiple other tumour types
CDKN2A	-	chr9:21967752-21995324	SKUT1.enhancer.intergenic.2152	chr9:21607961-21613258	enhancer.intergenic.merged.14547	chr9:21607961-21618246	FALSE	FALSE	TRUE	SKUT1	1	Yes	TSG	melanoma, multiple other tumour types
CDKN2A	-	chr9:21967752-21995324	SKUT1.enhancer.intergenic.2153	chr9:21656307-21657670	enhancer.intergenic.merged.14548	chr9:21656307-21657794	FALSE	FALSE	TRUE	SKUT1	1	Yes	TSG	melanoma, multiple other tumour types
CDKN2A	-	chr9:21967752-21995324	SKUT1.enhancer.intergenic.2156	chr9:21671610-21682294	enhancer.intergenic.merged.14552	chr9:21671610-21694189	FALSE	FALSE	TRUE	SKUT1	1	Yes	TSG	melanoma, multiple other tumour types
CDKN2A	-	chr9:21967752-21995324	SKUT1.enhancer.intergenic.2157	chr9:21682608-21694189	enhancer.intergenic.merged.14552	chr9:21671610-21694189	FALSE	FALSE	TRUE	SKUT1	1	Yes	TSG	melanoma, multiple other tumour types
CDKN2A	-	chr9:21967752-21995324	SKUT1.enhancer.intergenic.2158	chr9:21705986-21713803	enhancer.intergenic.merged.14554	chr9:21705986-21713803	FALSE	FALSE	TRUE	SKUT1	1	Yes	TSG	melanoma, multiple other tumour types
CDKN2A	-	chr9:21967752-21995324	SKUT1.enhancer.intergenic.2159	chr9:21728388-21730544	enhancer.intergenic.merged.14557	chr9:21728388-21730544	FALSE	FALSE	TRUE	SKUT1	1	Yes	TSG	melanoma, multiple other tumour types
CDKN2A	-	chr9:21967752-21995324	SKUT1.enhancer.intergenic.2160	chr9:21770910-21773078	enhancer.intergenic.merged.14559	chr9:21769701-21773078	FALSE	FALSE	TRUE	SKUT1	1	Yes	TSG	melanoma, multiple other tumour types
CDKN2A	-	chr9:21967752-21995324	SKUT1.enhancer.intergenic.2161	chr9:21775038-21781320	enhancer.intergenic.merged.14561	chr9:21775038-21781320	FALSE	FALSE	TRUE	SKUT1	1	Yes	TSG	melanoma, multiple other tumour types
CDKN2A	-	chr9:21967752-21995324	SKUT1.enhancer.intergenic.2163	chr9:22082997-22085323	enhancer.intergenic.merged.14571	chr9:22082997-22085327	FALSE	FALSE	TRUE	SKUT1	1	Yes	TSG	melanoma, multiple other tumour types
CDKN2A	-	chr9:21967752-21995324	SKUT1.enhancer.intergenic.2164	chr9:22101368-22103982	enhancer.intergenic.merged.14573	chr9:22101368-22103982	FALSE	FALSE	TRUE	SKUT1	1	Yes	TSG	melanoma, multiple other tumour types
CDKN2A	-	chr9:21967752-21995324	SKUT1.enhancer.intergenic.2165	chr9:22237361-22239671	enhancer.intergenic.merged.14578	chr9:22237252-22240004	FALSE	FALSE	TRUE	SKUT1	1	Yes	TSG	melanoma, multiple other tumour types
CDKN2A	-	chr9:21967752-21995324	SKUT1.enhancer.antisense.3614	chr9:21973622-21974871	enhancer.antisense.merged.15319	chr9:21973622-21975656	TRUE	TRUE	TRUE	SKUT1	1	Yes	TSG	melanoma, multiple other tumour types
[truncated: 8,923 more rows]
