# Supplementary material for: Transcriptionally active enhancers in human cancer cells
Source: Mol Syst Biol. 2021 Jan 27;17(1):e9873. doi: 10.15252/msb.20209873 (PMC7838827; doi:10.15252/msb.20209873)
Supplement: Supplementary file 7 — Table EV5 [file MSB-17-e9873-s007.zip › TableEV5/TableEV5.xlsx]

## Sheet: TableEV5_all_potential_pairs
Table EV5: List of all possible E-P pairs within ± 500 kbp.
MergedEnhancerID	GeneID	Distance	Rho	R	logR
enhancer.intergenic.merged.10	SAMD11	138077	-0.288	-0.187	-0.268
enhancer.intergenic.merged.10	NOC2L	171602	0.468	0.351	0.505
enhancer.intergenic.merged.10	KLHL17	172930	0.433	0.154	0.424
enhancer.intergenic.merged.10	PLEKHN1	178828	-0.218	-0.303	-0.392
enhancer.intergenic.merged.10	PERM1	194439	-0.125	-0.09	0.057
enhancer.intergenic.merged.10	HES4	212443	-0.095	0.472	0.003
enhancer.intergenic.merged.10	ISG15	225843	0.327	0.134	0.457
enhancer.intergenic.merged.10	AGRN	232466	-0.618	-0.4	-0.521
enhancer.intergenic.merged.10	RNF223	286652	-0.248	-0.083	-0.072
enhancer.intergenic.merged.10	TTLL10	386252	-0.213	0.156	-0.044
enhancer.intergenic.merged.10	TNFRSF18	418938	0.183	0.032	0.173
enhancer.intergenic.merged.10	TNFRSF4	426499	0.411	0.677	0.595
enhancer.intergenic.merged.10	SDF4	444413	0.24	0.368	0.403
enhancer.intergenic.merged.10	B3GALT6	444583	-0.262	-0.185	-0.175
enhancer.intergenic.merged.10	UBE2J2	486200	0.059	0.122	0.222
enhancer.intergenic.merged.10	SCNN1D	492782	0.264	0.351	0.387
enhancer.intergenic.merged.100	CHD5	313908	-0.103	0.142	0.029
enhancer.intergenic.merged.100	RPL22	294634	0.033	-0.22	-0.2
enhancer.intergenic.merged.100	RNF207	288110	0.714	0.579	0.636
enhancer.intergenic.merged.100	ICMT	258265	0.116	0.1	0.021
enhancer.intergenic.merged.100	GPR153	233131	0.301	0.273	0.244
enhancer.intergenic.merged.100	ACOT7	100463	0.42	0.45	0.35
enhancer.intergenic.merged.100	HES2	74310	0.196	-0.093	0.095
enhancer.intergenic.merged.100	ESPN	69453	0.182	0.12	0.132
enhancer.intergenic.merged.100	TNFRSF25	28034	0.565	0.563	0.616
enhancer.intergenic.merged.100	PLEKHG5	25830	0.793	0.872	0.792
enhancer.intergenic.merged.100	NOL9	60282	0.182	0.227	0.142
enhancer.intergenic.merged.100	ZBTB48	85763	0.336	0.216	0.291
enhancer.intergenic.merged.100	KLHL21	108638	-0.134	-0.085	-0.024
enhancer.intergenic.merged.100	PHF13	119500	0.288	0.33	0.268
enhancer.intergenic.merged.100	THAP3	130634	0.332	0.345	0.328
enhancer.intergenic.merged.100	DNAJC11	207585	0.187	0.206	0.155
enhancer.intergenic.merged.100	CAMTA1	291093	0.446	0.453	0.366
enhancer.intergenic.merged.1000	LPAR3	400967	0.447	-0.038	0.184
enhancer.intergenic.merged.1000	MCOLN2	297060	0.024	-0.22	-0.118
enhancer.intergenic.merged.1000	MCOLN3	245633	-0.196	-0.17	-0.176
enhancer.intergenic.merged.1000	WDR63	231875	0.288	-0.133	0.009
enhancer.intergenic.merged.1000	SYDE2	93157	-0.38	-0.233	-0.048
enhancer.intergenic.merged.1000	C1orf52	34511	-0.477	-0.015	-0.228
enhancer.intergenic.merged.1000	BCL10	17541	0.745	0.533	0.725
enhancer.intergenic.merged.1000	DDAH1	284025	0.27	0.157	0.292
enhancer.intergenic.merged.1000	CCN1	286586	0.727	0.362	0.554
enhancer.intergenic.merged.1000	ZNHIT6	414258	-0.099	0.458	0.156
enhancer.intergenic.merged.10000	SLC17A1	473072	-0.385	-0.054	0.094
enhancer.intergenic.merged.10000	SLC17A3	430881	-0.046	-0.053	0.145
enhancer.intergenic.merged.10000	TRIM38	342322	0.314	0.239	0.356
enhancer.intergenic.merged.10000	HIST1H1A	287312	0.534	-0.175	0.346
enhancer.intergenic.merged.10000	HIST1H3A	284634	0.196	0.121	0.2
enhancer.intergenic.merged.10000	HIST1H4A	283445	0.037	0.241	0.099
enhancer.intergenic.merged.10000	HIST1H4B	277872	0.081	0.087	0.124
enhancer.intergenic.merged.10000	HIST1H3B	273064	0.662	0.623	0.694
enhancer.intergenic.merged.10000	HIST1H2AB	271556	0.262	0.22	0.34
enhancer.intergenic.merged.10000	HIST1H2BB	261467	0.209	-0.086	0.243
enhancer.intergenic.merged.10000	HIST1H3C	259713	-0.007	-0.011	0.052
enhancer.intergenic.merged.10000	HIST1H1C	248653	-0.042	0.147	-0.236
enhancer.intergenic.merged.10000	HFE	217843	0.235	0.165	0.284
enhancer.intergenic.merged.10000	HIST1H4C	201176	0.481	0.576	0.442
enhancer.intergenic.merged.10000	HIST1H1T	196988	0.064	0.427	-0.047
enhancer.intergenic.merged.10000	HIST1H2BC	181220	0.543	0.422	0.497
enhancer.intergenic.merged.10000	HIST1H2AC	180979	0.253	0.288	0.363
enhancer.intergenic.merged.10000	HIST1H1E	148793	0.301	0.528	0.4
enhancer.intergenic.merged.10000	HIST1H2BD	147003	0.604	0.703	0.585
enhancer.intergenic.merged.10000	HIST1H2BE	121328	0.174	-0.056	0.131
enhancer.intergenic.merged.10000	HIST1H4D	116048	0.411	0.448	0.273
enhancer.intergenic.merged.10000	HIST1H3D	105831	0.301	0.564	-0.005
enhancer.intergenic.merged.10000	HIST1H2BF	105565	0.341	0.324	-0.006
enhancer.intergenic.merged.10000	HIST1H4E	100479	0.156	0.365	0.051
enhancer.intergenic.merged.10000	HIST1H2BG	88480	0.218	0.372	-0.078
enhancer.intergenic.merged.10000	HIST1H2AE	88204	0.086	0.178	-0.096
enhancer.intergenic.merged.10000	HIST1H3E	79969	0.055	0.27	-0.09
enhancer.intergenic.merged.10000	HIST1H1D	70136	0.26	0.56	0.012
enhancer.intergenic.merged.10000	HIST1H4G	58147	0.133	0.658	0.037
enhancer.intergenic.merged.10000	HIST1H3F	54517	0.503	0.796	0.192
enhancer.intergenic.merged.10000	HIST1H2BH	53473	0.512	0.665	0.207
enhancer.intergenic.merged.10000	HIST1H3G	33740	-0.188	0.09	-0.111
enhancer.intergenic.merged.10000	HIST1H2BI	32148	-0.037	0.426	-0.184
enhancer.intergenic.merged.10000	HIST1H4H	19625	-0.389	-0.101	-0.318
enhancer.intergenic.merged.10000	BTN3A2	60033	0.451	0.222	0.489
enhancer.intergenic.merged.10000	BTN2A2	77982	0.776	0.736	0.67
enhancer.intergenic.merged.10000	BTN3A1	97149	0.881	0.903	0.808
enhancer.intergenic.merged.10000	BTN3A3	135378	0.763	0.736	0.735
enhancer.intergenic.merged.10000	BTN2A1	152778	0.613	0.546	0.468
enhancer.intergenic.merged.10000	HMGN4	233240	0.653	0.4	0.641
enhancer.intergenic.merged.10000	ABT1	291827	0.064	0.169	-0.067
enhancer.intergenic.merged.10000	ZNF322	354626	-0.367	-0.19	-0.4
enhancer.intergenic.merged.10001	SLC17A1	475554	0.132	0.18	0.337
enhancer.intergenic.merged.10001	SLC17A3	433363	0.441	0.181	0.372
enhancer.intergenic.merged.10001	TRIM38	344804	-0.077	0.012	-0.01
enhancer.intergenic.merged.10001	HIST1H1A	289794	0.437	-0.114	0.321
enhancer.intergenic.merged.10001	HIST1H3A	287116	0.116	0.008	0.077
enhancer.intergenic.merged.10001	HIST1H4A	285927	-0.424	-0.309	-0.242
enhancer.intergenic.merged.10001	HIST1H4B	280354	-0.187	-0.381	-0.29
enhancer.intergenic.merged.10001	HIST1H3B	275546	0.191	-0.063	0.198
enhancer.intergenic.merged.10001	HIST1H2AB	274038	0.103	-0.184	0.021
enhancer.intergenic.merged.10001	HIST1H2BB	263949	-0.059	-0.227	-0.139
enhancer.intergenic.merged.10001	HIST1H3C	262195	-0.068	-0.246	-0.076
enhancer.intergenic.merged.10001	HIST1H1C	251135	-0.38	-0.465	-0.506
enhancer.intergenic.merged.10001	HFE	220325	0.015	-0.039	0.148
enhancer.intergenic.merged.10001	HIST1H4C	203658	0.103	-0.239	0.02
enhancer.intergenic.merged.10001	HIST1H1T	199470	-0.134	-0.05	-0.215
enhancer.intergenic.merged.10001	HIST1H2BC	183702	0.363	0.141	0.285
enhancer.intergenic.merged.10001	HIST1H2AC	183461	0.024	-0.2	0.029
enhancer.intergenic.merged.10001	HIST1H1E	151275	0.046	-0.022	0.226
enhancer.intergenic.merged.10001	HIST1H2BD	149485	0.007	-0.062	0.071
enhancer.intergenic.merged.10001	HIST1H2BE	123810	0.182	-0.047	-0.034
enhancer.intergenic.merged.10001	HIST1H4D	118530	0.657	0.076	0.545
enhancer.intergenic.merged.10001	HIST1H3D	108313	0.275	-0.209	0.315
enhancer.intergenic.merged.10001	HIST1H2BF	108047	0.349	-0.203	0.242
enhancer.intergenic.merged.10001	HIST1H4E	102961	0.165	-0.217	0.353
enhancer.intergenic.merged.10001	HIST1H2BG	90962	0.248	-0.088	0.103
enhancer.intergenic.merged.10001	HIST1H2AE	90686	0.266	-0.075	0.066
enhancer.intergenic.merged.10001	HIST1H3E	82451	0.4	0.459	0.371
enhancer.intergenic.merged.10001	HIST1H1D	72618	0.191	-0.108	0.149
enhancer.intergenic.merged.10001	HIST1H4G	60629	0.061	-0.122	-0.108
enhancer.intergenic.merged.10001	HIST1H3F	56999	0.235	-0.196	0.04
enhancer.intergenic.merged.10001	HIST1H2BH	55955	0.473	-0.139	0.119
enhancer.intergenic.merged.10001	HIST1H3G	36222	-0.36	-0.295	-0.342
enhancer.intergenic.merged.10001	HIST1H2BI	34630	-0.125	-0.198	-0.335
enhancer.intergenic.merged.10001	HIST1H4H	22107	-0.525	-0.417	-0.559
enhancer.intergenic.merged.10001	BTN3A2	57551	0.525	0.51	0.451
enhancer.intergenic.merged.10001	BTN2A2	75500	0.407	0.541	0.477
enhancer.intergenic.merged.10001	BTN3A1	94667	0.459	0.303	0.371
enhancer.intergenic.merged.10001	BTN3A3	132896	0.284	0.254	0.272
enhancer.intergenic.merged.10001	BTN2A1	150296	0.033	0.25	0.001
enhancer.intergenic.merged.10001	HMGN4	230758	0.402	0.609	0.435
enhancer.intergenic.merged.10001	ABT1	289345	-0.279	-0.202	-0.28
enhancer.intergenic.merged.10001	ZNF322	352144	-0.596	-0.438	-0.53
enhancer.intergenic.merged.10002	SLC17A1	478388	0.117	0.467	0.451
enhancer.intergenic.merged.10002	SLC17A3	436197	0.073	0.469	0.494
enhancer.intergenic.merged.10002	TRIM38	347638	-0.121	0.204	0.034
enhancer.intergenic.merged.10002	HIST1H1A	292628	0.314	-0.056	0.221
enhancer.intergenic.merged.10002	HIST1H3A	289950	0.073	0.219	0.115
enhancer.intergenic.merged.10002	HIST1H4A	288761	-0.305	-0.37	-0.199
enhancer.intergenic.merged.10002	HIST1H4B	283188	-0.134	-0.312	-0.191
enhancer.intergenic.merged.10002	HIST1H3B	278380	0.169	0.103	0.25
enhancer.intergenic.merged.10002	HIST1H2AB	276872	-0.007	0.011	0.094
enhancer.intergenic.merged.10002	HIST1H2BB	266783	-0.011	-0.148	0.042
enhancer.intergenic.merged.10002	HIST1H3C	265029	-0.125	-0.1	0.014
enhancer.intergenic.merged.10002	HIST1H1C	253969	-0.481	-0.381	-0.447
enhancer.intergenic.merged.10002	HFE	223159	0.02	-0.023	0.167
enhancer.intergenic.merged.10002	HIST1H4C	206492	-0.037	-0.218	0.004
enhancer.intergenic.merged.10002	HIST1H1T	202304	-0.182	-0.261	-0.32
enhancer.intergenic.merged.10002	HIST1H2BC	186536	0.341	0.248	0.32
enhancer.intergenic.merged.10002	HIST1H2AC	186295	-0.073	-0.175	0.095
enhancer.intergenic.merged.10002	HIST1H1E	154109	-0.13	-0.103	0.006
enhancer.intergenic.merged.10002	HIST1H2BD	152319	0.182	-0.146	0.102
enhancer.intergenic.merged.10002	HIST1H2BE	126644	0.2	0.09	0.013
enhancer.intergenic.merged.10002	HIST1H4D	121364	0.358	0.326	0.368
enhancer.intergenic.merged.10002	HIST1H3D	111147	-0.165	-0.182	0.004
enhancer.intergenic.merged.10002	HIST1H2BF	110881	-0.037	-0.111	-0.07
enhancer.intergenic.merged.10002	HIST1H4E	105795	-0.222	-0.289	-0.098
enhancer.intergenic.merged.10002	HIST1H2BG	93796	0.002	0.112	0.084
enhancer.intergenic.merged.10002	HIST1H2AE	93520	0.046	0.239	0.078
enhancer.intergenic.merged.10002	HIST1H3E	85285	-0.038	0.23	-0.016
enhancer.intergenic.merged.10002	HIST1H1D	75452	-0.101	-0.024	0.08
enhancer.intergenic.merged.10002	HIST1H4G	63463	-0.357	-0.17	-0.326
enhancer.intergenic.merged.10002	HIST1H3F	59833	-0.099	-0.172	-0.075
enhancer.intergenic.merged.10002	HIST1H2BH	58789	0.134	-0.015	-0.002
enhancer.intergenic.merged.10002	HIST1H3G	39056	-0.417	-0.261	-0.248
enhancer.intergenic.merged.10002	HIST1H2BI	37464	-0.244	-0.125	-0.304
enhancer.intergenic.merged.10002	HIST1H4H	24941	-0.587	-0.352	-0.338
enhancer.intergenic.merged.10002	BTN3A2	54717	0.675	0.676	0.668
enhancer.intergenic.merged.10002	BTN2A2	72666	0.569	0.544	0.654
enhancer.intergenic.merged.10002	BTN3A1	91833	0.574	0.314	0.501
enhancer.intergenic.merged.10002	BTN3A3	130062	0.486	0.301	0.475
enhancer.intergenic.merged.10002	BTN2A1	147462	0.156	0.148	0.133
enhancer.intergenic.merged.10002	HMGN4	227924	0.78	0.627	0.668
enhancer.intergenic.merged.10002	ABT1	286511	-0.046	-0.096	-0.003
enhancer.intergenic.merged.10002	ZNF322	349310	-0.332	-0.433	-0.384
enhancer.intergenic.merged.10003	SLC17A1	484825	0.081	0.162	0.27
enhancer.intergenic.merged.10003	SLC17A3	442634	0.139	0.162	0.292
enhancer.intergenic.merged.10003	TRIM38	354075	-0.024	0.033	-0.01
enhancer.intergenic.merged.10003	HIST1H1A	299065	0.156	-0.164	0.091
enhancer.intergenic.merged.10003	HIST1H3A	296387	-0.081	-0.202	-0.137
enhancer.intergenic.merged.10003	HIST1H4A	295198	-0.292	0.118	-0.088
enhancer.intergenic.merged.10003	HIST1H4B	289625	-0.407	-0.458	-0.475
enhancer.intergenic.merged.10003	HIST1H3B	284817	-0.121	-0.026	-0.039
enhancer.intergenic.merged.10003	HIST1H2AB	283309	-0.204	-0.28	-0.221
enhancer.intergenic.merged.10003	HIST1H2BB	273220	-0.191	-0.287	-0.262
enhancer.intergenic.merged.10003	HIST1H3C	271466	-0.385	-0.318	-0.266
enhancer.intergenic.merged.10003	HIST1H1C	260406	-0.209	-0.068	-0.286
enhancer.intergenic.merged.10003	HFE	229596	-0.187	-0.248	-0.074
enhancer.intergenic.merged.10003	HIST1H4C	212929	0.011	0.166	-0.016
enhancer.intergenic.merged.10003	HIST1H1T	208741	0.116	0.274	0.083
enhancer.intergenic.merged.10003	HIST1H2BC	192973	0.103	-0.064	0
enhancer.intergenic.merged.10003	HIST1H2AC	192732	-0.226	-0.19	-0.08
enhancer.intergenic.merged.10003	HIST1H1E	160546	-0.095	0.228	0.036
enhancer.intergenic.merged.10003	HIST1H2BD	158756	-0.138	-0.031	-0.05
enhancer.intergenic.merged.10003	HIST1H2BE	133081	-0.138	-0.195	-0.332
enhancer.intergenic.merged.10003	HIST1H4D	127801	0.684	0.344	0.61
enhancer.intergenic.merged.10003	HIST1H3D	117584	-0.103	-0.131	0.216
enhancer.intergenic.merged.10003	HIST1H2BF	117318	0.02	-0.118	0.122
enhancer.intergenic.merged.10003	HIST1H4E	112232	0.073	0.173	0.166
enhancer.intergenic.merged.10003	HIST1H2BG	100233	0.244	0.327	0.27
enhancer.intergenic.merged.10003	HIST1H2AE	99957	0.226	0.131	0.192
enhancer.intergenic.merged.10003	HIST1H3E	91722	0.015	0.136	-0.067
enhancer.intergenic.merged.10003	HIST1H1D	81889	0.211	0.369	0.246
enhancer.intergenic.merged.10003	HIST1H4G	69900	-0.097	0.432	-0.027
enhancer.intergenic.merged.10003	HIST1H3F	66270	-0.015	0.099	-0.024
enhancer.intergenic.merged.10003	HIST1H2BH	65226	0.226	-0.048	0.034
enhancer.intergenic.merged.10003	HIST1H3G	45493	-0.422	-0.345	-0.378
enhancer.intergenic.merged.10003	HIST1H2BI	43901	-0.257	-0.286	-0.406
enhancer.intergenic.merged.10003	HIST1H4H	31378	-0.437	-0.356	-0.347
enhancer.intergenic.merged.10003	BTN3A2	48280	0.635	0.47	0.53
enhancer.intergenic.merged.10003	BTN2A2	66229	0.543	0.75	0.552
enhancer.intergenic.merged.10003	BTN3A1	85396	0.468	0.656	0.446
enhancer.intergenic.merged.10003	BTN3A3	123625	0.182	0.259	0.176
enhancer.intergenic.merged.10003	BTN2A1	141025	0.055	0.266	0.09
enhancer.intergenic.merged.10003	HMGN4	221487	0.675	0.746	0.561
enhancer.intergenic.merged.10003	ABT1	280074	0.231	0.294	0.265
enhancer.intergenic.merged.10003	ZNF322	342873	-0.38	-0.278	-0.351
enhancer.intergenic.merged.10004	SLC17A1	487856	0.163	-0.051	0.074
enhancer.intergenic.merged.10004	SLC17A3	445665	0.176	-0.051	0.077
enhancer.intergenic.merged.10004	TRIM38	357106	-0.31	-0.204	-0.329
enhancer.intergenic.merged.10004	HIST1H1A	302096	0.015	-0.227	-0.029
enhancer.intergenic.merged.10004	HIST1H3A	299418	-0.182	-0.325	-0.306
enhancer.intergenic.merged.10004	HIST1H4A	298229	-0.147	0.138	-0.014
enhancer.intergenic.merged.10004	HIST1H4B	292656	-0.284	-0.39	-0.405
enhancer.intergenic.merged.10004	HIST1H3B	287848	-0.178	-0.122	-0.132
enhancer.intergenic.merged.10004	HIST1H2AB	286340	-0.042	-0.291	-0.182
enhancer.intergenic.merged.10004	HIST1H2BB	276251	-0.248	-0.301	-0.453
enhancer.intergenic.merged.10004	HIST1H3C	274497	-0.266	-0.358	-0.339
enhancer.intergenic.merged.10004	HIST1H1C	263437	-0.178	-0.111	-0.273
enhancer.intergenic.merged.10004	HFE	232627	-0.108	-0.169	-0.041
enhancer.intergenic.merged.10004	HIST1H4C	215960	-0.011	0.092	0.013
enhancer.intergenic.merged.10004	HIST1H1T	211772	0.187	0.302	0.185
enhancer.intergenic.merged.10004	HIST1H2BC	196004	0.147	-0.044	-0.009
enhancer.intergenic.merged.10004	HIST1H2AC	195763	-0.086	-0.108	-0.015
enhancer.intergenic.merged.10004	HIST1H1E	163577	0.095	0.227	0.054
enhancer.intergenic.merged.10004	HIST1H2BD	161787	0.015	0.024	0.049
enhancer.intergenic.merged.10004	HIST1H2BE	136112	0.081	-0.186	-0.208
enhancer.intergenic.merged.10004	HIST1H4D	130832	0.552	0.167	0.611
enhancer.intergenic.merged.10004	HIST1H3D	120615	0.059	-0.151	0.44
enhancer.intergenic.merged.10004	HIST1H2BF	120349	0.121	-0.098	0.296
enhancer.intergenic.merged.10004	HIST1H4E	115263	0.16	0.171	0.321
enhancer.intergenic.merged.10004	HIST1H2BG	103264	0.222	0.17	0.374
enhancer.intergenic.merged.10004	HIST1H2AE	102988	0.262	0.01	0.321
enhancer.intergenic.merged.10004	HIST1H3E	94753	0.254	0.216	0.119
enhancer.intergenic.merged.10004	HIST1H1D	84920	0.235	0.253	0.351
enhancer.intergenic.merged.10004	HIST1H4G	72931	-0.011	0.325	0.1
enhancer.intergenic.merged.10004	HIST1H3F	69301	0.007	0.027	0.029
enhancer.intergenic.merged.10004	HIST1H2BH	68257	0.152	-0.126	0.071
enhancer.intergenic.merged.10004	HIST1H3G	48524	-0.413	-0.255	-0.242
enhancer.intergenic.merged.10004	HIST1H2BI	46932	-0.226	-0.253	-0.238
enhancer.intergenic.merged.10004	HIST1H4H	34409	-0.332	-0.304	-0.304
enhancer.intergenic.merged.10004	BTN3A2	45249	0.574	0.477	0.439
enhancer.intergenic.merged.10004	BTN2A2	63198	0.327	0.646	0.428
enhancer.intergenic.merged.10004	BTN3A1	82365	0.266	0.544	0.327
enhancer.intergenic.merged.10004	BTN3A3	120594	0.138	0.215	0.123
enhancer.intergenic.merged.10004	BTN2A1	137994	-0.112	0.27	-0.034
enhancer.intergenic.merged.10004	HMGN4	218456	0.543	0.696	0.376
enhancer.intergenic.merged.10004	ABT1	277043	0.156	0.24	0.146
enhancer.intergenic.merged.10004	ZNF322	339842	-0.112	-0.207	-0.236
enhancer.intergenic.merged.10005	SLC17A1	490363	-0.02	0.574	0.453
enhancer.intergenic.merged.10005	SLC17A3	448172	0.24	0.575	0.49
enhancer.intergenic.merged.10005	TRIM38	359613	0.336	0.451	0.459
enhancer.intergenic.merged.10005	HIST1H1A	304603	0.723	0.007	0.581
enhancer.intergenic.merged.10005	HIST1H3A	301925	0.301	0.339	0.318
enhancer.intergenic.merged.10005	HIST1H4A	300736	-0.244	-0.239	-0.141
enhancer.intergenic.merged.10005	HIST1H4B	295163	0.02	0.14	0.174
enhancer.intergenic.merged.10005	HIST1H3B	290355	0.587	0.482	0.613
enhancer.intergenic.merged.10005	HIST1H2AB	288847	0.2	0.465	0.392
enhancer.intergenic.merged.10005	HIST1H2BB	278758	0.125	0.068	0.293
enhancer.intergenic.merged.10005	HIST1H3C	277004	0.147	0.131	0.267
enhancer.intergenic.merged.10005	HIST1H1C	265944	-0.301	-0.306	-0.303
enhancer.intergenic.merged.10005	HFE	235134	0.402	0.391	0.451
enhancer.intergenic.merged.10005	HIST1H4C	218467	0.077	0.044	0.157
enhancer.intergenic.merged.10005	HIST1H1T	214279	-0.363	-0.372	-0.328
enhancer.intergenic.merged.10005	HIST1H2BC	198511	0.398	0.352	0.546
enhancer.intergenic.merged.10005	HIST1H2AC	198270	0.13	0.058	0.207
enhancer.intergenic.merged.10005	HIST1H1E	166084	0.055	0.039	0.249
enhancer.intergenic.merged.10005	HIST1H2BD	164294	0.301	0.191	0.378
enhancer.intergenic.merged.10005	HIST1H2BE	138619	0.354	0.716	0.408
enhancer.intergenic.merged.10005	HIST1H4D	133339	0.138	0.124	-0.048
enhancer.intergenic.merged.10005	HIST1H3D	123122	0.095	0.185	-0.096
enhancer.intergenic.merged.10005	HIST1H2BF	122856	0.165	0.053	-0.081
enhancer.intergenic.merged.10005	HIST1H4E	117770	-0.174	-0.259	-0.062
enhancer.intergenic.merged.10005	HIST1H2BG	105771	-0.011	-0.043	-0.067
enhancer.intergenic.merged.10005	HIST1H2AE	105495	-0.037	0.164	-0.013
enhancer.intergenic.merged.10005	HIST1H3E	97260	0.113	0.231	0.195
enhancer.intergenic.merged.10005	HIST1H1D	87427	-0.059	-0.127	0.068
enhancer.intergenic.merged.10005	HIST1H4G	75438	0.007	-0.112	-0.065
enhancer.intergenic.merged.10005	HIST1H3F	71808	0.253	0.045	0.177
enhancer.intergenic.merged.10005	HIST1H2BH	70764	0.345	0.124	0.213
enhancer.intergenic.merged.10005	HIST1H3G	51031	-0.232	-0.143	-0.105
enhancer.intergenic.merged.10005	HIST1H2BI	49439	-0.046	-0.008	-0.097
enhancer.intergenic.merged.10005	HIST1H4H	36916	-0.385	-0.248	-0.107
enhancer.intergenic.merged.10005	BTN3A2	42742	0.319	0.31	0.403
enhancer.intergenic.merged.10005	BTN2A2	60691	0.42	0.145	0.315
enhancer.intergenic.merged.10005	BTN3A1	79858	0.67	0.276	0.569
enhancer.intergenic.merged.10005	BTN3A3	118087	0.6	0.539	0.681
enhancer.intergenic.merged.10005	BTN2A1	135487	0.556	0.339	0.49
enhancer.intergenic.merged.10005	HMGN4	215949	0.429	0.325	0.465
enhancer.intergenic.merged.10005	ABT1	274536	-0.367	-0.317	-0.224
enhancer.intergenic.merged.10005	ZNF322	337335	-0.398	-0.199	-0.241
enhancer.intergenic.merged.10006	SLC17A1	496726	-0.196	-0.019	0.172
enhancer.intergenic.merged.10006	SLC17A3	454535	0.251	-0.019	0.218
enhancer.intergenic.merged.10006	TRIM38	365976	0.389	-0.034	0.351
enhancer.intergenic.merged.10006	HIST1H1A	310966	0.556	-0.107	0.484
enhancer.intergenic.merged.10006	HIST1H3A	308288	0.147	-0.176	-0.012
enhancer.intergenic.merged.10006	HIST1H4A	307099	-0.213	-0.088	-0.076
enhancer.intergenic.merged.10006	HIST1H4B	301526	-0.31	-0.376	-0.384
enhancer.intergenic.merged.10006	HIST1H3B	296718	0.27	-0.025	0.276
enhancer.intergenic.merged.10006	HIST1H2AB	295210	-0.002	-0.303	-0.076
enhancer.intergenic.merged.10006	HIST1H2BB	285121	-0.02	-0.189	-0.145
enhancer.intergenic.merged.10006	HIST1H3C	283367	-0.226	-0.246	-0.255
enhancer.intergenic.merged.10006	HIST1H1C	272307	-0.147	-0.28	-0.393
enhancer.intergenic.merged.10006	HFE	241497	0.059	-0.076	0.073
enhancer.intergenic.merged.10006	HIST1H4C	224830	0.248	-0.044	0.11
enhancer.intergenic.merged.10006	HIST1H1T	220642	0.248	0.232	0.118
enhancer.intergenic.merged.10006	HIST1H2BC	204874	0.262	0.082	0.193
enhancer.intergenic.merged.10006	HIST1H2AC	204633	-0.103	-0.173	-0.116
enhancer.intergenic.merged.10006	HIST1H1E	172447	-0.068	0.12	0.177
enhancer.intergenic.merged.10006	HIST1H2BD	170657	0.143	0.096	0.196
enhancer.intergenic.merged.10006	HIST1H2BE	144982	-0.231	-0.217	-0.317
enhancer.intergenic.merged.10006	HIST1H4D	139702	0.525	0.016	0.427
enhancer.intergenic.merged.10006	HIST1H3D	129485	0.288	-0.134	0.291
enhancer.intergenic.merged.10006	HIST1H2BF	129219	0.31	-0.21	0.199
enhancer.intergenic.merged.10006	HIST1H4E	124133	0.226	-0.032	0.34
enhancer.intergenic.merged.10006	HIST1H2BG	112134	0.371	0.02	0.204
enhancer.intergenic.merged.10006	HIST1H2AE	111858	0.226	-0.136	0.135
enhancer.intergenic.merged.10006	HIST1H3E	103623	0.263	0.422	0.141
enhancer.intergenic.merged.10006	HIST1H1D	93790	0.394	0.092	0.324
enhancer.intergenic.merged.10006	HIST1H4G	81801	0.119	0.152	0.087
enhancer.intergenic.merged.10006	HIST1H3F	78171	0.415	0.006	0.214
enhancer.intergenic.merged.10006	HIST1H2BH	77127	0.56	-0.059	0.268
enhancer.intergenic.merged.10006	HIST1H3G	57394	-0.316	-0.265	-0.285
enhancer.intergenic.merged.10006	HIST1H2BI	55802	-0.024	-0.16	-0.267
enhancer.intergenic.merged.10006	HIST1H4H	43279	-0.481	-0.322	-0.398
enhancer.intergenic.merged.10006	BTN3A2	36379	0.376	0.436	0.392
enhancer.intergenic.merged.10006	BTN2A2	54328	0.679	0.679	0.507
enhancer.intergenic.merged.10006	BTN3A1	73495	0.653	0.531	0.662
enhancer.intergenic.merged.10006	BTN3A3	111724	0.433	0.362	0.439
enhancer.intergenic.merged.10006	BTN2A1	129124	0.341	0.45	0.348
enhancer.intergenic.merged.10006	HMGN4	209586	0.442	0.664	0.547
enhancer.intergenic.merged.10006	ABT1	268173	-0.011	0.074	0.016
enhancer.intergenic.merged.10006	ZNF322	330972	-0.626	-0.309	-0.535
enhancer.intergenic.merged.10007	SLC17A3	459598	0.465	0.106	0.304
enhancer.intergenic.merged.10007	TRIM38	371039	0.342	0.098	0.382
enhancer.intergenic.merged.10007	HIST1H1A	316029	0.567	-0.093	0.43
enhancer.intergenic.merged.10007	HIST1H3A	313351	0.086	-0.243	-0.062
enhancer.intergenic.merged.10007	HIST1H4A	312162	-0.104	0.31	0.105
enhancer.intergenic.merged.10007	HIST1H4B	306589	-0.386	-0.391	-0.391
enhancer.intergenic.merged.10007	HIST1H3B	301781	0.086	0.066	0.132
enhancer.intergenic.merged.10007	HIST1H2AB	300273	-0.055	-0.248	-0.021
enhancer.intergenic.merged.10007	HIST1H2BB	290184	0.038	-0.205	-0.082
enhancer.intergenic.merged.10007	HIST1H3C	288430	-0.13	-0.263	-0.202
enhancer.intergenic.merged.10007	HIST1H1C	277370	-0.232	0.102	-0.276
enhancer.intergenic.merged.10007	HFE	246560	-0.002	-0.249	0.061
enhancer.intergenic.merged.10007	HIST1H4C	229893	-0.135	0.333	0.016
enhancer.intergenic.merged.10007	HIST1H1T	225705	0.121	0.346	0.234
enhancer.intergenic.merged.10007	HIST1H2BC	209937	0.033	-0.131	0.02
enhancer.intergenic.merged.10007	HIST1H2AC	209696	-0.316	-0.199	-0.227
enhancer.intergenic.merged.10007	HIST1H1E	177510	-0.121	0.368	0.126
enhancer.intergenic.merged.10007	HIST1H2BD	175720	0.055	0.055	0.171
enhancer.intergenic.merged.10007	HIST1H2BE	150045	-0.143	-0.161	-0.261
enhancer.intergenic.merged.10007	HIST1H4D	144765	0.219	0.308	0.218
enhancer.intergenic.merged.10007	HIST1H3D	134548	0.02	-0.005	0.157
enhancer.intergenic.merged.10007	HIST1H2BF	134282	0.046	-0.084	0.081
enhancer.intergenic.merged.10007	HIST1H4E	129196	-0.068	0.3	0.146
enhancer.intergenic.merged.10007	HIST1H2BG	117197	0.205	0.428	0.088
enhancer.intergenic.merged.10007	HIST1H2AE	116921	0.064	0.122	0.01
enhancer.intergenic.merged.10007	HIST1H3E	108686	0.069	0.057	0.06
enhancer.intergenic.merged.10007	HIST1H1D	98853	0.141	0.497	0.13
enhancer.intergenic.merged.10007	HIST1H4G	86864	-0.084	0.635	0.05
enhancer.intergenic.merged.10007	HIST1H3F	83234	0.015	0.223	0.034
enhancer.intergenic.merged.10007	HIST1H2BH	82190	0.192	-0.014	0.077
enhancer.intergenic.merged.10007	HIST1H3G	62457	-0.69	-0.405	-0.561
enhancer.intergenic.merged.10007	HIST1H2BI	60865	-0.373	-0.302	-0.553
enhancer.intergenic.merged.10007	HIST1H4H	48342	-0.567	-0.297	-0.427
enhancer.intergenic.merged.10007	BTN3A2	31316	0.104	0.206	0.149
enhancer.intergenic.merged.10007	BTN2A2	49265	0.453	0.713	0.407
enhancer.intergenic.merged.10007	BTN3A1	68432	0.377	0.722	0.449
enhancer.intergenic.merged.10007	BTN3A3	106661	0.28	0.29	0.338
enhancer.intergenic.merged.10007	BTN2A1	124061	0.055	0.259	0.139
enhancer.intergenic.merged.10007	HMGN4	204523	0.479	0.655	0.574
enhancer.intergenic.merged.10007	ABT1	263110	-0.196	0.295	-0.048
enhancer.intergenic.merged.10007	ZNF322	325909	-0.254	-0.168	-0.156
enhancer.intergenic.merged.10008	SLC17A3	462160	0.394	0.265	0.425
enhancer.intergenic.merged.10008	TRIM38	373601	0.218	0.119	0.213
enhancer.intergenic.merged.10008	HIST1H1A	318591	0.16	-0.108	0.119
enhancer.intergenic.merged.10008	HIST1H3A	315913	0.284	0.068	0.19
enhancer.intergenic.merged.10008	HIST1H4A	314724	-0.222	-0.28	-0.164
enhancer.intergenic.merged.10008	HIST1H4B	309151	-0.033	-0.307	-0.13
enhancer.intergenic.merged.10008	HIST1H3B	304343	0.279	-0.019	0.255
enhancer.intergenic.merged.10008	HIST1H2AB	302835	0.002	-0.177	0.024
enhancer.intergenic.merged.10008	HIST1H2BB	292746	0.305	-0.083	0.238
enhancer.intergenic.merged.10008	HIST1H3C	290992	0.204	-0.079	0.136
enhancer.intergenic.merged.10008	HIST1H1C	279932	-0.196	-0.393	-0.433
enhancer.intergenic.merged.10008	HFE	249122	-0.288	-0.054	-0.027
enhancer.intergenic.merged.10008	HIST1H4C	232455	-0.02	-0.251	-0.028
enhancer.intergenic.merged.10008	HIST1H1T	228267	0.103	0.042	0.017
enhancer.intergenic.merged.10008	HIST1H2BC	212499	0.385	0.168	0.365
enhancer.intergenic.merged.10008	HIST1H2AC	212258	0.059	-0.188	0.096
enhancer.intergenic.merged.10008	HIST1H1E	180072	0.099	-0.025	0.163
enhancer.intergenic.merged.10008	HIST1H2BD	178282	0.266	-0.014	0.263
enhancer.intergenic.merged.10008	HIST1H2BE	152607	0.033	-0.05	-0.08
enhancer.intergenic.merged.10008	HIST1H4D	147327	0.204	0	0.13
enhancer.intergenic.merged.10008	HIST1H3D	137110	-0.046	-0.239	-0.096
enhancer.intergenic.merged.10008	HIST1H2BF	136844	-0.138	-0.285	-0.229
enhancer.intergenic.merged.10008	HIST1H4E	131758	-0.16	-0.261	-0.128
enhancer.intergenic.merged.10008	HIST1H2BG	119759	0.174	-0.039	-0.068
enhancer.intergenic.merged.10008	HIST1H2AE	119483	0.077	-0.057	-0.117
enhancer.intergenic.merged.10008	HIST1H3E	111248	0.179	0.487	0.102
enhancer.intergenic.merged.10008	HIST1H1D	101415	0.07	-0.097	-0.045
enhancer.intergenic.merged.10008	HIST1H4G	89426	-0.191	-0.139	-0.293
enhancer.intergenic.merged.10008	HIST1H3F	85796	-0.121	-0.216	-0.211
enhancer.intergenic.merged.10008	HIST1H2BH	84752	0.099	-0.148	-0.148
enhancer.intergenic.merged.10008	HIST1H3G	65019	-0.735	-0.384	-0.614
enhancer.intergenic.merged.10008	HIST1H2BI	63427	-0.481	-0.259	-0.591
enhancer.intergenic.merged.10008	HIST1H4H	50904	-0.301	-0.288	-0.306
enhancer.intergenic.merged.10008	BTN3A2	28754	0.327	0.521	0.358
enhancer.intergenic.merged.10008	BTN2A2	46703	0.714	0.58	0.741
enhancer.intergenic.merged.10008	BTN3A1	65870	0.481	0.323	0.411
enhancer.intergenic.merged.10008	BTN3A3	104099	0.604	0.36	0.574
enhancer.intergenic.merged.10008	BTN2A1	121499	0.13	0.383	0.206
enhancer.intergenic.merged.10008	HMGN4	201961	0.64	0.669	0.575
enhancer.intergenic.merged.10008	ABT1	260548	0.051	-0.061	-0.013
enhancer.intergenic.merged.10008	ZNF322	323347	-0.086	-0.267	-0.108
enhancer.intergenic.merged.10009	SLC17A3	468256	0.363	-0.021	0.131
enhancer.intergenic.merged.10009	TRIM38	379697	-0.051	-0.149	0.086
enhancer.intergenic.merged.10009	HIST1H1A	324687	0.068	-0.215	0.043
enhancer.intergenic.merged.10009	HIST1H3A	322009	-0.112	-0.176	-0.135
enhancer.intergenic.merged.10009	HIST1H4A	320820	-0.429	-0.335	-0.396
enhancer.intergenic.merged.10009	HIST1H4B	315247	-0.288	-0.38	-0.283
enhancer.intergenic.merged.10009	HIST1H3B	310439	0.011	-0.202	0
enhancer.intergenic.merged.10009	HIST1H2AB	308931	-0.191	-0.309	-0.247
enhancer.intergenic.merged.10009	HIST1H2BB	298842	-0.108	-0.192	-0.024
enhancer.intergenic.merged.10009	HIST1H3C	297088	0.002	-0.284	-0.13
enhancer.intergenic.merged.10009	HIST1H1C	286028	-0.534	-0.5	-0.523
enhancer.intergenic.merged.10009	HFE	255218	-0.209	-0.072	-0.057
enhancer.intergenic.merged.10009	HIST1H4C	238551	-0.138	-0.308	-0.142
enhancer.intergenic.merged.10009	HIST1H1T	234363	0.27	0.111	0.243
enhancer.intergenic.merged.10009	HIST1H2BC	218595	-0.02	-0.028	0.066
enhancer.intergenic.merged.10009	HIST1H2AC	218354	-0.187	-0.288	-0.114
enhancer.intergenic.merged.10009	HIST1H1E	186168	0.015	-0.073	0.158
enhancer.intergenic.merged.10009	HIST1H2BD	184378	0.02	-0.034	0.111
enhancer.intergenic.merged.10009	HIST1H2BE	158703	0.231	-0.054	-0.012
enhancer.intergenic.merged.10009	HIST1H4D	153423	0.051	-0.242	0.06
enhancer.intergenic.merged.10009	HIST1H3D	143206	0.116	-0.174	0.094
enhancer.intergenic.merged.10009	HIST1H2BF	142940	-0.174	-0.371	-0.124
enhancer.intergenic.merged.10009	HIST1H4E	137854	-0.174	-0.276	0.093
enhancer.intergenic.merged.10009	HIST1H2BG	125855	-0.121	-0.269	-0.222
enhancer.intergenic.merged.10009	HIST1H2AE	125579	-0.266	-0.363	-0.282
enhancer.intergenic.merged.10009	HIST1H3E	117344	0.408	0.501	0.334
enhancer.intergenic.merged.10009	HIST1H1D	107511	-0.213	-0.284	-0.206
enhancer.intergenic.merged.10009	HIST1H4G	95522	0.124	-0.082	-0.029
enhancer.intergenic.merged.10009	HIST1H3F	91892	-0.121	-0.279	-0.311
enhancer.intergenic.merged.10009	HIST1H2BH	90848	-0.077	-0.278	-0.287
enhancer.intergenic.merged.10009	HIST1H3G	71115	-0.695	-0.426	-0.647
enhancer.intergenic.merged.10009	HIST1H2BI	69523	-0.534	-0.306	-0.592
enhancer.intergenic.merged.10009	HIST1H4H	57000	-0.547	-0.396	-0.532
enhancer.intergenic.merged.10009	BTN3A2	22658	-0.068	0.194	-0.049
enhancer.intergenic.merged.10009	BTN2A2	40607	0.235	0.353	0.42
enhancer.intergenic.merged.10009	BTN3A1	59774	0.174	0.149	0.154
enhancer.intergenic.merged.10009	BTN3A3	98003	0.235	0.165	0.252
enhancer.intergenic.merged.10009	BTN2A1	115403	-0.059	0.182	0.007
enhancer.intergenic.merged.10009	HMGN4	195865	0.099	0.351	0.024
enhancer.intergenic.merged.10009	ABT1	254452	-0.503	-0.39	-0.465
enhancer.intergenic.merged.10009	ZNF322	317251	-0.108	-0.233	-0.057
enhancer.intergenic.merged.1001	LPAR3	404064	0.389	-0.006	0.247
enhancer.intergenic.merged.1001	MCOLN2	300157	-0.13	-0.247	-0.088
enhancer.intergenic.merged.1001	MCOLN3	248730	-0.182	-0.169	-0.105
enhancer.intergenic.merged.1001	WDR63	234972	0.226	-0.144	0.015
enhancer.intergenic.merged.1001	SYDE2	96254	-0.24	-0.274	-0.148
enhancer.intergenic.merged.1001	C1orf52	37608	-0.626	-0.187	-0.492
enhancer.intergenic.merged.1001	BCL10	20638	0.789	0.623	0.806
enhancer.intergenic.merged.1001	DDAH1	280928	0.385	0.275	0.53
enhancer.intergenic.merged.1001	CCN1	283489	0.815	0.48	0.724
enhancer.intergenic.merged.1001	ZNHIT6	411161	-0.007	0.433	0.035
enhancer.intergenic.merged.10010	SLC17A3	476833	0.315	0.716	0.614
enhancer.intergenic.merged.10010	TRIM38	388274	0.354	0.495	0.405
enhancer.intergenic.merged.10010	HIST1H1A	333264	0.407	0.036	0.41
enhancer.intergenic.merged.10010	HIST1H3A	330586	0.552	0.491	0.432
enhancer.intergenic.merged.10010	HIST1H4A	329397	-0.323	-0.4	-0.231
enhancer.intergenic.merged.10010	HIST1H4B	323824	0.13	-0.127	0.007
enhancer.intergenic.merged.10010	HIST1H3B	319016	0.433	0.223	0.35
enhancer.intergenic.merged.10010	HIST1H2AB	317508	0.266	0.227	0.264
enhancer.intergenic.merged.10010	HIST1H2BB	307419	0.371	-0.086	0.342
enhancer.intergenic.merged.10010	HIST1H3C	305665	0.393	0.101	0.319
enhancer.intergenic.merged.10010	HIST1H1C	294605	-0.222	-0.28	-0.349
enhancer.intergenic.merged.10010	HFE	263795	0.134	0.074	0.131
enhancer.intergenic.merged.10010	HIST1H4C	247128	-0.033	-0.209	-0.048
enhancer.intergenic.merged.10010	HIST1H1T	242940	0.068	-0.258	-0.194
enhancer.intergenic.merged.10010	HIST1H2BC	227172	0.538	0.365	0.506
enhancer.intergenic.merged.10010	HIST1H2AC	226931	0.187	-0.089	0.081
enhancer.intergenic.merged.10010	HIST1H1E	194745	-0.103	-0.105	-0.01
enhancer.intergenic.merged.10010	HIST1H2BD	192955	0.345	-0.065	0.249
enhancer.intergenic.merged.10010	HIST1H2BE	167280	0.103	0.244	-0.015
enhancer.intergenic.merged.10010	HIST1H4D	162000	0.121	0.352	0.146
enhancer.intergenic.merged.10010	HIST1H3D	151783	0.165	-0.02	0.065
enhancer.intergenic.merged.10010	HIST1H2BF	151517	0.099	-0.013	-0.02
enhancer.intergenic.merged.10010	HIST1H4E	146431	-0.16	-0.289	-0.067
enhancer.intergenic.merged.10010	HIST1H2BG	134432	0.231	0.177	0.134
enhancer.intergenic.merged.10010	HIST1H2AE	134156	0.218	0.375	0.125
enhancer.intergenic.merged.10010	HIST1H3E	125921	0.426	0.401	0.28
enhancer.intergenic.merged.10010	HIST1H1D	116088	0.136	-0.008	0.151
enhancer.intergenic.merged.10010	HIST1H4G	104099	-0.173	-0.235	-0.313
enhancer.intergenic.merged.10010	HIST1H3F	100469	0.064	-0.098	0.037
enhancer.intergenic.merged.10010	HIST1H2BH	99425	0.345	0.124	0.128
enhancer.intergenic.merged.10010	HIST1H3G	79692	-0.32	-0.251	-0.271
enhancer.intergenic.merged.10010	HIST1H2BI	78100	0.024	-0.056	-0.206
enhancer.intergenic.merged.10010	HIST1H4H	65577	-0.095	-0.156	-0.098
enhancer.intergenic.merged.10010	BTN3A2	14081	0.349	0.57	0.385
enhancer.intergenic.merged.10010	BTN2A2	32030	0.596	0.411	0.582
enhancer.intergenic.merged.10010	BTN3A1	51197	0.477	0.205	0.359
enhancer.intergenic.merged.10010	BTN3A3	89426	0.679	0.372	0.607
enhancer.intergenic.merged.10010	BTN2A1	106826	0.235	0.191	0.196
enhancer.intergenic.merged.10010	HMGN4	187288	0.389	0.465	0.474
enhancer.intergenic.merged.10010	ABT1	245875	-0.121	-0.135	-0.094
enhancer.intergenic.merged.10010	ZNF322	308674	-0.231	-0.317	-0.211
enhancer.intergenic.merged.10011	SLC17A3	480027	0.593	-0.131	0.088
enhancer.intergenic.merged.10011	TRIM38	391468	0.253	-0.118	0.113
enhancer.intergenic.merged.10011	HIST1H1A	336458	0.235	-0.046	0.233
enhancer.intergenic.merged.10011	HIST1H3A	333780	0.226	0.138	0.255
enhancer.intergenic.merged.10011	HIST1H4A	332591	-0.244	-0.116	-0.157
enhancer.intergenic.merged.10011	HIST1H4B	327018	-0.218	-0.046	-0.015
enhancer.intergenic.merged.10011	HIST1H3B	322210	0.055	0.024	0.186
enhancer.intergenic.merged.10011	HIST1H2AB	320702	-0.134	-0.091	-0.052
enhancer.intergenic.merged.10011	HIST1H2BB	310613	0.064	0.011	0.299
enhancer.intergenic.merged.10011	HIST1H3C	308859	0.138	0.126	0.299
enhancer.intergenic.merged.10011	HIST1H1C	297799	0.204	0.033	-0.044
enhancer.intergenic.merged.10011	HFE	266989	-0.125	-0.194	-0.253
enhancer.intergenic.merged.10011	HIST1H4C	250322	-0.059	-0.196	-0.06
enhancer.intergenic.merged.10011	HIST1H1T	246134	0.147	0.135	-0.132
enhancer.intergenic.merged.10011	HIST1H2BC	230366	0.279	0.366	0.435
enhancer.intergenic.merged.10011	HIST1H2AC	230125	0.051	-0.067	0.038
enhancer.intergenic.merged.10011	HIST1H1E	197939	0.103	0.032	0.281
enhancer.intergenic.merged.10011	HIST1H2BD	196149	-0.007	0.111	0.155
enhancer.intergenic.merged.10011	HIST1H2BE	170474	-0.477	-0.38	-0.405
enhancer.intergenic.merged.10011	HIST1H4D	165194	0.112	-0.063	0.08
enhancer.intergenic.merged.10011	HIST1H3D	154977	0.191	0.093	0.222
enhancer.intergenic.merged.10011	HIST1H2BF	154711	0.209	-0.016	0.169
enhancer.intergenic.merged.10011	HIST1H4E	149625	0.169	-0.012	0.337
enhancer.intergenic.merged.10011	HIST1H2BG	137626	0.376	0.236	0.311
enhancer.intergenic.merged.10011	HIST1H2AE	137350	0.248	0.163	0.264
enhancer.intergenic.merged.10011	HIST1H3E	129115	0.483	0.553	0.474
enhancer.intergenic.merged.10011	HIST1H1D	119282	0.458	0.131	0.426
enhancer.intergenic.merged.10011	HIST1H4G	107293	0.092	-0.2	-0.051
enhancer.intergenic.merged.10011	HIST1H3F	103663	0.196	-0.053	0.229
enhancer.intergenic.merged.10011	HIST1H2BH	102619	0.389	0.093	0.297
enhancer.intergenic.merged.10011	HIST1H3G	82886	-0.073	-0.123	-0.15
enhancer.intergenic.merged.10011	HIST1H2BI	81294	0.226	0.112	0.075
enhancer.intergenic.merged.10011	HIST1H4H	68771	0.288	0.27	0.24
enhancer.intergenic.merged.10011	BTN3A2	10887	0.108	0.22	-0.007
enhancer.intergenic.merged.10011	BTN2A2	28836	0.389	0.506	0.278
enhancer.intergenic.merged.10011	BTN3A1	48003	0.226	0.101	0.126
enhancer.intergenic.merged.10011	BTN3A3	86232	0.182	0.273	0.287
enhancer.intergenic.merged.10011	BTN2A1	103632	0.09	0.082	0.124
enhancer.intergenic.merged.10011	HMGN4	184094	0.002	0.206	0.009
enhancer.intergenic.merged.10011	ABT1	242681	0.046	-0.007	0.138
enhancer.intergenic.merged.10011	ZNF322	305480	-0.27	-0.135	-0.162
enhancer.intergenic.merged.10012	SLC17A3	490887	0.018	-0.065	0.033
enhancer.intergenic.merged.10012	TRIM38	402328	0.13	0.013	0.08
enhancer.intergenic.merged.10012	HIST1H1A	347318	0.473	-0.111	0.369
enhancer.intergenic.merged.10012	HIST1H3A	344640	0.253	-0.156	-0.125
enhancer.intergenic.merged.10012	HIST1H4A	343451	0.187	0.447	0.121
enhancer.intergenic.merged.10012	HIST1H4B	337878	0.275	-0.127	-0.114
enhancer.intergenic.merged.10012	HIST1H3B	333070	0.653	0.38	0.45
enhancer.intergenic.merged.10012	HIST1H2AB	331562	0.363	-0.008	0.121
enhancer.intergenic.merged.10012	HIST1H2BB	321473	0.358	-0.028	-0.021
enhancer.intergenic.merged.10012	HIST1H3C	319719	0.178	-0.131	-0.126
enhancer.intergenic.merged.10012	HIST1H1C	308659	0.213	0.246	-0.077
enhancer.intergenic.merged.10012	HFE	277849	0.218	-0.148	0.391
enhancer.intergenic.merged.10012	HIST1H4C	261182	0.429	0.576	0.307
enhancer.intergenic.merged.10012	HIST1H1T	256994	-0.354	0.09	-0.29
enhancer.intergenic.merged.10012	HIST1H2BC	241226	0.648	0.061	0.202
enhancer.intergenic.merged.10012	HIST1H2AC	240985	0.429	0.115	0.205
enhancer.intergenic.merged.10012	HIST1H1E	208799	0.556	0.602	0.409
enhancer.intergenic.merged.10012	HIST1H2BD	207009	0.556	0.222	0.275
enhancer.intergenic.merged.10012	HIST1H2BE	181334	0.222	-0.069	0.11
enhancer.intergenic.merged.10012	HIST1H4D	176054	0.411	0.559	0.354
enhancer.intergenic.merged.10012	HIST1H3D	165837	0.165	0.138	-0.068
enhancer.intergenic.merged.10012	HIST1H2BF	165571	0.42	0.213	0.032
enhancer.intergenic.merged.10012	HIST1H4E	160485	0.16	0.43	0.051
enhancer.intergenic.merged.10012	HIST1H2BG	148486	0.174	0.476	-0.028
enhancer.intergenic.merged.10012	HIST1H2AE	148210	0.13	0.259	-0.03
enhancer.intergenic.merged.10012	HIST1H3E	139975	-0.157	-0.281	-0.276
enhancer.intergenic.merged.10012	HIST1H1D	130142	0.24	0.615	0.047
enhancer.intergenic.merged.10012	HIST1H4G	118153	0.029	0.747	0.164
enhancer.intergenic.merged.10012	HIST1H3F	114523	0.398	0.457	0.182
enhancer.intergenic.merged.10012	HIST1H2BH	113479	0.446	0.227	0.18
enhancer.intergenic.merged.10012	HIST1H3G	93746	0.033	-0.071	-0.004
enhancer.intergenic.merged.10012	HIST1H2BI	92154	0.037	0.029	-0.114
enhancer.intergenic.merged.10012	HIST1H4H	79631	-0.068	-0.282	-0.292
enhancer.intergenic.merged.10012	BTN3A2	27	0.446	0.192	0.55
enhancer.intergenic.merged.10012	BTN2A2	17976	0.565	0.635	0.326
enhancer.intergenic.merged.10012	BTN3A1	37143	0.705	0.803	0.754
enhancer.intergenic.merged.10012	BTN3A3	75372	0.565	0.326	0.355
enhancer.intergenic.merged.10012	BTN2A1	92772	0.455	0.203	0.355
enhancer.intergenic.merged.10012	HMGN4	173234	0.635	0.545	0.604
enhancer.intergenic.merged.10012	ABT1	231821	0.134	0.334	0.051
enhancer.intergenic.merged.10012	ZNF322	294620	-0.218	-0.209	-0.381
enhancer.intergenic.merged.10013	HIST1H4A	499971	0.2	0.375	0.19
enhancer.intergenic.merged.10013	HIST1H4B	494398	-0.336	-0.284	-0.292
enhancer.intergenic.merged.10013	HIST1H3B	489590	-0.226	-0.265	-0.231
enhancer.intergenic.merged.10013	HIST1H2AB	488082	-0.336	-0.288	-0.331
enhancer.intergenic.merged.10013	HIST1H2BB	477993	-0.481	-0.188	-0.453
enhancer.intergenic.merged.10013	HIST1H3C	476239	-0.53	-0.33	-0.382
enhancer.intergenic.merged.10013	HIST1H1C	465179	0.121	0.095	-0.019
enhancer.intergenic.merged.10013	HFE	434369	0.13	0.05	0.191
enhancer.intergenic.merged.10013	HIST1H4C	417702	-0.029	0.088	-0.14
enhancer.intergenic.merged.10013	HIST1H1T	413514	0.042	0.274	0.135
enhancer.intergenic.merged.10013	HIST1H2BC	397746	-0.178	-0.289	-0.237
enhancer.intergenic.merged.10013	HIST1H2AC	397505	-0.187	-0.036	-0.096
enhancer.intergenic.merged.10013	HIST1H1E	365319	0.116	0.107	-0.09
enhancer.intergenic.merged.10013	HIST1H2BD	363529	0.055	-0.065	-0.005
enhancer.intergenic.merged.10013	HIST1H2BE	337854	-0.068	-0.203	-0.096
enhancer.intergenic.merged.10013	HIST1H4D	332574	0.02	0.07	-0.091
enhancer.intergenic.merged.10013	HIST1H3D	322357	-0.332	-0.301	-0.239
enhancer.intergenic.merged.10013	HIST1H2BF	322091	-0.165	-0.018	-0.244
enhancer.intergenic.merged.10013	HIST1H4E	317005	-0.042	0.179	-0.27
enhancer.intergenic.merged.10013	HIST1H2BG	305006	-0.116	0.075	0.062
enhancer.intergenic.merged.10013	HIST1H2AE	304730	-0.138	-0.049	0.091
enhancer.intergenic.merged.10013	HIST1H3E	296495	-0.373	-0.347	-0.443
enhancer.intergenic.merged.10013	HIST1H1D	286662	0.02	0.22	0.156
enhancer.intergenic.merged.10013	HIST1H4G	274673	-0.007	0.356	0.082
enhancer.intergenic.merged.10013	HIST1H3F	271043	-0.02	0.029	-0.098
enhancer.intergenic.merged.10013	HIST1H2BH	269999	-0.165	-0.172	-0.131
enhancer.intergenic.merged.10013	HIST1H3G	250266	0.077	-0.019	0.149
enhancer.intergenic.merged.10013	HIST1H2BI	248674	0.02	-0.158	0.064
enhancer.intergenic.merged.10013	HIST1H4H	236151	-0.015	-0.179	0.158
enhancer.intergenic.merged.10013	BTN3A2	156491	0.363	0.308	0.373
enhancer.intergenic.merged.10013	BTN2A2	138542	0.116	0.192	-0.113
enhancer.intergenic.merged.10013	BTN3A1	119375	0.297	0.317	0.332
enhancer.intergenic.merged.10013	BTN3A3	81146	0.015	-0.107	-0.017
enhancer.intergenic.merged.10013	BTN2A1	63746	0.319	0.121	0.397
enhancer.intergenic.merged.10013	HMGN4	16714	0.446	0.482	0.36
enhancer.intergenic.merged.10013	ABT1	75301	0.42	0.464	0.524
enhancer.intergenic.merged.10013	ZNF322	138100	0.213	0.138	0.135
enhancer.intergenic.merged.10014	HIST1H2BB	490079	0.143	0.075	0.157
enhancer.intergenic.merged.10014	HIST1H3C	488325	0.073	0.194	0.136
enhancer.intergenic.merged.10014	HIST1H1C	477265	-0.143	-0.269	-0.33
enhancer.intergenic.merged.10014	HFE	446455	0.319	0.196	0.47
enhancer.intergenic.merged.10014	HIST1H4C	429788	0.086	-0.052	0.065
enhancer.intergenic.merged.10014	HIST1H1T	425600	-0.358	-0.31	-0.333
enhancer.intergenic.merged.10014	HIST1H2BC	409832	0.442	0.307	0.409
enhancer.intergenic.merged.10014	HIST1H2AC	409591	0.134	-0.013	0.069
enhancer.intergenic.merged.10014	HIST1H1E	377405	0.064	0.057	0.164
enhancer.intergenic.merged.10014	HIST1H2BD	375615	0.314	0.017	0.209
enhancer.intergenic.merged.10014	HIST1H2BE	349940	0.213	0.434	0.246
enhancer.intergenic.merged.10014	HIST1H4D	344660	0.209	0.354	0.055
enhancer.intergenic.merged.10014	HIST1H3D	334443	-0.125	-0.079	-0.2
enhancer.intergenic.merged.10014	HIST1H2BF	334177	0.029	-0.043	-0.15
enhancer.intergenic.merged.10014	HIST1H4E	329091	-0.209	-0.276	-0.134
enhancer.intergenic.merged.10014	HIST1H2BG	317092	0.046	0.11	-0.034
enhancer.intergenic.merged.10014	HIST1H2AE	316816	0.037	0.287	0.004
enhancer.intergenic.merged.10014	HIST1H3E	308581	-0.064	0.276	0
enhancer.intergenic.merged.10014	HIST1H1D	298748	0.026	0.004	0.117
enhancer.intergenic.merged.10014	HIST1H4G	286759	-0.133	-0.07	-0.096
enhancer.intergenic.merged.10014	HIST1H3F	283129	0.174	-0.02	0.148
enhancer.intergenic.merged.10014	HIST1H2BH	282085	0.297	0.109	0.196
enhancer.intergenic.merged.10014	HIST1H3G	262352	-0.294	-0.278	-0.154
enhancer.intergenic.merged.10014	HIST1H2BI	260760	-0.112	-0.135	-0.192
enhancer.intergenic.merged.10014	HIST1H4H	248237	-0.284	-0.268	-0.141
enhancer.intergenic.merged.10014	BTN3A2	168577	0.547	0.505	0.591
enhancer.intergenic.merged.10014	BTN2A2	150628	0.631	0.36	0.306
enhancer.intergenic.merged.10014	BTN3A1	131461	0.811	0.36	0.688
enhancer.intergenic.merged.10014	BTN3A3	93232	0.705	0.479	0.596
enhancer.intergenic.merged.10014	BTN2A1	75832	0.705	0.455	0.619
enhancer.intergenic.merged.10014	HMGN4	4628	0.741	0.588	0.686
enhancer.intergenic.merged.10014	ABT1	63215	0.007	-0.035	0.021
enhancer.intergenic.merged.10014	ZNF322	126014	-0.336	-0.241	-0.345
enhancer.intergenic.merged.10015	HIST1H1C	494185	-0.112	-0.405	-0.336
enhancer.intergenic.merged.10015	HFE	463375	-0.305	-0.159	-0.276
enhancer.intergenic.merged.10015	HIST1H4C	446708	-0.16	-0.289	-0.273
enhancer.intergenic.merged.10015	HIST1H1T	442520	0.547	0.344	0.437
enhancer.intergenic.merged.10015	HIST1H2BC	426752	-0.354	-0.256	-0.293
enhancer.intergenic.merged.10015	HIST1H2AC	426511	-0.389	-0.363	-0.325
enhancer.intergenic.merged.10015	HIST1H1E	394325	-0.297	-0.467	-0.468
enhancer.intergenic.merged.10015	HIST1H2BD	392535	-0.222	-0.2	-0.203
enhancer.intergenic.merged.10015	HIST1H2BE	366860	-0.446	-0.373	-0.43
enhancer.intergenic.merged.10015	HIST1H4D	361580	-0.112	-0.337	-0.022
enhancer.intergenic.merged.10015	HIST1H3D	351363	-0.218	-0.407	-0.046
enhancer.intergenic.merged.10015	HIST1H2BF	351097	-0.424	-0.518	-0.282
enhancer.intergenic.merged.10015	HIST1H4E	346011	-0.073	-0.269	-0.206
enhancer.intergenic.merged.10015	HIST1H2BG	334012	0.033	-0.262	0.165
enhancer.intergenic.merged.10015	HIST1H2AE	333736	-0.108	-0.384	0.135
enhancer.intergenic.merged.10015	HIST1H3E	325501	0.082	0.087	-0.293
enhancer.intergenic.merged.10015	HIST1H1D	315668	0.066	-0.25	0.209
enhancer.intergenic.merged.10015	HIST1H4G	303679	0.061	-0.212	-0.11
enhancer.intergenic.merged.10015	HIST1H3F	300049	-0.125	-0.278	-0.216
enhancer.intergenic.merged.10015	HIST1H2BH	299005	-0.165	-0.302	-0.216
enhancer.intergenic.merged.10015	HIST1H3G	279272	-0.188	-0.129	-0.048
enhancer.intergenic.merged.10015	HIST1H2BI	277680	-0.042	-0.272	-0.07
enhancer.intergenic.merged.10015	HIST1H4H	265157	-0.037	-0.239	0.054
enhancer.intergenic.merged.10015	BTN3A2	185497	0.143	0.43	0.27
enhancer.intergenic.merged.10015	BTN2A2	167548	0.27	0.315	0.246
enhancer.intergenic.merged.10015	BTN3A1	148381	0.156	0.117	0.22
enhancer.intergenic.merged.10015	BTN3A3	110152	0.024	0.005	0.082
enhancer.intergenic.merged.10015	BTN2A1	92752	0.169	0.246	0.322
enhancer.intergenic.merged.10015	HMGN4	12290	0.073	0.384	0.154
enhancer.intergenic.merged.10015	ABT1	46295	0.336	0.26	0.48
enhancer.intergenic.merged.10015	ZNF322	109094	0.042	-0.144	-0.076
enhancer.intergenic.merged.10016	HFE	480950	0.165	-0.303	0.058
enhancer.intergenic.merged.10016	HIST1H4C	464283	0.332	0.6	0.41
enhancer.intergenic.merged.10016	HIST1H1T	460095	0.081	0.372	0.052
enhancer.intergenic.merged.10016	HIST1H2BC	444327	0.525	-0.161	0.298
enhancer.intergenic.merged.10016	HIST1H2AC	444086	0.213	-0.058	0.173
enhancer.intergenic.merged.10016	HIST1H1E	411900	0.297	0.528	0.514
enhancer.intergenic.merged.10016	HIST1H2BD	410110	0.411	0.13	0.416
enhancer.intergenic.merged.10016	HIST1H2BE	384435	0.068	-0.166	-0.086
enhancer.intergenic.merged.10016	HIST1H4D	379155	0.547	0.438	0.468
enhancer.intergenic.merged.10016	HIST1H3D	368938	0.402	0.174	0.324
enhancer.intergenic.merged.10016	HIST1H2BF	368672	0.468	0.108	0.322
enhancer.intergenic.merged.10016	HIST1H4E	363586	0.292	0.543	0.397
enhancer.intergenic.merged.10016	HIST1H2BG	351587	0.429	0.608	0.305
enhancer.intergenic.merged.10016	HIST1H2AE	351311	0.341	0.258	0.241
enhancer.intergenic.merged.10016	HIST1H3E	343076	0.329	-0.223	0.062
enhancer.intergenic.merged.10016	HIST1H1D	333243	0.471	0.714	0.357
enhancer.intergenic.merged.10016	HIST1H4G	321254	0.164	0.869	0.333
enhancer.intergenic.merged.10016	HIST1H3F	317624	0.477	0.44	0.369
enhancer.intergenic.merged.10016	HIST1H2BH	316580	0.6	0.13	0.391
enhancer.intergenic.merged.10016	HIST1H3G	296847	-0.386	-0.235	-0.343
enhancer.intergenic.merged.10016	HIST1H2BI	295255	-0.099	-0.16	-0.3
enhancer.intergenic.merged.10016	HIST1H4H	282732	-0.314	-0.142	-0.205
enhancer.intergenic.merged.10016	BTN3A2	203072	0.402	0.01	0.295
enhancer.intergenic.merged.10016	BTN2A2	185123	0.662	0.601	0.534
enhancer.intergenic.merged.10016	BTN3A1	165956	0.662	0.748	0.686
enhancer.intergenic.merged.10016	BTN3A3	127727	0.587	0.221	0.516
enhancer.intergenic.merged.10016	BTN2A1	110327	0.349	0.123	0.23
enhancer.intergenic.merged.10016	HMGN4	29865	0.565	0.435	0.545
enhancer.intergenic.merged.10016	ABT1	28720	0.011	0.455	0.106
enhancer.intergenic.merged.10016	ZNF322	91519	-0.393	-0.044	-0.251
enhancer.intergenic.merged.10017	HFE	485364	0.231	0.166	0.427
enhancer.intergenic.merged.10017	HIST1H4C	468697	0.279	0.378	0.192
enhancer.intergenic.merged.10017	HIST1H1T	464509	-0.051	-0.047	-0.095
enhancer.intergenic.merged.10017	HIST1H2BC	448741	0.415	0.26	0.467
enhancer.intergenic.merged.10017	HIST1H2AC	448500	0.288	0.139	0.232
enhancer.intergenic.merged.10017	HIST1H1E	416314	0.459	0.487	0.477
enhancer.intergenic.merged.10017	HIST1H2BD	414524	0.613	0.417	0.566
enhancer.intergenic.merged.10017	HIST1H2BE	388849	0.367	0.405	0.321
enhancer.intergenic.merged.10017	HIST1H4D	383569	0.095	0.18	-0.127
enhancer.intergenic.merged.10017	HIST1H3D	373352	0.248	0.15	-0.164
enhancer.intergenic.merged.10017	HIST1H2BF	373086	0.196	-0.001	-0.118
enhancer.intergenic.merged.10017	HIST1H4E	368000	0.02	0.015	-0.093
enhancer.intergenic.merged.10017	HIST1H2BG	356001	0.147	0.185	-0.177
enhancer.intergenic.merged.10017	HIST1H2AE	355725	0.002	0.073	-0.166
enhancer.intergenic.merged.10017	HIST1H3E	347490	0.038	-0.014	0.125
enhancer.intergenic.merged.10017	HIST1H1D	337657	0.141	0.214	-0.073
enhancer.intergenic.merged.10017	HIST1H4G	325668	0.205	0.388	0.066
enhancer.intergenic.merged.10017	HIST1H3F	322038	0.332	0.259	0.08
enhancer.intergenic.merged.10017	HIST1H2BH	320994	0.279	0.132	0.095
enhancer.intergenic.merged.10017	HIST1H3G	301261	-0.466	-0.322	-0.372
enhancer.intergenic.merged.10017	HIST1H2BI	299669	-0.297	-0.099	-0.351
enhancer.intergenic.merged.10017	HIST1H4H	287146	-0.248	-0.254	-0.152
enhancer.intergenic.merged.10017	BTN3A2	207486	0.081	0.124	0.172
enhancer.intergenic.merged.10017	BTN2A2	189537	0.525	0.488	0.317
enhancer.intergenic.merged.10017	BTN3A1	170370	0.644	0.672	0.54
enhancer.intergenic.merged.10017	BTN3A3	132141	0.705	0.68	0.641
enhancer.intergenic.merged.10017	BTN2A1	114741	0.516	0.496	0.399
enhancer.intergenic.merged.10017	HMGN4	34279	0.512	0.588	0.52
enhancer.intergenic.merged.10017	ABT1	24306	-0.095	-0.01	-0.215
enhancer.intergenic.merged.10017	ZNF322	87105	0.046	0.002	0.087
enhancer.intergenic.merged.10018	HIST1H4C	492322	0.688	0.741	0.716
enhancer.intergenic.merged.10018	HIST1H1T	488134	0.095	0.197	0.071
enhancer.intergenic.merged.10018	HIST1H2BC	472366	0.53	0.191	0.431
enhancer.intergenic.merged.10018	HIST1H2AC	472125	0.591	0.303	0.46
enhancer.intergenic.merged.10018	HIST1H1E	439939	0.684	0.786	0.826
enhancer.intergenic.merged.10018	HIST1H2BD	438149	0.793	0.473	0.604
enhancer.intergenic.merged.10018	HIST1H2BE	412474	0.341	0.154	0.205
enhancer.intergenic.merged.10018	HIST1H4D	407194	0.138	0.338	-0.014
enhancer.intergenic.merged.10018	HIST1H3D	396977	0.376	0.281	-0.04
enhancer.intergenic.merged.10018	HIST1H2BF	396711	0.262	0.209	0.056
enhancer.intergenic.merged.10018	HIST1H4E	391625	0.319	0.515	0.283
enhancer.intergenic.merged.10018	HIST1H2BG	379626	0.222	0.488	0.017
enhancer.intergenic.merged.10018	HIST1H2AE	379350	0.112	0.245	-0.007
enhancer.intergenic.merged.10018	HIST1H3E	371115	0.051	-0.091	-0.1
enhancer.intergenic.merged.10018	HIST1H1D	361282	0.328	0.618	0.174
enhancer.intergenic.merged.10018	HIST1H4G	349293	0.335	0.684	0.402
enhancer.intergenic.merged.10018	HIST1H3F	345663	0.578	0.497	0.421
enhancer.intergenic.merged.10018	HIST1H2BH	344619	0.314	0.218	0.371
enhancer.intergenic.merged.10018	HIST1H3G	324886	-0.254	-0.131	-0.31
enhancer.intergenic.merged.10018	HIST1H2BI	323294	-0.226	-0.051	-0.273
enhancer.intergenic.merged.10018	HIST1H4H	310771	-0.055	-0.005	0.072
enhancer.intergenic.merged.10018	BTN3A2	231111	0.165	-0.023	0.01
enhancer.intergenic.merged.10018	BTN2A2	213162	0.582	0.565	0.381
enhancer.intergenic.merged.10018	BTN3A1	193995	0.64	0.767	0.601
enhancer.intergenic.merged.10018	BTN3A3	155766	0.771	0.566	0.616
enhancer.intergenic.merged.10018	BTN2A1	138366	0.692	0.427	0.442
enhancer.intergenic.merged.10018	HMGN4	57904	0.481	0.499	0.405
enhancer.intergenic.merged.10018	ABT1	681	0.332	0.396	0.241
enhancer.intergenic.merged.10018	ZNF322	63480	0.095	0.048	-0.026
enhancer.intergenic.merged.10019	HIST1H4G	498096	0.09	0.878	0.444
enhancer.intergenic.merged.10019	HIST1H3F	494466	0.088	0.398	0.22
enhancer.intergenic.merged.10019	HIST1H2BH	493422	0.047	0.076	0.156
enhancer.intergenic.merged.10019	HIST1H3G	473689	0.106	-0.22	-0.201
enhancer.intergenic.merged.10019	HIST1H2BI	472097	-0.002	-0.179	-0.212
enhancer.intergenic.merged.10019	HIST1H4H	459574	0.007	-0.127	0.028
enhancer.intergenic.merged.10019	BTN3A2	379914	-0.047	-0.071	0.013
enhancer.intergenic.merged.10019	BTN2A2	361965	0.101	0.52	0.145
enhancer.intergenic.merged.10019	BTN3A1	342798	0.227	0.691	0.498
enhancer.intergenic.merged.10019	BTN3A3	304569	-0.097	0.139	0.079
enhancer.intergenic.merged.10019	BTN2A1	287169	0.079	0.073	0.123
enhancer.intergenic.merged.10019	HMGN4	206707	0.115	0.362	0.216
enhancer.intergenic.merged.10019	ABT1	148120	0.146	0.479	0.385
enhancer.intergenic.merged.10019	ZNF322	85321	0.011	0.003	-0.036
enhancer.intergenic.merged.10019	HIST1H2BJ	387721	0.2	0.098	0.226
enhancer.intergenic.merged.10019	HIST1H2AG	387963	0.182	0.437	0.354
enhancer.intergenic.merged.10019	HIST1H4I	394234	0.258	0.462	0.387
enhancer.intergenic.merged.10019	HIST1H2BK	401783	0.074	0.425	0.336
enhancer.intergenic.merged.10019	HIST1H2AH	402007	0.137	0.113	0.188
enhancer.intergenic.merged.1002	LPAR3	408553	0.601	0.176	0.457
enhancer.intergenic.merged.1002	MCOLN2	304646	-0.174	-0.258	-0.045
enhancer.intergenic.merged.1002	MCOLN3	253219	-0.178	-0.153	-0.094
enhancer.intergenic.merged.1002	WDR63	239461	0.354	0.243	0.293
enhancer.intergenic.merged.1002	SYDE2	100743	-0.266	-0.252	-0.171
enhancer.intergenic.merged.1002	C1orf52	42097	-0.301	-0.035	-0.195
enhancer.intergenic.merged.1002	BCL10	25127	0.582	0.6	0.696
enhancer.intergenic.merged.1002	DDAH1	276439	0.257	0.204	0.5
enhancer.intergenic.merged.1002	CCN1	279000	0.552	0.33	0.56
enhancer.intergenic.merged.1002	ZNHIT6	406672	0.059	0.459	0.085
enhancer.intergenic.merged.10020	BTN2A1	498794	-0.037	-0.021	-0.104
enhancer.intergenic.merged.10020	HMGN4	418332	-0.147	-0.14	-0.173
enhancer.intergenic.merged.10020	ABT1	359745	0.209	0.305	0.171
enhancer.intergenic.merged.10020	ZNF322	296946	0.341	0.288	0.304
enhancer.intergenic.merged.10020	HIST1H2BJ	176096	0.363	0.304	0.413
enhancer.intergenic.merged.10020	HIST1H2AG	176338	0.723	0.76	0.727
enhancer.intergenic.merged.10020	HIST1H4I	182609	0.015	0.243	0.106
enhancer.intergenic.merged.10020	HIST1H2BK	190158	0.684	0.79	0.763
enhancer.intergenic.merged.10020	HIST1H2AH	190382	0.798	0.479	0.707
enhancer.intergenic.merged.10020	PRSS16	291001	0.116	0.229	0.108
enhancer.intergenic.merged.10020	ZNF391	417935	0.213	0.381	0.159
enhancer.intergenic.merged.10021	HMGN4	419781	-0.182	0.131	-0.121
enhancer.intergenic.merged.10021	ABT1	361194	0.473	0.56	0.505
enhancer.intergenic.merged.10021	ZNF322	298395	0.613	0.236	0.397
enhancer.intergenic.merged.10021	HIST1H2BJ	174647	0.042	0.125	0.145
enhancer.intergenic.merged.10021	HIST1H2AG	174889	0.56	0.577	0.491
enhancer.intergenic.merged.10021	HIST1H4I	181160	0.165	0.54	0.285
enhancer.intergenic.merged.10021	HIST1H2BK	188709	0.609	0.563	0.573
enhancer.intergenic.merged.10021	HIST1H2AH	188933	0.736	0.393	0.604
enhancer.intergenic.merged.10021	PRSS16	289552	0.543	0.644	0.512
enhancer.intergenic.merged.10021	ZNF391	416486	0.552	0.652	0.53
enhancer.intergenic.merged.10022	HMGN4	455544	-0.367	-0.496	-0.354
enhancer.intergenic.merged.10022	ABT1	396957	-0.121	-0.012	-0.119
enhancer.intergenic.merged.10022	ZNF322	334158	0.582	0.718	0.68
enhancer.intergenic.merged.10022	HIST1H2BJ	138884	-0.446	-0.414	-0.385
enhancer.intergenic.merged.10022	HIST1H2AG	139126	-0.174	-0.199	-0.208
enhancer.intergenic.merged.10022	HIST1H4I	145397	-0.477	-0.401	-0.448
enhancer.intergenic.merged.10022	HIST1H2BK	152946	0.376	0.144	0.371
enhancer.intergenic.merged.10022	HIST1H2AH	153170	0.174	-0.041	0.077
enhancer.intergenic.merged.10022	PRSS16	253789	0.459	0.42	0.403
enhancer.intergenic.merged.10022	ZNF391	380723	0.31	0.382	0.282
enhancer.intergenic.merged.10022	ZNF184	479206	-0.068	0.033	-0.078
enhancer.intergenic.merged.10023	HMGN4	460475	-0.196	-0.179	-0.076
enhancer.intergenic.merged.10023	ABT1	401888	-0.235	-0.329	-0.369
enhancer.intergenic.merged.10023	ZNF322	339089	0.367	0.495	0.556
enhancer.intergenic.merged.10023	HIST1H2BJ	133953	-0.314	-0.178	-0.233
enhancer.intergenic.merged.10023	HIST1H2AG	134195	-0.204	-0.216	-0.218
enhancer.intergenic.merged.10023	HIST1H4I	140466	-0.596	-0.634	-0.57
enhancer.intergenic.merged.10023	HIST1H2BK	148015	0.262	0.205	0.326
enhancer.intergenic.merged.10023	HIST1H2AH	148239	0.051	-0.21	-0.089
enhancer.intergenic.merged.10023	PRSS16	248858	0.244	0.23	0.174
enhancer.intergenic.merged.10023	ZNF391	375792	0.121	0.087	0.151
enhancer.intergenic.merged.10023	ZNF184	474275	-0.125	-0.094	-0.137
enhancer.intergenic.merged.10024	HMGN4	468064	0.116	0.212	0.093
enhancer.intergenic.merged.10024	ABT1	409477	0.007	0.07	-0.167
enhancer.intergenic.merged.10024	ZNF322	346678	0.534	0.445	0.592
enhancer.intergenic.merged.10024	HIST1H2BJ	126364	-0.257	-0.052	-0.148
enhancer.intergenic.merged.10024	HIST1H2AG	126606	-0.099	0.034	-0.095
enhancer.intergenic.merged.10024	HIST1H4I	132877	-0.275	-0.017	-0.28
enhancer.intergenic.merged.10024	HIST1H2BK	140426	0.407	0.406	0.47
enhancer.intergenic.merged.10024	HIST1H2AH	140650	0.235	-0.014	0.083
enhancer.intergenic.merged.10024	PRSS16	241269	0.503	0.613	0.282
enhancer.intergenic.merged.10024	ZNF391	368203	0.305	0.42	0.29
enhancer.intergenic.merged.10024	ZNF184	466686	0.037	0.102	-0.093
enhancer.intergenic.merged.10025	HMGN4	469642	0.455	0.376	0.248
enhancer.intergenic.merged.10025	ABT1	411055	-0.099	-0.152	-0.213
enhancer.intergenic.merged.10025	ZNF322	348256	0.13	0.26	0.396
enhancer.intergenic.merged.10025	HIST1H2BJ	124786	-0.134	0.039	-0.122
enhancer.intergenic.merged.10025	HIST1H2AG	125028	-0.134	-0.069	-0.182
enhancer.intergenic.merged.10025	HIST1H4I	131299	-0.143	-0.333	-0.361
enhancer.intergenic.merged.10025	HIST1H2BK	138848	0.266	0.318	0.363
enhancer.intergenic.merged.10025	HIST1H2AH	139072	-0.152	-0.322	-0.208
enhancer.intergenic.merged.10025	PRSS16	239691	0.152	0.213	0.09
enhancer.intergenic.merged.10025	ZNF391	366625	0.09	0.093	0.098
enhancer.intergenic.merged.10025	ZNF184	465108	-0.103	-0.054	-0.097
enhancer.intergenic.merged.10026	HMGN4	476715	0.029	0.085	-0.016
enhancer.intergenic.merged.10026	ABT1	418128	0.064	0.108	-0.115
enhancer.intergenic.merged.10026	ZNF322	355329	0.609	0.552	0.63
enhancer.intergenic.merged.10026	HIST1H2BJ	117713	-0.481	-0.355	-0.38
enhancer.intergenic.merged.10026	HIST1H2AG	117955	-0.178	-0.127	-0.236
enhancer.intergenic.merged.10026	HIST1H4I	124226	-0.371	-0.164	-0.398
enhancer.intergenic.merged.10026	HIST1H2BK	131775	0.292	0.22	0.31
enhancer.intergenic.merged.10026	HIST1H2AH	131999	0.143	-0.131	-0.062
enhancer.intergenic.merged.10026	PRSS16	232618	0.662	0.722	0.423
enhancer.intergenic.merged.10026	ZNF391	359552	0.534	0.576	0.374
enhancer.intergenic.merged.10026	ZNF184	458035	0.24	0.273	0.115
enhancer.intergenic.merged.10027	ABT1	495035	-0.116	-0.21	-0.171
enhancer.intergenic.merged.10027	ZNF322	432236	-0.191	-0.237	-0.189
enhancer.intergenic.merged.10027	HIST1H2BJ	40806	0.684	0.55	0.467
enhancer.intergenic.merged.10027	HIST1H2AG	41048	0.429	0.368	0.23
enhancer.intergenic.merged.10027	HIST1H4I	47319	-0.015	-0.138	-0.222
enhancer.intergenic.merged.10027	HIST1H2BK	54868	0.204	0.185	0.091
enhancer.intergenic.merged.10027	HIST1H2AH	55092	-0.099	-0.268	-0.326
enhancer.intergenic.merged.10027	PRSS16	155711	-0.618	-0.57	-0.63
enhancer.intergenic.merged.10027	ZNF391	282645	-0.16	-0.234	-0.232
enhancer.intergenic.merged.10027	ZNF184	381128	0.103	-0.047	0.144
enhancer.intergenic.merged.10028	ZNF322	467670	0.147	-0.024	0.08
enhancer.intergenic.merged.10028	HIST1H2BJ	5372	0.02	0.179	0.134
enhancer.intergenic.merged.10028	HIST1H2AG	5614	0.143	0.525	0.238
enhancer.intergenic.merged.10028	HIST1H4I	11885	0.068	0.318	0.107
enhancer.intergenic.merged.10028	HIST1H2BK	19434	0.231	0.537	0.313
enhancer.intergenic.merged.10028	HIST1H2AH	19658	-0.095	-0.016	-0.224
enhancer.intergenic.merged.10028	PRSS16	120277	0.108	0.419	0.094
enhancer.intergenic.merged.10028	ZNF391	247211	0.371	0.498	0.419
enhancer.intergenic.merged.10028	ZNF184	345694	0.481	0.452	0.418
enhancer.intergenic.merged.10029	ZNF322	498329	-0.068	0.017	-0.117
enhancer.intergenic.merged.10029	HIST1H2BJ	25285	0.64	0.152	0.557
enhancer.intergenic.merged.10029	HIST1H2AG	25043	0.459	0.466	0.487
enhancer.intergenic.merged.10029	HIST1H4I	18772	-0.064	0.437	-0.008
enhancer.intergenic.merged.10029	HIST1H2BK	11223	0.112	0.425	0.184
enhancer.intergenic.merged.10029	HIST1H2AH	10999	0.125	0.112	0.045
enhancer.intergenic.merged.10029	PRSS16	89618	-0.349	0.49	-0.261
enhancer.intergenic.merged.10029	ZNF391	216552	-0.134	0.529	0.05
enhancer.intergenic.merged.10029	ZNF184	315035	0.402	0.445	0.497
enhancer.intergenic.merged.1003	LPAR3	412029	0.352	-0.15	0.171
enhancer.intergenic.merged.1003	MCOLN2	308122	-0.209	-0.283	-0.114
enhancer.intergenic.merged.1003	MCOLN3	256695	-0.156	-0.199	-0.083
enhancer.intergenic.merged.1003	WDR63	242937	0.156	-0.039	0.115
enhancer.intergenic.merged.1003	SYDE2	104219	-0.371	-0.333	-0.297
enhancer.intergenic.merged.1003	C1orf52	45573	-0.64	-0.199	-0.453
enhancer.intergenic.merged.1003	BCL10	28603	0.459	0.43	0.57
enhancer.intergenic.merged.1003	DDAH1	272963	0.451	0.331	0.611
enhancer.intergenic.merged.1003	CCN1	275524	0.793	0.556	0.684
enhancer.intergenic.merged.1003	ZNHIT6	403196	-0.121	0.334	-0.046
enhancer.intergenic.merged.10030	HIST1H2BJ	41176	-0.011	0.056	0.072
enhancer.intergenic.merged.10030	HIST1H2AG	40934	0.231	0.436	0.324
enhancer.intergenic.merged.10030	HIST1H4I	34663	0.341	0.462	0.303
enhancer.intergenic.merged.10030	HIST1H2BK	27114	0.336	0.435	0.475
enhancer.intergenic.merged.10030	HIST1H2AH	26890	0.169	0.11	0.144
enhancer.intergenic.merged.10030	PRSS16	73727	0.253	0.576	0.367
enhancer.intergenic.merged.10030	ZNF391	200661	0.407	0.564	0.513
enhancer.intergenic.merged.10030	ZNF184	299144	0.182	0.438	0.27
enhancer.intergenic.merged.10031	HIST1H2BJ	45240	-0.174	-0.184	-0.064
enhancer.intergenic.merged.10031	HIST1H2AG	44998	0.257	0.273	0.24
enhancer.intergenic.merged.10031	HIST1H4I	38727	0.051	0.207	0.047
enhancer.intergenic.merged.10031	HIST1H2BK	31178	0.481	0.365	0.468
enhancer.intergenic.merged.10031	HIST1H2AH	30954	0.464	0.487	0.192
enhancer.intergenic.merged.10031	PRSS16	69663	0.305	0.278	0.283
enhancer.intergenic.merged.10031	ZNF391	196597	0.679	0.662	0.819
enhancer.intergenic.merged.10031	ZNF184	295080	0.103	0.189	0.177
enhancer.intergenic.merged.10032	HIST1H2BJ	55437	-0.314	-0.228	-0.127
enhancer.intergenic.merged.10032	HIST1H2AG	55195	0.108	0.203	0.13
enhancer.intergenic.merged.10032	HIST1H4I	48924	0.16	0.473	-0.034
enhancer.intergenic.merged.10032	HIST1H2BK	41375	0.191	0.15	0.355
enhancer.intergenic.merged.10032	HIST1H2AH	41151	0.24	0.453	0.123
enhancer.intergenic.merged.10032	PRSS16	59466	0.446	0.429	0.282
enhancer.intergenic.merged.10032	ZNF391	186400	0.802	0.698	0.78
enhancer.intergenic.merged.10032	ZNF184	284883	0.31	0.36	0.201
enhancer.intergenic.merged.10033	HIST1H2BJ	98080	0.143	0.103	0.151
enhancer.intergenic.merged.10033	HIST1H2AG	97838	0.165	0.414	0.228
enhancer.intergenic.merged.10033	HIST1H4I	91567	0.266	0.445	0.337
enhancer.intergenic.merged.10033	HIST1H2BK	84018	0.156	0.414	0.223
enhancer.intergenic.merged.10033	HIST1H2AH	83794	-0.059	0.044	-0.032
enhancer.intergenic.merged.10033	PRSS16	16823	-0.055	0.46	-0.134
enhancer.intergenic.merged.10033	ZNF391	143757	-0.235	0.37	-0.243
enhancer.intergenic.merged.10033	ZNF184	242240	-0.275	0.265	-0.174
enhancer.intergenic.merged.10034	HIST1H2BJ	103477	-0.226	0.02	-0.062
enhancer.intergenic.merged.10034	HIST1H2AG	103235	-0.099	0.38	0.119
enhancer.intergenic.merged.10034	HIST1H4I	96964	-0.015	0.417	0.153
enhancer.intergenic.merged.10034	HIST1H2BK	89415	0.121	0.386	0.261
enhancer.intergenic.merged.10034	HIST1H2AH	89191	-0.099	0.063	-0.058
enhancer.intergenic.merged.10034	PRSS16	11426	0.323	0.589	0.39
enhancer.intergenic.merged.10034	ZNF391	138360	0.007	0.489	0.121
enhancer.intergenic.merged.10034	ZNF184	236843	0.138	0.427	0.275
enhancer.intergenic.merged.10035	HIST1H2BJ	154116	0.415	0.204	0.391
enhancer.intergenic.merged.10035	HIST1H2AG	153874	0.371	0.412	0.427
enhancer.intergenic.merged.10035	HIST1H4I	147603	-0.033	0.311	0.022
enhancer.intergenic.merged.10035	HIST1H2BK	140054	0.354	0.375	0.342
enhancer.intergenic.merged.10035	HIST1H2AH	139830	0.24	0.049	0.291
enhancer.intergenic.merged.10035	PRSS16	39211	-0.275	0.23	-0.333
enhancer.intergenic.merged.10035	ZNF391	87721	-0.103	0.263	-0.085
enhancer.intergenic.merged.10035	ZNF184	186204	-0.112	0.154	-0.051
enhancer.intergenic.merged.10036	HIST1H2BJ	156960	0.442	0.137	0.374
enhancer.intergenic.merged.10036	HIST1H2AG	156718	0.552	0.463	0.531
enhancer.intergenic.merged.10036	HIST1H4I	150447	0.429	0.503	0.534
enhancer.intergenic.merged.10036	HIST1H2BK	142898	0.332	0.444	0.385
enhancer.intergenic.merged.10036	HIST1H2AH	142674	0.174	0.066	0.218
enhancer.intergenic.merged.10036	PRSS16	42055	-0.257	0.395	-0.291
enhancer.intergenic.merged.10036	ZNF391	84877	-0.051	0.444	0.114
enhancer.intergenic.merged.10036	ZNF184	183360	0.024	0.299	0.038
enhancer.intergenic.merged.10037	HIST1H2BJ	202411	0.209	0.099	0.229
enhancer.intergenic.merged.10037	HIST1H2AG	202169	0.231	0.442	0.333
enhancer.intergenic.merged.10037	HIST1H4I	195898	-0.042	0.397	0.027
enhancer.intergenic.merged.10037	HIST1H2BK	188349	0.248	0.418	0.318
enhancer.intergenic.merged.10037	HIST1H2AH	188125	0.033	0.073	0.059
enhancer.intergenic.merged.10037	PRSS16	87506	-0.143	0.447	-0.216
enhancer.intergenic.merged.10037	ZNF391	39426	-0.046	0.446	-0.025
enhancer.intergenic.merged.10037	ZNF184	137909	-0.081	0.329	0.044
enhancer.intergenic.merged.10037	HIST1H2BL	472722	-0.314	0.038	-0.19
enhancer.intergenic.merged.10037	HIST1H2AI	472990	-0.284	0.127	-0.198
enhancer.intergenic.merged.10037	HIST1H3H	474855	-0.051	0.501	-0.098
enhancer.intergenic.merged.10037	HIST1H2AJ	479531	-0.464	-0.322	-0.497
enhancer.intergenic.merged.10037	HIST1H2BM	479835	-0.314	-0.258	-0.372
enhancer.intergenic.merged.10037	HIST1H4J	488916	0.196	0.842	0.087
enhancer.intergenic.merged.10037	HIST1H4K	496318	-0.16	0.877	0.093
enhancer.intergenic.merged.10038	HIST1H2BJ	242541	-0.275	-0.039	-0.242
enhancer.intergenic.merged.10038	HIST1H2AG	242299	0.156	0.386	0.055
enhancer.intergenic.merged.10038	HIST1H4I	236028	-0.007	0.523	-0.098
enhancer.intergenic.merged.10038	HIST1H2BK	228479	0.292	0.41	0.14
enhancer.intergenic.merged.10038	HIST1H2AH	228255	0.626	0.374	0.426
enhancer.intergenic.merged.10038	PRSS16	127636	0.675	0.696	0.706
enhancer.intergenic.merged.10038	ZNF391	702	0.596	0.658	0.486
enhancer.intergenic.merged.10038	ZNF184	97779	0.165	0.373	0.376
enhancer.intergenic.merged.10038	HIST1H2BL	432592	0.525	0.3	0.558
enhancer.intergenic.merged.10038	HIST1H2AI	432860	0.53	0.367	0.639
enhancer.intergenic.merged.10038	HIST1H3H	434725	0.495	0.592	0.668
enhancer.intergenic.merged.10038	HIST1H2AJ	439401	0.345	-0.011	0.148
enhancer.intergenic.merged.10038	HIST1H2BM	439705	0.319	-0.034	0.184
enhancer.intergenic.merged.10038	HIST1H4J	448786	0.442	0.806	0.701
enhancer.intergenic.merged.10038	HIST1H4K	456188	0.824	0.953	0.823
enhancer.intergenic.merged.10038	HIST1H2AK	463000	-0.191	0.304	-0.095
enhancer.intergenic.merged.10038	HIST1H2BN	463323	-0.13	0.308	-0.055
enhancer.intergenic.merged.10038	HIST1H2AL	489990	-0.02	-0.115	-0.185
enhancer.intergenic.merged.10038	HIST1H1B	492242	-0.16	-0.157	-0.259
enhancer.intergenic.merged.10038	HIST1H3I	496982	-0.235	-0.246	-0.182
enhancer.intergenic.merged.10038	HIST1H4L	498172	-0.033	-0.049	-0.152
enhancer.intergenic.merged.10039	HIST1H2BJ	290302	-0.336	-0.217	-0.299
enhancer.intergenic.merged.10039	HIST1H2AG	290060	-0.191	0.177	-0.071
enhancer.intergenic.merged.10039	HIST1H4I	283789	-0.209	0.151	-0.144
enhancer.intergenic.merged.10039	HIST1H2BK	276240	-0.103	0.224	-0.019
enhancer.intergenic.merged.10039	HIST1H2AH	276016	0.002	0.081	-0.053
enhancer.intergenic.merged.10039	PRSS16	175397	0.459	0.452	0.473
enhancer.intergenic.merged.10039	ZNF391	48463	0.6	0.747	0.56
enhancer.intergenic.merged.10039	ZNF184	50018	0.481	0.554	0.581
enhancer.intergenic.merged.10039	HIST1H2BL	384831	0.099	0.113	0.252
enhancer.intergenic.merged.10039	HIST1H2AI	385099	0.196	0.262	0.358
enhancer.intergenic.merged.10039	HIST1H3H	386964	0.138	0.344	0.366
enhancer.intergenic.merged.10039	HIST1H2AJ	391640	0.024	-0.005	-0.063
enhancer.intergenic.merged.10039	HIST1H2BM	391944	0.121	0.094	0.016
enhancer.intergenic.merged.10039	HIST1H4J	401025	0.516	0.71	0.685
enhancer.intergenic.merged.10039	HIST1H4K	408427	0.516	0.746	0.692
enhancer.intergenic.merged.10039	HIST1H2AK	415239	-0.169	0.173	-0.022
enhancer.intergenic.merged.10039	HIST1H2BN	415562	0.037	0.208	0.048
enhancer.intergenic.merged.10039	HIST1H2AL	442229	-0.314	-0.276	-0.137
enhancer.intergenic.merged.10039	HIST1H1B	444481	-0.327	-0.384	-0.297
enhancer.intergenic.merged.10039	HIST1H3I	449221	-0.451	-0.367	-0.407
enhancer.intergenic.merged.10039	HIST1H4L	450411	-0.201	-0.31	-0.273
enhancer.intergenic.merged.10039	HIST1H3J	467692	-0.459	-0.332	-0.418
enhancer.intergenic.merged.10039	HIST1H2AM	470085	-0.103	-0.048	-0.03
enhancer.intergenic.merged.10039	HIST1H2BO	470325	-0.116	-0.163	-0.074
enhancer.intergenic.merged.1004	MCOLN2	471041	-0.007	-0.162	-0.04
enhancer.intergenic.merged.1004	MCOLN3	419614	0.178	-0.02	0.194
enhancer.intergenic.merged.1004	WDR63	405856	-0.371	-0.379	-0.464
enhancer.intergenic.merged.1004	SYDE2	267138	0.046	-0.028	0.027
enhancer.intergenic.merged.1004	C1orf52	208492	-0.433	-0.349	-0.36
enhancer.intergenic.merged.1004	BCL10	191522	0.248	0.083	0.292
enhancer.intergenic.merged.1004	DDAH1	110044	0.912	0.909	0.869
enhancer.intergenic.merged.1004	CCN1	112605	0.798	0.836	0.803
enhancer.intergenic.merged.1004	ZNHIT6	240277	0.033	-0.02	0.113
enhancer.intergenic.merged.10040	HIST1H2BJ	341138	-0.279	-0.162	-0.243
enhancer.intergenic.merged.10040	HIST1H2AG	340896	0.262	0.295	0.105
enhancer.intergenic.merged.10040	HIST1H4I	334625	-0.121	0.431	-0.153
enhancer.intergenic.merged.10040	HIST1H2BK	327076	0.371	0.318	0.302
enhancer.intergenic.merged.10040	HIST1H2AH	326852	0.596	0.537	0.37
enhancer.intergenic.merged.10040	PRSS16	226233	0.736	0.751	0.649
enhancer.intergenic.merged.10040	ZNF391	99299	0.793	0.857	0.72
enhancer.intergenic.merged.10040	ZNF184	816	0.341	0.453	0.445
enhancer.intergenic.merged.10040	HIST1H2BL	333995	0.275	0.263	0.25
enhancer.intergenic.merged.10040	HIST1H2AI	334263	0.358	0.341	0.312
enhancer.intergenic.merged.10040	HIST1H3H	336128	0.279	0.375	0.309
enhancer.intergenic.merged.10040	HIST1H2AJ	340804	0.116	0.078	-0.073
enhancer.intergenic.merged.10040	HIST1H2BM	341108	0.068	-0.009	-0.095
enhancer.intergenic.merged.10040	HIST1H4J	350189	0.345	0.559	0.44
enhancer.intergenic.merged.10040	HIST1H4K	357591	0.679	0.731	0.696
enhancer.intergenic.merged.10040	HIST1H2AK	364403	-0.196	0.02	-0.185
enhancer.intergenic.merged.10040	HIST1H2BN	364726	-0.156	-0.005	-0.181
enhancer.intergenic.merged.10040	HIST1H2AL	391393	-0.103	-0.078	-0.15
enhancer.intergenic.merged.10040	HIST1H1B	393645	-0.319	-0.163	-0.387
enhancer.intergenic.merged.10040	HIST1H3I	398385	-0.222	-0.187	-0.293
enhancer.intergenic.merged.10040	HIST1H4L	399575	-0.046	0.159	-0.147
enhancer.intergenic.merged.10040	HIST1H3J	416856	0.007	0.164	-0.051
enhancer.intergenic.merged.10040	HIST1H2AM	419249	0.068	-0.029	-0.014
enhancer.intergenic.merged.10040	HIST1H2BO	419489	-0.134	-0.138	-0.086
enhancer.intergenic.merged.10040	OR2B6	483305	0.108	0.301	0.117
enhancer.intergenic.merged.10041	HIST1H2BJ	346544	-0.336	-0.182	-0.296
enhancer.intergenic.merged.10041	HIST1H2AG	346302	0.143	0.285	0.045
enhancer.intergenic.merged.10041	HIST1H4I	340031	-0.134	0.483	-0.092
enhancer.intergenic.merged.10041	HIST1H2BK	332482	0.156	0.243	0.093
enhancer.intergenic.merged.10041	HIST1H2AH	332258	0.503	0.449	0.331
enhancer.intergenic.merged.10041	PRSS16	231639	0.736	0.787	0.693
enhancer.intergenic.merged.10041	ZNF391	104705	0.763	0.775	0.635
enhancer.intergenic.merged.10041	ZNF184	6222	0.415	0.504	0.518
enhancer.intergenic.merged.10041	HIST1H2BL	328589	0.2	0.22	0.355
enhancer.intergenic.merged.10041	HIST1H2AI	328857	0.297	0.309	0.445
enhancer.intergenic.merged.10041	HIST1H3H	330722	0.235	0.451	0.478
enhancer.intergenic.merged.10041	HIST1H2AJ	335398	0.064	-0.048	-0.08
enhancer.intergenic.merged.10041	HIST1H2BM	335702	0.029	-0.131	-0.07
enhancer.intergenic.merged.10041	HIST1H4J	344783	0.275	0.648	0.586
enhancer.intergenic.merged.10041	HIST1H4K	352185	0.701	0.848	0.825
enhancer.intergenic.merged.10041	HIST1H2AK	358997	-0.292	0.087	-0.185
enhancer.intergenic.merged.10041	HIST1H2BN	359320	-0.196	0.108	-0.139
enhancer.intergenic.merged.10041	HIST1H2AL	385987	-0.143	-0.082	-0.145
enhancer.intergenic.merged.10041	HIST1H1B	388239	-0.345	-0.155	-0.328
enhancer.intergenic.merged.10041	HIST1H3I	392979	-0.235	-0.236	-0.195
enhancer.intergenic.merged.10041	HIST1H4L	394169	-0.055	0.08	-0.14
enhancer.intergenic.merged.10041	HIST1H3J	411450	-0.024	0.119	-0.073
enhancer.intergenic.merged.10041	HIST1H2AM	413843	-0.059	-0.06	-0.066
enhancer.intergenic.merged.10041	HIST1H2BO	414083	-0.231	-0.178	-0.139
enhancer.intergenic.merged.10041	OR2B6	477899	0.033	0.437	0.239
enhancer.intergenic.merged.10042	HIST1H2BJ	349127	-0.086	-0.08	-0.047
enhancer.intergenic.merged.10042	HIST1H2AG	348885	0.226	0.059	0.091
enhancer.intergenic.merged.10042	HIST1H4I	342614	-0.266	0.091	-0.381
enhancer.intergenic.merged.10042	HIST1H2BK	335065	0.015	-0.1	0.003
enhancer.intergenic.merged.10042	HIST1H2AH	334841	0.486	0.319	0.273
enhancer.intergenic.merged.10042	PRSS16	234222	0.451	0.495	0.224
enhancer.intergenic.merged.10042	ZNF391	107288	0.38	0.146	0.223
enhancer.intergenic.merged.10042	ZNF184	8805	0.327	0.298	0.36
enhancer.intergenic.merged.10042	HIST1H2BL	326006	-0.134	-0.162	-0.081
enhancer.intergenic.merged.10042	HIST1H2AI	326274	-0.029	-0.103	-0.009
enhancer.intergenic.merged.10042	HIST1H3H	328139	0.152	0.225	0.137
enhancer.intergenic.merged.10042	HIST1H2AJ	332815	-0.2	-0.098	-0.277
enhancer.intergenic.merged.10042	HIST1H2BM	333119	-0.147	-0.065	-0.213
enhancer.intergenic.merged.10042	HIST1H4J	342200	0.2	0.3	0.291
enhancer.intergenic.merged.10042	HIST1H4K	349602	0.446	0.41	0.4
enhancer.intergenic.merged.10042	HIST1H2AK	356414	0.007	0.057	0.071
enhancer.intergenic.merged.10042	HIST1H2BN	356737	0.182	0.27	0.193
enhancer.intergenic.merged.10042	HIST1H2AL	383404	-0.275	-0.192	-0.455
enhancer.intergenic.merged.10042	HIST1H1B	385656	-0.349	-0.283	-0.47
enhancer.intergenic.merged.10042	HIST1H3I	390396	-0.341	-0.289	-0.374
enhancer.intergenic.merged.10042	HIST1H4L	391586	-0.214	-0.079	-0.43
enhancer.intergenic.merged.10042	HIST1H3J	408867	0.156	0.292	0.007
enhancer.intergenic.merged.10042	HIST1H2AM	411260	0.174	0.096	0.211
enhancer.intergenic.merged.10042	HIST1H2BO	411500	0.099	0.019	0.169
enhancer.intergenic.merged.10042	OR2B6	475316	-0.077	0.104	0.11
enhancer.intergenic.merged.10043	HIST1H2BJ	369763	-0.099	-0.027	-0.153
enhancer.intergenic.merged.10043	HIST1H2AG	369521	0.108	0.383	0.164
enhancer.intergenic.merged.10043	HIST1H4I	363250	0.024	0.433	0.264
enhancer.intergenic.merged.10043	HIST1H2BK	355701	-0.262	0.239	-0.116
enhancer.intergenic.merged.10043	HIST1H2AH	355477	-0.134	0.003	-0.089
enhancer.intergenic.merged.10043	PRSS16	254858	0.266	0.52	0.358
enhancer.intergenic.merged.10043	ZNF391	127924	0.187	0.456	0.187
enhancer.intergenic.merged.10043	ZNF184	29441	0.697	0.565	0.537
enhancer.intergenic.merged.10043	HIST1H2BL	305370	-0.051	0.109	0.22
enhancer.intergenic.merged.10043	HIST1H2AI	305638	0.191	0.254	0.335
enhancer.intergenic.merged.10043	HIST1H3H	307503	0.218	0.548	0.368
enhancer.intergenic.merged.10043	HIST1H2AJ	312179	-0.323	-0.349	-0.322
enhancer.intergenic.merged.10043	HIST1H2BM	312483	-0.371	-0.356	-0.275
enhancer.intergenic.merged.10043	HIST1H4J	321564	0.402	0.822	0.551
enhancer.intergenic.merged.10043	HIST1H4K	328966	0.116	0.88	0.548
enhancer.intergenic.merged.10043	HIST1H2AK	335778	0.051	0.39	0.078
enhancer.intergenic.merged.10043	HIST1H2BN	336101	0.125	0.403	0.104
enhancer.intergenic.merged.10043	HIST1H2AL	362768	-0.007	-0.146	0.255
enhancer.intergenic.merged.10043	HIST1H1B	365020	-0.121	-0.117	0.128
enhancer.intergenic.merged.10043	HIST1H3I	369760	0.051	-0.102	0.149
enhancer.intergenic.merged.10043	HIST1H4L	370950	0.157	-0.13	0.183
enhancer.intergenic.merged.10043	HIST1H3J	388231	-0.288	-0.121	-0.124
enhancer.intergenic.merged.10043	HIST1H2AM	390624	-0.081	0.029	-0.047
enhancer.intergenic.merged.10043	HIST1H2BO	390864	-0.125	-0.136	-0.186
enhancer.intergenic.merged.10043	OR2B6	454680	0.349	0.622	0.304
enhancer.intergenic.merged.10044	HIST1H2BJ	386272	-0.358	-0.377	-0.454
enhancer.intergenic.merged.10044	HIST1H2AG	386030	-0.191	-0.329	-0.412
enhancer.intergenic.merged.10044	HIST1H4I	379759	0.015	0.054	-0.073
enhancer.intergenic.merged.10044	HIST1H2BK	372210	-0.147	-0.288	-0.258
enhancer.intergenic.merged.10044	HIST1H2AH	371986	0.099	-0.195	-0.265
enhancer.intergenic.merged.10044	PRSS16	271367	0.543	0.199	0.49
enhancer.intergenic.merged.10044	ZNF391	144433	0.53	0.341	0.389
enhancer.intergenic.merged.10044	ZNF184	45950	0.231	0.437	0.293
enhancer.intergenic.merged.10044	HIST1H2BL	288861	0.13	-0.169	-0.087
enhancer.intergenic.merged.10044	HIST1H2AI	289129	0.121	-0.188	-0.007
enhancer.intergenic.merged.10044	HIST1H3H	290994	0.112	-0.184	0.036
enhancer.intergenic.merged.10044	HIST1H2AJ	295670	0.121	-0.146	-0.019
enhancer.intergenic.merged.10044	HIST1H2BM	295974	0.121	-0.212	0
enhancer.intergenic.merged.10044	HIST1H4J	305055	0.371	0.147	0.462
enhancer.intergenic.merged.10044	HIST1H4K	312457	0.745	0.289	0.655
enhancer.intergenic.merged.10044	HIST1H2AK	319269	-0.125	-0.054	-0.087
enhancer.intergenic.merged.10044	HIST1H2BN	319592	0.042	-0.017	-0.012
enhancer.intergenic.merged.10044	HIST1H2AL	346259	-0.266	-0.253	-0.335
enhancer.intergenic.merged.10044	HIST1H1B	348511	-0.152	-0.21	-0.269
enhancer.intergenic.merged.10044	HIST1H3I	353251	-0.275	-0.258	-0.367
enhancer.intergenic.merged.10044	HIST1H4L	354441	-0.029	-0.03	-0.222
enhancer.intergenic.merged.10044	HIST1H3J	371722	-0.046	-0.088	-0.264
enhancer.intergenic.merged.10044	HIST1H2AM	374115	0.116	0.034	0.008
enhancer.intergenic.merged.10044	HIST1H2BO	374355	0.077	0.032	0.048
enhancer.intergenic.merged.10044	OR2B6	438171	0.112	0.212	0.247
enhancer.intergenic.merged.10045	HIST1H2BJ	411673	-0.429	0.008	-0.208
enhancer.intergenic.merged.10045	HIST1H2AG	411431	-0.112	0.399	0.018
enhancer.intergenic.merged.10045	HIST1H4I	405160	0.433	0.553	0.483
enhancer.intergenic.merged.10045	HIST1H2BK	397611	0.042	0.405	0.23
enhancer.intergenic.merged.10045	HIST1H2AH	397387	0.051	0.168	0.143
enhancer.intergenic.merged.10045	PRSS16	296768	0.631	0.637	0.499
enhancer.intergenic.merged.10045	ZNF391	169834	0.314	0.598	0.416
enhancer.intergenic.merged.10045	ZNF184	71351	-0.09	0.381	0.141
enhancer.intergenic.merged.10045	HIST1H2BL	263460	0.055	0.198	0.153
enhancer.intergenic.merged.10045	HIST1H2AI	263728	0.125	0.27	0.174
enhancer.intergenic.merged.10045	HIST1H3H	265593	0.116	0.562	0.158
enhancer.intergenic.merged.10045	HIST1H2AJ	270269	-0.204	-0.248	-0.306
enhancer.intergenic.merged.10045	HIST1H2BM	270573	-0.314	-0.294	-0.362
enhancer.intergenic.merged.10045	HIST1H4J	279654	0.178	0.854	0.264
enhancer.intergenic.merged.10045	HIST1H4K	287056	0.552	0.957	0.659
enhancer.intergenic.merged.10045	HIST1H2AK	293868	-0.09	0.421	0.039
enhancer.intergenic.merged.10045	HIST1H2BN	294191	-0.086	0.397	0.038
enhancer.intergenic.merged.10045	HIST1H2AL	320858	-0.073	-0.103	0.072
enhancer.intergenic.merged.10045	HIST1H1B	323110	0.099	-0.092	0.241
enhancer.intergenic.merged.10045	HIST1H3I	327850	-0.204	-0.154	-0.201
enhancer.intergenic.merged.10045	HIST1H4L	329040	0.091	-0.042	0.046
enhancer.intergenic.merged.10045	HIST1H3J	346321	-0.037	-0.019	0.036
enhancer.intergenic.merged.10045	HIST1H2AM	348714	-0.209	0.08	-0.12
enhancer.intergenic.merged.10045	HIST1H2BO	348954	-0.209	-0.089	-0.187
enhancer.intergenic.merged.10045	OR2B6	412770	0.108	0.681	0.179
enhancer.intergenic.merged.10046	HIST1H2BJ	415096	0.066	0.158	0.188
enhancer.intergenic.merged.10046	HIST1H2AG	414854	-0.055	0.307	0.12
enhancer.intergenic.merged.10046	HIST1H4I	408583	-0.15	0.273	0.012
enhancer.intergenic.merged.10046	HIST1H2BK	401034	0.097	0.331	0.171
enhancer.intergenic.merged.10046	HIST1H2AH	400810	-0.055	-0.017	-0.161
enhancer.intergenic.merged.10046	PRSS16	300191	0.004	0.39	0.019
enhancer.intergenic.merged.10046	ZNF391	173257	0.176	0.494	0.222
enhancer.intergenic.merged.10046	ZNF184	74774	0.343	0.508	0.324
enhancer.intergenic.merged.10046	HIST1H2BL	260037	-0.275	-0.055	-0.246
enhancer.intergenic.merged.10046	HIST1H2AI	260305	-0.429	-0.045	-0.251
enhancer.intergenic.merged.10046	HIST1H3H	262170	-0.046	0.386	-0.1
enhancer.intergenic.merged.10046	HIST1H2AJ	266846	-0.455	-0.399	-0.581
enhancer.intergenic.merged.10046	HIST1H2BM	267150	-0.213	-0.285	-0.448
enhancer.intergenic.merged.10046	HIST1H4J	276231	0.004	0.742	0.148
enhancer.intergenic.merged.10046	HIST1H4K	283633	0.359	0.881	0.459
enhancer.intergenic.merged.10046	HIST1H2AK	290445	0.306	0.472	0.403
enhancer.intergenic.merged.10046	HIST1H2BN	290768	0.361	0.522	0.443
enhancer.intergenic.merged.10046	HIST1H2AL	317435	-0.343	-0.333	-0.323
enhancer.intergenic.merged.10046	HIST1H1B	319687	-0.535	-0.367	-0.297
enhancer.intergenic.merged.10046	HIST1H3I	324427	-0.693	-0.36	-0.623
enhancer.intergenic.merged.10046	HIST1H4L	325617	-0.601	-0.339	-0.594
enhancer.intergenic.merged.10046	HIST1H3J	342898	-0.185	-0.16	-0.045
enhancer.intergenic.merged.10046	HIST1H2AM	345291	0.242	0.197	0.281
enhancer.intergenic.merged.10046	HIST1H2BO	345531	0.196	0.095	0.211
enhancer.intergenic.merged.10046	OR2B6	409347	0.568	0.759	0.578
enhancer.intergenic.merged.10047	HIST1H2BJ	449933	0.481	0.29	0.504
enhancer.intergenic.merged.10047	HIST1H2AG	449691	0.231	0.408	0.283
enhancer.intergenic.merged.10047	HIST1H4I	443420	0.152	0.197	0.015
enhancer.intergenic.merged.10047	HIST1H2BK	435871	0.055	0.302	0.089
enhancer.intergenic.merged.10047	HIST1H2AH	435647	-0.231	-0.204	-0.294
enhancer.intergenic.merged.10047	PRSS16	335028	-0.429	0.067	-0.448
enhancer.intergenic.merged.10047	ZNF391	208094	-0.165	0.167	-0.323
enhancer.intergenic.merged.10047	ZNF184	109611	0.222	0.36	0.133
enhancer.intergenic.merged.10047	HIST1H2BL	225200	-0.332	-0.152	-0.34
enhancer.intergenic.merged.10047	HIST1H2AI	225468	-0.354	-0.11	-0.358
enhancer.intergenic.merged.10047	HIST1H3H	227333	0.015	0.382	-0.198
enhancer.intergenic.merged.10047	HIST1H2AJ	232009	-0.578	-0.542	-0.441
enhancer.intergenic.merged.10047	HIST1H2BM	232313	-0.407	-0.446	-0.287
enhancer.intergenic.merged.10047	HIST1H4J	241394	0.231	0.739	0.032
enhancer.intergenic.merged.10047	HIST1H4K	248796	-0.2	0.651	-0.109
enhancer.intergenic.merged.10047	HIST1H2AK	255608	0.727	0.703	0.709
enhancer.intergenic.merged.10047	HIST1H2BN	255931	0.758	0.749	0.778
enhancer.intergenic.merged.10047	HIST1H2AL	282598	-0.116	-0.111	-0.217
enhancer.intergenic.merged.10047	HIST1H1B	284850	-0.09	-0.157	0.038
enhancer.intergenic.merged.10047	HIST1H3I	289590	-0.468	-0.085	-0.329
enhancer.intergenic.merged.10047	HIST1H4L	290780	-0.267	-0.253	-0.27
enhancer.intergenic.merged.10047	HIST1H3J	308061	-0.086	-0.188	0.087
enhancer.intergenic.merged.10047	HIST1H2AM	310454	0.499	0.377	0.539
enhancer.intergenic.merged.10047	HIST1H2BO	310694	0.525	0.255	0.494
enhancer.intergenic.merged.10047	OR2B6	374510	0.363	0.604	0.399
enhancer.intergenic.merged.10047	ZNF165	497837	-0.358	-0.387	-0.452
enhancer.intergenic.merged.10048	PRSS16	424999	0.002	-0.036	-0.163
enhancer.intergenic.merged.10048	ZNF391	298065	0.112	0.04	-0.07
enhancer.intergenic.merged.10048	ZNF184	199582	-0.02	-0.112	-0.129
enhancer.intergenic.merged.10048	HIST1H2BL	135229	-0.248	-0.279	-0.476
enhancer.intergenic.merged.10048	HIST1H2AI	135497	-0.231	-0.269	-0.473
enhancer.intergenic.merged.10048	HIST1H3H	137362	-0.231	-0.088	-0.452
enhancer.intergenic.merged.10048	HIST1H2AJ	142038	-0.363	-0.41	-0.592
enhancer.intergenic.merged.10048	HIST1H2BM	142342	-0.314	-0.356	-0.551
enhancer.intergenic.merged.10048	HIST1H4J	151423	0.174	0.258	-0.164
enhancer.intergenic.merged.10048	HIST1H4K	158825	0.138	0.287	-0.034
enhancer.intergenic.merged.10048	HIST1H2AK	165637	0.187	0.268	0.187
enhancer.intergenic.merged.10048	HIST1H2BN	165960	0.099	0.167	0.104
enhancer.intergenic.merged.10048	HIST1H2AL	192627	-0.024	-0.165	0.166
enhancer.intergenic.merged.10048	HIST1H1B	194879	-0.279	-0.258	-0.064
enhancer.intergenic.merged.10048	HIST1H3I	199619	-0.604	-0.265	-0.394
enhancer.intergenic.merged.10048	HIST1H4L	200809	-0.413	-0.284	-0.415
enhancer.intergenic.merged.10048	HIST1H3J	218090	-0.376	-0.297	-0.381
enhancer.intergenic.merged.10048	HIST1H2AM	220483	0.029	-0.073	-0.029
enhancer.intergenic.merged.10048	HIST1H2BO	220723	-0.073	-0.192	-0.172
enhancer.intergenic.merged.10048	OR2B6	284539	0.31	0.222	0.173
enhancer.intergenic.merged.10048	ZNF165	407866	0.095	-0.117	0.076
enhancer.intergenic.merged.10048	ZSCAN16	451854	0.02	-0.203	0.14
enhancer.intergenic.merged.10048	ZKSCAN8	469181	0.182	0.23	-0.04
enhancer.intergenic.merged.10049	PRSS16	436237	-0.279	-0.022	-0.355
enhancer.intergenic.merged.10049	ZNF391	309303	-0.064	0.094	-0.147
enhancer.intergenic.merged.10049	ZNF184	210820	0.16	0.155	0.008
enhancer.intergenic.merged.10049	HIST1H2BL	123991	-0.323	-0.22	-0.386
enhancer.intergenic.merged.10049	HIST1H2AI	124259	-0.389	-0.265	-0.432
enhancer.intergenic.merged.10049	HIST1H3H	126124	0.011	0.216	-0.274
enhancer.intergenic.merged.10049	HIST1H2AJ	130800	-0.503	-0.427	-0.478
enhancer.intergenic.merged.10049	HIST1H2BM	131104	-0.253	-0.252	-0.334
enhancer.intergenic.merged.10049	HIST1H4J	140185	0.134	0.508	-0.069
enhancer.intergenic.merged.10049	HIST1H4K	147587	-0.055	0.496	-0.045
enhancer.intergenic.merged.10049	HIST1H2AK	154399	0.635	0.596	0.604
enhancer.intergenic.merged.10049	HIST1H2BN	154722	0.675	0.629	0.624
enhancer.intergenic.merged.10049	HIST1H2AL	181389	-0.336	-0.289	-0.333
enhancer.intergenic.merged.10049	HIST1H1B	183641	-0.341	-0.357	-0.241
enhancer.intergenic.merged.10049	HIST1H3I	188381	-0.692	-0.265	-0.595
enhancer.intergenic.merged.10049	HIST1H4L	189571	-0.541	-0.38	-0.606
enhancer.intergenic.merged.10049	HIST1H3J	206852	0.033	-0.13	-0.001
enhancer.intergenic.merged.10049	HIST1H2AM	209245	0.525	0.364	0.489
enhancer.intergenic.merged.10049	HIST1H2BO	209485	0.499	0.284	0.425
enhancer.intergenic.merged.10049	OR2B6	273301	0.415	0.537	0.467
enhancer.intergenic.merged.10049	ZNF165	396628	0.011	-0.211	-0.043
enhancer.intergenic.merged.10049	ZSCAN16	440616	-0.16	-0.251	0.169
enhancer.intergenic.merged.10049	ZKSCAN8	457943	0.42	0.648	0.397
enhancer.intergenic.merged.1005	MCOLN2	498693	-0.011	-0.194	-0.032
enhancer.intergenic.merged.1005	MCOLN3	447266	0.02	-0.024	0.032
enhancer.intergenic.merged.1005	WDR63	433508	-0.528	-0.396	-0.674
enhancer.intergenic.merged.1005	SYDE2	294790	-0.088	0.014	-0.074
enhancer.intergenic.merged.1005	C1orf52	236144	-0.425	-0.263	-0.326
enhancer.intergenic.merged.1005	BCL10	219174	0.22	0.111	0.249
enhancer.intergenic.merged.1005	DDAH1	82392	0.686	0.896	0.6
enhancer.intergenic.merged.1005	CCN1	84953	0.713	0.767	0.647
enhancer.intergenic.merged.1005	ZNHIT6	212625	-0.167	0.057	-0.006
enhancer.intergenic.merged.10050	PRSS16	446806	0.815	0.809	0.948
enhancer.intergenic.merged.10050	ZNF391	319872	0.279	0.394	0.27
enhancer.intergenic.merged.10050	ZNF184	221389	0.13	0.264	0.286
enhancer.intergenic.merged.10050	HIST1H2BL	113422	0.248	0.226	0.289
enhancer.intergenic.merged.10050	HIST1H2AI	113690	0.319	0.255	0.362
enhancer.intergenic.merged.10050	HIST1H3H	115555	0.204	0.202	0.331
enhancer.intergenic.merged.10050	HIST1H2AJ	120231	0.187	0.197	0.347
enhancer.intergenic.merged.10050	HIST1H2BM	120535	0.134	0.04	0.29
enhancer.intergenic.merged.10050	HIST1H4J	129616	0.327	0.394	0.487
enhancer.intergenic.merged.10050	HIST1H4K	137018	0.842	0.637	0.783
enhancer.intergenic.merged.10050	HIST1H2AK	143830	-0.279	-0.141	-0.301
enhancer.intergenic.merged.10050	HIST1H2BN	144153	-0.2	-0.174	-0.332
enhancer.intergenic.merged.10050	HIST1H2AL	170820	-0.314	-0.275	-0.324
enhancer.intergenic.merged.10050	HIST1H1B	173072	-0.116	-0.116	-0.284
enhancer.intergenic.merged.10050	HIST1H3I	177812	-0.174	-0.206	-0.146
enhancer.intergenic.merged.10050	HIST1H4L	179002	0.117	0.108	0.105
enhancer.intergenic.merged.10050	HIST1H3J	196283	0.187	0.175	0.147
enhancer.intergenic.merged.10050	HIST1H2AM	198676	-0.068	-0.134	-0.089
enhancer.intergenic.merged.10050	HIST1H2BO	198916	-0.262	-0.303	-0.219
enhancer.intergenic.merged.10050	OR2B6	262732	0.165	0.39	0.223
enhancer.intergenic.merged.10050	ZNF165	386059	0.385	0.398	0.403
enhancer.intergenic.merged.10050	ZSCAN16	430047	-0.09	-0.037	-0.118
enhancer.intergenic.merged.10050	ZKSCAN8	447374	0.134	0.255	0.197
enhancer.intergenic.merged.10051	PRSS16	490910	0.305	0.579	0.49
enhancer.intergenic.merged.10051	ZNF391	363976	-0.011	0.303	0.241
enhancer.intergenic.merged.10051	ZNF184	265493	0.09	-0.062	-0.021
enhancer.intergenic.merged.10051	HIST1H2BL	69318	0.116	0.229	0.314
enhancer.intergenic.merged.10051	HIST1H2AI	69586	-0.029	0.164	0.296
enhancer.intergenic.merged.10051	HIST1H3H	71451	0.174	0.267	0.301
enhancer.intergenic.merged.10051	HIST1H2AJ	76127	-0.055	-0.035	-0.01
enhancer.intergenic.merged.10051	HIST1H2BM	76431	0.112	-0.08	-0.047
enhancer.intergenic.merged.10051	HIST1H4J	85512	0.051	0.433	0.322
enhancer.intergenic.merged.10051	HIST1H4K	92914	0.345	0.625	0.58
enhancer.intergenic.merged.10051	HIST1H2AK	99726	0.086	0.092	-0.076
enhancer.intergenic.merged.10051	HIST1H2BN	100049	0.169	0.022	-0.045
enhancer.intergenic.merged.10051	HIST1H2AL	126716	-0.31	-0.143	0.009
enhancer.intergenic.merged.10051	HIST1H1B	128968	0.033	-0.054	0.258
enhancer.intergenic.merged.10051	HIST1H3I	133708	-0.09	-0.288	-0.088
enhancer.intergenic.merged.10051	HIST1H4L	134898	0.143	-0.244	0.005
enhancer.intergenic.merged.10051	HIST1H3J	152179	-0.029	-0.305	-0.204
enhancer.intergenic.merged.10051	HIST1H2AM	154572	0.055	-0.217	-0.248
enhancer.intergenic.merged.10051	HIST1H2BO	154812	0.007	-0.294	-0.222
enhancer.intergenic.merged.10051	OR2B6	218628	0.446	0.733	0.508
enhancer.intergenic.merged.10051	ZNF165	341955	0.037	0.354	0.188
enhancer.intergenic.merged.10051	ZSCAN16	385943	-0.095	0.128	-0.124
enhancer.intergenic.merged.10051	ZKSCAN8	403270	-0.191	0.196	0.122
enhancer.intergenic.merged.10051	ZSCAN9	486662	0.477	0.588	0.461
enhancer.intergenic.merged.10052	ZNF391	378055	0.262	0.474	0.213
enhancer.intergenic.merged.10052	ZNF184	279572	0.042	0.415	0.098
enhancer.intergenic.merged.10052	HIST1H2BL	55239	0.222	0.11	-0.001
enhancer.intergenic.merged.10052	HIST1H2AI	55507	0.138	0.112	0.01
enhancer.intergenic.merged.10052	HIST1H3H	57372	0.363	0.424	0.103
enhancer.intergenic.merged.10052	HIST1H2AJ	62048	0.011	-0.22	-0.168
enhancer.intergenic.merged.10052	HIST1H2BM	62352	0.055	-0.253	-0.075
enhancer.intergenic.merged.10052	HIST1H4J	71433	0.56	0.756	0.47
enhancer.intergenic.merged.10052	HIST1H4K	78835	0.578	0.863	0.569
enhancer.intergenic.merged.10052	HIST1H2AK	85647	0.38	0.447	0.505
enhancer.intergenic.merged.10052	HIST1H2BN	85970	0.499	0.482	0.553
enhancer.intergenic.merged.10052	HIST1H2AL	112637	-0.073	-0.149	-0.199
enhancer.intergenic.merged.10052	HIST1H1B	114889	0.116	-0.131	0.106
enhancer.intergenic.merged.10052	HIST1H3I	119629	-0.301	-0.243	-0.39
enhancer.intergenic.merged.10052	HIST1H4L	120819	0.011	-0.102	-0.176
enhancer.intergenic.merged.10052	HIST1H3J	138100	0.042	-0.053	0.009
enhancer.intergenic.merged.10052	HIST1H2AM	140493	0.385	0.211	0.4
enhancer.intergenic.merged.10052	HIST1H2BO	140733	0.437	0.101	0.409
enhancer.intergenic.merged.10052	OR2B6	204549	0.389	0.773	0.477
enhancer.intergenic.merged.10052	ZNF165	327876	0.226	0.002	0.086
enhancer.intergenic.merged.10052	ZSCAN16	371864	-0.007	-0.202	-0.011
enhancer.intergenic.merged.10052	ZKSCAN8	389191	0.323	0.642	0.506
enhancer.intergenic.merged.10052	ZSCAN9	472583	0.363	0.445	0.36
enhancer.intergenic.merged.10053	ZNF391	379653	0.27	0.183	0.2
enhancer.intergenic.merged.10053	ZNF184	281170	0.108	0.205	0.104
enhancer.intergenic.merged.10053	HIST1H2BL	53641	0.156	0.019	-0.126
enhancer.intergenic.merged.10053	HIST1H2AI	53909	0.09	-0.046	-0.077
enhancer.intergenic.merged.10053	HIST1H3H	55774	0.174	-0.039	-0.034
enhancer.intergenic.merged.10053	HIST1H2AJ	60450	0.147	0.039	-0.07
enhancer.intergenic.merged.10053	HIST1H2BM	60754	0.156	-0.056	-0.004
enhancer.intergenic.merged.10053	HIST1H4J	69835	0.376	0.097	0.261
enhancer.intergenic.merged.10053	HIST1H4K	77237	0.543	0.249	0.455
enhancer.intergenic.merged.10053	HIST1H2AK	84049	0.033	-0.013	0.076
enhancer.intergenic.merged.10053	HIST1H2BN	84372	0.196	0.073	0.143
enhancer.intergenic.merged.10053	HIST1H2AL	111039	-0.108	-0.064	-0.292
enhancer.intergenic.merged.10053	HIST1H1B	113291	-0.02	-0.033	-0.144
enhancer.intergenic.merged.10053	HIST1H3I	118031	-0.297	-0.277	-0.407
enhancer.intergenic.merged.10053	HIST1H4L	119221	-0.183	0.012	-0.365
enhancer.intergenic.merged.10053	HIST1H3J	136502	-0.073	0.012	-0.165
enhancer.intergenic.merged.10053	HIST1H2AM	138895	0.064	0.012	0.033
enhancer.intergenic.merged.10053	HIST1H2BO	139135	0.231	0.072	0.096
enhancer.intergenic.merged.10053	OR2B6	202951	0.248	0.336	0.256
enhancer.intergenic.merged.10053	ZNF165	326278	0.231	0.246	0.244
enhancer.intergenic.merged.10053	ZSCAN16	370266	0.31	0.319	0.134
enhancer.intergenic.merged.10053	ZKSCAN8	387593	0.24	0.185	0.271
enhancer.intergenic.merged.10053	ZSCAN9	470985	0.253	0.151	0.149
enhancer.intergenic.merged.10054	ZNF391	382742	0.425	0.193	0.386
enhancer.intergenic.merged.10054	ZNF184	284259	0.425	0.509	0.425
enhancer.intergenic.merged.10054	HIST1H2BL	50552	0.034	-0.178	-0.082
enhancer.intergenic.merged.10054	HIST1H2AI	50820	0.151	-0.122	0.005
enhancer.intergenic.merged.10054	HIST1H3H	52685	-0.112	-0.264	-0.075
enhancer.intergenic.merged.10054	HIST1H2AJ	57361	-0.055	-0.243	-0.102
enhancer.intergenic.merged.10054	HIST1H2BM	57665	-0.226	-0.38	-0.191
enhancer.intergenic.merged.10054	HIST1H4J	66746	0.062	-0.052	0.206
enhancer.intergenic.merged.10054	HIST1H4K	74148	0.547	0.084	0.477
enhancer.intergenic.merged.10054	HIST1H2AK	80960	-0.458	-0.237	-0.32
enhancer.intergenic.merged.10054	HIST1H2BN	81283	-0.451	-0.234	-0.306
enhancer.intergenic.merged.10054	HIST1H2AL	107950	-0.206	-0.266	0.053
enhancer.intergenic.merged.10054	HIST1H1B	110202	-0.128	-0.059	0.092
enhancer.intergenic.merged.10054	HIST1H3I	114942	-0.009	-0.066	0.047
enhancer.intergenic.merged.10054	HIST1H4L	116132	0.099	0.088	0.255
enhancer.intergenic.merged.10054	HIST1H3J	133413	-0.224	-0.042	-0.17
enhancer.intergenic.merged.10054	HIST1H2AM	135806	-0.398	-0.171	-0.334
enhancer.intergenic.merged.10054	HIST1H2BO	136046	-0.428	-0.134	-0.283
enhancer.intergenic.merged.10054	OR2B6	199862	0.144	-0.049	0.028
enhancer.intergenic.merged.10054	ZNF165	323189	0.048	-0.242	-0.111
enhancer.intergenic.merged.10054	ZSCAN16	367177	0.064	-0.157	-0.402
enhancer.intergenic.merged.10054	ZKSCAN8	384504	0.121	0.016	0.105
enhancer.intergenic.merged.10054	ZSCAN9	467896	0.222	0.006	-0.005
enhancer.intergenic.merged.10055	ZNF391	385065	0.235	0.312	0.355
enhancer.intergenic.merged.10055	ZNF184	286582	0.297	0.582	0.461
enhancer.intergenic.merged.10055	HIST1H2BL	48229	-0.332	-0.269	-0.247
enhancer.intergenic.merged.10055	HIST1H2AI	48497	-0.248	-0.229	-0.17
enhancer.intergenic.merged.10055	HIST1H3H	50362	-0.389	-0.258	-0.206
enhancer.intergenic.merged.10055	HIST1H2AJ	55038	-0.407	-0.371	-0.285
enhancer.intergenic.merged.10055	HIST1H2BM	55342	-0.516	-0.45	-0.359
enhancer.intergenic.merged.10055	HIST1H4J	64423	-0.253	0.092	0.115
enhancer.intergenic.merged.10055	HIST1H4K	71825	0.349	0.233	0.46
enhancer.intergenic.merged.10055	HIST1H2AK	78637	-0.354	-0.121	-0.285
enhancer.intergenic.merged.10055	HIST1H2BN	78960	-0.349	-0.116	-0.249
enhancer.intergenic.merged.10055	HIST1H2AL	105627	-0.266	-0.336	0.021
enhancer.intergenic.merged.10055	HIST1H1B	107879	-0.13	-0.195	0.045
enhancer.intergenic.merged.10055	HIST1H3I	112619	-0.099	-0.17	-0.021
enhancer.intergenic.merged.10055	HIST1H4L	113809	0.091	-0.049	0.2
enhancer.intergenic.merged.10055	HIST1H3J	131090	-0.178	-0.18	-0.172
enhancer.intergenic.merged.10055	HIST1H2AM	133483	-0.349	-0.1	-0.306
enhancer.intergenic.merged.10055	HIST1H2BO	133723	-0.424	-0.089	-0.278
enhancer.intergenic.merged.10055	OR2B6	197539	-0.16	0.096	-0.062
enhancer.intergenic.merged.10055	ZNF165	320866	0.086	-0.254	-0.135
enhancer.intergenic.merged.10055	ZSCAN16	364854	-0.222	-0.117	-0.419
enhancer.intergenic.merged.10055	ZKSCAN8	382181	-0.007	0.159	0.118
enhancer.intergenic.merged.10055	ZSCAN9	465573	0.077	0.188	0.027
enhancer.intergenic.merged.10055	ZKSCAN4	499509	-0.226	-0.161	-0.243
enhancer.intergenic.merged.10056	ZNF391	398457	0.477	0.39	0.448
enhancer.intergenic.merged.10056	ZNF184	299974	0.481	0.461	0.549
enhancer.intergenic.merged.10056	HIST1H2BL	34837	-0.095	-0.129	-0.111
enhancer.intergenic.merged.10056	HIST1H2AI	35105	0.037	-0.062	0.012
enhancer.intergenic.merged.10056	HIST1H3H	36970	-0.16	-0.17	0.008
enhancer.intergenic.merged.10056	HIST1H2AJ	41646	-0.002	-0.11	-0.183
enhancer.intergenic.merged.10056	HIST1H2BM	41950	-0.108	-0.202	-0.2
enhancer.intergenic.merged.10056	HIST1H4J	51031	-0.029	-0.012	0.244
enhancer.intergenic.merged.10056	HIST1H4K	58433	0.684	0.22	0.635
enhancer.intergenic.merged.10056	HIST1H2AK	65245	-0.534	-0.355	-0.403
enhancer.intergenic.merged.10056	HIST1H2BN	65568	-0.481	-0.401	-0.432
enhancer.intergenic.merged.10056	HIST1H2AL	92235	-0.292	-0.093	-0.191
enhancer.intergenic.merged.10056	HIST1H1B	94487	-0.525	-0.215	-0.597
enhancer.intergenic.merged.10056	HIST1H3I	99227	-0.2	-0.163	-0.236
enhancer.intergenic.merged.10056	HIST1H4L	100417	-0.183	0.11	-0.182
enhancer.intergenic.merged.10056	HIST1H3J	117698	0.059	0.013	-0.028
enhancer.intergenic.merged.10056	HIST1H2AM	120091	-0.204	-0.252	-0.18
enhancer.intergenic.merged.10056	HIST1H2BO	120331	-0.42	-0.319	-0.339
enhancer.intergenic.merged.10056	OR2B6	184147	-0.16	-0.129	-0.109
enhancer.intergenic.merged.10056	ZNF165	307474	0.31	0.403	0.402
enhancer.intergenic.merged.10056	ZSCAN16	351462	0.178	0.227	0.016
enhancer.intergenic.merged.10056	ZKSCAN8	368789	0.279	0.037	0.248
enhancer.intergenic.merged.10056	ZSCAN9	452181	0.068	0	0.084
enhancer.intergenic.merged.10056	ZKSCAN4	486117	-0.389	-0.34	-0.415
enhancer.intergenic.merged.10056	ZSCAN26	493916	-0.477	-0.492	-0.423
enhancer.intergenic.merged.10057	ZNF391	408380	-0.077	0.332	0.027
enhancer.intergenic.merged.10057	ZNF184	309897	0.13	0.47	0.288
enhancer.intergenic.merged.10057	HIST1H2BL	24914	-0.429	-0.215	-0.222
enhancer.intergenic.merged.10057	HIST1H2AI	25182	-0.367	-0.134	-0.155
enhancer.intergenic.merged.10057	HIST1H3H	27047	-0.134	0.13	-0.045
enhancer.intergenic.merged.10057	HIST1H2AJ	31723	-0.574	-0.44	-0.656
enhancer.intergenic.merged.10057	HIST1H2BM	32027	-0.552	-0.402	-0.602
enhancer.intergenic.merged.10057	HIST1H4J	41108	-0.029	0.394	0.026
enhancer.intergenic.merged.10057	HIST1H4K	48510	0.288	0.59	0.371
enhancer.intergenic.merged.10057	HIST1H2AK	55322	0.095	0.026	0.019
enhancer.intergenic.merged.10057	HIST1H2BN	55645	0.116	0.019	0.022
enhancer.intergenic.merged.10057	HIST1H2AL	82312	-0.02	-0.241	-0.101
enhancer.intergenic.merged.10057	HIST1H1B	84564	-0.31	-0.366	-0.324
enhancer.intergenic.merged.10057	HIST1H3I	89304	-0.433	-0.28	-0.294
enhancer.intergenic.merged.10057	HIST1H4L	90494	-0.351	-0.25	-0.441
enhancer.intergenic.merged.10057	HIST1H3J	107775	-0.112	-0.2	-0.004
enhancer.intergenic.merged.10057	HIST1H2AM	110168	-0.108	-0.166	-0.061
enhancer.intergenic.merged.10057	HIST1H2BO	110408	-0.152	-0.31	-0.274
enhancer.intergenic.merged.10057	OR2B6	174224	0.086	0.297	0.145
enhancer.intergenic.merged.10057	ZNF165	297551	0.354	0.3	0.341
enhancer.intergenic.merged.10057	ZSCAN16	341539	-0.046	-0.104	-0.084
enhancer.intergenic.merged.10057	ZKSCAN8	358866	-0.099	0.281	0.179
enhancer.intergenic.merged.10057	ZSCAN9	442258	-0.371	0.12	-0.024
enhancer.intergenic.merged.10057	ZKSCAN4	476194	-0.433	-0.055	-0.061
enhancer.intergenic.merged.10057	ZSCAN26	483993	-0.327	-0.344	-0.351
enhancer.intergenic.merged.10057	PGBD1	498520	-0.358	-0.141	-0.209
enhancer.intergenic.merged.10058	ZNF391	418966	0.622	0.464	0.54
enhancer.intergenic.merged.10058	ZNF184	320483	0.358	0.509	0.166
enhancer.intergenic.merged.10058	HIST1H2BL	14328	0.178	-0.116	-0.174
enhancer.intergenic.merged.10058	HIST1H2AI	14596	0.095	-0.142	-0.15
enhancer.intergenic.merged.10058	HIST1H3H	16461	0.235	0.024	-0.087
enhancer.intergenic.merged.10058	HIST1H2AJ	21137	-0.011	-0.27	-0.333
enhancer.intergenic.merged.10058	HIST1H2BM	21441	0.051	-0.251	-0.252
enhancer.intergenic.merged.10058	HIST1H4J	30522	0.512	0.434	0.382
enhancer.intergenic.merged.10058	HIST1H4K	37924	0.609	0.538	0.506
enhancer.intergenic.merged.10058	HIST1H2AK	44736	0.169	0.224	0.256
enhancer.intergenic.merged.10058	HIST1H2BN	45059	0.275	0.245	0.239
enhancer.intergenic.merged.10058	HIST1H2AL	71726	-0.024	-0.248	-0.087
enhancer.intergenic.merged.10058	HIST1H1B	73978	-0.231	-0.284	-0.263
enhancer.intergenic.merged.10058	HIST1H3I	78718	-0.446	-0.329	-0.501
enhancer.intergenic.merged.10058	HIST1H4L	79908	-0.28	-0.231	-0.468
enhancer.intergenic.merged.10058	HIST1H3J	97189	-0.363	-0.311	-0.4
enhancer.intergenic.merged.10058	HIST1H2AM	99582	0.187	0.133	0.238
enhancer.intergenic.merged.10058	HIST1H2BO	99822	0.244	0.113	0.263
enhancer.intergenic.merged.10058	OR2B6	163638	0.543	0.568	0.491
enhancer.intergenic.merged.10058	ZNF165	286965	0.116	-0.029	0.285
enhancer.intergenic.merged.10058	ZSCAN16	330953	0.477	0.163	0.513
enhancer.intergenic.merged.10058	ZKSCAN8	348280	0.442	0.464	0.505
enhancer.intergenic.merged.10058	ZSCAN9	431672	0.618	0.45	0.753
enhancer.intergenic.merged.10058	ZKSCAN4	465608	-0.125	-0.151	-0.153
enhancer.intergenic.merged.10058	ZSCAN26	473407	0.385	0.282	0.376
enhancer.intergenic.merged.10058	PGBD1	487934	0.152	0.13	0.029
enhancer.intergenic.merged.10059	ZNF184	430652	0.473	0.219	0.309
enhancer.intergenic.merged.10059	HIST1H2BL	95839	0.279	0.358	0.145
enhancer.intergenic.merged.10059	HIST1H2AI	95571	0.27	0.288	0.191
enhancer.intergenic.merged.10059	HIST1H3H	93706	0.455	0.573	0.254
enhancer.intergenic.merged.10059	HIST1H2AJ	89030	-0.073	-0.093	-0.232
enhancer.intergenic.merged.10059	HIST1H2BM	88726	0.007	-0.092	-0.135
enhancer.intergenic.merged.10059	HIST1H4J	79645	0.556	0.75	0.542
enhancer.intergenic.merged.10059	HIST1H4K	72243	0.363	0.697	0.427
enhancer.intergenic.merged.10059	HIST1H2AK	65431	0.332	0.613	0.428
enhancer.intergenic.merged.10059	HIST1H2BN	65108	0.341	0.51	0.402
enhancer.intergenic.merged.10059	HIST1H2AL	38441	-0.121	-0.011	-0.048
enhancer.intergenic.merged.10059	HIST1H1B	36189	-0.187	0.02	-0.067
enhancer.intergenic.merged.10059	HIST1H3I	31449	-0.27	0.017	-0.247
enhancer.intergenic.merged.10059	HIST1H4L	30259	-0.205	-0.17	-0.319
enhancer.intergenic.merged.10059	HIST1H3J	12978	-0.244	-0.283	-0.246
enhancer.intergenic.merged.10059	HIST1H2AM	10585	0.196	0.352	0.302
enhancer.intergenic.merged.10059	HIST1H2BO	10345	0.235	0.254	0.296
enhancer.intergenic.merged.10059	OR2B6	53469	0.996	0.993	0.991
enhancer.intergenic.merged.10059	ZNF165	176796	-0.112	0.116	-0.073
enhancer.intergenic.merged.10059	ZSCAN16	220784	0.235	0.042	0.011
enhancer.intergenic.merged.10059	ZKSCAN8	238111	0.305	0.47	0.425
enhancer.intergenic.merged.10059	ZSCAN9	321503	0.415	0.471	0.356
enhancer.intergenic.merged.10059	ZKSCAN4	355439	0.468	0.36	0.515
enhancer.intergenic.merged.10059	ZSCAN26	363238	0.521	0.325	0.521
enhancer.intergenic.merged.10059	PGBD1	377765	0.292	0.038	0.243
enhancer.intergenic.merged.10059	ZKSCAN3	446175	0.345	0.445	0.448
enhancer.intergenic.merged.10059	ZSCAN31	452499	0.218	0.178	0.253
enhancer.intergenic.merged.10059	ZSCAN12	495975	0.297	0.43	0.142
enhancer.intergenic.merged.1006	MCOLN3	451560	0.121	-0.098	0.109
enhancer.intergenic.merged.1006	WDR63	437802	-0.534	-0.417	-0.605
enhancer.intergenic.merged.1006	SYDE2	299084	0.002	-0.08	-0.074
enhancer.intergenic.merged.1006	C1orf52	240438	-0.429	-0.276	-0.308
enhancer.intergenic.merged.1006	BCL10	223468	0.257	0.159	0.21
enhancer.intergenic.merged.1006	DDAH1	78098	0.802	0.86	0.755
enhancer.intergenic.merged.1006	CCN1	80659	0.736	0.767	0.724
enhancer.intergenic.merged.1006	ZNHIT6	208331	-0.011	0.147	0.089
enhancer.intergenic.merged.10060	HIST1H2BL	284375	0.024	0.27	0.086
enhancer.intergenic.merged.10060	HIST1H2AI	284107	0.011	0.163	0.08
enhancer.intergenic.merged.10060	HIST1H3H	282242	-0.253	-0.07	-0.028
enhancer.intergenic.merged.10060	HIST1H2AJ	277566	0.209	0.307	0.169
enhancer.intergenic.merged.10060	HIST1H2BM	277262	0.064	0.12	0.057
enhancer.intergenic.merged.10060	HIST1H4J	268181	-0.376	-0.196	-0.173
enhancer.intergenic.merged.10060	HIST1H4K	260779	0.385	0.061	0.273
enhancer.intergenic.merged.10060	HIST1H2AK	253967	-0.626	-0.354	-0.489
enhancer.intergenic.merged.10060	HIST1H2BN	253644	-0.736	-0.476	-0.659
enhancer.intergenic.merged.10060	HIST1H2AL	226977	0.09	0.196	0.228
enhancer.intergenic.merged.10060	HIST1H1B	224725	-0.029	0.194	0.01
enhancer.intergenic.merged.10060	HIST1H3I	219985	0.051	-0.087	0.141
enhancer.intergenic.merged.10060	HIST1H4L	218795	0.007	0.187	0.095
enhancer.intergenic.merged.10060	HIST1H3J	201514	0.112	0.05	0.101
enhancer.intergenic.merged.10060	HIST1H2AM	199121	-0.574	-0.356	-0.457
enhancer.intergenic.merged.10060	HIST1H2BO	198881	-0.701	-0.383	-0.608
enhancer.intergenic.merged.10060	OR2B6	135065	-0.354	0.134	-0.302
enhancer.intergenic.merged.10060	ZNF165	11738	0.736	0.889	0.792
enhancer.intergenic.merged.10060	ZSCAN16	32248	0.266	0.559	0.191
enhancer.intergenic.merged.10060	ZKSCAN8	49575	-0.451	-0.358	-0.465
enhancer.intergenic.merged.10060	ZSCAN9	132967	-0.204	0.009	-0.025
enhancer.intergenic.merged.10060	ZKSCAN4	166903	-0.099	-0.162	-0.299
enhancer.intergenic.merged.10060	ZSCAN26	174702	-0.745	-0.426	-0.64
enhancer.intergenic.merged.10060	PGBD1	189229	-0.662	-0.595	-0.771
enhancer.intergenic.merged.10060	ZKSCAN3	257639	-0.679	-0.591	-0.774
enhancer.intergenic.merged.10060	ZSCAN31	263963	0.336	0.796	0.45
enhancer.intergenic.merged.10060	ZSCAN12	307439	-0.253	-0.154	-0.363
enhancer.intergenic.merged.10060	ZSCAN23	351183	-0.547	-0.282	-0.573
enhancer.intergenic.merged.10061	HIST1H2BL	285969	0.064	0.28	0.108
enhancer.intergenic.merged.10061	HIST1H2AI	285701	0.015	0.159	0.097
enhancer.intergenic.merged.10061	HIST1H3H	283836	-0.231	-0.054	0.014
enhancer.intergenic.merged.10061	HIST1H2AJ	279160	0.266	0.334	0.192
enhancer.intergenic.merged.10061	HIST1H2BM	278856	0.134	0.162	0.096
enhancer.intergenic.merged.10061	HIST1H4J	269775	-0.345	-0.182	-0.136
enhancer.intergenic.merged.10061	HIST1H4K	262373	0.402	0.069	0.304
enhancer.intergenic.merged.10061	HIST1H2AK	255561	-0.578	-0.321	-0.435
enhancer.intergenic.merged.10061	HIST1H2BN	255238	-0.692	-0.435	-0.593
enhancer.intergenic.merged.10061	HIST1H2AL	228571	0.152	0.183	0.187
enhancer.intergenic.merged.10061	HIST1H1B	226319	-0.02	0.193	0.009
enhancer.intergenic.merged.10061	HIST1H3I	221579	0.068	-0.101	0.135
enhancer.intergenic.merged.10061	HIST1H4L	220389	0.033	0.154	0.092
enhancer.intergenic.merged.10061	HIST1H3J	203108	0.134	0.044	0.152
enhancer.intergenic.merged.10061	HIST1H2AM	200715	-0.481	-0.329	-0.392
enhancer.intergenic.merged.10061	HIST1H2BO	200475	-0.644	-0.362	-0.559
enhancer.intergenic.merged.10061	OR2B6	136659	-0.376	0.184	-0.293
enhancer.intergenic.merged.10061	ZNF165	13332	0.71	0.905	0.83
enhancer.intergenic.merged.10061	ZSCAN16	30654	0.275	0.562	0.2
enhancer.intergenic.merged.10061	ZKSCAN8	47981	-0.464	-0.367	-0.472
enhancer.intergenic.merged.10061	ZSCAN9	131373	-0.174	0.011	-0.025
enhancer.intergenic.merged.10061	ZKSCAN4	165309	-0.147	-0.148	-0.339
enhancer.intergenic.merged.10061	ZSCAN26	173108	-0.793	-0.389	-0.655
enhancer.intergenic.merged.10061	PGBD1	187635	-0.684	-0.608	-0.815
enhancer.intergenic.merged.10061	ZKSCAN3	256045	-0.697	-0.558	-0.749
enhancer.intergenic.merged.10061	ZSCAN31	262369	0.402	0.785	0.483
enhancer.intergenic.merged.10061	ZSCAN12	305845	-0.262	-0.189	-0.374
enhancer.intergenic.merged.10061	ZSCAN23	349589	-0.486	-0.24	-0.589
enhancer.intergenic.merged.10062	HIST1H2BL	297663	0.358	0.313	0.224
enhancer.intergenic.merged.10062	HIST1H2AI	297395	0.477	0.425	0.302
enhancer.intergenic.merged.10062	HIST1H3H	295530	0.424	0.578	0.273
enhancer.intergenic.merged.10062	HIST1H2AJ	290854	0.046	-0.055	-0.214
enhancer.intergenic.merged.10062	HIST1H2BM	290550	0.042	-0.004	-0.131
enhancer.intergenic.merged.10062	HIST1H4J	281469	0.736	0.861	0.61
enhancer.intergenic.merged.10062	HIST1H4K	274067	0.24	0.731	0.495
enhancer.intergenic.merged.10062	HIST1H2AK	267255	0.218	0.501	0.329
enhancer.intergenic.merged.10062	HIST1H2BN	266932	0.24	0.431	0.291
enhancer.intergenic.merged.10062	HIST1H2AL	240265	0.011	-0.121	0.099
enhancer.intergenic.merged.10062	HIST1H1B	238013	-0.138	-0.165	-0.079
enhancer.intergenic.merged.10062	HIST1H3I	233273	-0.226	-0.034	-0.339
enhancer.intergenic.merged.10062	HIST1H4L	232083	-0.082	-0.192	-0.193
enhancer.intergenic.merged.10062	HIST1H3J	214802	-0.389	-0.342	-0.299
enhancer.intergenic.merged.10062	HIST1H2AM	212409	0.147	0.241	0.205
enhancer.intergenic.merged.10062	HIST1H2BO	212169	0.156	0.123	0.146
enhancer.intergenic.merged.10062	OR2B6	148353	0.749	0.747	0.733
enhancer.intergenic.merged.10062	ZNF165	25026	-0.508	-0.324	-0.358
enhancer.intergenic.merged.10062	ZSCAN16	18960	0.112	-0.184	-0.246
enhancer.intergenic.merged.10062	ZKSCAN8	36287	0.534	0.663	0.609
enhancer.intergenic.merged.10062	ZSCAN9	119679	0.437	0.478	0.337
enhancer.intergenic.merged.10062	ZKSCAN4	153615	0.591	0.486	0.519
enhancer.intergenic.merged.10062	ZSCAN26	161414	0.521	0.324	0.472
enhancer.intergenic.merged.10062	PGBD1	175941	0.596	0.388	0.493
enhancer.intergenic.merged.10062	ZKSCAN3	244351	0.345	0.554	0.519
enhancer.intergenic.merged.10062	ZSCAN31	250675	-0.011	-0.146	-0.049
enhancer.intergenic.merged.10062	ZSCAN12	294151	0.13	0.438	0.055
enhancer.intergenic.merged.10062	ZSCAN23	337895	0.727	0.682	0.568
enhancer.intergenic.merged.10063	HIST1H2BL	322058	0.2	0.139	-0.001
enhancer.intergenic.merged.10063	HIST1H2AI	321790	0.13	0.072	0.002
enhancer.intergenic.merged.10063	HIST1H3H	319925	0.143	0.146	-0.038
enhancer.intergenic.merged.10063	HIST1H2AJ	315249	0.02	0.027	-0.167
enhancer.intergenic.merged.10063	HIST1H2BM	314945	0.152	0.136	-0.161
enhancer.intergenic.merged.10063	HIST1H4J	305864	0.297	0.365	0.205
enhancer.intergenic.merged.10063	HIST1H4K	298462	0.407	0.377	0.303
enhancer.intergenic.merged.10063	HIST1H2AK	291650	0.024	0.162	0.047
enhancer.intergenic.merged.10063	HIST1H2BN	291327	0.024	0.082	0.007
enhancer.intergenic.merged.10063	HIST1H2AL	264660	-0.257	-0.328	-0.137
enhancer.intergenic.merged.10063	HIST1H1B	262408	-0.341	-0.375	-0.255
enhancer.intergenic.merged.10063	HIST1H3I	257668	-0.574	-0.337	-0.581
enhancer.intergenic.merged.10063	HIST1H4L	256478	-0.426	-0.431	-0.529
enhancer.intergenic.merged.10063	HIST1H3J	239197	-0.363	-0.499	-0.478
enhancer.intergenic.merged.10063	HIST1H2AM	236804	-0.002	0.044	-0.039
enhancer.intergenic.merged.10063	HIST1H2BO	236564	-0.024	0.069	0.008
enhancer.intergenic.merged.10063	OR2B6	172748	0.684	0.643	0.674
enhancer.intergenic.merged.10063	ZNF165	49421	0.24	0.045	0.12
enhancer.intergenic.merged.10063	ZSCAN16	5433	0.516	0.506	0.397
enhancer.intergenic.merged.10063	ZKSCAN8	11892	0.446	0.547	0.548
enhancer.intergenic.merged.10063	ZSCAN9	95284	0.793	0.787	0.735
enhancer.intergenic.merged.10063	ZKSCAN4	129220	0.481	0.475	0.51
enhancer.intergenic.merged.10063	ZSCAN26	137019	0.538	0.617	0.646
enhancer.intergenic.merged.10063	PGBD1	151546	0.235	0.372	0.307
enhancer.intergenic.merged.10063	ZKSCAN3	219956	0.288	0.448	0.419
enhancer.intergenic.merged.10063	ZSCAN31	226280	0.09	0.13	0.17
enhancer.intergenic.merged.10063	ZSCAN12	269756	0.266	0.29	0.108
enhancer.intergenic.merged.10063	ZSCAN23	313500	0.473	0.457	0.484
enhancer.intergenic.merged.10063	ZBED9	486186	0.49	0.383	0.483
enhancer.intergenic.merged.10064	HIST1H2BL	328721	0.284	0.247	0.181
enhancer.intergenic.merged.10064	HIST1H2AI	328453	0.31	0.311	0.171
enhancer.intergenic.merged.10064	HIST1H3H	326588	0.305	0.496	0.114
enhancer.intergenic.merged.10064	HIST1H2AJ	321912	-0.037	-0.175	-0.126
enhancer.intergenic.merged.10064	HIST1H2BM	321608	0.029	-0.122	-0.1
enhancer.intergenic.merged.10064	HIST1H4J	312527	0.332	0.748	0.302
enhancer.intergenic.merged.10064	HIST1H4K	305125	0.02	0.692	0.287
enhancer.intergenic.merged.10064	HIST1H2AK	298313	0.292	0.488	0.317
enhancer.intergenic.merged.10064	HIST1H2BN	297990	0.24	0.409	0.3
enhancer.intergenic.merged.10064	HIST1H2AL	271323	-0.231	-0.248	0.1
enhancer.intergenic.merged.10064	HIST1H1B	269071	-0.042	-0.148	0.186
enhancer.intergenic.merged.10064	HIST1H3I	264331	-0.165	-0.011	-0.262
enhancer.intergenic.merged.10064	HIST1H4L	263141	0.038	-0.167	0.051
enhancer.intergenic.merged.10064	HIST1H3J	245860	-0.02	-0.211	-0.116
enhancer.intergenic.merged.10064	HIST1H2AM	243467	0.257	0.24	0.154
enhancer.intergenic.merged.10064	HIST1H2BO	243227	0.174	0.153	0.187
enhancer.intergenic.merged.10064	OR2B6	179411	0.591	0.683	0.52
enhancer.intergenic.merged.10064	ZNF165	56084	-0.534	-0.509	-0.578
enhancer.intergenic.merged.10064	ZSCAN16	12096	-0.248	-0.399	-0.438
enhancer.intergenic.merged.10064	ZKSCAN8	5229	0.451	0.707	0.582
enhancer.intergenic.merged.10064	ZSCAN9	88621	0.477	0.532	0.349
enhancer.intergenic.merged.10064	ZKSCAN4	122557	0.67	0.507	0.554
enhancer.intergenic.merged.10064	ZSCAN26	130356	0.495	0.379	0.512
enhancer.intergenic.merged.10064	PGBD1	144883	0.587	0.509	0.607
enhancer.intergenic.merged.10064	ZKSCAN3	213293	0.398	0.609	0.538
enhancer.intergenic.merged.10064	ZSCAN31	219617	-0.407	-0.392	-0.429
enhancer.intergenic.merged.10064	ZSCAN12	263093	0.354	0.546	0.305
enhancer.intergenic.merged.10064	ZSCAN23	306837	0.424	0.513	0.742
enhancer.intergenic.merged.10064	ZBED9	479523	0.727	0.836	0.869
enhancer.intergenic.merged.10065	HIST1H2BL	399823	0.142	0.374	0.128
enhancer.intergenic.merged.10065	HIST1H2AI	399555	0.271	0.396	0.192
enhancer.intergenic.merged.10065	HIST1H3H	397690	0.36	0.232	0.184
enhancer.intergenic.merged.10065	HIST1H2AJ	393014	-0.193	0.215	-0.282
enhancer.intergenic.merged.10065	HIST1H2BM	392710	-0.338	-0.092	-0.272
enhancer.intergenic.merged.10065	HIST1H4J	383629	0.278	0.066	0.203
enhancer.intergenic.merged.10065	HIST1H4K	376227	0.296	0.202	0.376
enhancer.intergenic.merged.10065	HIST1H2AK	369415	0.138	-0.126	0.009
enhancer.intergenic.merged.10065	HIST1H2BN	369092	0.124	-0.166	-0.043
enhancer.intergenic.merged.10065	HIST1H2AL	342425	0.167	0.454	0.2
enhancer.intergenic.merged.10065	HIST1H1B	340173	-0.153	0.413	-0.119
enhancer.intergenic.merged.10065	HIST1H3I	335433	-0.076	0.206	0.096
enhancer.intergenic.merged.10065	HIST1H4L	334243	-0.085	0.694	0.033
enhancer.intergenic.merged.10065	HIST1H3J	316962	0.107	0.565	0.174
enhancer.intergenic.merged.10065	HIST1H2AM	314569	0.098	-0.054	0.07
enhancer.intergenic.merged.10065	HIST1H2BO	314329	0.118	-0.06	0.029
enhancer.intergenic.merged.10065	OR2B6	250513	0.144	-0.143	-0.043
enhancer.intergenic.merged.10065	ZNF165	127186	-0.073	0.323	0.172
enhancer.intergenic.merged.10065	ZSCAN16	83198	0.087	0.015	-0.041
enhancer.intergenic.merged.10065	ZKSCAN8	65871	0.527	0.097	0.375
enhancer.intergenic.merged.10065	ZSCAN9	17519	-0.053	-0.035	0.067
enhancer.intergenic.merged.10065	ZKSCAN4	51455	-0.26	-0.571	-0.488
enhancer.intergenic.merged.10065	ZSCAN26	59254	0.018	-0.335	-0.222
enhancer.intergenic.merged.10065	PGBD1	73781	0.293	-0.242	0.05
enhancer.intergenic.merged.10065	ZKSCAN3	142191	0.029	-0.273	-0.152
enhancer.intergenic.merged.10065	ZSCAN31	148515	-0.244	0.107	-0.124
enhancer.intergenic.merged.10065	ZSCAN12	191991	0.076	0.027	0.016
enhancer.intergenic.merged.10065	ZSCAN23	235735	-0.056	-0.422	-0.475
enhancer.intergenic.merged.10065	ZBED9	408421	-0.256	-0.032	-0.344
enhancer.intergenic.merged.10066	HIST1H2BL	404713	-0.046	-0.073	-0.207
enhancer.intergenic.merged.10066	HIST1H2AI	404445	-0.042	-0.016	-0.199
enhancer.intergenic.merged.10066	HIST1H3H	402580	0.27	0.473	-0.072
enhancer.intergenic.merged.10066	HIST1H2AJ	397904	-0.358	-0.466	-0.521
enhancer.intergenic.merged.10066	HIST1H2BM	397600	-0.178	-0.322	-0.354
enhancer.intergenic.merged.10066	HIST1H4J	388519	0.42	0.732	0.184
enhancer.intergenic.merged.10066	HIST1H4K	381117	-0.2	0.656	0.07
enhancer.intergenic.merged.10066	HIST1H2AK	374305	0.692	0.634	0.614
enhancer.intergenic.merged.10066	HIST1H2BN	373982	0.736	0.763	0.69
enhancer.intergenic.merged.10066	HIST1H2AL	347315	-0.086	-0.162	-0.203
enhancer.intergenic.merged.10066	HIST1H1B	345063	-0.169	-0.249	-0.131
enhancer.intergenic.merged.10066	HIST1H3I	340323	-0.495	-0.229	-0.507
enhancer.intergenic.merged.10066	HIST1H4L	339133	-0.36	-0.375	-0.503
enhancer.intergenic.merged.10066	HIST1H3J	321852	-0.138	-0.262	-0.168
enhancer.intergenic.merged.10066	HIST1H2AM	319459	0.481	0.309	0.419
enhancer.intergenic.merged.10066	HIST1H2BO	319219	0.552	0.303	0.425
enhancer.intergenic.merged.10066	OR2B6	255403	0.569	0.685	0.647
enhancer.intergenic.merged.10066	ZNF165	132076	-0.538	-0.413	-0.481
enhancer.intergenic.merged.10066	ZSCAN16	88088	-0.165	-0.322	-0.194
enhancer.intergenic.merged.10066	ZKSCAN8	70761	0.512	0.756	0.562
enhancer.intergenic.merged.10066	ZSCAN9	12629	0.156	0.33	0.154
enhancer.intergenic.merged.10066	ZKSCAN4	46565	0.244	0.148	0.459
enhancer.intergenic.merged.10066	ZSCAN26	54364	0.688	0.527	0.568
enhancer.intergenic.merged.10066	PGBD1	68891	0.578	0.468	0.524
enhancer.intergenic.merged.10066	ZKSCAN3	137301	0.71	0.778	0.752
enhancer.intergenic.merged.10066	ZSCAN31	143625	-0.029	-0.276	-0.016
enhancer.intergenic.merged.10066	ZSCAN12	187101	0.262	0.494	0.343
enhancer.intergenic.merged.10066	ZSCAN23	230845	0.679	0.548	0.641
enhancer.intergenic.merged.10066	ZBED9	403531	0.248	0.716	0.41
enhancer.intergenic.merged.10067	HIST1H2BL	409482	0.297	0.332	-0.041
enhancer.intergenic.merged.10067	HIST1H2AI	409214	0.103	0.161	-0.122
enhancer.intergenic.merged.10067	HIST1H3H	407349	0.393	0.441	-0.073
enhancer.intergenic.merged.10067	HIST1H2AJ	402673	-0.059	0.001	-0.2
enhancer.intergenic.merged.10067	HIST1H2BM	402369	0.029	0.066	-0.14
enhancer.intergenic.merged.10067	HIST1H4J	393288	0.376	0.424	0.123
enhancer.intergenic.merged.10067	HIST1H4K	385886	-0.015	0.209	0.052
enhancer.intergenic.merged.10067	HIST1H2AK	379074	0.767	0.725	0.563
enhancer.intergenic.merged.10067	HIST1H2BN	378751	0.653	0.602	0.486
enhancer.intergenic.merged.10067	HIST1H2AL	352084	0.196	0.103	0.04
enhancer.intergenic.merged.10067	HIST1H1B	349832	0.169	0.086	0.018
enhancer.intergenic.merged.10067	HIST1H3I	345092	-0.244	0.246	-0.306
enhancer.intergenic.merged.10067	HIST1H4L	343902	-0.104	0	-0.263
enhancer.intergenic.merged.10067	HIST1H3J	326621	0.033	-0.025	-0.059
enhancer.intergenic.merged.10067	HIST1H2AM	324228	0.622	0.708	0.517
enhancer.intergenic.merged.10067	HIST1H2BO	323988	0.675	0.738	0.579
enhancer.intergenic.merged.10067	OR2B6	260172	0.574	0.619	0.469
enhancer.intergenic.merged.10067	ZNF165	136845	-0.046	-0.169	0.135
enhancer.intergenic.merged.10067	ZSCAN16	92857	0.095	0.174	0.561
enhancer.intergenic.merged.10067	ZKSCAN8	75530	0.446	0.59	0.518
enhancer.intergenic.merged.10067	ZSCAN9	7860	0.477	0.483	0.746
enhancer.intergenic.merged.10067	ZKSCAN4	41796	0.231	0.298	0.081
enhancer.intergenic.merged.10067	ZSCAN26	49595	0.644	0.677	0.533
enhancer.intergenic.merged.10067	PGBD1	64122	0.029	0.312	0.055
enhancer.intergenic.merged.10067	ZKSCAN3	132532	0.455	0.64	0.438
enhancer.intergenic.merged.10067	ZSCAN31	138856	-0.037	-0.118	0.087
enhancer.intergenic.merged.10067	ZSCAN12	182332	0.314	0.421	0.288
enhancer.intergenic.merged.10067	ZSCAN23	226076	0.508	0.384	0.364
enhancer.intergenic.merged.10067	ZBED9	398762	0.112	0.218	0.092
enhancer.intergenic.merged.10068	HIST1H2AJ	497801	0.402	0.225	0.305
enhancer.intergenic.merged.10068	HIST1H2BM	497497	0.446	0.358	0.328
enhancer.intergenic.merged.10068	HIST1H4J	488416	0.015	-0.243	0.095
enhancer.intergenic.merged.10068	HIST1H4K	481014	0.13	-0.14	-0.005
enhancer.intergenic.merged.10068	HIST1H2AK	474202	-0.323	-0.308	-0.247
enhancer.intergenic.merged.10068	HIST1H2BN	473879	-0.27	-0.249	-0.248
enhancer.intergenic.merged.10068	HIST1H2AL	447212	-0.02	-0.144	-0.117
enhancer.intergenic.merged.10068	HIST1H1B	444960	-0.218	-0.279	-0.298
enhancer.intergenic.merged.10068	HIST1H3I	440220	0.095	-0.274	0.029
enhancer.intergenic.merged.10068	HIST1H4L	439030	-0.201	-0.307	-0.293
enhancer.intergenic.merged.10068	HIST1H3J	421749	0.051	-0.167	-0.036
enhancer.intergenic.merged.10068	HIST1H2AM	419356	-0.266	-0.213	-0.18
enhancer.intergenic.merged.10068	HIST1H2BO	419116	-0.222	-0.118	-0.21
enhancer.intergenic.merged.10068	OR2B6	355300	0.235	0.036	0.231
enhancer.intergenic.merged.10068	ZNF165	231973	0.218	0.508	0.301
enhancer.intergenic.merged.10068	ZSCAN16	187985	0.552	0.646	0.252
enhancer.intergenic.merged.10068	ZKSCAN8	170658	-0.182	-0.024	-0.087
enhancer.intergenic.merged.10068	ZSCAN9	87266	-0.037	0.021	-0.037
enhancer.intergenic.merged.10068	ZKSCAN4	53330	0.204	0.213	0.293
enhancer.intergenic.merged.10068	ZSCAN26	45531	-0.037	0.069	0
enhancer.intergenic.merged.10068	PGBD1	31004	0.191	0.144	0.029
enhancer.intergenic.merged.10068	ZKSCAN3	37404	-0.108	-0.084	-0.144
enhancer.intergenic.merged.10068	ZSCAN31	43728	0.49	0.748	0.616
enhancer.intergenic.merged.10068	ZSCAN12	87204	0.077	-0.011	0.032
enhancer.intergenic.merged.10068	ZSCAN23	130948	-0.002	-0.038	-0.149
enhancer.intergenic.merged.10068	ZBED9	303634	-0.24	-0.24	-0.29
enhancer.intergenic.merged.10069	HIST1H2AL	474322	0.073	-0.187	0.004
enhancer.intergenic.merged.10069	HIST1H1B	472070	-0.279	-0.326	-0.31
enhancer.intergenic.merged.10069	HIST1H3I	467330	-0.284	-0.316	-0.262
enhancer.intergenic.merged.10069	HIST1H4L	466140	-0.236	-0.331	-0.473
enhancer.intergenic.merged.10069	HIST1H3J	448859	-0.182	-0.365	-0.158
enhancer.intergenic.merged.10069	HIST1H2AM	446466	-0.068	-0.284	-0.116
enhancer.intergenic.merged.10069	HIST1H2BO	446226	-0.204	-0.397	-0.324
enhancer.intergenic.merged.10069	OR2B6	382410	0.437	0.37	0.454
enhancer.intergenic.merged.10069	ZNF165	259083	0.156	0.571	0.315
enhancer.intergenic.merged.10069	ZSCAN16	215095	0.191	0.297	0.029
enhancer.intergenic.merged.10069	ZKSCAN8	197768	-0.165	0.043	0
enhancer.intergenic.merged.10069	ZSCAN9	114376	0.02	0.157	0.106
enhancer.intergenic.merged.10069	ZKSCAN4	80440	0.2	0.155	0.453
enhancer.intergenic.merged.10069	ZSCAN26	72641	-0.178	-0.364	-0.228
enhancer.intergenic.merged.10069	PGBD1	58114	-0.059	-0.249	-0.162
enhancer.intergenic.merged.10069	ZKSCAN3	10294	0.011	-0.155	-0.067
enhancer.intergenic.merged.10069	ZSCAN31	16618	0.855	0.856	0.83
enhancer.intergenic.merged.10069	ZSCAN12	60094	0.363	0.431	0.2
enhancer.intergenic.merged.10069	ZSCAN23	103838	0.371	0.005	0.067
enhancer.intergenic.merged.10069	ZBED9	276524	0.103	0.318	0.193
enhancer.intergenic.merged.1007	SYDE2	375144	-0.16	-0.242	-0.055
enhancer.intergenic.merged.1007	C1orf52	316498	-0.684	-0.493	-0.59
enhancer.intergenic.merged.1007	BCL10	299528	0.451	0.192	0.46
enhancer.intergenic.merged.1007	DDAH1	2038	0.657	0.706	0.628
enhancer.intergenic.merged.1007	CCN1	4599	0.947	0.968	0.925
enhancer.intergenic.merged.1007	ZNHIT6	132271	-0.253	-0.166	-0.204
enhancer.intergenic.merged.10070	HIST1H2AL	476876	0.064	-0.201	0.011
enhancer.intergenic.merged.10070	HIST1H1B	474624	-0.24	-0.33	-0.279
enhancer.intergenic.merged.10070	HIST1H3I	469884	-0.27	-0.327	-0.308
enhancer.intergenic.merged.10070	HIST1H4L	468694	-0.152	-0.355	-0.455
enhancer.intergenic.merged.10070	HIST1H3J	451413	-0.108	-0.357	-0.128
enhancer.intergenic.merged.10070	HIST1H2AM	449020	-0.029	-0.171	-0.004
enhancer.intergenic.merged.10070	HIST1H2BO	448780	-0.235	-0.347	-0.238
enhancer.intergenic.merged.10070	OR2B6	384964	0.389	0.567	0.438
enhancer.intergenic.merged.10070	ZNF165	261637	0.121	0.482	0.286
enhancer.intergenic.merged.10070	ZSCAN16	217649	0.055	0.135	0.018
enhancer.intergenic.merged.10070	ZKSCAN8	200322	-0.204	0.196	0
enhancer.intergenic.merged.10070	ZSCAN9	116930	0.033	0.262	0.13
enhancer.intergenic.merged.10070	ZKSCAN4	82994	0.213	0.181	0.427
enhancer.intergenic.merged.10070	ZSCAN26	75195	-0.284	-0.3	-0.242
enhancer.intergenic.merged.10070	PGBD1	60668	-0.112	-0.242	-0.216
enhancer.intergenic.merged.10070	ZKSCAN3	7740	-0.029	0.025	-0.013
enhancer.intergenic.merged.10070	ZSCAN31	14064	0.807	0.706	0.808
enhancer.intergenic.merged.10070	ZSCAN12	57540	0.367	0.518	0.184
enhancer.intergenic.merged.10070	ZSCAN23	101284	0.345	0.165	0.134
enhancer.intergenic.merged.10070	ZBED9	273970	0.218	0.567	0.261
enhancer.intergenic.merged.10071	HIST1H2AL	482147	-0.02	-0.137	-0.085
enhancer.intergenic.merged.10071	HIST1H1B	479895	-0.354	-0.254	-0.382
enhancer.intergenic.merged.10071	HIST1H3I	475155	-0.266	-0.277	-0.194
enhancer.intergenic.merged.10071	HIST1H4L	473965	-0.307	-0.286	-0.474
enhancer.intergenic.merged.10071	HIST1H3J	456684	-0.222	-0.319	-0.247
enhancer.intergenic.merged.10071	HIST1H2AM	454291	-0.055	-0.345	-0.098
enhancer.intergenic.merged.10071	HIST1H2BO	454051	-0.16	-0.409	-0.272
enhancer.intergenic.merged.10071	OR2B6	390235	0.376	0.152	0.408
enhancer.intergenic.merged.10071	ZNF165	266908	0.292	0.767	0.389
enhancer.intergenic.merged.10071	ZSCAN16	222920	0.367	0.53	0.243
enhancer.intergenic.merged.10071	ZKSCAN8	205593	-0.244	-0.278	-0.196
enhancer.intergenic.merged.10071	ZSCAN9	122201	0.064	-0.013	0.102
enhancer.intergenic.merged.10071	ZKSCAN4	88265	0.033	0.071	0.409
enhancer.intergenic.merged.10071	ZSCAN26	80466	-0.174	-0.425	-0.241
enhancer.intergenic.merged.10071	PGBD1	65939	-0.152	-0.408	-0.257
enhancer.intergenic.merged.10071	ZKSCAN3	2469	-0.024	-0.397	-0.138
enhancer.intergenic.merged.10071	ZSCAN31	8793	0.912	0.987	0.929
enhancer.intergenic.merged.10071	ZSCAN12	52269	0.196	0.125	0.08
enhancer.intergenic.merged.10071	ZSCAN23	96013	0.319	-0.151	0.045
enhancer.intergenic.merged.10071	ZBED9	268699	-0.042	-0.06	0.03
enhancer.intergenic.merged.10072	HIST1H3J	489428	-0.292	-0.333	-0.312
enhancer.intergenic.merged.10072	HIST1H2AM	487035	0.112	0.209	0.083
enhancer.intergenic.merged.10072	HIST1H2BO	486795	0.077	0.197	0.136
enhancer.intergenic.merged.10072	OR2B6	422979	0.437	0.523	0.438
enhancer.intergenic.merged.10072	ZNF165	299652	0.064	-0.138	0.053
enhancer.intergenic.merged.10072	ZSCAN16	255664	0.187	0.004	0.411
enhancer.intergenic.merged.10072	ZKSCAN8	238337	0.319	0.584	0.433
enhancer.intergenic.merged.10072	ZSCAN9	154945	0.512	0.669	0.759
enhancer.intergenic.merged.10072	ZKSCAN4	121009	0.191	0.325	0.358
enhancer.intergenic.merged.10072	ZSCAN26	113210	0.371	0.296	0.256
enhancer.intergenic.merged.10072	PGBD1	98683	0.275	0.311	0.213
enhancer.intergenic.merged.10072	ZKSCAN3	30273	0.279	0.461	0.269
enhancer.intergenic.merged.10072	ZSCAN31	23949	0.156	0.141	0.254
enhancer.intergenic.merged.10072	ZSCAN12	19525	0.89	0.935	0.73
enhancer.intergenic.merged.10072	ZSCAN23	63269	0.327	0.25	0.345
enhancer.intergenic.merged.10072	ZBED9	235955	0.09	0.526	0.194
enhancer.intergenic.merged.10073	HIST1H3J	493017	-0.257	-0.247	-0.184
enhancer.intergenic.merged.10073	HIST1H2AM	490624	0.178	0.239	0.031
enhancer.intergenic.merged.10073	HIST1H2BO	490384	0.095	0.137	0.066
enhancer.intergenic.merged.10073	OR2B6	426568	0.385	0.563	0.314
enhancer.intergenic.merged.10073	ZNF165	303241	-0.073	-0.208	-0.112
enhancer.intergenic.merged.10073	ZSCAN16	259253	0.059	-0.242	0.155
enhancer.intergenic.merged.10073	ZKSCAN8	241926	0.358	0.6	0.434
enhancer.intergenic.merged.10073	ZSCAN9	158534	0.516	0.6	0.657
enhancer.intergenic.merged.10073	ZKSCAN4	124598	0.336	0.339	0.409
enhancer.intergenic.merged.10073	ZSCAN26	116799	0.323	0.157	0.148
enhancer.intergenic.merged.10073	PGBD1	102272	0.248	0.201	0.264
enhancer.intergenic.merged.10073	ZKSCAN3	33862	0.213	0.464	0.211
enhancer.intergenic.merged.10073	ZSCAN31	27538	0.081	0.019	0.093
enhancer.intergenic.merged.10073	ZSCAN12	15936	0.925	0.98	0.862
enhancer.intergenic.merged.10073	ZSCAN23	59680	0.349	0.256	0.367
enhancer.intergenic.merged.10073	ZBED9	232366	0.182	0.699	0.329
enhancer.intergenic.merged.10074	OR2B6	487680	0.081	-0.098	0.086
enhancer.intergenic.merged.10074	ZNF165	364353	-0.503	-0.302	-0.464
enhancer.intergenic.merged.10074	ZSCAN16	320365	-0.152	0.051	-0.079
enhancer.intergenic.merged.10074	ZKSCAN8	303038	-0.27	-0.085	-0.094
enhancer.intergenic.merged.10074	ZSCAN9	219646	-0.187	-0.158	-0.22
enhancer.intergenic.merged.10074	ZKSCAN4	185710	0.213	0.14	0.209
enhancer.intergenic.merged.10074	ZSCAN26	177911	0.099	0.259	0.25
enhancer.intergenic.merged.10074	PGBD1	163384	0.284	0.276	0.308
enhancer.intergenic.merged.10074	ZKSCAN3	94974	0.196	0.05	0.166
enhancer.intergenic.merged.10074	ZSCAN31	88650	0.213	-0.079	0.073
enhancer.intergenic.merged.10074	ZSCAN12	45174	-0.332	-0.23	-0.201
enhancer.intergenic.merged.10074	ZSCAN23	1430	0.424	0.602	0.383
enhancer.intergenic.merged.10074	ZBED9	171254	0.024	-0.136	-0.094
enhancer.intergenic.merged.10074	TRIM27	479062	-0.442	-0.44	-0.445
enhancer.intergenic.merged.10075	ZNF165	410113	-0.266	-0.083	-0.173
enhancer.intergenic.merged.10075	ZSCAN16	366125	-0.226	-0.416	-0.47
enhancer.intergenic.merged.10075	ZKSCAN8	348798	-0.134	0.639	0.139
enhancer.intergenic.merged.10075	ZSCAN9	265406	0.222	0.46	0.154
enhancer.intergenic.merged.10075	ZKSCAN4	231470	0.398	0.145	0.347
enhancer.intergenic.merged.10075	ZSCAN26	223671	0.147	0.079	0.126
enhancer.intergenic.merged.10075	PGBD1	209144	0.002	0.091	0.003
enhancer.intergenic.merged.10075	ZKSCAN3	140734	0.046	0.498	0.214
enhancer.intergenic.merged.10075	ZSCAN31	134410	0.064	-0.078	-0.005
enhancer.intergenic.merged.10075	ZSCAN12	90934	0.086	0.642	0.093
enhancer.intergenic.merged.10075	ZSCAN23	47190	0.473	0.363	0.482
enhancer.intergenic.merged.10075	ZBED9	125494	0.688	0.987	0.735
enhancer.intergenic.merged.10075	TRIM27	433302	-0.081	0.322	0.084
enhancer.intergenic.merged.10076	ZNF165	473367	-0.317	-0.153	-0.177
enhancer.intergenic.merged.10076	ZSCAN16	429379	0.02	-0.462	-0.179
enhancer.intergenic.merged.10076	ZKSCAN8	412052	-0.011	0.677	0.344
enhancer.intergenic.merged.10076	ZSCAN9	328660	0.371	0.458	0.464
enhancer.intergenic.merged.10076	ZKSCAN4	294724	0.214	0.112	0.273
enhancer.intergenic.merged.10076	ZSCAN26	286925	0.169	0.087	0.105
enhancer.intergenic.merged.10076	PGBD1	272398	0.043	0.128	0.075
enhancer.intergenic.merged.10076	ZKSCAN3	203988	0.038	0.537	0.283
enhancer.intergenic.merged.10076	ZSCAN31	197664	0.371	-0.128	0.149
enhancer.intergenic.merged.10076	ZSCAN12	154188	0.33	0.695	0.366
enhancer.intergenic.merged.10076	ZSCAN23	110444	0.816	0.373	0.525
enhancer.intergenic.merged.10076	ZBED9	62240	0.299	0.978	0.528
enhancer.intergenic.merged.10076	TRIM27	370048	-0.2	0.302	0.035
enhancer.intergenic.merged.10076	ZNF311	451675	0.393	0.739	0.384
enhancer.intergenic.merged.10077	ZSCAN16	473544	-0.389	-0.508	-0.598
enhancer.intergenic.merged.10077	ZKSCAN8	456217	-0.213	0.606	0.085
enhancer.intergenic.merged.10077	ZSCAN9	372825	-0.125	0.348	-0.109
enhancer.intergenic.merged.10077	ZKSCAN4	338889	-0.077	0.136	0.059
enhancer.intergenic.merged.10077	ZSCAN26	331090	-0.451	0.018	-0.226
enhancer.intergenic.merged.10077	PGBD1	316563	-0.345	0.101	-0.22
enhancer.intergenic.merged.10077	ZKSCAN3	248153	-0.182	0.47	0.019
enhancer.intergenic.merged.10077	ZSCAN31	241829	-0.059	-0.12	-0.028
enhancer.intergenic.merged.10077	ZSCAN12	198353	-0.2	0.583	-0.145
enhancer.intergenic.merged.10077	ZSCAN23	154609	-0.213	0.291	0.065
enhancer.intergenic.merged.10077	ZBED9	18075	0.547	0.984	0.659
enhancer.intergenic.merged.10077	TRIM27	325883	-0.125	0.261	0.099
enhancer.intergenic.merged.10077	ZNF311	407510	-0.191	0.649	-0.139
enhancer.intergenic.merged.10078	ZKSCAN8	492889	0.214	0.571	0.287
enhancer.intergenic.merged.10078	ZSCAN9	409497	0.091	0.311	0.183
enhancer.intergenic.merged.10078	ZKSCAN4	375561	0.223	0.111	0.328
enhancer.intergenic.merged.10078	ZSCAN26	367762	0.205	0.25	0.21
enhancer.intergenic.merged.10078	PGBD1	353235	0.417	0.251	0.329
enhancer.intergenic.merged.10078	ZKSCAN3	284825	0.117	0.493	0.279
enhancer.intergenic.merged.10078	ZSCAN31	278501	-0.033	-0.24	-0.068
enhancer.intergenic.merged.10078	ZSCAN12	235025	0.157	0.419	0.182
enhancer.intergenic.merged.10078	ZSCAN23	191281	0.607	0.607	0.6
enhancer.intergenic.merged.10078	ZBED9	18595	0.528	0.748	0.48
enhancer.intergenic.merged.10078	TRIM27	289211	-0.263	0.058	-0.106
enhancer.intergenic.merged.10078	ZNF311	370838	-0.011	0.464	0.035
enhancer.intergenic.merged.10078	OR2J1	466069	-0.057	-0.171	-0.084
enhancer.intergenic.merged.10078	OR2J3	477036	-0.214	-0.177	-0.141
enhancer.intergenic.merged.10079	ZSCAN9	484212	0.09	0.452	0.131
enhancer.intergenic.merged.10079	ZKSCAN4	450276	0.596	0.15	0.412
enhancer.intergenic.merged.10079	ZSCAN26	442477	-0.081	0.069	0.023
enhancer.intergenic.merged.10079	PGBD1	427950	-0.02	0.126	0.014
enhancer.intergenic.merged.10079	ZKSCAN3	359540	-0.103	0.508	0.157
enhancer.intergenic.merged.10079	ZSCAN31	353216	0.015	-0.128	-0.055
enhancer.intergenic.merged.10079	ZSCAN12	309740	0.367	0.684	0.366
enhancer.intergenic.merged.10079	ZSCAN23	265996	0.292	0.332	0.381
enhancer.intergenic.merged.10079	ZBED9	93310	0.714	0.993	0.779
enhancer.intergenic.merged.10079	TRIM27	214496	0.042	0.333	0.228
enhancer.intergenic.merged.10079	ZNF311	296123	0.367	0.737	0.423
enhancer.intergenic.merged.10079	OR2J1	391354	-0.05	-0.028	0.113
enhancer.intergenic.merged.10079	OR2J3	402321	-0.263	-0.061	-0.086
enhancer.intergenic.merged.1008	SYDE2	386765	-0.156	-0.237	-0.048
enhancer.intergenic.merged.1008	C1orf52	328119	-0.565	-0.559	-0.487
enhancer.intergenic.merged.1008	BCL10	311149	0.503	0.527	0.498
enhancer.intergenic.merged.1008	DDAH1	9581	0.451	0.425	0.775
[truncated: 439,744+ more rows]
