# Supplementary material for: Transcriptionally active enhancers in human cancer cells
Source: Mol Syst Biol. 2021 Jan 27;17(1):e9873. doi: 10.15252/msb.20209873 (PMC7838827; doi:10.15252/msb.20209873)
Supplement: Supplementary file 7 — Table EV5 [file MSB-17-e9873-s007.zip › TableEV5/README.txt]

Table EV5. List of all possible E-P pairs within ± 500 kbp.
Table listing all possible enhancer-promoter pairs within ± 500 kbp of candidate enhancers annotated in this study together with E-P distances and three measures of transcriptional activity correlation.
MergedEnhancerID: Column states the corresponding merged enhancer identifier (see also Table EV6 for annotation).	
GeneID: Column states gene name.	
Distance: Column states distance between enhancer midpoint and promoter (TSS). 	
Rho: Column states Spearman correlation coefficient between enhancer and promoter TT-seq measured transcriptional activity (normalized FPK) across cell lines. 	
R: Column states Pearson correlation coefficient between enhancer and promoter TT-seq measured transcriptional activity (normalized FPK) across cell lines.  		
logR: Column states Pearson correlation coefficient between enhancer and promoter TT-seq measured transcriptional activity (log2(normalized FPK + 1)) across cell lines. This measure of correlation was used in this study.  
