# Supplementary material for: Transcriptionally active enhancers in human cancer cells
Source: Mol Syst Biol. 2021 Jan 27;17(1):e9873. doi: 10.15252/msb.20209873 (PMC7838827; doi:10.15252/msb.20209873)
Supplement: Supplementary file 8 — Table EV6 [file MSB-17-e9873-s008.zip]

Archive with 7 entries (4 files):
- TableEV6/
- TableEV6/TableEV6.xlsx
- __MACOSX/
- __MACOSX/TableEV6/
- __MACOSX/TableEV6/._TableEV6.xlsx
- TableEV6/README.txt
- __MACOSX/TableEV6/._README.txt
