# Supplementary material for: Transcriptionally active enhancers in human cancer cells
Source: Mol Syst Biol. 2021 Jan 27;17(1):e9873. doi: 10.15252/msb.20209873 (PMC7838827; doi:10.15252/msb.20209873)
Supplement: Supplementary file 8 — Table EV6 [file MSB-17-e9873-s008.zip › TableEV6/TableEV6.xlsx]

## Sheet: TableEV6_MergedEnhancerRegions
TableEV6: Annotation of merged putative enhancer regions.
MergedEnhancerID	Chr	Start	End	EnhancerIDs	K562_FPK	Jurkat_FPK	GP5d_FPK	LoVo_FPK	HCT116_FPK	SKUT1_FPK	PC3_FPK	DU145_FPK	MDA_FPK	BT20_FPK	769P_FPK	786O_FPK	U118_FPK	M059J_FPK
enhancer.intergenic.merged.1	chr1	263891	266985	K562.enhancer.intergenic.1:Jurkat.enhancer.intergenic.1	112.98	23.12	3.89	1.55	0.88	4.7	19.15	11.51	6.28	6.57	2.63	12.22	1.05	54.05
enhancer.intergenic.merged.2	chr1	604768	605979	BT20.enhancer.intergenic.1	8.51	15.05	0.34	1.29	3.36	9.27	0.23	1.05	3.88	23.82	1.5	0.56	0.76	0
enhancer.intergenic.merged.3	chr1	628673	635394	K562.enhancer.intergenic.2:Jurkat.enhancer.intergenic.2:Jurkat.enhancer.intergenic.3:GP5d.enhancer.intergenic.1:GP5d.enhancer.intergenic.2:LoVo.enhancer.intergenic.1:LoVo.enhancer.intergenic.2:HCT116.enhancer.intergenic.1:HCT116.enhancer.intergenic.2:SKUT1.enhancer.intergenic.1:SKUT1.enhancer.intergenic.2:SKUT1.enhancer.intergenic.3:PC3.enhancer.intergenic.1:PC3.enhancer.intergenic.2:DU145.enhanc…	11061.2	3498.2	5196.52	2908.73	13305	11582.1	4716.35	2349.08	17544	33327.5	31088.1	17209.6	7682.88	5897.3
enhancer.intergenic.merged.4	chr1	777926	786551	GP5d.enhancer.intergenic.3:LoVo.enhancer.intergenic.3:PC3.enhancer.intergenic.3:MDA.enhancer.intergenic.3:BT20.enhancer.intergenic.4:769P.enhancer.intergenic.3:786O.enhancer.intergenic.3	213.37	260.21	251.69	180.53	163.49	253.7	147.6	137.18	134.54	191.02	72.85	137.75	124.16	137.92
enhancer.intergenic.merged.5	chr1	778210	810169	K562.enhancer.intergenic.3:LoVo.enhancer.intergenic.4:PC3.enhancer.intergenic.3:DU145.enhancer.intergenic.4:MDA.enhancer.intergenic.3:MDA.enhancer.intergenic.4:MDA.enhancer.intergenic.5:BT20.enhancer.intergenic.5:769P.enhancer.intergenic.4:769P.enhancer.intergenic.5:786O.enhancer.intergenic.3:786O.enhancer.intergenic.4:U118.enhancer.intergenic.4	133.67	284.64	194.85	124.68	204.65	175.31	98.74	86.69	152.09	114.46	61.36	113.35	185.54	136.96
enhancer.intergenic.merged.6	chr1	778217	810183	K562.enhancer.intergenic.3:LoVo.enhancer.intergenic.4:HCT116.enhancer.intergenic.3:PC3.enhancer.intergenic.3:DU145.enhancer.intergenic.4:MDA.enhancer.intergenic.3:MDA.enhancer.intergenic.4:MDA.enhancer.intergenic.5:BT20.enhancer.intergenic.5:769P.enhancer.intergenic.4:769P.enhancer.intergenic.5:786O.enhancer.intergenic.3:786O.enhancer.intergenic.4	133.64	284.58	194.81	124.66	204.63	175.27	98.72	86.63	152.06	114.42	61.35	113.33	185.5	136.93
enhancer.intergenic.merged.7	chr1	778219	808738	K562.enhancer.intergenic.3:PC3.enhancer.intergenic.3:DU145.enhancer.intergenic.4:MDA.enhancer.intergenic.3:MDA.enhancer.intergenic.4:MDA.enhancer.intergenic.5:769P.enhancer.intergenic.4:769P.enhancer.intergenic.5:786O.enhancer.intergenic.3	134.14	291.6	199.17	126.94	209.84	180.78	99.95	88.42	156.49	116.71	62.85	115.12	189.84	140.34
enhancer.intergenic.merged.8	chr1	778221	813684	K562.enhancer.intergenic.3:Jurkat.enhancer.intergenic.4:LoVo.enhancer.intergenic.4:SKUT1.enhancer.intergenic.4:PC3.enhancer.intergenic.3:PC3.enhancer.intergenic.4:MDA.enhancer.intergenic.4:MDA.enhancer.intergenic.5:MDA.enhancer.intergenic.6:BT20.enhancer.intergenic.5:769P.enhancer.intergenic.4:769P.enhancer.intergenic.5:786O.enhancer.intergenic.3:786O.enhancer.intergenic.4	134.54	270.82	187.79	122.65	202.56	171.2	97.44	84.19	148.08	110.73	61.79	115.14	185.08	135.72
enhancer.intergenic.merged.9	chr1	778236	811171	K562.enhancer.intergenic.3:LoVo.enhancer.intergenic.4:SKUT1.enhancer.intergenic.4:MDA.enhancer.intergenic.4:MDA.enhancer.intergenic.5:BT20.enhancer.intergenic.5:769P.enhancer.intergenic.4:769P.enhancer.intergenic.5:786O.enhancer.intergenic.4	132.71	279.09	191.7	123.28	200.18	171.7	97.75	85.65	148.62	112.49	60.42	112.09	181.94	134.72
enhancer.intergenic.merged.10	chr1	778242	797065	K562.enhancer.intergenic.3:769P.enhancer.intergenic.4:769P.enhancer.intergenic.5	176.27	379.46	248.56	162.48	283.49	227.72	121.8	113.37	206.35	154.33	72.12	145	250.74	168.76
enhancer.intergenic.merged.11	chr1	778245	814083	GP5d.enhancer.intergenic.4:LoVo.enhancer.intergenic.4:SKUT1.enhancer.intergenic.5:PC3.enhancer.intergenic.4:MDA.enhancer.intergenic.4:MDA.enhancer.intergenic.5:MDA.enhancer.intergenic.6:MDA.enhancer.intergenic.7:BT20.enhancer.intergenic.5:769P.enhancer.intergenic.4:769P.enhancer.intergenic.5:786O.enhancer.intergenic.4:U118.enhancer.intergenic.5:M059J.enhancer.intergenic.3	133.25	267.98	185.91	121.4	200.46	169.43	96.47	83.36	146.53	109.62	61.18	113.95	183.15	134.32
enhancer.intergenic.merged.12	chr1	780918	813954	GP5d.enhancer.intergenic.4:LoVo.enhancer.intergenic.4:PC3.enhancer.intergenic.4:MDA.enhancer.intergenic.4:MDA.enhancer.intergenic.5:MDA.enhancer.intergenic.6:BT20.enhancer.intergenic.5:769P.enhancer.intergenic.4:769P.enhancer.intergenic.5:786O.enhancer.intergenic.4:U118.enhancer.intergenic.5	127.69	273.46	195.14	120.46	203.74	163.15	98.22	83.53	146.46	110.15	58.82	112.12	188.81	131.33
enhancer.intergenic.merged.13	chr1	781002	808858	MDA.enhancer.intergenic.4:MDA.enhancer.intergenic.5:769P.enhancer.intergenic.4:769P.enhancer.intergenic.5:786O.enhancer.intergenic.4	126.92	298.39	209.87	125.31	213.52	173.21	101.63	88.27	156.52	117.07	59.81	112.41	196.15	136.46
enhancer.intergenic.merged.14	chr1	781201	808860	LoVo.enhancer.intergenic.4:MDA.enhancer.intergenic.4:MDA.enhancer.intergenic.5:769P.enhancer.intergenic.4:769P.enhancer.intergenic.5	126.85	298.69	208.16	124.2	214.24	173.38	100.45	87.54	157.48	116.31	59.92	112.63	197.31	137.02
enhancer.intergenic.merged.15	chr1	781201	813655	LoVo.enhancer.intergenic.4:PC3.enhancer.intergenic.4:MDA.enhancer.intergenic.4:MDA.enhancer.intergenic.5:MDA.enhancer.intergenic.6:BT20.enhancer.intergenic.5:769P.enhancer.intergenic.4:769P.enhancer.intergenic.5	128.98	276.19	195.3	120.43	206.57	164.84	98.03	83.43	148.75	110.3	59.49	113.47	191.87	133.11
enhancer.intergenic.merged.16	chr1	781202	797268	MDA.enhancer.intergenic.4:769P.enhancer.intergenic.4:769P.enhancer.intergenic.5	170.13	406.18	271.91	163.38	302.41	221.92	126.01	115.96	215.65	159.67	68.5	145.36	272.93	167.29
enhancer.intergenic.merged.17	chr1	781270	808863	MDA.enhancer.intergenic.5:BT20.enhancer.intergenic.5:769P.enhancer.intergenic.4:769P.enhancer.intergenic.5	127.02	299.05	207.66	124.02	214.71	173.74	100.15	87.4	157.81	116.13	60.05	112.9	197.79	137.32
enhancer.intergenic.merged.18	chr1	786804	792478	769P.enhancer.intergenic.4	215.75	661.73	271.65	169.4	594.95	253.34	104.29	114.5	392.81	147.25	85.9	200.41	545.37	260.95
enhancer.intergenic.merged.19	chr1	792836	795281	769P.enhancer.intergenic.5	67.39	328.9	254.17	157.68	157.36	188.04	114.66	82.61	127.76	104.65	56.38	117.07	159.24	155.53
enhancer.intergenic.merged.20	chr1	797447	799433	MDA.enhancer.intergenic.5	38.83	143.84	129.25	66.82	42.31	81.06	69.62	45.79	49.19	51.07	49.04	59.07	46.53	64.12
enhancer.intergenic.merged.21	chr1	799695	811350	MDA.enhancer.intergenic.6	86.65	150.91	119.67	77.68	101.8	106.51	68.96	51.93	78.75	61.38	45.69	74.25	103.54	98.06
enhancer.intergenic.merged.22	chr1	811412	814076	SKUT1.enhancer.intergenic.5:MDA.enhancer.intergenic.7:U118.enhancer.intergenic.5	146.43	147.67	121.16	101.3	218.19	148.91	82.07	59.13	131.23	79.36	72.46	141.81	204.5	136.86
enhancer.intergenic.merged.23	chr1	815938	817201	M059J.enhancer.intergenic.4	102.86	156.93	85.13	62.3	97.18	66.71	71.49	61.27	72.5	55.97	33.22	49.74	133.92	57.32
enhancer.intergenic.merged.24	chr1	818243	824068	MDA.enhancer.intergenic.8:786O.enhancer.intergenic.5:U118.enhancer.intergenic.6:M059J.enhancer.intergenic.5	582.63	333.21	140.93	199.66	460.71	260.01	140.29	100.06	366.11	205.65	81.06	324.62	470.51	461.69
enhancer.intergenic.merged.25	chr1	826411	828011	MDA.enhancer.intergenic.9:M059J.enhancer.intergenic.6	479.44	215.89	62	119.23	156.07	219.57	124.42	103.8	338.44	125.45	69.49	243.64	215.6	255.55
enhancer.intergenic.merged.26	chr1	840493	842649	Jurkat.enhancer.intergenic.5	176.71	167.25	85.6	144.55	134.01	110.79	26.82	80.49	92.63	43.46	35.97	120.42	120.5	103.74
enhancer.intergenic.merged.27	chr1	875701	876896	PC3.enhancer.intergenic.5	0	0.37	9.06	7.07	0.39	0	20.59	1.04	0	19.74	0.63	19.02	0	0.67
enhancer.intergenic.merged.28	chr1	903840	905491	K562.enhancer.intergenic.4:Jurkat.enhancer.intergenic.6:GP5d.enhancer.intergenic.5:LoVo.enhancer.intergenic.5:SKUT1.enhancer.intergenic.6:PC3.enhancer.intergenic.6:DU145.enhancer.intergenic.5:BT20.enhancer.intergenic.6:M059J.enhancer.intergenic.7	104.03	57.07	34.43	94.95	10.47	29.91	27.83	17.76	10.04	26.94	3.29	16.01	9.38	43.32
enhancer.intergenic.merged.29	chr1	916501	918530	K562.enhancer.intergenic.5:Jurkat.enhancer.intergenic.7	18.81	40.8	1.78	17.16	7.61	12.68	3.28	10.34	2.13	30.59	8.56	30.38	5.68	61.03
enhancer.intergenic.merged.30	chr1	923953	926014	769P.enhancer.intergenic.6	62.94	18.25	0.55	11.91	12.1	7.12	0.83	6.48	1.76	27.1	37.38	66.25	5.67	143.12
enhancer.antisense.merged.1375	chr1	969477	970726	HCT116.enhancer.antisense.1	5.06	16.02	0.76	0	85.22	66.02	19.52	8.34	40.29	146.09	13.25	16.47	3.69	141.81
enhancer.intergenic.merged.31	chr1	988300	990127	PC3.enhancer.intergenic.7	5.38	192.27	18.25	43.1	124.73	30.63	41.77	3.65	52.04	78.07	21.56	100.37	31.39	49.22
enhancer.intergenic.merged.32	chr1	1000056	1002466	K562.enhancer.intergenic.6	177.08	103.19	40.08	126.66	178.17	42.08	118.96	55.32	65.58	118.96	97.81	249.86	40.96	162.94
enhancer.antisense.merged.1376	chr1	1004823	1006072	HCT116.enhancer.antisense.2	5.06	0	10.33	12.63	63.66	0.78	7.09	0	2.29	13.39	4.5	4.07	0	18.17
enhancer.antisense.merged.1377	chr1	1017069	1018873	HCT116.enhancer.antisense.3:SKUT1.enhancer.antisense.1:PC3.enhancer.antisense.1:MDA.enhancer.antisense.1:U118.enhancer.antisense.1:M059J.enhancer.antisense.1	11.84	15.99	62.31	12.17	363.47	87.81	73.27	8.41	23.79	27.42	24.67	28.96	38.26	46.56
enhancer.intergenic.merged.33	chr1	1056531	1058153	U118.enhancer.intergenic.7	19.02	4.39	16.48	11.68	42.15	11.46	26.81	19.63	38.41	38.39	31.25	38.21	24.96	35.79
enhancer.intergenic.merged.34	chr1	1058819	1070160	K562.enhancer.intergenic.7:K562.enhancer.intergenic.8:K562.enhancer.intergenic.9:K562.enhancer.intergenic.10:Jurkat.enhancer.intergenic.8:LoVo.enhancer.intergenic.6:HCT116.enhancer.intergenic.4:HCT116.enhancer.intergenic.5:HCT116.enhancer.intergenic.6:HCT116.enhancer.antisense.4:PC3.enhancer.intergenic.8:PC3.enhancer.intergenic.9:DU145.enhancer.intergenic.6:DU145.enhancer.intergenic.7:MDA.enhance…	49.01	14.84	19.72	31.18	57.25	8.16	49.35	35.05	64.45	28.59	29.34	72.74	71.42	46.3
enhancer.antisense.merged.1378	chr1	1058842	1060098	HCT116.enhancer.antisense.4:M059J.enhancer.antisense.2	77.76	22.76	2.47	15.96	184.74	35.54	11.16	5	116.32	95.65	17.34	116.91	106.31	101.6
enhancer.antisense.merged.1	chr1	1079651	1080900	M059J.enhancer.antisense.2169	13.44	3.56	6.38	6.26	15.38	17.44	9.17	9.24	27.96	41.31	9.99	44.68	15.96	21.4
enhancer.intergenic.merged.35	chr1	1079888	1081601	HCT116.enhancer.intergenic.7	23.18	11.98	20.99	23.56	20.74	21.82	32.44	12.78	21.06	50.9	13.05	33.21	20.11	33.42
enhancer.antisense.merged.2	chr1	1087059	1088900	HCT116.enhancer.antisense.2295:U118.enhancer.antisense.2994	4.04	2.46	0	0.53	11.6	3.16	1.06	1.52	7.68	9.43	0.69	4.89	8.7	3.26
enhancer.antisense.merged.3	chr1	1107101	1108359	GP5d.enhancer.antisense.1694:HCT116.enhancer.antisense.2296	0	1.75	80.07	3.08	201.11	13.47	17.94	0.84	14.98	17.9	23.6	7.99	4.87	4.66
enhancer.antisense.merged.4	chr1	1109290	1110539	GP5d.enhancer.antisense.1695	7.42	1.77	51.79	1.15	0	0.78	4.54	0	4.57	7.24	16.26	0	0.99	0.8
enhancer.intergenic.merged.36	chr1	1121829	1134065	GP5d.enhancer.intergenic.6:769P.enhancer.intergenic.11:786O.enhancer.intergenic.8	3.1	0.83	120.43	3	2.57	1.7	2.74	0.07	13.61	11.52	36.66	25.04	4.74	1.3
enhancer.intergenic.merged.37	chr1	1134813	1138229	GP5d.enhancer.intergenic.7	3.83	2.47	48	12.85	2.92	0.11	2.82	0	1.34	12.82	12.95	17.67	0	0
enhancer.intergenic.merged.38	chr1	1140301	1145685	Jurkat.enhancer.intergenic.9:GP5d.enhancer.intergenic.8:LoVo.enhancer.intergenic.7:786O.enhancer.intergenic.9	0.57	34.2	69.54	50.92	8.74	0.62	5.58	0.31	4.86	16.69	73.38	62.66	0.35	0.44
enhancer.intergenic.merged.39	chr1	1151659	1159188	GP5d.enhancer.intergenic.9:LoVo.enhancer.intergenic.8:HCT116.enhancer.intergenic.8:PC3.enhancer.intergenic.10:BT20.enhancer.intergenic.7:M059J.enhancer.intergenic.11	18.82	5.55	62.23	31.81	17.71	2.17	22.46	5.72	13.39	31.21	84.35	73	2.84	11.2
enhancer.intergenic.merged.40	chr1	1162814	1166887	PC3.enhancer.intergenic.11:DU145.enhancer.intergenic.8:769P.enhancer.intergenic.12:786O.enhancer.intergenic.10	0.59	1.53	767.37	526.39	196.47	0.67	133.91	91.75	2.06	10.74	155.02	418.04	0.81	0.29
enhancer.intergenic.merged.41	chr1	1193457	1197573	HCT116.enhancer.intergenic.9	16.78	6.4	77.59	9.03	32.29	1.52	12.87	0.52	2.3	21.22	0.62	2.16	0.59	0.96
enhancer.intergenic.merged.42	chr1	1200666	1202101	K562.enhancer.intergenic.11	49.78	7.14	0.29	6.11	3.42	0.81	5.55	0	0.8	10.17	0	5.16	2	1.11
enhancer.antisense.merged.5	chr1	1229925	1231174	PC3.enhancer.antisense.2105	11.8	0	60.94	34.25	14.5	12.79	43.39	3.31	4.57	24.28	4.69	13.96	5.68	3.15
enhancer.antisense.merged.1379	chr1	1234313	1235562	769P.enhancer.antisense.1	4.72	20.49	9.49	3.24	17.19	18.06	19.52	0.82	10.8	49.71	16.18	5.13	9.44	22.11
enhancer.antisense.merged.1380	chr1	1282520	1283800	MDA.enhancer.antisense.2:786O.enhancer.antisense.1:U118.enhancer.antisense.2	11.97	0.83	0.72	0	10.16	4.09	5.63	0	37.11	2.26	2.83	52.31	41.48	12.75
enhancer.antisense.merged.1381	chr1	1290040	1291289	BT20.enhancer.antisense.1	1.18	6.25	28.26	37.7	1.81	2.33	63.8	2.57	8.01	63.89	0	21.68	1.85	3.16
enhancer.antisense.merged.6	chr1	1304497	1305746	HCT116.enhancer.antisense.2297	0	0.88	8.95	0	10.84	2.56	0	2.53	0	10.89	4.5	3.49	7.66	3.95
enhancer.antisense.merged.7	chr1	1345292	1346541	MDA.enhancer.antisense.2461	4.72	0	0	1.04	8.98	1.55	32.6	9.39	30.63	2.43	19.62	2.71	0	0
enhancer.antisense.merged.8	chr1	1347037	1348300	PC3.enhancer.antisense.2106:769P.enhancer.antisense.3676	3.78	5.24	0.74	9.76	12.5	1.51	50.63	4.93	21.63	24.74	42.23	8.39	0.97	3.85
enhancer.antisense.merged.9	chr1	1350585	1352210	GP5d.enhancer.antisense.1696:HCT116.enhancer.antisense.2298:SKUT1.enhancer.antisense.2003:MDA.enhancer.antisense.2462	105.48	81.74	48.92	102.69	99.49	71.3	162.84	119.1	105.05	68.05	63.47	98.86	97.15	168.87
enhancer.intergenic.merged.43	chr1	1359152	1361701	GP5d.enhancer.antisense.1697:HCT116.enhancer.antisense.2299:PC3.enhancer.intergenic.12:MDA.enhancer.intergenic.13:BT20.enhancer.antisense.2597:U118.enhancer.intergenic.10:M059J.enhancer.intergenic.12	43.44	55.09	11.08	26.41	70.97	54.64	167.28	45.42	94.15	103.66	20.85	30.78	98.19	57.2
enhancer.antisense.merged.10	chr1	1359551	1361011	GP5d.enhancer.antisense.1697:HCT116.enhancer.antisense.2299:BT20.enhancer.antisense.2597	94.65	103.19	22.86	49.35	182.34	137.33	343.77	75.16	233.99	228.47	46.24	79.67	226.14	143.94
enhancer.antisense.merged.11	chr1	1365305	1366554	GP5d.enhancer.antisense.1698	11.31	1.78	107.24	29.97	12.75	8.91	78.68	16.96	33.81	156.37	0	51.91	24.97	8.74
enhancer.intergenic.merged.44	chr1	1365414	1368062	MDA.enhancer.intergenic.14	22.59	90.39	225.73	38.43	252.98	125.07	92.3	17.03	103.78	158.45	10.66	87.04	264.74	70.89
enhancer.antisense.merged.12	chr1	1397304	1398553	K562.enhancer.antisense.2804	32.67	8.03	2.36	2.19	1.86	3.1	5.1	2.53	3.43	3.65	1.5	6.69	0.92	0.8
enhancer.antisense.merged.1382	chr1	1426974	1428640	GP5d.enhancer.antisense.1:SKUT1.enhancer.antisense.2:PC3.enhancer.antisense.2:BT20.enhancer.antisense.2	7.51	1.46	27.26	13.89	11	16.69	46.69	32.14	3.81	68.43	0	24.81	0	2.15
enhancer.intergenic.merged.45	chr1	1431681	1434362	MDA.enhancer.intergenic.15:BT20.enhancer.antisense.3	27.93	1.66	6.29	3.88	45.25	0.38	4.01	12.48	29.57	35.41	0	0.65	0.17	0.59
enhancer.antisense.merged.1383	chr1	1432829	1434078	BT20.enhancer.antisense.3	82.28	3.57	18.13	13.16	115.18	0	8.21	21.83	52.75	57.56	0	0	0	1.58
enhancer.antisense.merged.1384	chr1	1473702	1474951	PC3.enhancer.antisense.3	1.18	0	11.7	9.39	0	5.12	30.15	2.53	4.32	86.37	3	20.04	3.76	2.39
enhancer.intergenic.merged.46	chr1	1504165	1507465	PC3.enhancer.intergenic.13:MDA.enhancer.intergenic.16:BT20.enhancer.intergenic.8:786O.enhancer.intergenic.11	13.13	31	17.74	6.36	12.38	16.13	25.03	5.48	14.61	55.51	20.07	24.9	14.84	9.19
enhancer.intergenic.merged.47	chr1	1510028	1511471	769P.enhancer.intergenic.13	509.08	179	121.6	158.28	344.4	383.46	219.15	68.52	242.33	103.78	153.65	401.25	362.53	277.85
enhancer.antisense.merged.1385	chr1	1532564	1533997	769P.enhancer.antisense.2:786O.enhancer.antisense.2	19.29	65.51	19.92	31.39	45.24	61.69	32.86	9.26	95.51	101.55	28.5	17.29	72.02	206.63
enhancer.antisense.merged.13	chr1	1572496	1573922	BT20.enhancer.antisense.2598:786O.enhancer.antisense.2026	7.31	8.58	4.09	2.31	1.98	2.06	10.07	1.81	3.38	35.05	5.68	24.02	0	4.69
enhancer.intergenic.merged.48	chr1	1594563	1597474	PC3.enhancer.intergenic.14:BT20.enhancer.intergenic.9	7.47	30.45	34.05	21.06	67.62	30.8	30.57	6.21	14.91	46.55	0.77	17.4	10.12	7.33
enhancer.intergenic.merged.49	chr1	1605142	1606356	PC3.enhancer.intergenic.15	8.68	12.13	20.88	23.68	12.36	3.89	54.43	7.3	0.47	51.63	0.62	12.59	3.97	5.54
enhancer.antisense.merged.1386	chr1	1625885	1627134	LoVo.enhancer.antisense.1	1.18	195.26	12.36	39.06	317.76	0.78	20.01	0	0	7.3	7.25	1.36	0	0.8
enhancer.antisense.merged.1387	chr1	1628591	1629840	HCT116.enhancer.antisense.5	0	131.72	0	3.24	23.64	1.55	10.84	0	1.14	17.04	0	3.78	5.54	2.39
enhancer.intergenic.merged.50	chr1	1659764	1661119	769P.enhancer.intergenic.14	247.33	193.88	94.38	117.21	132.28	175.06	273.84	60.24	164.23	117.21	120.39	118.31	149.7	167.77
enhancer.intergenic.merged.51	chr1	1696501	1697729	MDA.enhancer.intergenic.17	8.49	15.92	10.44	7.35	14.38	9.55	6.9	3.11	23.22	17.71	7.45	9.71	15.35	8.34
enhancer.intergenic.merged.52	chr1	1725990	1727827	769P.enhancer.intergenic.15	220.73	150.01	58.64	92.97	95.53	127	52.52	52.76	83.05	91.22	54.39	85.08	108.28	132.79
enhancer.intergenic.merged.53	chr1	1749101	1752079	SKUT1.enhancer.intergenic.7:PC3.enhancer.intergenic.16:MDA.enhancer.intergenic.18:M059J.enhancer.intergenic.13	26.12	45.17	30.77	29.91	18.94	29.4	35	19.4	26.37	19.71	9.48	16.73	17.73	22.44
enhancer.antisense.merged.14	chr1	1753473	1754722	769P.enhancer.antisense.3677	5.18	24.95	4.02	4.6	0.88	5.58	5.98	0	0	25.46	21.48	7.27	5.61	12.66
enhancer.antisense.merged.15	chr1	1769110	1770359	PC3.enhancer.antisense.2107	3.54	0	27.68	11.48	2.63	1.55	44	0.82	2.29	70.34	3	39.01	4.82	2.37
enhancer.antisense.merged.16	chr1	1777020	1779151	K562.enhancer.antisense.2805:Jurkat.enhancer.antisense.1045:LoVo.enhancer.antisense.1286:PC3.enhancer.antisense.2108:DU145.enhancer.antisense.1000:BT20.enhancer.antisense.2599:769P.enhancer.antisense.3678:786O.enhancer.antisense.2027:U118.enhancer.antisense.2995:M059J.enhancer.antisense.2170	21.02	21.87	13.35	20.45	6.31	14.41	31.89	12.57	11.08	23.49	13.18	15.54	13.29	15.45
enhancer.antisense.merged.17	chr1	1782441	1783700	GP5d.enhancer.antisense.1699:PC3.enhancer.antisense.2109	0	21.8	14.14	21.4	10.73	7.07	15.39	12.27	3.11	10.59	0	5.8	10.5	7.77
enhancer.antisense.merged.18	chr1	1867251	1868500	MDA.enhancer.antisense.2463	3.66	0	4.64	0	7.03	6.67	3.75	0.86	17.16	7.24	0	6.98	0	5.55
enhancer.antisense.merged.19	chr1	1882651	1883900	PC3.enhancer.antisense.2110	7.54	3.56	15.51	3.24	1.81	5.81	21.12	0.82	6.61	51.02	5.31	40.86	2.77	3.18
enhancer.antisense.merged.20	chr1	1889137	1890386	M059J.enhancer.antisense.2171	7.08	4.47	2.5	5.43	3.71	28.83	2.87	3.39	15.25	26.74	14.94	25.7	30.5	33.3
enhancer.intergenic.merged.54	chr1	1896804	1897872	K562.enhancer.intergenic.12	29.15	17.06	1.17	5.96	23.35	24.79	5.22	6.67	12.01	21.53	7.89	14.69	22.36	15.91
enhancer.intergenic.merged.55	chr1	1908545	1910112	K562.enhancer.intergenic.13:Jurkat.enhancer.intergenic.10:GP5d.enhancer.intergenic.10:LoVo.enhancer.intergenic.9:HCT116.enhancer.intergenic.10:SKUT1.enhancer.intergenic.8:PC3.enhancer.intergenic.17:DU145.enhancer.intergenic.9:MDA.enhancer.intergenic.19:BT20.enhancer.intergenic.10:786O.enhancer.intergenic.12:U118.enhancer.intergenic.11:M059J.enhancer.intergenic.14	78.79	21.26	30.61	60.24	43.42	49.28	43.1	23.04	23.71	25.32	12.83	21.4	26.3	28.78
enhancer.antisense.merged.21	chr1	1928658	1929907	PC3.enhancer.antisense.2111	0	0	28.29	5.22	0	0	41.38	0.82	0	53.48	0	17.62	0	0
enhancer.antisense.merged.22	chr1	1962565	1963814	PC3.enhancer.antisense.2112	0	2.69	3.04	1.04	0.93	4.03	37.01	0	0	81.32	2.12	50.92	0.99	1.57
enhancer.antisense.merged.23	chr1	1996251	1997500	PC3.enhancer.antisense.2113	12.6	1.77	8.44	4.28	4.54	3.56	29.9	1.72	2.92	32.8	0	20.33	0	1.6
enhancer.intergenic.merged.56	chr1	2052550	2053892	K562.enhancer.intergenic.14	27.78	0.33	53.7	134.83	75	64.92	55.88	58.03	46.89	42.36	10.23	4.22	0	0
enhancer.intergenic.merged.57	chr1	2062101	2063301	K562.enhancer.intergenic.15	58.3	0	94.29	162.37	455.48	362.47	52.97	58.73	167	73.04	30.09	24.7	2.89	0.65
enhancer.antisense.merged.1388	chr1	2112484	2113733	K562.enhancer.antisense.1	54.22	0.9	0	1.15	0	1.01	0.56	0	1.14	4.84	0	4.85	0.99	0
enhancer.antisense.merged.1389	chr1	2117500	2118749	PC3.enhancer.antisense.4	2.59	0	3.95	7.41	0.88	0	31.81	0.86	2.03	48.56	0	68.83	3.9	0.78
enhancer.antisense.merged.1390	chr1	2120331	2121617	PC3.enhancer.antisense.5:BT20.enhancer.antisense.4	2.2	0	6.58	4.18	0	0	14.78	0.8	2.13	20.2	1.4	17.67	0	0.74
enhancer.antisense.merged.24	chr1	2189037	2190443	U118.enhancer.antisense.2996:M059J.enhancer.antisense.2172	6.64	11.54	27.56	33.08	44.11	45.71	93.23	28.83	35.3	107.04	14.8	45.13	17.7	68.13
enhancer.intergenic.merged.58	chr1	2198673	2200160	K562.enhancer.intergenic.16:SKUT1.enhancer.intergenic.9:MDA.enhancer.intergenic.20	66.78	9.32	9.74	9.72	14.6	51.44	78.95	15.36	17.55	17.81	9.65	0.46	6.39	4.78
enhancer.intergenic.merged.59	chr1	2200451	2201813	MDA.enhancer.intergenic.21	82.03	10.17	10.36	9.96	21.82	81.53	51.61	17.79	43.6	9.8	6.58	4.84	4.89	2.6
enhancer.intergenic.merged.60	chr1	2203186	2205967	SKUT1.enhancer.intergenic.10:PC3.enhancer.intergenic.18	28.06	5.78	7.88	8.67	37.69	46.57	37.05	10.04	44.34	11.75	4.18	2.38	7.18	3.83
enhancer.intergenic.merged.61	chr1	2206465	2208616	MDA.enhancer.intergenic.22	6.74	1.45	4.95	7.86	13.68	14.59	22.83	10.29	21.29	13.25	3.98	4.95	11.65	7.35
enhancer.intergenic.merged.62	chr1	2210321	2213750	HCT116.enhancer.intergenic.11:SKUT1.enhancer.intergenic.11:PC3.enhancer.intergenic.19:U118.enhancer.intergenic.12:M059J.enhancer.intergenic.15	3.57	0.9	5.06	8.83	15.05	25.06	31.64	7.33	18.1	15.93	2.86	17.04	20.8	26.52
enhancer.antisense.merged.1391	chr1	2254312	2255561	K562.enhancer.antisense.2	28.4	6.24	1.59	1.15	4.49	5.12	1.44	0.82	8.77	14.48	8.31	2.42	5.54	11.17
enhancer.antisense.merged.1392	chr1	2258349	2259598	K562.enhancer.antisense.3	32.06	3.53	3.8	1.04	3.51	3.33	3.43	0	0	14.6	3	8.13	2.98	2.38
enhancer.antisense.merged.1393	chr1	2259950	2261199	PC3.enhancer.antisense.6	1.29	0	7.61	1.15	0	1.55	27.82	0.82	2.29	24.19	0	18.69	0	0.8
enhancer.antisense.merged.1394	chr1	2290292	2291541	MDA.enhancer.antisense.3	1.18	11.55	0	0	2.63	0	0	1.68	27.71	0	0	1.36	17.24	8.68
enhancer.antisense.merged.1395	chr1	2300673	2301922	Jurkat.enhancer.antisense.1	0	38.2	0.76	0	0	0.78	0.88	2.53	0	8.52	3.18	4.07	0	1.6
enhancer.antisense.merged.1396	chr1	2309646	2312351	K562.enhancer.antisense.4:SKUT1.enhancer.antisense.3:M059J.enhancer.antisense.3	8.14	11.81	0	2.54	9.71	16.9	20.72	15.73	14.2	7.39	9.45	1.93	3.72	8.9
enhancer.intergenic.merged.63	chr1	2313062	2315703	K562.enhancer.intergenic.17:SKUT1.enhancer.intergenic.12:SKUT1.enhancer.antisense.4:PC3.enhancer.intergenic.20:PC3.enhancer.antisense.7:DU145.enhancer.antisense.1:MDA.enhancer.intergenic.23:MDA.enhancer.antisense.4:786O.enhancer.intergenic.13:M059J.enhancer.antisense.4	32.63	25.62	5.63	5.91	16.83	48.14	96.59	39.58	30.41	19.72	19.52	17.65	17.69	47.58
enhancer.antisense.merged.1397	chr1	2314077	2315593	SKUT1.enhancer.antisense.4:PC3.enhancer.antisense.7:DU145.enhancer.antisense.1:MDA.enhancer.antisense.4:M059J.enhancer.antisense.4	56.24	29.05	0.54	7.97	18.31	74.11	172.27	62.99	29.75	29.73	39.35	25.78	6.2	63.48
enhancer.intergenic.merged.64	chr1	2326512	2328233	SKUT1.enhancer.intergenic.13:BT20.enhancer.intergenic.11	5.34	11.36	4.04	6.85	5.73	17.33	10.9	9.45	6.31	40.53	3.85	9.56	4.78	3.43
enhancer.intergenic.merged.65	chr1	2334688	2335742	PC3.enhancer.intergenic.21	0	4.61	0.4	1.98	5.99	0.73	26.63	2.77	1.63	9.13	4.23	4.22	0	3.72
enhancer.intergenic.merged.66	chr1	2435412	2436875	BT20.enhancer.intergenic.12	0	2.13	16.8	9.62	1.87	4.68	14.92	1.45	1.22	45.96	0	9.26	2.86	0.81
enhancer.intergenic.merged.67	chr1	2545446	2549398	K562.enhancer.intergenic.18:Jurkat.enhancer.intergenic.11:GP5d.enhancer.intergenic.11:LoVo.enhancer.intergenic.10:PC3.enhancer.intergenic.22:MDA.enhancer.intergenic.24:MDA.enhancer.intergenic.25:BT20.enhancer.intergenic.13	50.81	92.61	25.64	60.37	13.55	15.11	111.61	12.16	29.98	31.92	5.37	6.15	12.74	7.02
enhancer.intergenic.merged.68	chr1	2575247	2576445	LoVo.enhancer.intergenic.11	0	2.59	11.71	38.58	0	3.81	1.56	2.08	0.48	7.54	0	1.01	0	1
enhancer.intergenic.merged.69	chr1	2577859	2578961	LoVo.enhancer.intergenic.12	3.52	4.45	21.34	60.41	10.72	3.58	8.92	5.32	7.37	11.5	8.33	13.79	1.8	0.36
enhancer.intergenic.merged.70	chr1	2579522	2583168	PC3.enhancer.intergenic.23:BT20.enhancer.intergenic.14	12.7	25.09	11.99	38.42	61.29	55.12	43.87	21.62	16.45	71.86	9.14	39.11	32.83	11.95
enhancer.intergenic.merged.71	chr1	2583848	2585040	BT20.enhancer.intergenic.15	140.29	71.14	86.57	161.15	37.99	42.74	288.86	76.37	50.93	137.86	25.85	76.3	43.02	67.43
enhancer.intergenic.merged.72	chr1	2585045	2586711	LoVo.enhancer.intergenic.13:HCT116.enhancer.intergenic.12	132.35	49.41	44.56	128.53	40.92	38.7	166.21	45.39	51.43	90.07	27.1	90.22	36.76	78.34
enhancer.intergenic.merged.73	chr1	2642421	2643901	HCT116.enhancer.intergenic.13:HCT116.enhancer.antisense.2300:SKUT1.enhancer.intergenic.14:SKUT1.enhancer.antisense.2004	30.8	35.74	14.25	45.57	30.88	37.68	69.6	21.58	25.58	19.92	8.98	20.95	19.13	29.65
enhancer.antisense.merged.25	chr1	2642651	2643900	HCT116.enhancer.antisense.2300:SKUT1.enhancer.antisense.2004	0	1.79	2.36	10.03	17.19	24.33	10.6	2.53	10.04	21.87	5.31	6.98	8.58	10.29
enhancer.intergenic.merged.74	chr1	2858694	2859987	BT20.enhancer.intergenic.16	0	0	12.75	10.16	0	0	24.83	0	0	50.44	0	12.46	0	0
enhancer.intergenic.merged.75	chr1	2976718	2978365	PC3.enhancer.intergenic.24	0	0	52.91	32.48	0	0.85	61.24	2.54	0	74.7	0	25.97	0	0
enhancer.intergenic.merged.76	chr1	3032520	3033792	Jurkat.enhancer.intergenic.12	0	104.13	0.3	0	0	0	1.09	0	6.69	4.78	0	0.53	0	0
enhancer.intergenic.merged.77	chr1	3050522	3052662	PC3.enhancer.intergenic.25	0	1.04	30.8	15	0.64	0.65	90.46	0.98	13.03	71.5	0.7	19.49	4.24	0.37
enhancer.antisense.merged.1398	chr1	3158274	3159523	PC3.enhancer.antisense.8	0	0	13.08	13.67	0	0	39.61	0	0	44.84	1.06	29.82	0	0
enhancer.antisense.merged.1399	chr1	3176726	3178020	PC3.enhancer.antisense.9:BT20.enhancer.antisense.5	0	0	37.39	8.81	0.81	0.71	34.59	0	0	108.83	0	34.55	0	0
enhancer.antisense.merged.1400	chr1	3310760	3312054	786O.enhancer.antisense.3:U118.enhancer.antisense.3	0	0	54.67	0	0.81	13.37	3.95	0.75	0	6.64	0	19.03	23.75	100.92
enhancer.antisense.merged.1401	chr1	3312546	3314163	SKUT1.enhancer.antisense.5:BT20.enhancer.antisense.6:U118.enhancer.antisense.4:M059J.enhancer.intergenic.16:M059J.enhancer.antisense.5	2.92	0	66.43	0.6	0.51	30.4	0.51	6.35	0	18.65	3.56	22.8	26.4	41.17
enhancer.intergenic.merged.78	chr1	3312913	3313929	M059J.enhancer.intergenic.16	6.25	0.43	50.39	2.21	29	85.26	0.43	8.37	4.69	37.77	15.03	56.02	69.64	58.07
enhancer.antisense.merged.1402	chr1	3323035	3324284	GP5d.enhancer.antisense.2	2.59	0	187.47	4.6	0	1.01	1.99	0	0	12.17	0	1.36	0	0
enhancer.antisense.merged.1403	chr1	3368942	3370191	U118.enhancer.antisense.5	0	0	0	4.17	0	0	1.11	0	1.14	25.56	0	4.07	36.25	0
enhancer.antisense.merged.1404	chr1	3371014	3372680	PC3.enhancer.antisense.10:BT20.enhancer.antisense.7	0	0	19.77	9.85	0.48	0	24.47	1.38	2.49	54.18	0	19.95	2.01	0
enhancer.antisense.merged.1405	chr1	3379574	3382599	GP5d.enhancer.antisense.3:PC3.enhancer.antisense.11:PC3.enhancer.antisense.12:BT20.enhancer.antisense.8	0.28	0	10.82	6.33	0	0.22	22.63	0.72	0	32.94	0	10.4	0.2	0.35
enhancer.antisense.merged.1406	chr1	3460105	3461354	769P.enhancer.antisense.3	0	1.77	5.47	4.17	0.93	0	2.23	0.82	0	3.65	29.25	15.32	2.98	0
enhancer.antisense.merged.1407	chr1	3470948	3472197	769P.enhancer.antisense.4:786O.enhancer.antisense.4	0	0.9	4.1	1.15	1.81	0.78	7.33	0.86	0	3.62	34.02	27.72	3.97	19.8
enhancer.antisense.merged.26	chr1	3495851	3497117	769P.enhancer.antisense.3679:786O.enhancer.antisense.2028	0	1.71	5.58	0	0	0	0	0.83	0	3.53	18.2	25.14	2.88	0
enhancer.antisense.merged.27	chr1	3503604	3504901	769P.enhancer.antisense.3680:786O.enhancer.antisense.2029:U118.enhancer.antisense.2997:M059J.enhancer.antisense.2173	4.41	0	5.13	0.95	4.14	7.92	15.13	2.31	14.84	12.19	55.88	83.1	71.13	33.92
enhancer.antisense.merged.28	chr1	3542499	3544262	PC3.enhancer.antisense.2114:BT20.enhancer.antisense.2600:U118.enhancer.antisense.2998:M059J.enhancer.antisense.2174	0	0	5.69	0	2.29	0.38	32.83	1.23	0	36.08	0	2.77	26.58	50.35
enhancer.antisense.merged.29	chr1	3547157	3548406	BT20.enhancer.antisense.2601	0	0	14.5	0	0	0	21.76	0.82	0	34.83	0	8.05	1.98	7.11
enhancer.antisense.merged.30	chr1	3604054	3605303	HCT116.enhancer.antisense.2301	0	0.9	4.86	6.58	40.48	0.78	0.56	0	0	4.87	0	0	2.98	0.78
enhancer.antisense.merged.1408	chr1	3694457	3695732	GP5d.enhancer.antisense.4:LoVo.enhancer.antisense.2:PC3.enhancer.antisense.13:BT20.enhancer.antisense.9	0	0	114.16	81.69	1.67	0	188.55	2.37	0	226.53	0	57.97	0	0
enhancer.antisense.merged.1409	chr1	3726679	3727928	MDA.enhancer.antisense.5	52.81	14.21	7.07	5.64	0.88	68.73	30.44	6.67	63.93	13.33	4.5	5.91	51.27	15.01
enhancer.antisense.merged.1410	chr1	3728566	3730445	SKUT1.enhancer.antisense.6:MDA.enhancer.antisense.6	8.24	5.51	1.01	0	0	28.12	11.92	3.29	13.22	4.85	3.01	3.34	9.14	6.98
enhancer.intergenic.merged.79	chr1	3738575	3740531	MDA.enhancer.intergenic.26	700.76	196.49	8.15	2.78	21.17	194.46	277.68	131.15	122.23	10.5	67.34	121.69	170.33	147.06
enhancer.antisense.merged.1411	chr1	3746664	3748118	K562.enhancer.antisense.5:Jurkat.enhancer.antisense.2:SKUT1.enhancer.antisense.7:PC3.enhancer.antisense.14:DU145.enhancer.antisense.2:MDA.enhancer.antisense.7:769P.enhancer.antisense.5:786O.enhancer.antisense.5:U118.enhancer.antisense.6:M059J.enhancer.antisense.6	381.92	136.6	0.54	0.74	0	160.73	161.86	91.95	176.68	6.04	70.33	118.12	252.42	180.17
enhancer.intergenic.merged.80	chr1	3746853	3748223	K562.enhancer.antisense.5:Jurkat.enhancer.antisense.2:PC3.enhancer.intergenic.26:PC3.enhancer.antisense.14:MDA.enhancer.antisense.7:U118.enhancer.antisense.6:M059J.enhancer.antisense.6	165.65	50.08	0.58	0.76	0	66.48	48.33	28.56	85.48	8.88	31.91	52.38	119.11	72.79
enhancer.antisense.merged.31	chr1	3792929	3794178	K562.enhancer.antisense.2806	5431.12	24.17	1.67	1.04	5.47	0.78	8.85	4.13	1.14	2.43	2.56	0	3.69	1.6
enhancer.antisense.merged.1412	chr1	3868220	3870407	K562.enhancer.antisense.6:GP5d.enhancer.antisense.5:LoVo.enhancer.antisense.3:HCT116.enhancer.antisense.6:SKUT1.enhancer.antisense.8:PC3.enhancer.antisense.15:786O.enhancer.antisense.6:U118.enhancer.antisense.7:M059J.enhancer.antisense.7	21.7	2.16	25.95	5.63	14.41	9.92	11.17	1.15	6.32	19.39	2.83	16.81	11.81	14.58
enhancer.antisense.merged.1413	chr1	3880736	3881985	Jurkat.enhancer.antisense.3	0	81.8	15.19	8.67	7.18	15.43	35.64	6.7	6.86	19.08	4.06	22.96	38.37	29.26
enhancer.intergenic.merged.81	chr1	3900266	3901804	PC3.enhancer.intergenic.27:769P.enhancer.intergenic.16	30.17	38.11	35.77	19.37	17.41	56.63	56.2	13.06	35.97	46.13	49.39	74.34	51.16	42.75
enhancer.intergenic.merged.82	chr1	3920038	3921264	GP5d.enhancer.intergenic.12	0	8.7	20.27	4.43	6.23	4.39	11.01	0.35	17.82	12.79	2.45	10.78	14.63	1.62
enhancer.intergenic.merged.83	chr1	4006447	4008357	K562.enhancer.intergenic.19:PC3.enhancer.intergenic.28	428.1	12.21	5.03	3	1.16	0.2	32.63	1.55	1.36	321.42	0	44.02	0.26	0.41
enhancer.intergenic.merged.84	chr1	4063442	4067857	PC3.enhancer.intergenic.29:BT20.enhancer.intergenic.17	23.54	0.81	49.92	4.37	0	0.29	58.07	0.66	0	67.32	0	15.19	0	0.18
enhancer.intergenic.merged.85	chr1	4143973	4145232	PC3.enhancer.intergenic.30	0.47	0	34.68	15.12	0	0	35	1.96	0	67.18	0	27.43	8.3	0
enhancer.intergenic.merged.86	chr1	4520090	4521310	PC3.enhancer.intergenic.31	0	0.72	37.57	8.25	0	0	48.08	0.67	0	39.03	0	31.08	0.81	1.31
enhancer.intergenic.merged.87	chr1	4636507	4637673	GP5d.enhancer.intergenic.13	0	0	25.31	0	0	0	2.42	0	0	9.38	0	0.58	13.55	3.05
enhancer.intergenic.merged.88	chr1	4646901	4648155	PC3.enhancer.intergenic.32	0	0.36	34.48	10.48	1.83	0	54.5	2.31	2.08	46.14	0.6	26.11	14.86	7.91
enhancer.intergenic.merged.89	chr1	4650892	4651916	U118.enhancer.intergenic.13	0	0	9.71	0	0.43	0.38	1.67	0	0	6.47	1.98	3.02	23.35	3.09
enhancer.intergenic.merged.90	chr1	4666420	4668017	M059J.enhancer.intergenic.17	0	0	2.73	0	0.27	0	0.52	0	0.64	7.62	3.6	29.61	1323.72	71.67
enhancer.antisense.merged.1414	chr1	4668102	4670211	GP5d.enhancer.antisense.6:786O.enhancer.antisense.7:U118.enhancer.antisense.8:M059J.enhancer.intergenic.18:M059J.enhancer.antisense.8	1.34	0	9.79	0	1.31	1.11	3.43	0.3	0	3.58	1.1	76.68	725.5	156.68
enhancer.intergenic.merged.91	chr1	4668939	4669959	M059J.enhancer.intergenic.18	1.21	0	6.99	0	0.43	0	4.68	0.4	0.87	7.75	3.55	43.34	2206.26	67.22
enhancer.antisense.merged.1415	chr1	4674356	4675605	U118.enhancer.antisense.9	0	0	0	0	0	0	0	0	0	0	0	0	37.31	1.58
enhancer.antisense.merged.1416	chr1	4675908	4677157	U118.enhancer.antisense.10	0	0	0.76	0	0.93	0	1.44	0	0	1.22	0	0	48.94	1.6
enhancer.antisense.merged.1417	chr1	4697373	4698622	U118.enhancer.antisense.11	0	0	0	0	0	0	0.56	0	0	7.27	0	4.07	44.83	0
enhancer.antisense.merged.1418	chr1	4700438	4701687	U118.enhancer.antisense.12	0	0	0	1.04	0	0	0.56	0	0	13.39	0	0	26.39	0
enhancer.antisense.merged.1419	chr1	4702474	4703723	U118.enhancer.antisense.13	0	0	0	0	0	0	1.76	0	0	9.74	0	2.71	63.62	2.39
enhancer.antisense.merged.1420	chr1	4713093	4714342	U118.enhancer.antisense.14	0	0	1.67	0	0	0	1.11	0	0	10.95	0	2.71	29.65	0
enhancer.antisense.merged.1421	chr1	4722747	4723996	U118.enhancer.antisense.15	0	0	0.83	0	0	0	0.56	0	0	4.87	0	0	27.66	0.8
enhancer.antisense.merged.1422	chr1	4729477	4730726	U118.enhancer.antisense.16	0	0	0	0	0	0	0	0	0	4.87	0	2.71	23.19	0
enhancer.antisense.merged.1423	chr1	4793620	4794869	U118.enhancer.antisense.17	0	0	0.83	0	0	0	1.11	0	0	0	1.06	4.07	125.19	0
enhancer.intergenic.merged.92	chr1	5386379	5388335	PC3.enhancer.intergenic.33	0	0.23	15.11	4.14	0.45	0.46	27.18	0.43	0	18.24	0	14.89	0	37.26
enhancer.intergenic.merged.93	chr1	5388567	5389598	M059J.enhancer.intergenic.19	0	0	1.84	0.51	0	0	1.62	0	0	3.52	0	0.66	0	15.37
enhancer.intergenic.merged.94	chr1	5399387	5400628	BT20.enhancer.intergenic.18	0	0	2.48	2.1	0.35	0	7.06	0	0	24.16	0	0.55	0	3.2
enhancer.intergenic.merged.95	chr1	5422065	5426623	BT20.enhancer.intergenic.19:M059J.enhancer.intergenic.20	0	0.39	1.93	0.34	0	0	3.9	0	0	92.94	0	3.83	0.11	19.26
enhancer.intergenic.merged.96	chr1	5428039	5431798	BT20.enhancer.intergenic.20	0	0.48	1.05	1.12	0.12	0	3.43	0	0	1141.49	0	1.8	0.26	19.36
enhancer.antisense.merged.32	chr1	5911851	5913100	PC3.enhancer.antisense.2115	0	1.77	11.56	7.3	0.88	1.78	19.53	0	0	48.46	6.19	37.37	0.99	0
enhancer.antisense.merged.33	chr1	5916917	5918222	K562.enhancer.antisense.2807:BT20.enhancer.antisense.2602	204.78	0.81	0.68	1.03	0	0	1.29	0	0.8	145.09	0	1.22	0	2.13
enhancer.antisense.merged.34	chr1	5941845	5943094	PC3.enhancer.antisense.2116	0	0.9	1.52	1.15	0.93	1.78	31.33	0	0	48.52	0	40.66	0.99	0.8
enhancer.antisense.merged.35	chr1	5975000	5976249	Jurkat.enhancer.antisense.1046	0	131.84	0	0	0	0	0	0	0	2.43	0	0	0	0
enhancer.antisense.merged.1424	chr1	5994287	5995536	Jurkat.enhancer.antisense.4	2.36	27.61	0	1.04	0	0	0	0	0	0	0	0	0	0
enhancer.antisense.merged.1425	chr1	6006302	6007871	SKUT1.enhancer.antisense.9:BT20.enhancer.antisense.10	0.79	1.09	1.44	0	0.54	19.66	2.29	0	0	70.79	0	14.87	0	0
enhancer.antisense.merged.1426	chr1	6025646	6026900	Jurkat.enhancer.antisense.5:BT20.enhancer.antisense.11	0	31.73	45.37	16.45	5.37	0	0.55	11.66	16.11	23.98	1.49	1.34	0	0
enhancer.antisense.merged.1427	chr1	6027636	6028885	Jurkat.enhancer.antisense.6	0	68.53	0	1.04	0	0	0	0	0	1.22	0	0	1.98	0
enhancer.antisense.merged.36	chr1	6105954	6107529	GP5d.enhancer.antisense.1700:LoVo.enhancer.antisense.1287:PC3.enhancer.antisense.2117:BT20.enhancer.antisense.2603	0	0.53	85.1	43.21	0	0	99.24	1.56	0	137.66	0	66.1	1.2	0
enhancer.antisense.merged.37	chr1	6148841	6150121	GP5d.enhancer.antisense.1701:PC3.enhancer.antisense.2118:BT20.enhancer.antisense.2604	0	20.07	50.32	21.04	21.05	16.71	44.72	1.61	0	46.67	0	27.8	0.93	0
enhancer.antisense.merged.38	chr1	6173109	6174693	GP5d.enhancer.antisense.1702:PC3.enhancer.antisense.2119:BT20.enhancer.antisense.2605	0	0.53	41.15	15.06	0.53	0	37.08	0.49	0.68	54.2	2.43	21.57	1.1	1.42
enhancer.antisense.merged.39	chr1	6262402	6263651	Jurkat.enhancer.antisense.1047	0	31.14	0	2.19	0	0	20.8	0	0	4.87	0	0	0	3.96
enhancer.antisense.merged.40	chr1	6293933	6295182	PC3.enhancer.antisense.2120	0	1.77	1.67	1.15	0	0	129.88	0.82	37.89	3.65	4.24	4.07	0	0.78
enhancer.antisense.merged.41	chr1	6299503	6301129	PC3.enhancer.antisense.2121:MDA.enhancer.antisense.2464	0	2.55	0	0	0.53	0	128.44	0	169.43	3.47	1.82	1.55	0	0.45
enhancer.antisense.merged.42	chr1	6313877	6315126	K562.enhancer.antisense.2808	26.27	1.79	0.83	0	0	1.78	5.98	0.86	2.67	10.92	0	4.07	0	0
enhancer.antisense.merged.43	chr1	6343329	6344578	PC3.enhancer.antisense.2122	2.59	1.79	4.78	2.09	1.76	1.55	34.27	0	5.21	30.24	0	18.69	0	3.15
enhancer.antisense.merged.44	chr1	6357505	6358754	M059J.enhancer.antisense.2175	1.18	0	5.84	0	0	1.55	0	0	4.57	7.24	3	10.18	1.85	24.61
enhancer.antisense.merged.45	chr1	6359267	6360516	MDA.enhancer.antisense.2465	0	6.22	10.48	0	0	9.61	0	0	31.9	6.08	7.51	2.42	7.38	84.52
enhancer.antisense.merged.46	chr1	6384960	6386572	PC3.enhancer.antisense.2123:MDA.enhancer.antisense.2466	0	0.51	0.48	0.6	16.44	15.99	32.87	7.32	25.55	14.65	5.79	14.25	13.93	10.58
enhancer.intergenic.merged.97	chr1	6385794	6388135	BT20.enhancer.intergenic.21	54.65	150.04	78.62	71.74	108.99	167.9	102.85	67.64	94.84	33.09	45.12	122.62	50.17	92.23
enhancer.intergenic.merged.98	chr1	6393021	6395901	K562.enhancer.intergenic.20:Jurkat.enhancer.intergenic.13:HCT116.enhancer.intergenic.14:SKUT1.enhancer.intergenic.15:PC3.enhancer.intergenic.34:BT20.enhancer.intergenic.22	139.52	62.49	77.02	117.2	124.14	168.89	143.01	49.82	138.18	71.18	52.54	132.28	81.02	99.12
enhancer.antisense.merged.47	chr1	6412451	6413700	PC3.enhancer.antisense.2124	1.18	3.55	1.59	0	0.93	5.58	12.83	0.86	12.84	12.14	3	2.14	2.84	8.68
enhancer.antisense.merged.1428	chr1	6437741	6438990	HCT116.enhancer.antisense.7	0	0.9	1.52	1.15	22.61	1.55	5.66	0	1.14	10.89	0	1.36	0	0
enhancer.antisense.merged.1429	chr1	6447556	6448805	HCT116.enhancer.antisense.8	0	0.88	1.67	1.04	47.43	0	5.5	0	0	18.25	0	0	0.99	0
enhancer.antisense.merged.48	chr1	6488738	6491048	LoVo.enhancer.antisense.1288:HCT116.enhancer.antisense.2302:SKUT1.enhancer.antisense.2005:PC3.enhancer.antisense.2125:DU145.enhancer.antisense.1001:MDA.enhancer.antisense.2467:BT20.enhancer.antisense.2606:769P.enhancer.antisense.3681:786O.enhancer.antisense.2030:M059J.enhancer.antisense.2176	0.76	30.47	24.19	49.69	20.27	31.28	77.05	23.43	42.38	24.56	30.89	65.99	10.29	65.88
enhancer.intergenic.merged.99	chr1	6490883	6492210	Jurkat.enhancer.intergenic.14	0	176.42	103.47	266.68	336.51	271.59	471.03	133.7	455.35	199.13	268.41	563.57	152.14	617.55
enhancer.intergenic.merged.100	chr1	6493314	6495147	769P.enhancer.intergenic.17	20.18	35.38	18.81	67.66	90.84	77.84	110.53	35.39	37.53	59.59	33.9	101.09	18.51	152.07
enhancer.intergenic.merged.101	chr1	6495501	6496804	Jurkat.enhancer.intergenic.15	0.99	26.57	11.79	65.38	65.48	37.38	132.32	44.39	24.08	33.62	16.94	42.21	4.43	73.28
enhancer.antisense.merged.49	chr1	6496800	6498049	M059J.enhancer.antisense.2177	0	14.2	2.43	47.01	114.33	84.48	78.12	16.84	15.89	31.58	22.89	62.91	4.89	41.94
enhancer.antisense.merged.50	chr1	6545251	6546500	PC3.enhancer.antisense.2126	3.66	0.88	0	1.04	0	0.78	22.64	1.68	0	26.77	0	17.62	0	4.76
enhancer.antisense.merged.51	chr1	6600494	6601989	K562.enhancer.antisense.2809:BT20.enhancer.antisense.2607:769P.enhancer.antisense.3682:786O.enhancer.antisense.2031:U118.enhancer.antisense.2999	25.85	13.67	4.13	9.31	4.26	4.57	19.55	0.57	9.03	34.95	37.21	19.62	57.94	12.75
enhancer.intergenic.merged.102	chr1	6604595	6605921	K562.enhancer.intergenic.21	25.09	17.74	15.75	32.71	22.5	27.62	78.02	11.22	35.29	49.66	6.66	8.76	79.06	46.38
enhancer.antisense.merged.52	chr1	6655518	6656767	PC3.enhancer.antisense.2127	14.12	3.55	0	2.09	5.37	1.78	20.09	0.86	4.07	24.31	7.25	30.88	6.6	3.98
enhancer.intergenic.merged.103	chr1	6734881	6736133	MDA.enhancer.intergenic.27	8.42	0.35	2.18	1.25	1.77	1.02	1.24	0.68	16.03	5.33	1.69	5.29	4.19	2.83
enhancer.antisense.merged.1430	chr1	6859532	6860781	PC3.enhancer.antisense.16	1.29	0	0	0	0.88	0	109.58	0.86	0	2.4	0	3.78	0	3.96
enhancer.antisense.merged.1431	chr1	6861303	6862552	PC3.enhancer.antisense.17	0	0.9	3.34	0	2.68	4.11	73.02	0	0.89	1.22	5.75	10.76	0	7.13
enhancer.antisense.merged.1432	chr1	6904038	6906405	GP5d.enhancer.antisense.7:PC3.enhancer.antisense.18	29.14	0	15.98	5.87	1.1	0.31	23.89	0	0.71	17.97	1.39	25.88	0	2.21
enhancer.antisense.merged.1433	chr1	6919702	6920951	Jurkat.enhancer.antisense.7	0	113.94	0	0	0	0	1.99	0	0	0	0	2.71	0	0
enhancer.intergenic.merged.104	chr1	6925890	6927105	PC3.enhancer.intergenic.35:786O.enhancer.intergenic.14	17.5	81.58	24	26.1	84.3	50.98	17.69	5.61	15.16	48.26	3.85	55.78	27.39	61.84
enhancer.intergenic.merged.105	chr1	6936356	6938377	GP5d.enhancer.intergenic.14:PC3.enhancer.intergenic.36:BT20.enhancer.intergenic.23:786O.enhancer.intergenic.15	83.95	66.23	51.75	14.2	184.38	172.65	24.14	5.36	25.24	156.6	25.66	45.22	67.07	121.84
enhancer.intergenic.merged.106	chr1	7011742	7013301	K562.enhancer.intergenic.22:Jurkat.enhancer.intergenic.16	25.72	13.15	3.53	4.01	48.49	27.22	4.72	1.09	7.58	33.07	5.61	30.66	11.16	26.34
enhancer.intergenic.merged.107	chr1	7102709	7104699	BT20.enhancer.intergenic.24	69.45	31.18	27.37	3.46	120.49	82.52	7.7	3.57	4.02	110.01	5.53	22.92	15.96	34.98
enhancer.intergenic.merged.108	chr1	7115535	7118416	M059J.enhancer.intergenic.21	13.1	10.98	2.46	1.12	25.68	24.85	3.97	2.32	4.54	17.64	6.55	15.5	10.74	35.55
enhancer.intergenic.merged.109	chr1	7135408	7136868	SKUT1.enhancer.intergenic.16	9.32	27.39	7.69	1.86	40.44	31.91	2.97	2.88	3.18	15.29	2.48	4.54	6.19	23.31
enhancer.intergenic.merged.110	chr1	7146995	7148386	BT20.enhancer.intergenic.25	55.11	19.41	22.5	2.62	145.84	116.62	7.53	2.42	12.01	116.06	19.43	21.17	19.49	66.76
enhancer.intergenic.merged.111	chr1	7223433	7225041	U118.enhancer.intergenic.14	2.64	12.16	1.51	0.97	3.42	1.73	1.51	1.83	0.83	5.26	0	4.52	22.22	47.52
enhancer.intergenic.merged.112	chr1	7254622	7256206	U118.enhancer.intergenic.15:M059J.enhancer.intergenic.22	10	24.44	4	2.34	33.35	20.34	3.34	4.21	7.94	13.36	2.23	9.69	28.1	28.97
enhancer.intergenic.merged.113	chr1	7265270	7266561	HCT116.enhancer.intergenic.15:U118.enhancer.intergenic.16:M059J.enhancer.intergenic.23	5.7	17.23	19.55	2.46	50.8	8.01	4.19	9.44	6.15	10.66	13.54	14.54	91.95	24.79
enhancer.intergenic.merged.114	chr1	7267050	7268274	U118.enhancer.intergenic.17:M059J.enhancer.intergenic.24	6.98	21.09	13.08	1.7	23.87	9.96	1.4	2.37	0.83	10.32	10.1	4.63	146.97	43.59
enhancer.intergenic.merged.115	chr1	7291010	7292039	U118.enhancer.intergenic.18	6.36	30.65	2.32	1.06	9.75	7.67	0.54	1.23	2.16	11.14	1.76	3.39	66.05	23.45
enhancer.intergenic.merged.116	chr1	7298155	7302341	HCT116.enhancer.intergenic.16:HCT116.enhancer.intergenic.17:769P.enhancer.intergenic.18:786O.enhancer.intergenic.16:786O.enhancer.intergenic.17:U118.enhancer.intergenic.19:M059J.enhancer.intergenic.25	10.01	21.48	6.55	1.42	34.07	15.7	2.11	8.12	7.07	12.09	20.17	23.8	64.79	60.32
enhancer.intergenic.merged.117	chr1	7317506	7318611	GP5d.enhancer.intergenic.15	6.71	15.27	95.63	0.99	21.21	5.04	0.25	3.07	0	4.9	1.64	2.45	7.53	12.13
enhancer.intergenic.merged.118	chr1	7388148	7389462	M059J.enhancer.intergenic.26	0.49	14.91	0.92	0	3.45	2.83	0.21	1.59	0	2.3	0	2.14	0	16.85
enhancer.intergenic.merged.119	chr1	7468813	7472475	786O.enhancer.intergenic.18:U118.enhancer.intergenic.20:M059J.enhancer.intergenic.27	2.9	5.23	1.32	0.58	12.54	4.81	0.83	4.81	0.83	3.78	6.41	17.44	28.29	94.55
enhancer.intergenic.merged.120	chr1	7498245	7500602	PC3.enhancer.intergenic.37	8.92	15.88	91.58	33.21	11.3	4.57	50.78	4.93	1.29	84.61	0.23	35.06	1.89	7.9
enhancer.intergenic.merged.121	chr1	7506501	7507701	BT20.enhancer.intergenic.26	21.05	25.48	14.65	6.56	86.36	68.91	4.81	4.15	4.76	59.12	5.23	8.43	18.78	45.79
enhancer.intergenic.merged.122	chr1	7519310	7520671	786O.enhancer.intergenic.19	3.03	9.79	11.53	3.06	26.19	8.48	8.89	0.92	0	42.71	2.21	21.15	3.83	14.83
enhancer.intergenic.merged.123	chr1	7526296	7527630	M059J.enhancer.intergenic.28	1.77	7	1.51	0.43	4.45	3.05	0.95	0.95	0	8.19	0.79	7.47	4.68	50.68
enhancer.intergenic.merged.124	chr1	7533520	7534589	M059J.enhancer.intergenic.29	1.1	2.5	0.36	0	7.14	5.68	0	1.18	0.42	6.26	0	0.63	0.93	56.68
enhancer.intergenic.merged.125	chr1	7549017	7551615	GP5d.enhancer.intergenic.16:HCT116.enhancer.intergenic.18:SKUT1.enhancer.intergenic.17:769P.enhancer.intergenic.19:786O.enhancer.intergenic.20:U118.enhancer.intergenic.21:M059J.enhancer.intergenic.30	3.76	3.26	56.09	5.81	197.71	22.16	1.04	15.09	6.31	18.37	42.04	62.75	26.33	36.85
enhancer.intergenic.merged.126	chr1	7552001	7553363	786O.enhancer.intergenic.21	2.29	4.59	17.34	0.42	5.97	1.31	2.4	2.75	0	5.76	13.55	39.17	1.69	0.58
enhancer.intergenic.merged.127	chr1	7567265	7570251	BT20.enhancer.intergenic.27	9.49	13.64	39.89	11.94	96.45	29.21	25.52	2	2.83	97.33	3.02	33.87	10.86	25.94
enhancer.intergenic.merged.128	chr1	7653951	7656220	GP5d.enhancer.intergenic.17:PC3.enhancer.intergenic.38:BT20.enhancer.intergenic.28	9.04	9.16	56.3	24.52	47.02	11.95	32.2	2.22	1.01	77.24	1.32	34.67	7.86	12.73
enhancer.intergenic.merged.129	chr1	7691007	7692101	HCT116.enhancer.intergenic.19	0	8.09	3.67	0	18.78	2.48	0.76	3.83	0.81	5.53	0.48	2.48	0	1.09
enhancer.intergenic.merged.130	chr1	7696553	7700132	HCT116.enhancer.intergenic.20:BT20.enhancer.intergenic.29	5.92	9.7	47.62	5.46	49.39	12.85	1.66	25.22	0.32	29.56	14.54	24.81	2.47	9.15
enhancer.intergenic.merged.131	chr1	7703682	7705374	DU145.enhancer.intergenic.10:769P.enhancer.intergenic.20	24.68	4.73	62.56	12.8	58.52	23.46	0.42	29.8	1.28	23.86	36.59	129.27	1.63	19.22
enhancer.intergenic.merged.132	chr1	7710301	7711501	769P.enhancer.intergenic.21	68.6	25.15	105.7	17.18	269.93	40.75	2.39	74.24	6.72	33.64	166.69	311.78	0.83	21.09
enhancer.antisense.merged.1434	chr1	7798794	7800043	K562.enhancer.antisense.7	29.58	0.9	41.71	29.88	1.86	1.01	2.63	0.82	7.75	1.19	4.06	1.07	0	3.18
enhancer.antisense.merged.1435	chr1	7826839	7828310	K562.enhancer.antisense.8:GP5d.enhancer.antisense.8:LoVo.enhancer.antisense.4	83.9	16.13	103.7	109.68	1.25	0	0.77	0	0.79	5.9	2.94	0	0	0.55
enhancer.intergenic.merged.133	chr1	7885666	7886911	GP5d.enhancer.intergenic.18	3.41	0	25.77	3.52	51.69	1.12	1.5	0.69	0.82	1.95	1.03	3.26	2.68	1.28
enhancer.intergenic.merged.134	chr1	7893701	7894924	U118.enhancer.intergenic.22	7.61	0.37	40.43	7.13	22.36	0.32	108.37	0.33	1.3	6.93	0	10.84	19.47	5.49
enhancer.intergenic.merged.135	chr1	7912225	7913737	HCT116.enhancer.intergenic.21	26.06	2.95	43.29	14.28	89.25	2.02	5.98	3.04	8.65	9.63	16.67	367.78	1.27	14.13
enhancer.intergenic.merged.136	chr1	7953437	7961188	K562.enhancer.intergenic.23:K562.enhancer.intergenic.24:GP5d.enhancer.intergenic.19:GP5d.enhancer.intergenic.20:LoVo.enhancer.intergenic.14:HCT116.enhancer.intergenic.22:HCT116.enhancer.intergenic.23:PC3.enhancer.intergenic.39:DU145.enhancer.intergenic.11:MDA.enhancer.intergenic.28:MDA.enhancer.intergenic.29:MDA.enhancer.intergenic.30:BT20.enhancer.intergenic.30:769P.enhancer.intergenic.22:786O.e…	208.98	33.13	106.1	70.49	183.63	73.74	72.67	76.69	109.03	112.83	49.69	115.62	147.81	86.96
enhancer.intergenic.merged.137	chr1	7988574	7991391	PC3.enhancer.intergenic.40:BT20.enhancer.intergenic.31:786O.enhancer.intergenic.24:786O.enhancer.antisense.2032	62.14	28.42	88.27	63.65	193.67	62.2	68.36	36.94	190.5	70.11	50.28	93.23	218.42	97.22
enhancer.antisense.merged.53	chr1	7988831	7990080	786O.enhancer.antisense.2032	85.89	68.72	171.18	150.41	284.18	89.21	143.27	76.94	226.37	99.55	73.62	99.71	344.53	117.12
enhancer.antisense.merged.54	chr1	7993930	7995180	DU145.enhancer.antisense.1002:BT20.enhancer.antisense.2608	32.34	37.35	48.72	33.78	193.83	100.78	40.09	92.7	312.57	280.3	37.23	62.66	254.85	56.74
enhancer.intergenic.merged.138	chr1	7994501	7995706	LoVo.enhancer.intergenic.15	17.79	12.9	46.59	29.57	146.9	149.24	39.14	134.2	250.42	286.67	38.4	94.9	162.13	57.23
enhancer.antisense.merged.55	chr1	8008940	8010189	U118.enhancer.antisense.3000	28.14	15.96	33.63	36.36	24.16	17.67	31	6.67	66.48	10.77	17.68	25.3	35.67	42.82
enhancer.antisense.merged.56	chr1	8018227	8019476	769P.enhancer.antisense.3683	19.57	8	21.34	9.39	70.43	36.04	30.21	11.69	38.77	42.29	36.94	38.19	37.8	27.78
enhancer.intergenic.merged.139	chr1	8026270	8028895	SKUT1.enhancer.intergenic.18:DU145.enhancer.intergenic.12	2.99	1.36	57.45	94.76	2488.56	351.79	223.5	352.48	793.81	376.42	33.05	899.1	466.6	675.36
enhancer.intergenic.merged.140	chr1	8034465	8041562	GP5d.enhancer.intergenic.21:HCT116.enhancer.intergenic.24:PC3.enhancer.intergenic.41:DU145.enhancer.intergenic.13:MDA.enhancer.intergenic.31:BT20.enhancer.intergenic.32:BT20.enhancer.intergenic.33:786O.enhancer.intergenic.25:U118.enhancer.intergenic.26:M059J.enhancer.intergenic.32	2.76	0.25	6.65	4.11	161.04	7.64	16.53	11.3	14.68	28.07	2.34	14.02	29.5	13.32
enhancer.intergenic.merged.141	chr1	8041792	8048901	HCT116.enhancer.intergenic.25:SKUT1.enhancer.intergenic.19:PC3.enhancer.intergenic.42:DU145.enhancer.intergenic.14:MDA.enhancer.intergenic.32:BT20.enhancer.intergenic.34:U118.enhancer.intergenic.27:M059J.enhancer.intergenic.33	0.71	0.5	4.35	2.9	392.28	34.21	26.41	10.54	21.18	39.79	2.51	24.16	27.73	18.21
enhancer.intergenic.merged.142	chr1	8054428	8062851	HCT116.enhancer.intergenic.26:PC3.enhancer.intergenic.43:DU145.enhancer.intergenic.15:MDA.enhancer.intergenic.33:MDA.enhancer.intergenic.34:BT20.enhancer.intergenic.35:786O.enhancer.intergenic.26:U118.enhancer.intergenic.28	6.87	0.58	2.73	2.24	103.25	7.6	22	15.39	119.28	30.3	1.3	21.35	9.24	11.59
enhancer.intergenic.merged.143	chr1	8062901	8064101	MDA.enhancer.intergenic.35	2.06	0	1.58	0.48	30.37	3.71	6.73	2.08	41.07	8.55	1.25	4.24	1.57	2.31
enhancer.intergenic.merged.144	chr1	8070990	8084522	HCT116.enhancer.intergenic.27:SKUT1.enhancer.intergenic.20:SKUT1.enhancer.intergenic.21:PC3.enhancer.intergenic.44:PC3.enhancer.intergenic.45:DU145.enhancer.intergenic.16:DU145.enhancer.intergenic.17:MDA.enhancer.intergenic.36:MDA.enhancer.intergenic.37:BT20.enhancer.intergenic.36:786O.enhancer.intergenic.27:786O.enhancer.intergenic.28:U118.enhancer.intergenic.29:M059J.enhancer.intergenic.34	1.89	0.46	9.61	1.84	421	55.85	27.51	53.43	116.23	48.27	7.44	55.55	11.93	30.2
enhancer.intergenic.merged.145	chr1	8085460	8099020	GP5d.enhancer.intergenic.22:LoVo.enhancer.intergenic.16:LoVo.enhancer.intergenic.17:HCT116.enhancer.intergenic.28:SKUT1.enhancer.intergenic.22:PC3.enhancer.intergenic.46:PC3.enhancer.intergenic.47:DU145.enhancer.intergenic.18:DU145.enhancer.intergenic.19:MDA.enhancer.intergenic.38:MDA.enhancer.intergenic.39:BT20.enhancer.intergenic.37:769P.enhancer.intergenic.23:786O.enhancer.intergenic.29:786O.e…	10.09	0.39	158.84	8.83	465.99	102.44	87.02	70.62	178.25	81.23	22.09	171.71	67	109.97
enhancer.intergenic.merged.146	chr1	8103897	8124281	HCT116.enhancer.intergenic.29:SKUT1.enhancer.intergenic.23:MDA.enhancer.intergenic.40:MDA.enhancer.intergenic.41:BT20.enhancer.intergenic.38:786O.enhancer.intergenic.31:U118.enhancer.intergenic.33:M059J.enhancer.intergenic.37:M059J.enhancer.intergenic.38	1.53	0.28	1.9	0.79	208.79	14.94	5.94	5.39	59.83	45.4	2.11	23.7	7.24	69.93
enhancer.intergenic.merged.147	chr1	8115870	8117948	MDA.enhancer.intergenic.40:U118.enhancer.intergenic.33:M059J.enhancer.intergenic.37	1.53	0.22	0.2	0.25	156.73	6.32	4.16	3.27	51.39	15.99	3.4	14.05	25.25	30.65
enhancer.intergenic.merged.148	chr1	8118820	8124232	SKUT1.enhancer.intergenic.23:MDA.enhancer.intergenic.41:BT20.enhancer.intergenic.38:786O.enhancer.intergenic.31:M059J.enhancer.intergenic.38	3.56	0.24	2.71	1.58	482.71	39.35	6.22	6.87	84.9	153.61	1.54	47.08	6.7	226.77
enhancer.intergenic.merged.149	chr1	8125020	8128271	HCT116.enhancer.intergenic.30	1.31	0.27	1.43	0.35	185.5	8.89	4.73	2.08	59.39	21.92	2.3	19.23	5.99	26.27
enhancer.intergenic.merged.150	chr1	8130679	8139448	HCT116.enhancer.intergenic.31:SKUT1.enhancer.intergenic.24:MDA.enhancer.intergenic.42:MDA.enhancer.intergenic.43:BT20.enhancer.intergenic.39:786O.enhancer.intergenic.32:786O.enhancer.intergenic.33:U118.enhancer.intergenic.34:U118.enhancer.intergenic.35:M059J.enhancer.intergenic.39:M059J.enhancer.intergenic.40	1.43	0.2	1.07	0.67	153.87	15.84	4.47	2.87	40.32	22.88	1.69	35.98	29.25	40.56
enhancer.intergenic.merged.151	chr1	8141020	8142240	HCT116.enhancer.intergenic.32	3.04	0	0.65	0	18.69	3.33	0.23	0.34	12.08	2.98	2.46	8.05	6.65	4.54
enhancer.intergenic.merged.152	chr1	8147554	8148701	786O.enhancer.intergenic.34	2.21	0	1.06	0	31.62	7.83	1.6	0.36	8.41	5.27	2.62	84.88	6.27	10.68
enhancer.intergenic.merged.153	chr1	8153052	8156865	HCT116.enhancer.intergenic.33:MDA.enhancer.intergenic.44:BT20.enhancer.intergenic.40:M059J.enhancer.intergenic.41	1.34	11.27	1.24	0.29	174.8	1.14	5.11	8.88	32.36	26.77	0.93	10.71	1.63	20.76
enhancer.intergenic.merged.154	chr1	8158373	8159842	HCT116.enhancer.intergenic.34	0	0	0	2.17	30.49	0	1.95	1.11	2.68	7.45	0.72	11.69	0.34	1.61
enhancer.intergenic.merged.155	chr1	8161029	8170791	HCT116.enhancer.intergenic.35:MDA.enhancer.intergenic.45:MDA.enhancer.intergenic.46:786O.enhancer.intergenic.35:M059J.enhancer.intergenic.42	2.2	2.64	3.72	2.64	137.69	2.73	4.46	0.38	26.51	4.4	2.91	24.03	1.89	7.67
enhancer.intergenic.merged.156	chr1	8171351	8175590	HCT116.enhancer.intergenic.36	1.17	0.63	1.49	2.03	119.28	4.36	4.09	3.05	8.09	5.87	2.29	10.86	1.66	4.76
enhancer.intergenic.merged.157	chr1	8177383	8179511	HCT116.enhancer.intergenic.37	0.55	0.21	4.07	0	19.36	5.73	6.18	1.37	3.46	4.5	0.35	2.8	0.65	0.74
enhancer.intergenic.merged.158	chr1	8181249	8187368	HCT116.enhancer.intergenic.38:PC3.enhancer.intergenic.48:DU145.enhancer.intergenic.20:DU145.enhancer.intergenic.21:MDA.enhancer.intergenic.47	1.61	0.15	9.24	7.11	127.24	3.41	52.26	20.58	28.8	12.06	1.1	7.7	1.49	3.1
enhancer.intergenic.merged.159	chr1	8187465	8204831	HCT116.enhancer.intergenic.39:SKUT1.enhancer.intergenic.25:SKUT1.enhancer.intergenic.26:SKUT1.enhancer.intergenic.27:PC3.enhancer.intergenic.49:PC3.enhancer.intergenic.50:DU145.enhancer.intergenic.22:DU145.enhancer.intergenic.23:MDA.enhancer.intergenic.48:MDA.enhancer.intergenic.49:BT20.enhancer.intergenic.41:786O.enhancer.intergenic.36:786O.enhancer.intergenic.37:U118.enhancer.intergenic.36:U118…	1.81	0.72	1.54	3.94	366.44	49.93	38.14	9	84.62	45.88	1.4	90.26	26.29	3.67
enhancer.intergenic.merged.160	chr1	8193901	8195555	SKUT1.enhancer.intergenic.25:PC3.enhancer.intergenic.49:DU145.enhancer.intergenic.22	2.57	1.07	3.08	20.32	658.29	94.49	197.21	27.07	215.51	41.79	0.77	40.84	77.21	5.53
enhancer.intergenic.merged.161	chr1	8196999	8198794	SKUT1.enhancer.intergenic.26:PC3.enhancer.intergenic.50:DU145.enhancer.intergenic.23:MDA.enhancer.intergenic.48:BT20.enhancer.intergenic.41:786O.enhancer.intergenic.36:U118.enhancer.intergenic.36	1.64	2.98	3.51	7.15	225.07	72.64	29.39	17.97	61.75	26.63	3.22	53.63	29.9	5.28
enhancer.intergenic.merged.162	chr1	8200519	8205324	SKUT1.enhancer.intergenic.27:PC3.enhancer.intergenic.51:MDA.enhancer.intergenic.49:BT20.enhancer.intergenic.42:786O.enhancer.intergenic.37:U118.enhancer.intergenic.37	0.67	0.19	0.9	1.61	466.42	97.67	46.35	11.42	180.29	136.89	0.94	280.94	50.94	5.51
enhancer.intergenic.merged.163	chr1	8207851	8218135	HCT116.enhancer.intergenic.40:SKUT1.enhancer.intergenic.28:PC3.enhancer.intergenic.52:DU145.enhancer.intergenic.24:MDA.enhancer.intergenic.50:MDA.enhancer.intergenic.51:BT20.enhancer.intergenic.43:786O.enhancer.intergenic.38:U118.enhancer.intergenic.38:M059J.enhancer.intergenic.43	1.74	0.22	1.51	1.41	122.77	78.94	45.29	41.43	54.13	39.24	0.74	81.62	18.02	13.97
enhancer.intergenic.merged.164	chr1	8229901	8231053	HCT116.enhancer.intergenic.41	17.53	0	1.02	6.83	16.41	2.12	3.59	0	0.88	10.01	2.22	29.6	0.83	2.06
enhancer.intergenic.merged.165	chr1	8231408	8232899	HCT116.enhancer.intergenic.42	1.66	0	2.06	0.7	131.66	0.34	4.73	0	1.36	3.67	2.64	6.17	0	0.27
enhancer.intergenic.merged.166	chr1	8237603	8240221	GP5d.enhancer.intergenic.23:HCT116.enhancer.intergenic.43:SKUT1.enhancer.intergenic.29:PC3.enhancer.intergenic.53:MDA.enhancer.intergenic.52:786O.enhancer.intergenic.39:U118.enhancer.intergenic.39	1.37	0.17	22.63	1.89	41.59	11.73	34.43	1.44	11.89	15.47	0.2	28.24	28.72	11.04
enhancer.intergenic.merged.167	chr1	8258790	8259871	HCT116.enhancer.intergenic.44	0	0	5.44	2.03	39.22	0.47	27.81	2.68	7.34	40.74	0	3.13	0.46	3.67
enhancer.intergenic.merged.168	chr1	8301730	8303592	M059J.enhancer.intergenic.44	0.35	1.2	1.65	0.84	16.93	1.37	1.43	0	0	1.95	0.4	0.73	0	76.83
enhancer.intergenic.merged.169	chr1	8314047	8317635	HCT116.enhancer.intergenic.45	0.51	0.62	0.67	0.9	114.78	9.44	2.7	1.29	2.55	1.53	0	1.62	0.67	0.66
enhancer.antisense.merged.1436	chr1	8322336	8324309	HCT116.enhancer.antisense.9:U118.enhancer.antisense.18	0	1.09	4.19	1.37	19	3.64	17.25	4.11	31.67	4.42	2.45	28.45	34.39	7.44
enhancer.intergenic.merged.170	chr1	8345624	8347080	MDA.enhancer.intergenic.53	0	9.15	22.77	1.51	88.02	35.29	13.4	22.5	19.93	30.45	3.67	14.77	23.42	7.32
enhancer.antisense.merged.57	chr1	8373058	8374307	SKUT1.enhancer.antisense.2006	2.47	2.69	0.76	1.15	0	47.21	0.88	4.17	4.45	0	4.5	24.72	13.34	7.95
enhancer.antisense.merged.58	chr1	8375651	8376900	786O.enhancer.antisense.2033	1.18	0	0.83	1.04	0	9.69	3.43	1.64	0	1.22	0	16.38	0	5.57
enhancer.antisense.merged.59	chr1	8396408	8397900	DU145.enhancer.antisense.1003:MDA.enhancer.antisense.2468:U118.enhancer.antisense.3001	5.64	0.6	4.71	0.77	0	4.33	13.14	9.55	12.49	3.28	1.43	12.13	59.34	3.71
enhancer.antisense.merged.60	chr1	8422949	8424900	GP5d.enhancer.antisense.1703:HCT116.enhancer.antisense.2303:PC3.enhancer.antisense.2128:BT20.enhancer.antisense.2609	19.51	2.59	23.92	17.64	10.44	18.63	47.49	7.39	19.78	47.52	2.76	24.31	34.37	37.88
enhancer.antisense.merged.61	chr1	8428922	8430171	786O.enhancer.antisense.2034	14.62	5.34	10.4	10.14	2.63	12.64	13.39	4.99	26.19	10.83	0	28.5	14.4	16.6
enhancer.antisense.merged.62	chr1	8430727	8431976	U118.enhancer.antisense.3002	16.49	4.44	10.25	14.1	18.69	7.99	13.95	5.11	33.68	28.84	9.01	22.79	31.84	52.29
enhancer.antisense.merged.63	chr1	8480490	8481739	786O.enhancer.antisense.2035	0	0	0.76	0	1.76	0.78	2.87	0.86	4.07	2.43	12.01	65.09	1.98	3.96
enhancer.antisense.merged.64	chr1	8626039	8627288	786O.enhancer.antisense.2036	7.08	0	2.36	0	3.66	1.55	7.18	3.43	2.29	3.62	11.75	80.04	3.69	7.1
enhancer.antisense.merged.65	chr1	8659841	8662370	786O.enhancer.antisense.2037:786O.enhancer.antisense.2038:U118.enhancer.antisense.3003:U118.enhancer.antisense.3004	0	0.76	1.3	1.47	0.25	0.28	2.55	0.24	2.25	1	9.01	20.12	21.4	1.33
enhancer.antisense.merged.66	chr1	8663335	8664584	786O.enhancer.antisense.2039	2.59	0.88	1.67	0	1.76	1.01	4.63	1.72	2.29	1.19	1.5	38.97	7.59	0
enhancer.antisense.merged.67	chr1	8700783	8702032	U118.enhancer.antisense.3005	1.29	0.9	0	1.04	2.68	35.8	7.5	3.31	11.82	12.08	8.49	12.11	23.26	1.6
enhancer.antisense.merged.68	chr1	8788501	8789750	K562.enhancer.antisense.2810	91.15	0.88	0	0	2.74	1.78	1.11	0	2.92	7.18	6.37	7.84	0.92	1.58
enhancer.antisense.merged.69	chr1	8791963	8793212	K562.enhancer.antisense.2811	250.67	5.35	2.28	3.13	1.76	1.01	2.87	0.82	1.14	12.14	3	10.84	2.91	0.8
enhancer.antisense.merged.70	chr1	8796148	8797397	K562.enhancer.antisense.2812	39.6	0	4.56	0	0	0	0.56	0.82	0	6.08	0	5.42	0	0
enhancer.intergenic.merged.171	chr1	8825576	8826679	SKUT1.enhancer.intergenic.30	1.71	0.81	2.13	1.94	3.69	111.23	12.6	0.37	2.65	2.19	30.02	8.39	2.67	2.16
enhancer.antisense.merged.71	chr1	8860243	8861700	K562.enhancer.antisense.2813:Jurkat.enhancer.antisense.1048:769P.enhancer.antisense.3684	67.11	52.43	3.38	2.95	1.24	10.02	9.18	6.47	26.57	11.13	34.02	10.76	11.62	15.12
enhancer.antisense.merged.72	chr1	8868310	8869900	K562.enhancer.antisense.2814:MDA.enhancer.antisense.2469:769P.enhancer.antisense.3685	19.63	10.6	3.3	3.17	10.07	7.65	5.07	2.53	24.03	7.94	30.74	10.96	9.36	25.04
enhancer.antisense.merged.73	chr1	8871879	8874318	K562.enhancer.antisense.2815:DU145.enhancer.antisense.1004:769P.enhancer.antisense.3686:U118.enhancer.antisense.3006	16.6	4.99	6.21	4.14	6.61	11.76	6.27	13.12	25.39	3.93	30.21	12.08	9.86	17.6
enhancer.antisense.merged.74	chr1	8874597	8875846	K562.enhancer.antisense.2816	58.56	12.53	43.26	15.04	21.53	29.92	28.62	17.5	61.02	55.64	99.33	49.03	9.51	72.14
enhancer.intergenic.merged.172	chr1	8889920	8891083	DU145.enhancer.intergenic.25:U118.enhancer.intergenic.40	1.11	2.29	3.13	0.9	10.57	7.89	1.44	37.81	30.8	8.85	8.13	5.2	23.31	12.92
enhancer.intergenic.merged.173	chr1	8893399	8894810	MDA.enhancer.intergenic.54	14.4	17.69	3.36	3.15	5.06	3.54	7.06	9.55	39.12	9.87	1.6	13.68	4.47	5.33
enhancer.intergenic.merged.174	chr1	8897985	8899382	SKUT1.enhancer.intergenic.31	5.35	0.63	1.41	0.78	37.02	29.63	7.7	81.25	50.87	8.99	2.37	5.2	9.44	12.74
enhancer.intergenic.merged.175	chr1	8899474	8901701	K562.enhancer.intergenic.25:HCT116.enhancer.intergenic.46:DU145.enhancer.intergenic.26:MDA.enhancer.intergenic.55:769P.enhancer.intergenic.24	52.25	0.6	1.6	1.19	54.64	41.83	6.57	45.36	74.34	11.44	13.61	28.9	21.53	36.11
enhancer.intergenic.merged.176	chr1	8903162	8904878	SKUT1.enhancer.intergenic.32:DU145.enhancer.intergenic.27	0.72	0.26	1.41	0.61	2.35	22.46	9.91	48.87	11.07	9.5	1.62	3.86	7.25	11.76
enhancer.intergenic.merged.177	chr1	8973611	8974652	769P.enhancer.intergenic.25:786O.enhancer.intergenic.40	7.64	0	1.13	1.5	0.89	0.37	2.98	0.41	3.17	5.26	41.23	62.46	34.89	6.85
enhancer.antisense.merged.1437	chr1	8973612	8974862	769P.enhancer.antisense.6:786O.enhancer.intergenic.40:786O.enhancer.antisense.8:U118.enhancer.antisense.19	15.88	0	4.63	3.12	0	0.77	4.21	0.86	3.42	10.93	28.57	31.72	69.74	13.44
enhancer.antisense.merged.75	chr1	9066851	9068100	M059J.enhancer.antisense.2178	2.59	0	0.76	5.32	1.76	1.55	2.55	0	2.03	3.65	0	1.36	2.84	17.42
enhancer.intergenic.merged.178	chr1	9156003	9157400	786O.enhancer.intergenic.41	0.93	0.32	207.99	179.22	376.66	8.04	20.78	38.77	93.87	35.42	304.87	342.84	421.28	14.42
enhancer.intergenic.merged.179	chr1	9161511	9165301	MDA.enhancer.intergenic.56:BT20.enhancer.intergenic.44:786O.enhancer.intergenic.42:U118.enhancer.intergenic.41	3.25	0.59	336.09	234.8	248.31	11.58	22.81	51.78	64.3	33.03	208.66	245.05	317.59	16.92
enhancer.intergenic.merged.180	chr1	9165753	9168866	BT20.enhancer.intergenic.45:786O.enhancer.intergenic.43	2.23	0.43	307.99	201.53	214.23	10.59	21.13	48.03	53.73	36.02	197.7	214.25	296.88	12.47
enhancer.intergenic.merged.181	chr1	9176136	9177596	PC3.enhancer.intergenic.54:786O.enhancer.intergenic.44	0.4	0.91	668.51	260.27	318.84	10.87	49.09	73.33	96.91	62.65	296.82	391.31	431.43	20.82
enhancer.intergenic.merged.182	chr1	9180829	9194324	GP5d.enhancer.intergenic.24:LoVo.enhancer.intergenic.18:HCT116.enhancer.intergenic.47:PC3.enhancer.intergenic.55:DU145.enhancer.intergenic.28:MDA.enhancer.intergenic.57:MDA.enhancer.intergenic.58:MDA.enhancer.intergenic.59:MDA.enhancer.intergenic.60:BT20.enhancer.intergenic.46:769P.enhancer.intergenic.26:786O.enhancer.intergenic.45:U118.enhancer.intergenic.42	0.32	0.33	115.4	60.96	72.44	6.35	16.6	20.07	40.21	27.43	57.22	72.17	158.66	7.82
enhancer.intergenic.merged.183	chr1	9198701	9204393	MDA.enhancer.intergenic.61:786O.enhancer.intergenic.46:U118.enhancer.intergenic.43	0.32	0	0.97	1.12	0.96	1.83	1.64	0.89	29.29	8.21	0.98	17.9	280.67	7.75
enhancer.intergenic.merged.184	chr1	9205632	9207566	U118.enhancer.intergenic.44	3.29	0.68	0.98	0.54	0.93	0.52	2.2	0.65	5.88	11.3	4.04	7.22	53.37	4.49
enhancer.intergenic.merged.185	chr1	9210769	9212101	MDA.enhancer.intergenic.62:U118.enhancer.intergenic.45	0.97	0	0.63	0.78	0	0	0.84	0	14.02	3.2	0.4	3.96	46.98	0.59
enhancer.antisense.merged.1438	chr1	9238654	9239903	U118.enhancer.antisense.20	2.36	0	1.67	2.09	0	2.33	1.67	0	7.24	7.3	0	9.98	35.11	4.73
enhancer.antisense.merged.1439	chr1	9244053	9245302	BT20.enhancer.antisense.12	2.47	1.77	0.83	0	0	0.78	1.44	1.72	5.59	37.33	0	0	0	3.96
enhancer.antisense.merged.1440	chr1	9247946	9249195	U118.enhancer.antisense.21	0	0	0	0	0	0	0	0.86	0	4.87	0	0	42.34	0.8
enhancer.antisense.merged.1441	chr1	9275099	9276348	U118.enhancer.antisense.22	0	2.65	3.04	2.3	0	1.78	7.18	0.82	1.78	7.21	3	6.78	26.03	4.77
enhancer.antisense.merged.1442	chr1	9294031	9295484	MDA.enhancer.antisense.8:769P.enhancer.antisense.7:786O.enhancer.antisense.9:U118.enhancer.antisense.23:M059J.enhancer.antisense.9	0	0.64	2.81	2.22	0	0.72	22.93	7.67	125.03	29.32	73.62	16.65	359.46	32.15
enhancer.antisense.merged.1443	chr1	9330682	9331931	GP5d.enhancer.antisense.9	3.54	0	98.53	17.02	2.68	0.78	4.95	0.86	3.18	27.9	4.69	35.24	1.92	0.8
enhancer.intergenic.merged.186	chr1	9410543	9411800	PC3.enhancer.intergenic.56	5.52	0.71	64.75	36.02	3.92	2.96	47.81	0.99	6.77	59.98	2.28	58.91	8.74	1.27
enhancer.intergenic.merged.187	chr1	9428355	9430274	K562.enhancer.intergenic.26:Jurkat.enhancer.intergenic.17:GP5d.enhancer.intergenic.25:LoVo.enhancer.intergenic.19:HCT116.enhancer.intergenic.48:SKUT1.enhancer.intergenic.33:PC3.enhancer.intergenic.57:DU145.enhancer.intergenic.29:MDA.enhancer.intergenic.63:BT20.enhancer.intergenic.47:769P.enhancer.intergenic.27:786O.enhancer.intergenic.47:U118.enhancer.intergenic.46:M059J.enhancer.intergenic.45	322.16	55.54	66.74	74.25	183.41	187.88	106.64	49.03	119.1	120.33	48.67	133.53	135.34	85.81
enhancer.intergenic.merged.188	chr1	9448918	9450379	BT20.enhancer.intergenic.48	0.81	0.3	0	0	0	0	0.19	0	0	28.74	0	1.39	0	0.81
enhancer.antisense.merged.1444	chr1	9586663	9587912	PC3.enhancer.antisense.19	2.59	1.77	17.1	17.74	9.03	11.55	27.5	6.63	4.32	87.37	1.5	53.92	6.6	11.12
enhancer.intergenic.merged.189	chr1	9661779	9663495	K562.enhancer.intergenic.27	12.08	39.89	2.21	4.04	11.33	2.3	2.93	0.5	3.37	18.39	0.62	14.98	7.93	9.9
enhancer.intergenic.merged.190	chr1	9671980	9675509	HCT116.enhancer.intergenic.49	17.66	34.73	0.88	3.51	36.85	9.9	9.69	1.78	7.36	12.88	6.4	14.08	4.95	10.43
enhancer.intergenic.merged.191	chr1	9676235	9689662	K562.enhancer.intergenic.28:K562.enhancer.intergenic.29:K562.enhancer.intergenic.30:Jurkat.enhancer.antisense.8:HCT116.enhancer.intergenic.50:PC3.enhancer.intergenic.58:DU145.enhancer.intergenic.30:M059J.enhancer.intergenic.46	95.4	65.06	1.41	5.84	67.35	24.56	17.68	14.3	10.72	9.09	26.93	34.93	4.4	22.02
enhancer.antisense.merged.1445	chr1	9687053	9688302	Jurkat.enhancer.antisense.8	613.13	236.1	0.76	9.71	91.04	43.4	54.35	69.27	41.81	12.14	19.36	109.52	7.66	42.74
enhancer.antisense.merged.1446	chr1	9699902	9701151	769P.enhancer.antisense.8	5.06	15.18	4.78	1.04	1.76	0.78	8.29	0	1.14	12.14	19.44	7.56	11.21	2.37
enhancer.antisense.merged.1447	chr1	9717135	9719084	K562.enhancer.antisense.9:Jurkat.enhancer.antisense.9	87.88	32.72	4.14	1.39	5.25	17.08	5.54	4.56	6.62	6.5	12.96	9.33	4.96	14.81
enhancer.antisense.merged.76	chr1	9795926	9797175	769P.enhancer.antisense.3687	6.47	0.88	3.8	3.13	4.44	6.9	11.16	0	14.24	38.82	50.22	29.82	0.92	2.38
enhancer.intergenic.merged.192	chr1	9824361	9826582	GP5d.enhancer.intergenic.26:HCT116.enhancer.intergenic.51:MDA.enhancer.intergenic.64:769P.enhancer.intergenic.28	8.22	7.82	21.16	6.3	20.58	5.67	21.75	5.66	10.27	69.1	44.41	12.39	11.43	17.47
enhancer.antisense.merged.77	chr1	9891980	9894344	GP5d.enhancer.antisense.1704:PC3.enhancer.antisense.2129:DU145.enhancer.antisense.1005:MDA.enhancer.antisense.2470:BT20.enhancer.antisense.2610:786O.enhancer.antisense.2040:U118.enhancer.antisense.3007:M059J.enhancer.antisense.2179	3.39	1.65	5.83	1.39	3.02	3.07	45.87	9.62	27.51	20.6	13.16	11.85	43.5	12.28
enhancer.antisense.merged.78	chr1	9898455	9899704	U118.enhancer.antisense.3008	5.06	0.9	4.56	2.09	12.75	3.02	8.29	0.86	7.63	23.12	8.75	16.18	27.52	7.91
enhancer.antisense.merged.79	chr1	9899827	9901076	MDA.enhancer.antisense.2471	2.36	0	0	1.15	0	2.56	3.98	5.89	86.31	15.82	2.56	10.84	1.98	0.8
enhancer.antisense.merged.80	chr1	9906694	9907943	MDA.enhancer.antisense.2472	2.59	2.65	0.76	0	1.86	0	1.11	0.82	47.16	4.87	3	1.07	2.91	3.18
enhancer.intergenic.merged.193	chr1	9911652	9912934	U118.enhancer.intergenic.47	55.61	10.04	15.44	7.04	58.99	32.5	14.38	9.43	26.05	25.43	7.68	22.21	39.33	19.13
enhancer.intergenic.merged.194	chr1	9914629	9915726	K562.enhancer.intergenic.31	23.77	8.96	14.32	3.05	9.52	8.79	11.14	2.63	0.93	4.42	4.47	6.4	8.88	6.49
enhancer.antisense.merged.1448	chr1	9960823	9962072	SKUT1.enhancer.antisense.10	4.95	0	7.68	0	9.91	62.46	1.11	0.86	2.29	3.62	2.56	1.36	0.99	0.78
enhancer.intergenic.merged.195	chr1	9987576	9989282	SKUT1.enhancer.intergenic.34	10.87	2.62	18.54	8.26	38.07	36.71	6.12	8.55	37.94	7.42	19.11	25.39	42.53	49.43
enhancer.antisense.merged.1449	chr1	10009908	10011157	K562.enhancer.antisense.10	34.65	0	3.04	0	1.81	8.14	0.88	0	4.07	2.43	2.56	1.36	5.82	3.16
enhancer.intergenic.merged.196	chr1	10031694	10032728	MDA.enhancer.intergenic.65	25.05	8.14	21.03	13.92	14.81	66.97	28.88	14.18	31.01	27.51	16.73	44.63	26.42	42.96
enhancer.antisense.merged.1450	chr1	10104102	10105351	GP5d.enhancer.antisense.10	1.29	4.46	18.77	3.24	0	0.78	5.1	2.53	0	2.37	0	9.49	0	0.8
enhancer.antisense.merged.1451	chr1	10217302	10218551	PC3.enhancer.antisense.20	2.59	0	7.68	2.09	4.39	0.78	12.27	0	1.14	3.59	5.57	21.68	3.9	3.99
enhancer.antisense.merged.1452	chr1	10377751	10379000	SKUT1.enhancer.antisense.11	2.47	49.75	26.89	46.5	4.49	45.17	28.53	49.31	7.88	45.36	4.69	11.62	63.77	18.95
enhancer.antisense.merged.1453	chr1	10384313	10386724	HCT116.enhancer.antisense.10:786O.enhancer.antisense.10	9.36	58.28	10.65	20.3	22.69	64.63	10.48	19.79	9.52	19.87	6.92	13.76	65.9	18.52
enhancer.intergenic.merged.197	chr1	10386246	10389182	BT20.enhancer.intergenic.49	55.77	80.9	60.14	72.22	74.69	67.41	49.12	62.46	61.23	52.88	45.23	59.44	115	77.49
enhancer.antisense.merged.1454	chr1	10388143	10389467	GP5d.enhancer.antisense.11:PC3.enhancer.antisense.21	13.01	61.03	28.74	45.41	7.86	29.52	23.08	58.1	8.73	33.52	11.07	0	32.5	6.21
enhancer.antisense.merged.1455	chr1	10391870	10393119	M059J.enhancer.antisense.10	15.8	77.37	12.9	36.57	10.74	65.41	12.75	49.43	8.9	19.29	14.76	30.35	43.63	32.47
enhancer.intergenic.merged.198	chr1	10391906	10398980	K562.enhancer.intergenic.32:GP5d.enhancer.intergenic.27:LoVo.enhancer.intergenic.20:LoVo.enhancer.intergenic.21:LoVo.enhancer.intergenic.22:HCT116.enhancer.antisense.11:PC3.enhancer.intergenic.59:DU145.enhancer.intergenic.31:BT20.enhancer.intergenic.50:786O.enhancer.intergenic.48	36.42	53.17	42.13	40.16	66.54	46.75	29.78	43.31	39.61	42.27	22.64	34.9	81.71	41.02
enhancer.antisense.merged.1456	chr1	10397049	10398298	HCT116.enhancer.antisense.11	147.76	165.38	49.51	82.11	39.95	191.18	84.56	174.16	21.22	148.86	17.94	72.97	122.7	30.05
enhancer.antisense.merged.1457	chr1	10402302	10403551	U118.enhancer.antisense.24:M059J.enhancer.antisense.11	12.49	14.31	3.8	1.04	3.61	4.34	2.87	0.82	17.54	4.87	14.06	3.78	26.32	63.52
enhancer.antisense.merged.1458	chr1	10419547	10420796	K562.enhancer.antisense.11	30.42	5.34	4.02	6.69	0	7.13	4.63	1.72	2.67	7.27	2.56	7.84	10.64	2.38
enhancer.intergenic.merged.199	chr1	10423354	10427918	LoVo.enhancer.intergenic.23:HCT116.enhancer.intergenic.52:SKUT1.enhancer.intergenic.35	9.43	45.4	46.74	48.59	35.96	49.67	24.67	19.81	17.97	35.44	12.46	24.55	56.11	15.5
enhancer.antisense.merged.1459	chr1	10506841	10508090	SKUT1.enhancer.antisense.12	7.31	0.88	1.52	3.13	0.88	44.1	1.99	0.82	1.14	2.43	14.06	8.34	5.95	1.58
enhancer.antisense.merged.1460	chr1	10510395	10511826	SKUT1.enhancer.antisense.13:DU145.enhancer.antisense.3:MDA.enhancer.antisense.9:786O.enhancer.antisense.11	3.71	12.39	1.12	2.37	1.93	45.17	16.49	28.89	32.99	1.76	19.76	72.68	15.14	11.05
enhancer.antisense.merged.1461	chr1	10515302	10516551	786O.enhancer.antisense.12	0	0.9	0	1.04	0.88	113.6	0.88	0.86	10.04	4.84	4.06	25.01	0	7.93
enhancer.antisense.merged.1462	chr1	10519014	10520263	SKUT1.enhancer.antisense.14	6.13	0	1.52	0	0	84	2.23	4.21	10.8	7.3	2.56	17.25	0.92	22.22
enhancer.antisense.merged.1463	chr1	10524902	10526151	786O.enhancer.antisense.13	9.67	0	0.76	0	0	8.99	0	3.35	5.72	2.43	12.99	29.57	0	19.02
enhancer.antisense.merged.1464	chr1	10527882	10529143	DU145.enhancer.antisense.4:MDA.enhancer.antisense.10:769P.enhancer.antisense.9:U118.enhancer.antisense.25	1.15	0	2.37	2.14	3.53	236.96	1.4	181.8	68.14	4.63	68.16	377.39	65.88	171.95
enhancer.antisense.merged.1465	chr1	10530372	10531960	SKUT1.enhancer.antisense.15:MDA.enhancer.antisense.11:786O.enhancer.antisense.14:M059J.enhancer.antisense.12	0.77	1.07	0.45	0.69	0.52	45.81	2.57	1.46	30.75	2.16	9.43	131.71	9.56	54.76
enhancer.antisense.merged.1466	chr1	10532384	10533633	SKUT1.enhancer.antisense.16	0	0.88	3.04	0	0	29.76	2.23	3.43	1.14	6.02	5.57	9.4	0.92	2.38
enhancer.antisense.merged.1467	chr1	10552822	10554071	786O.enhancer.antisense.15	1.18	12.56	0.83	2.19	1.76	32.86	1.99	5.03	1.14	1.19	35.7	53.22	2.84	3.16
enhancer.antisense.merged.1468	chr1	10555958	10557591	SKUT1.enhancer.antisense.17:769P.enhancer.antisense.10	1.46	1.01	0	1.77	0	37.26	1.13	0.95	0	2.06	19.75	20.23	2.69	2.23
enhancer.antisense.merged.1469	chr1	10562429	10563678	769P.enhancer.antisense.11	4.95	2.66	7.61	0	4.49	10.23	9.79	2.49	11.06	20.69	60.55	37.37	1.85	3.98
enhancer.antisense.merged.1470	chr1	10565552	10566801	769P.enhancer.antisense.12	1.18	0.88	1.52	2.19	0.88	2.56	3.9	8.46	0.89	4.87	29.25	18.69	0	1.6
enhancer.antisense.merged.1471	chr1	10571099	10572348	786O.enhancer.antisense.16	0	0.88	0.83	2.09	0.93	4.34	4.54	7.56	3.81	0	174.73	54.94	0.92	0.8
enhancer.antisense.merged.1472	chr1	10576275	10577904	769P.enhancer.antisense.13:786O.enhancer.antisense.17	66.28	0.51	1.3	3.68	1.55	2.16	3.71	11.89	2.46	6.9	58.55	23.12	3.83	1.34
enhancer.antisense.merged.1473	chr1	10579448	10580697	786O.enhancer.antisense.18	2.59	0	0.76	5.43	0	0.78	8.61	26	4.96	2.37	116.65	38.97	2.77	2.35
enhancer.antisense.merged.1474	chr1	10598861	10600420	DU145.enhancer.antisense.5:769P.enhancer.antisense.14:786O.enhancer.antisense.19	0.73	0.55	0.98	12.57	1.63	14.55	20.32	61.45	7.22	11.96	354.42	141.57	10.51	2.95
enhancer.antisense.merged.81	chr1	10665123	10666372	786O.enhancer.antisense.2041	0	6.24	0	0	0	0.78	1.99	2.49	6.99	7.24	10.25	94.16	2.91	0
enhancer.antisense.merged.82	chr1	10680451	10681700	MDA.enhancer.antisense.2473	0	7.12	2.36	2.19	0.88	1.55	0	0	12.84	7.3	1.5	1.07	0.92	0
enhancer.antisense.merged.83	chr1	10694401	10695680	SKUT1.enhancer.antisense.2007:MDA.enhancer.antisense.2474:BT20.enhancer.antisense.2611	2.23	5.04	10.53	21.28	4.38	44.23	4.28	4.78	27.34	27.38	5.67	11.43	0	7.48
enhancer.antisense.merged.84	chr1	10698512	10699761	BT20.enhancer.antisense.2612	0	0	8.73	6.37	0	4.11	0	1.68	1.14	344.45	0	0	0	0.8
enhancer.antisense.merged.85	chr1	10784134	10785494	GP5d.enhancer.antisense.1705:LoVo.enhancer.antisense.1289:SKUT1.enhancer.antisense.2008:DU145.enhancer.antisense.1006:BT20.enhancer.antisense.2613	0	0.72	24.73	25.9	5.28	53.78	4.24	31.1	6.24	57.56	2.97	10.15	0	2.61
enhancer.intergenic.merged.200	chr1	10803998	10805350	HCT116.enhancer.intergenic.53:BT20.enhancer.intergenic.51	2.35	1.96	17.42	1.62	66.58	1.03	5.36	0.3	2.35	58.98	2.29	2.4	2.75	4.09
enhancer.intergenic.merged.201	chr1	10824068	10825301	769P.enhancer.intergenic.29:U118.enhancer.intergenic.48	27.37	7.25	5.36	1.69	14.24	4.99	6.75	1.36	36.1	7.86	19.73	14.81	108.06	4.19
enhancer.intergenic.merged.202	chr1	10891524	10893440	GP5d.enhancer.intergenic.28:PC3.enhancer.intergenic.60:BT20.enhancer.intergenic.52	2.3	0.7	25.24	23.9	1.18	1.54	16.29	1.55	1.13	45.86	0.28	52.17	2.41	1.24
enhancer.antisense.merged.86	chr1	11038604	11039877	GP5d.enhancer.antisense.1706:PC3.enhancer.antisense.2130:BT20.enhancer.antisense.2614	1.13	2.55	41.83	11.36	1.77	1.7	28.82	1.6	0.85	52.86	1.43	41.38	0	0.75
enhancer.intergenic.merged.203	chr1	11039245	11043150	PC3.enhancer.intergenic.61	3.44	9.88	37.61	12.23	25.61	21.2	36.23	0.75	14.07	44.03	1.37	33.5	18.66	8.84
enhancer.antisense.merged.87	chr1	11069781	11071030	U118.enhancer.antisense.3009	77.94	19.55	32.04	71.97	39.85	20.93	28.45	6.63	46.39	34.96	18.3	68.09	86.23	65.56
enhancer.antisense.merged.88	chr1	11097846	11099095	PC3.enhancer.antisense.2131	2.47	4.46	3.8	0	0	0.78	16.9	0	0	18.16	3.18	0	0	1.58
enhancer.antisense.merged.89	chr1	11100703	11101952	M059J.enhancer.antisense.2180	32.02	32.92	41.46	25.49	91.89	118.41	25.66	23.54	41.69	63.49	57.62	66.23	79.79	60.23
enhancer.intergenic.merged.204	chr1	11100889	11102826	LoVo.enhancer.intergenic.24:MDA.enhancer.intergenic.66:BT20.enhancer.intergenic.53	14.4	22.28	31.89	16.98	49.04	51.37	25.03	22.97	29.87	34.35	20.27	32.14	42.77	47.61
enhancer.antisense.merged.90	chr1	11134016	11135410	PC3.enhancer.antisense.2132:M059J.enhancer.antisense.2181	1	0	0.65	0	0	0.6	44.43	0	0	1.86	1.65	1.05	0	33.75
enhancer.antisense.merged.91	chr1	11146758	11148007	PC3.enhancer.antisense.2133	2.47	4.47	2.36	2.09	0	0	55.65	1.72	1.14	2.43	0	2.71	0	5.56
enhancer.antisense.merged.92	chr1	11156089	11158384	PC3.enhancer.antisense.2134:U118.enhancer.antisense.3010	0.42	0.29	1.25	0.34	0.3	1.48	26.74	0.26	1.85	2.35	0	3.29	14.2	3.84
enhancer.antisense.merged.93	chr1	11175820	11177069	M059J.enhancer.antisense.2182	6.24	0.9	0.76	0	0.93	1.01	0	0.82	4.45	1.22	1.5	0	0	22.21
enhancer.antisense.merged.94	chr1	11179880	11181129	PC3.enhancer.antisense.2135	3.66	0	1.52	0	4.44	0.78	36.99	0	0.89	2.43	3.18	4.07	7.87	21.36
enhancer.intergenic.merged.205	chr1	11371253	11372748	BT20.enhancer.intergenic.54	5.4	1.79	8.99	1.4	1.52	0.78	3.92	0.55	4.88	24.36	3.13	9.72	2.82	2.39
enhancer.intergenic.merged.206	chr1	11373165	11374866	PC3.enhancer.intergenic.62	3.74	1.31	63.15	33.56	3.69	7.1	51.91	3.16	1.72	87.81	0	35.04	0.58	0
enhancer.antisense.merged.1475	chr1	11579626	11580875	Jurkat.enhancer.antisense.10	10.13	162.53	1.59	0	0	1.55	2.55	0	0	2.43	0	2.71	0	0
enhancer.antisense.merged.95	chr1	11650225	11651474	SKUT1.enhancer.antisense.2009	15.57	0	8.12	0	11.97	19.37	19.21	3.31	1.14	10.95	0	1.36	0	0.8
enhancer.antisense.merged.96	chr1	11680762	11682011	Jurkat.enhancer.antisense.1049	167.6	111.13	4.64	6.47	10.01	51.63	21.04	10.02	23.26	23.06	4.06	15.6	30.07	18.21
enhancer.antisense.merged.1476	chr1	11702132	11703481	GP5d.enhancer.antisense.12:BT20.enhancer.antisense.13	0	0.75	35.02	2.61	0.77	0	20.67	0.68	0.95	55.47	0	30.49	0	0
enhancer.intergenic.merged.207	chr1	11731517	11732531	M059J.enhancer.intergenic.47	5.51	6.57	0.41	2.11	6.64	11.34	4.12	0	2.82	7.79	1.05	4.67	0.91	45.73
enhancer.antisense.merged.97	chr1	11790377	11791684	HCT116.enhancer.antisense.2304:U118.enhancer.antisense.3011:M059J.enhancer.antisense.2183	7.51	0.8	1.49	1.97	45.78	1.39	1.5	13.45	3.99	6.54	0	0.96	30.44	30.6
enhancer.antisense.merged.98	chr1	11798040	11799289	K562.enhancer.antisense.2817	49.04	1.79	3.19	0	0.88	0.78	1.44	1.64	2.67	3.62	4.5	1.36	3.83	0.78
enhancer.antisense.merged.99	chr1	11802074	11804253	K562.enhancer.antisense.2818:U118.enhancer.antisense.3012	30.34	2.51	0.29	0	0.63	0.27	3.48	2.64	2.98	4.68	1.27	3.93	13.07	0.84
enhancer.intergenic.merged.208	chr1	11893923	11895252	786O.enhancer.intergenic.49	5.94	3.34	11.89	4.75	23.83	9.29	7.49	1.29	17.49	23.23	3.85	18.31	19.44	5.67
enhancer.antisense.merged.100	chr1	11907085	11908334	BT20.enhancer.antisense.2615	1406.64	1265.86	922.43	1528.28	1760.74	1012.56	1658.6	372.95	2176.77	2895.34	165.78	1643.46	9208.03	465.73
enhancer.intergenic.merged.209	chr1	11926509	11927666	HCT116.enhancer.intergenic.54	205.69	8.82	24.11	15.73	55.82	38.81	52.33	5.76	76.34	57.58	18.28	71.48	101.97	39.35
enhancer.intergenic.merged.210	chr1	11929390	11930701	U118.enhancer.intergenic.49	23.01	2.73	1.24	0.84	13.77	22.06	13.88	0.95	9.83	4.17	3	2.99	36.15	6.37
enhancer.antisense.merged.1477	chr1	11981250	11982499	PC3.enhancer.antisense.22	4.72	5.34	4.56	5.43	0	1.78	39.62	0.82	3.56	20.6	8.93	11.83	0.92	2.38
enhancer.antisense.merged.1478	chr1	11990203	11991462	MDA.enhancer.antisense.12:769P.enhancer.antisense.15	2.43	0	1.56	1.02	3.59	2.73	24.4	18.08	47.1	5.94	269.2	5.31	0	2.31
enhancer.antisense.merged.1479	chr1	12026502	12027751	PC3.enhancer.antisense.23	9.9	0.9	5.4	9.39	0	2.56	15.79	0.82	7.63	120.2	0	35.73	0.92	2.39
enhancer.intergenic.merged.211	chr1	12051582	12052701	K562.enhancer.intergenic.33:SKUT1.enhancer.intergenic.36	43.49	0.79	2.88	0.93	18.65	49.99	4.3	0.75	6.98	14.12	1.34	8.47	14.95	3.18
enhancer.antisense.merged.1480	chr1	12073102	12074351	GP5d.enhancer.antisense.13	1.18	1.78	21.88	7.3	0	0	14.1	0.82	1.14	38.82	0	28.17	2.91	1.58
enhancer.antisense.merged.1481	chr1	12076014	12077263	K562.enhancer.antisense.12	101.81	0.88	5.4	5.22	47.45	5.58	11.8	0	4.32	19.38	0	9.2	3.69	3.96
enhancer.antisense.merged.1482	chr1	12081415	12082684	HCT116.enhancer.antisense.12:SKUT1.enhancer.antisense.18	14.39	6.85	2.93	2.11	57.28	18.93	5.13	0	1.1	4.65	5.1	2.61	9.27	1.52
enhancer.antisense.merged.1483	chr1	12086659	12087908	BT20.enhancer.antisense.14	0	8.91	0.76	4.39	1.81	0	10.05	0.86	0	42.26	0	43.08	1.85	1.58
enhancer.antisense.merged.1484	chr1	12088256	12089505	Jurkat.enhancer.antisense.11	0	25.8	0	1.04	0	0	0	0	0	23.09	0	10.84	0	0
enhancer.antisense.merged.1485	chr1	12089989	12091238	PC3.enhancer.antisense.24	1.18	0	25.61	16.8	0	0	38.73	0.86	0	46	0	34.95	0	0
enhancer.antisense.merged.1486	chr1	12095528	12096777	BT20.enhancer.antisense.15	8.49	3.56	1.52	0	0.88	3.02	0.56	0	0	32.37	0	0	0	0.8
enhancer.intergenic.merged.212	chr1	12148036	12149170	GP5d.enhancer.intergenic.29	7.83	17.21	27.09	11.73	4	1.91	3.23	0	3.36	31.5	0	11.34	1.69	0.69
enhancer.intergenic.merged.213	chr1	12153003	12154355	U118.enhancer.intergenic.50	1.83	5.59	2.08	2.74	1.66	2.06	2.21	0	5.03	4.91	0	1.5	60.68	2.94
enhancer.antisense.merged.1487	chr1	12178645	12179894	HCT116.enhancer.antisense.13	1.18	13.34	0.76	1.04	44.97	0	0	0	1.78	2.43	0	8.54	20.42	7.93
enhancer.antisense.merged.1488	chr1	12381522	12382771	PC3.enhancer.antisense.25	1.29	0.9	59.92	22.23	3.56	1.01	44.46	0	0.89	19.44	2.12	85.38	1.92	0.78
enhancer.antisense.merged.1489	chr1	12433812	12435321	SKUT1.enhancer.antisense.19:M059J.enhancer.antisense.13	7.14	0	0	0	12.46	34.16	3.57	0	0	20.78	0.99	0.89	1.96	30.18
enhancer.antisense.merged.1490	chr1	12435902	12437200	K562.enhancer.antisense.13:SKUT1.enhancer.antisense.20	20.08	0	0.76	0.95	6.63	32.68	1.81	0	0	6.62	0	0	0.9	10.86
enhancer.antisense.merged.1491	chr1	12438137	12439386	SKUT1.enhancer.antisense.21	8.72	0.88	6.92	0	1.76	30.53	1.11	0	13.47	10.86	6.81	6.2	0	14.31
enhancer.antisense.merged.1492	chr1	12448773	12450072	K562.enhancer.antisense.14:SKUT1.enhancer.antisense.22:M059J.enhancer.antisense.14	105.84	0	0	0	1.6	76.78	4.93	0	2.08	351.75	3.86	1.23	1.74	22.33
enhancer.antisense.merged.1493	chr1	12454121	12455370	SKUT1.enhancer.antisense.23	3.77	0	0.76	3.13	2.68	37.2	30.69	0	3.56	475.85	0	2.71	0	53.88
enhancer.antisense.merged.1494	chr1	12456418	12458001	SKUT1.enhancer.antisense.24:BT20.enhancer.antisense.16:M059J.enhancer.antisense.15	2.12	1.07	0.5	0	0	39.35	16.73	0	0	164.96	2.81	0.81	0.59	20
enhancer.antisense.merged.1495	chr1	12463839	12465387	SKUT1.enhancer.antisense.25:BT20.enhancer.antisense.17:M059J.enhancer.antisense.16	2.22	2.24	0	0.72	2.29	42.87	11.57	1.02	0	48.17	0.94	0	0	17.88
enhancer.antisense.merged.1496	chr1	12466961	12468210	K562.enhancer.antisense.15	29.47	0	0.76	0	1.76	22.78	1.11	0	1.14	9.67	1.06	4.07	0.99	4.79
enhancer.antisense.merged.1497	chr1	12469310	12470559	SKUT1.enhancer.antisense.26	2.47	0	1.59	1.15	0.93	17.67	1.67	0	9.02	4.81	0	0	0	1.57
enhancer.antisense.merged.1498	chr1	12472862	12474135	K562.enhancer.antisense.16:Jurkat.enhancer.antisense.12	74.91	31.41	0.73	0	2.61	165.78	2.74	0	0	443.96	0	0	0	4.52
enhancer.antisense.merged.1499	chr1	12475189	12476438	HCT116.enhancer.antisense.14	15.8	1.79	5.54	2.09	22.36	215.5	30.85	0.86	0	904.03	0	0	0	8.7
enhancer.antisense.merged.1500	chr1	12477550	12479712	K562.enhancer.antisense.17:HCT116.enhancer.antisense.15:SKUT1.enhancer.antisense.27:PC3.enhancer.antisense.26:BT20.enhancer.antisense.18:M059J.enhancer.antisense.17	138.48	2.52	3.87	3.44	52.48	86.17	90.71	0	0.81	1114.08	1.28	1.92	0	16.49
enhancer.antisense.merged.1501	chr1	12480332	12481680	K562.enhancer.antisense.18:SKUT1.enhancer.antisense.28:PC3.enhancer.antisense.27:BT20.enhancer.antisense.19	31.49	7.4	15.73	0.96	15.94	30.66	57.1	0	0	220.46	0	2.26	0.83	19.11
enhancer.antisense.merged.1502	chr1	12485933	12487286	HCT116.enhancer.antisense.16:BT20.enhancer.antisense.20:M059J.enhancer.antisense.18	0.98	0	0.63	1.73	33.2	8.47	0	0	0	662.71	3.51	0	0	22.28
enhancer.antisense.merged.1503	chr1	12496213	12497462	K562.enhancer.antisense.19	389.87	2.68	0.76	3.45	0	0	1.44	0	0	2.43	0	0	0	0.78
enhancer.antisense.merged.1504	chr1	12527692	12528941	BT20.enhancer.antisense.21	44.89	0	0	0	7.28	0	4.78	0.86	0.89	57.9	2.12	1.07	0	0
enhancer.intergenic.merged.214	chr1	12528306	12529976	K562.enhancer.intergenic.34	202.74	10.11	5.23	2.5	41.45	9.9	5.48	1.74	8.25	128.28	1.27	5.01	20.5	24.87
enhancer.intergenic.merged.215	chr1	12535213	12537901	K562.enhancer.intergenic.35:BT20.enhancer.intergenic.55	23.62	5.97	2.09	1.98	17.73	8.6	5.88	1.7	3.26	35.11	1.43	7	13.93	10.73
enhancer.intergenic.merged.216	chr1	12538217	12540855	SKUT1.enhancer.intergenic.37:BT20.enhancer.intergenic.56:M059J.enhancer.intergenic.48	13.18	5.41	1.09	1.03	21.13	12.17	2.18	1.12	0.94	40.27	0	1.74	5.74	14.68
enhancer.intergenic.merged.217	chr1	12549038	12551402	HCT116.enhancer.intergenic.55:SKUT1.enhancer.intergenic.38:BT20.enhancer.intergenic.57	7.78	0.75	0.32	0	36.69	22	4.38	0.91	0.43	102.32	0.32	1.94	0	6.86
enhancer.intergenic.merged.218	chr1	12552521	12554517	SKUT1.enhancer.intergenic.39:BT20.enhancer.intergenic.58	2.8	2	0	0.26	18.84	24.54	0.84	0	0	42.1	0	1.02	0	1.58
enhancer.intergenic.merged.219	chr1	12556301	12558343	BT20.enhancer.intergenic.59	0.61	0	0.39	0.51	1.11	7.81	1.19	0.41	0.5	55.43	0.52	1.45	0.45	4.86
enhancer.antisense.merged.101	chr1	12594882	12596981	HCT116.enhancer.antisense.2305:SKUT1.enhancer.antisense.2010:DU145.enhancer.antisense.1007:BT20.enhancer.antisense.2616:786O.enhancer.antisense.2042:M059J.enhancer.antisense.2184	4.98	0	0.56	0	7.72	46.59	28.37	9.61	2.78	30.3	1.51	8.97	1.39	14.94
enhancer.antisense.merged.102	chr1	12604051	12605300	K562.enhancer.antisense.2819	44.2	0	1.52	0	1.76	10.54	2.55	0	1.14	12.05	4.24	10.76	0	3.96
enhancer.antisense.merged.103	chr1	12613765	12617376	K562.enhancer.antisense.2820:HCT116.enhancer.antisense.2306:SKUT1.enhancer.antisense.2011:PC3.enhancer.antisense.2136:BT20.enhancer.antisense.2617:M059J.enhancer.antisense.2185	44.1	0	1.96	1.11	12.65	26.58	13.67	1.89	1.27	33.04	3.06	5.65	0	19.37
enhancer.antisense.merged.1505	chr1	12657102	12658351	K562.enhancer.antisense.20	22.04	0	3.12	2.09	0.93	9.14	7.89	0	0	8.49	3.62	8.13	0.99	1.58
enhancer.antisense.merged.1506	chr1	12757436	12758689	PC3.enhancer.antisense.28:BT20.enhancer.antisense.22	0	0	26.17	15.63	0	0	34.17	0	0	58.94	0	47.06	0	0
enhancer.intergenic.merged.220	chr1	12810139	12811723	U118.enhancer.intergenic.51	3.19	0	0	0	0.29	20.56	0.8	0.53	0.84	8.39	0	0.43	18.28	14.77
enhancer.intergenic.merged.221	chr1	12851244	12852570	U118.enhancer.intergenic.52	0	0.34	1.15	0.79	0.66	0.76	1.74	0.63	3.11	5.04	0.57	2.55	40.63	4.16
enhancer.antisense.merged.104	chr1	13483160	13484409	M059J.enhancer.antisense.2186	0	3.55	0	0	0	0.78	1.11	0	4.57	4.87	4.06	3.49	0	19
enhancer.antisense.merged.105	chr1	13486870	13488119	Jurkat.enhancer.antisense.1050	0	35.63	0.76	0	0	0	1.11	0	1.14	3.62	0	0	0	0.8
enhancer.antisense.merged.106	chr1	13504051	13505300	GP5d.enhancer.antisense.1707:PC3.enhancer.antisense.2137	0	27.54	30.25	16.8	0	0	23.59	0	0	76.54	0	50.14	0	1.57
enhancer.antisense.merged.1507	chr1	13593309	13594558	U118.enhancer.antisense.26	0	0	0	1.04	0	0	1.11	0	0	0	0	1.36	47.46	3.99
enhancer.antisense.merged.1508	chr1	13708302	13709551	GP5d.enhancer.antisense.14	1.29	0	16.56	0	1.76	1.01	1.67	0	1.14	0	0	0	0	0
enhancer.antisense.merged.1509	chr1	13730480	13731762	Jurkat.enhancer.antisense.13:GP5d.enhancer.antisense.15	2.21	37.48	32.26	0	0.82	0	1.05	0	0	1.14	0	1.27	0	0
enhancer.antisense.merged.1510	chr1	13748571	13749983	K562.enhancer.antisense.21:Jurkat.enhancer.antisense.14:GP5d.enhancer.antisense.16:SKUT1.enhancer.antisense.29:PC3.enhancer.antisense.29:MDA.enhancer.antisense.13:BT20.enhancer.antisense.23:M059J.enhancer.antisense.19	75.89	44.39	79.91	59.8	15.18	38.22	77.62	16.99	34.51	60.76	18.53	68.63	46.22	65.77
enhancer.antisense.merged.1511	chr1	13828102	13829351	GP5d.enhancer.antisense.17	0	0	24.68	0	0.88	0	2.23	0	0	18.01	0	0	0	0
enhancer.intergenic.merged.222	chr1	14304177	14305253	786O.enhancer.intergenic.50	1.75	1.65	9.39	0.48	2.95	1.55	0.78	0	4.25	2.26	0	21.68	3.19	28.27
enhancer.intergenic.merged.223	chr1	14320591	14321628	Jurkat.enhancer.intergenic.18	0	47.58	10.79	1.51	0	2.69	2.42	0	0	0.57	0	0.65	0	7.61
enhancer.intergenic.merged.224	chr1	14358501	14359740	M059J.enhancer.intergenic.49	215.33	54.83	8.48	0.42	0.75	1.94	38.97	0	16.3	5.86	1.03	8.79	4.63	41.26
enhancer.intergenic.merged.225	chr1	14360419	14361868	M059J.enhancer.intergenic.50	78.61	22.75	5.5	0.76	0.61	0.27	24.85	0.3	7.23	2.93	0	2.8	0.66	20.49
enhancer.intergenic.merged.226	chr1	14396834	14399325	M059J.enhancer.intergenic.51	151.12	11.69	2.86	0.84	2.91	0.51	0.45	0	4.62	4.12	1.88	1.09	0.98	24.26
enhancer.intergenic.merged.227	chr1	14418702	14420445	M059J.enhancer.intergenic.52	525.28	77.91	4.03	0.9	3.39	1.09	1.9	0	6.92	1.38	0	3.8	1.97	31.8
enhancer.intergenic.merged.228	chr1	14421771	14422901	K562.enhancer.intergenic.36	18.9	1.96	5.91	0.46	3.9	3.94	0.78	0	2.53	2.14	0	1.67	5.43	23.45
enhancer.intergenic.merged.229	chr1	14435353	14437532	M059J.enhancer.intergenic.53	3.08	1.02	4.02	0.24	2.69	2.35	0.71	0.19	2.97	3.34	1.86	4.64	1.14	29.45
enhancer.intergenic.merged.230	chr1	14437804	14439246	M059J.enhancer.intergenic.54	4.13	1.86	6.66	0.72	4.99	6.52	1.85	0	3.57	1.68	0	0.84	3.86	35.47
enhancer.intergenic.merged.231	chr1	14486053	14487925	MDA.enhancer.intergenic.67:786O.enhancer.intergenic.51	1.61	1.66	4.03	0.28	1.41	1.57	10.41	0.68	26.5	3.56	4.62	45.33	1.78	26.45
enhancer.intergenic.merged.232	chr1	14492281	14498795	M059J.enhancer.intergenic.55	0.57	1.16	5.12	0.88	2.82	1.17	2.87	0.06	3.77	1.96	0.44	2.66	0.83	69.73
enhancer.intergenic.merged.233	chr1	14597886	14599384	PC3.enhancer.intergenic.63	0	0.59	1.11	0.7	0.59	2.12	21.22	0	34.17	6.09	1.21	52.94	0	37.45
enhancer.antisense.merged.1512	chr1	14611902	14613151	786O.enhancer.antisense.20	0	0	0	0	0	0	1.44	0	1.14	2.4	0	18.6	0	1.6
enhancer.antisense.merged.1513	chr1	14634102	14635351	MDA.enhancer.antisense.14	0	0	0	2.09	0	0	0.56	0	21.6	1.22	0	0	0	0
enhancer.intergenic.merged.234	chr1	14651656	14653129	PC3.enhancer.intergenic.64	3.28	1.5	11.86	4.25	8.55	12.12	26.33	0.28	329.26	19.27	4.29	229.01	2.67	125.18
enhancer.intergenic.merged.235	chr1	14741619	14742809	SKUT1.enhancer.intergenic.40	2.67	0	3.22	0	0.78	37.02	15.66	0.34	110.24	2.55	12.28	79.28	1.25	61.78
enhancer.antisense.merged.1514	chr1	14741902	14743151	786O.enhancer.antisense.21	1.18	0	0.76	0	0	37.66	2.23	0.82	9.41	1.22	14.68	18.89	0	1.58
enhancer.antisense.merged.1515	chr1	14849727	14850977	786O.enhancer.antisense.22:M059J.enhancer.antisense.20	1.18	0	0.76	1.04	0	1.55	3.74	0	2.03	4.8	4.5	22.17	44.11	28.52
enhancer.intergenic.merged.236	chr1	14857133	14858555	PC3.enhancer.intergenic.65	0.87	1.57	5.92	4.07	1.92	4.58	17.67	1.19	85.3	48.1	3.17	64.77	0.35	44.73
enhancer.intergenic.merged.237	chr1	14911131	14912370	BT20.enhancer.intergenic.60	0	0.36	0.61	0.42	0.73	0.41	4.15	0.35	9.89	33.06	0.86	9.11	1.89	24.9
enhancer.antisense.merged.1516	chr1	14946526	14947775	M059J.enhancer.antisense.21	0	0.9	0	0	0.93	1.01	0	0	15.63	20.47	0	1.36	0	33.38
enhancer.antisense.merged.1517	chr1	14971174	14972423	SKUT1.enhancer.antisense.30	0	0	2.28	1.04	1.81	43.01	1.44	0	2.29	12.17	2.12	8.91	0.92	11.13
enhancer.antisense.merged.1518	chr1	14989702	14990951	769P.enhancer.antisense.16	1.18	0	0	0	0	0	0	0	1.14	12.14	17.06	21.52	0.99	10.28
enhancer.antisense.merged.1519	chr1	14995620	14997026	769P.enhancer.antisense.17:786O.enhancer.antisense.23	0	0.68	1.74	0.88	1.34	0.59	1.09	0	18.67	10.19	67.87	22.66	5.18	14.42
enhancer.antisense.merged.1520	chr1	15030088	15031337	786O.enhancer.antisense.24	2.47	0	2.28	3.24	0	0	1.99	0	0	30.42	8.75	37.61	0.92	2.37
enhancer.antisense.merged.1521	chr1	15110184	15111433	786O.enhancer.antisense.25	5.06	0.88	35.26	50.22	110.97	211.39	22.56	14.27	0.89	617.56	125.94	67.26	11.14	15.77
enhancer.intergenic.merged.238	chr1	15122901	15124160	BT20.enhancer.intergenic.61	1.03	0	6.42	14.51	14.69	9.19	3.7	4.97	0.91	23.96	11.78	11.93	0	3.45
enhancer.intergenic.merged.239	chr1	15137310	15138372	786O.enhancer.intergenic.52	4.5	6.33	12.72	31.89	14.38	18.48	6.6	15.71	1.08	22.08	6.86	35.04	3.6	2.98
enhancer.antisense.merged.1522	chr1	15155502	15156751	769P.enhancer.antisense.18	44.55	9.77	2.43	2.3	1.76	5.12	0.56	5.15	0	3.62	22.63	8.13	5.88	1.57
enhancer.antisense.merged.1523	chr1	15173007	15174256	K562.enhancer.antisense.22	136.22	1.78	6.16	10.44	22.46	3.88	4.54	3.35	8.52	7.3	83.95	18.81	9.78	3.96
enhancer.antisense.merged.1524	chr1	15177460	15179534	HCT116.enhancer.antisense.17:769P.enhancer.antisense.19:U118.enhancer.antisense.27	0	0	0.63	0.79	12.27	7.57	2.41	1.24	3.31	2.3	72.73	6.59	19.3	2.71
enhancer.antisense.merged.1525	chr1	15201440	15202695	LoVo.enhancer.antisense.5:769P.enhancer.antisense.20	0	0	14.4	39.52	0	1.99	2.75	0	2.26	13.11	201.19	12.74	0	3.14
enhancer.antisense.merged.1526	chr1	15322584	15324077	K562.enhancer.antisense.23:DU145.enhancer.antisense.6:BT20.enhancer.antisense.24	32.5	1.2	6.89	0	0.62	12.55	10.98	105.59	2.99	45.08	2.02	3.45	1.33	19.16
enhancer.antisense.merged.1527	chr1	15331500	15333007	SKUT1.enhancer.antisense.31:MDA.enhancer.antisense.15:M059J.enhancer.antisense.22	4.75	5.86	3.75	0.69	4.73	31.29	4.89	3.93	46.11	3.97	0.99	12.14	12.59	52.88
enhancer.antisense.merged.1528	chr1	15337313	15339377	DU145.enhancer.antisense.7:MDA.enhancer.antisense.16:U118.enhancer.antisense.28	0.9	4.73	3.29	0.4	5.42	34.66	13.19	54.22	46.35	6	0	11.52	12.92	28.58
enhancer.antisense.merged.1529	chr1	15343372	15344685	SKUT1.enhancer.antisense.32:M059J.enhancer.antisense.23	2.3	6.3	0	0.93	1.6	44.24	6.93	15.62	11.49	6.42	0	10.23	0	51.28
enhancer.antisense.merged.1530	chr1	15345875	15347906	Jurkat.enhancer.antisense.15:MDA.enhancer.antisense.17	1.47	32.28	0.92	0	3.52	8.37	5.47	16.4	33.12	3.79	0.41	3.36	0	2.46
enhancer.antisense.merged.1531	chr1	15351945	15353259	GP5d.enhancer.antisense.18:HCT116.enhancer.antisense.18:SKUT1.enhancer.antisense.33:PC3.enhancer.antisense.30:DU145.enhancer.antisense.8:MDA.enhancer.antisense.18:BT20.enhancer.antisense.25:786O.enhancer.antisense.26:M059J.enhancer.antisense.24	4.48	14.92	35.6	0	73.28	135.11	88.77	416.94	123.73	54.3	9.3	179.48	22.72	55.43
enhancer.antisense.merged.1532	chr1	15356464	15358990	SKUT1.enhancer.antisense.34:DU145.enhancer.antisense.9:MDA.enhancer.antisense.19:786O.enhancer.antisense.27	0.66	0.25	0.64	0.32	2.79	25.62	4.91	15.34	9.09	4.77	0.6	24.37	2.18	7.82
enhancer.antisense.merged.1533	chr1	15391102	15392951	786O.enhancer.antisense.28:M059J.enhancer.antisense.25	0	0	0	0	0.82	1.62	0.76	1.52	1.21	6.08	0.68	10.14	2.55	6.85
enhancer.intergenic.merged.240	chr1	15407061	15408173	SKUT1.enhancer.intergenic.41	13.82	4.82	2.46	4.46	50.56	32.83	13.29	31.57	13.36	12.49	1.15	46.06	10.74	13.88
enhancer.antisense.merged.1534	chr1	15411839	15413160	MDA.enhancer.antisense.20:786O.enhancer.antisense.29	3.19	3.9	0	1.01	0	3.12	0.97	10.26	23.67	6.38	0.93	56.28	0	2.78
enhancer.antisense.merged.1535	chr1	15417114	15418910	MDA.enhancer.antisense.21:769P.enhancer.antisense.21:786O.enhancer.antisense.30	6.07	8.09	4.07	7.03	0.84	5.41	8.57	18	14.08	24.92	21.91	46.03	2.24	4.93
enhancer.antisense.merged.1536	chr1	15480052	15481301	SKUT1.enhancer.antisense.35	55.85	33.9	7.43	5.32	113.52	71.22	19.6	24.28	18.17	32.49	7.25	25.58	27.8	46.62
enhancer.antisense.merged.1537	chr1	15543293	15544542	K562.enhancer.antisense.24	32.06	1.77	28.8	17.95	1.81	0	2.79	0.82	3.81	1.19	0	1.36	0	3.16
enhancer.intergenic.merged.241	chr1	15602826	15604372	K562.enhancer.intergenic.37:SKUT1.enhancer.intergenic.42:PC3.enhancer.intergenic.66:MDA.enhancer.intergenic.68:BT20.enhancer.intergenic.62:769P.enhancer.intergenic.30:786O.enhancer.intergenic.53:U118.enhancer.intergenic.53:M059J.enhancer.intergenic.56	36.9	2.89	17.27	21	0.3	44.99	26.69	12.52	31.06	51.29	19.77	30.7	20.22	41.26
enhancer.intergenic.merged.242	chr1	15681998	15683857	PC3.enhancer.intergenic.67:M059J.enhancer.intergenic.57	115.92	53.28	9.8	22.12	94.92	145.24	23.88	15.63	118.93	117.95	40.7	109.77	223.95	187.53
enhancer.antisense.merged.1538	chr1	15749087	15750336	M059J.enhancer.antisense.26	0	1.77	6.6	1.04	0	6.35	5.1	10.17	4.07	8.46	0	1.36	0	49.06
enhancer.intergenic.merged.243	chr1	15754739	15755800	PC3.enhancer.intergenic.68	40.51	9.67	69.45	12.28	4.99	12.11	33.33	11.01	9.16	18.16	1.41	23.07	2.17	24.2
enhancer.antisense.merged.1539	chr1	15760305	15761554	M059J.enhancer.antisense.27	1.29	0	2.28	0	2.74	2.56	3.11	2.57	2.29	4.84	6.63	5.42	3.83	49.89
enhancer.intergenic.merged.244	chr1	15765384	15766420	U118.enhancer.intergenic.54	5.29	9.41	159.85	28.96	16.7	207.68	120.26	79.57	31.74	100.66	2.26	15.6	25.89	534.76
enhancer.antisense.merged.1540	chr1	15765385	15766634	U118.enhancer.antisense.29	2.36	0	0.76	2.19	0	2.56	11.4	3.35	3.18	0	4.69	20.04	34.82	30.07
enhancer.antisense.merged.1541	chr1	15779493	15780742	MDA.enhancer.antisense.22	5.18	0	35.84	8.56	10.74	7.21	8.61	17.66	34.19	24.13	36.5	12.11	9.44	22.15
enhancer.intergenic.merged.245	chr1	15781867	15782875	MDA.enhancer.intergenic.69	5.38	2.65	32.68	6.47	6.24	43.05	15.92	26.6	24.31	14.99	12.57	2.4	2.85	87.41
enhancer.intergenic.merged.246	chr1	15783059	15789542	HCT116.enhancer.intergenic.56:DU145.enhancer.intergenic.32:MDA.enhancer.intergenic.70	6.24	4.68	79.8	9.56	21.21	68.21	67.58	65.1	64.76	74.05	24.97	12.08	7.93	176.32
enhancer.antisense.merged.1542	chr1	15789369	15790618	769P.enhancer.antisense.22	1.29	3.55	7.21	5.43	96.15	9.22	16.02	99.16	347.89	151.45	101.87	48.95	26.95	77.49
enhancer.intergenic.merged.247	chr1	15792101	15802151	HCT116.enhancer.intergenic.57:SKUT1.enhancer.intergenic.43:PC3.enhancer.intergenic.69:DU145.enhancer.intergenic.33:DU145.enhancer.intergenic.34:MDA.enhancer.intergenic.71:BT20.enhancer.intergenic.63:BT20.enhancer.intergenic.64:BT20.enhancer.antisense.26:769P.enhancer.intergenic.31:786O.enhancer.intergenic.54:786O.enhancer.intergenic.55:786O.enhancer.intergenic.56:M059J.enhancer.intergenic.58:M059…	9.01	1.59	13.54	7.43	89.07	22.1	47.43	76.97	88.7	114.16	122.48	62.87	12.33	113.61
enhancer.antisense.merged.1543	chr1	15800898	15802383	BT20.enhancer.antisense.26:M059J.enhancer.antisense.28	2.64	3.65	3.72	2.2	6.63	4.16	4.12	1.11	16.49	19.76	9.9	18.11	5.25	27.97
enhancer.intergenic.merged.248	chr1	15808101	15809101	HCT116.enhancer.intergenic.58	16.96	7.57	6.23	13.62	13.93	16.34	17.44	3.31	17.65	19.95	18.14	9.83	12.37	42.29
enhancer.intergenic.merged.249	chr1	15827087	15829240	K562.enhancer.intergenic.38:Jurkat.enhancer.intergenic.19	34.01	32.39	30.28	42.53	15.87	13.81	2.26	8.75	21.09	44.09	17.27	27.54	43.78	30.66
enhancer.intergenic.merged.250	chr1	15831501	15842158	K562.enhancer.intergenic.39:Jurkat.enhancer.intergenic.20:Jurkat.enhancer.intergenic.21:GP5d.enhancer.intergenic.30:GP5d.enhancer.intergenic.31:LoVo.enhancer.intergenic.25:LoVo.enhancer.intergenic.26:HCT116.enhancer.intergenic.59:HCT116.enhancer.intergenic.60:HCT116.enhancer.intergenic.61:SKUT1.enhancer.intergenic.44:SKUT1.enhancer.intergenic.45:SKUT1.enhancer.intergenic.46:PC3.enhancer.intergeni…	148.98	168.61	58.14	72.45	68.39	99.12	114.23	68.84	86.19	153.21	78.11	99.25	104.69	160.83
enhancer.intergenic.merged.251	chr1	15842663	15844232	PC3.enhancer.intergenic.71	19.29	29.43	17.68	27.85	27.75	37.54	35.46	29.56	16.6	51.8	12.98	23.55	35.45	79
enhancer.intergenic.merged.252	chr1	15845901	15847301	K562.enhancer.intergenic.40:BT20.enhancer.intergenic.67	318.54	334.8	115.02	151.92	256.03	312.92	241.35	119.65	257.3	281.23	149.27	218.92	325.7	594.29
enhancer.antisense.merged.1544	chr1	15848909	15850867	HCT116.enhancer.antisense.19:PC3.enhancer.antisense.31:BT20.enhancer.antisense.27	12.14	5.9	3.64	11.74	24.68	13.3	27.6	5.24	6.2	66.74	10.19	8.73	5.87	14.74
enhancer.antisense.merged.1545	chr1	15880250	15881499	K562.enhancer.antisense.25	23.34	2.68	4.71	1.04	0	2.01	4.63	0	0	1.22	1.06	9.69	3.97	6.37
enhancer.antisense.merged.1546	chr1	15885826	15887430	K562.enhancer.antisense.26:LoVo.enhancer.antisense.6:BT20.enhancer.antisense.28:U118.enhancer.antisense.30:M059J.enhancer.antisense.29	101.22	7.29	3.69	24.19	6.88	7.34	13.8	1.48	12.71	16.23	10.6	13.83	37.33	16.23
enhancer.antisense.merged.1547	chr1	15905954	15907203	PC3.enhancer.antisense.32	1.29	3.55	6.08	1.04	3.71	1.55	14.03	0	2.92	13.33	0	18.97	9.37	3.14
enhancer.antisense.merged.1548	chr1	15928907	15930156	BT20.enhancer.antisense.29	8.6	152.37	16.78	9.93	15.33	24.57	8.12	15.86	3.56	24.1	6.63	29.85	38.09	15.85
enhancer.antisense.merged.107	chr1	15965709	15966958	786O.enhancer.antisense.2043	16.14	22.2	26.81	7.73	9.91	3.56	5.02	5.92	15.13	38.55	11.75	23.36	33.05	18.19
enhancer.intergenic.merged.253	chr1	16012416	16013540	K562.enhancer.intergenic.41	73.35	0	0.37	0.46	2.39	0.34	1.38	4.11	1.52	8.57	0	4.22	7.13	17.63
enhancer.antisense.merged.108	chr1	16015251	16016500	M059J.enhancer.antisense.2187	60.12	9.87	0	0	0.88	0.78	0	1.68	0.89	39.64	0	1.36	1.98	22.91
enhancer.intergenic.merged.254	chr1	16049779	16050815	HCT116.enhancer.intergenic.62	26.31	5.19	0.4	3.17	28.15	228.2	5.68	4.04	1.1	8.19	0.51	3.92	1.44	9.93
enhancer.antisense.merged.109	chr1	16074924	16076173	U118.enhancer.antisense.3013	44.43	0	1.59	4.28	2.68	0.78	6.62	4.25	1.14	68.03	4.06	63.7	23.69	1.6
enhancer.intergenic.merged.255	chr1	16111317	16112338	M059J.enhancer.intergenic.61	1.84	0.43	0.82	3.22	2.17	0	3.78	0.42	0	5.33	0	27.4	11.14	38.03
enhancer.antisense.merged.110	chr1	16138322	16139699	PC3.enhancer.antisense.2138:MDA.enhancer.antisense.2475	0.94	0	1.27	1.66	2.88	0	24.76	3.38	18.01	3.85	3.38	2.78	9.94	10.73
enhancer.antisense.merged.111	chr1	16140920	16142778	GP5d.enhancer.antisense.1708:MDA.enhancer.antisense.2476:BT20.enhancer.antisense.2618:786O.enhancer.antisense.2044:M059J.enhancer.antisense.2188	1.12	0	22.65	13.18	7.24	2.06	24.76	4.17	21.26	42.58	9.41	30.96	1.76	27.92
enhancer.antisense.merged.112	chr1	16143126	16146560	K562.enhancer.antisense.2821:HCT116.enhancer.antisense.2307:HCT116.enhancer.antisense.2308:SKUT1.enhancer.antisense.2012:PC3.enhancer.antisense.2139:PC3.enhancer.antisense.2140:DU145.enhancer.antisense.1008:DU145.enhancer.antisense.1009:MDA.enhancer.antisense.2477:BT20.enhancer.antisense.2619:769P.enhancer.antisense.3688:786O.enhancer.antisense.2045:U118.enhancer.antisense.3014	40.65	0.33	12.93	10.79	16.28	25.37	48.73	21.88	72.17	38	32.22	57.95	73.07	95.94
enhancer.antisense.merged.113	chr1	16150854	16153552	MDA.enhancer.antisense.2478:769P.enhancer.antisense.3689:786O.enhancer.antisense.2046:M059J.enhancer.antisense.2189	1.54	0	0.86	2.6	0.93	1.45	9.96	2.34	27.91	1.55	21.52	33.78	3.26	10.77
enhancer.antisense.merged.114	chr1	16154004	16155325	BT20.enhancer.antisense.2620:U118.enhancer.antisense.3015	3.29	0	2.19	14.62	4.83	2.03	14.7	10.94	19.33	37.12	18.46	38.19	12.71	67.72
enhancer.intergenic.merged.256	chr1	16156922	16159758	LoVo.enhancer.intergenic.27:HCT116.enhancer.intergenic.63	20.52	1.42	172.55	128.03	91.47	26.35	99.06	107.35	93.39	67.67	36.09	78.23	22.65	106.92
enhancer.intergenic.merged.257	chr1	16161561	16168528	K562.enhancer.intergenic.42:HCT116.enhancer.intergenic.64:SKUT1.enhancer.intergenic.47:DU145.enhancer.intergenic.37:MDA.enhancer.intergenic.73:BT20.enhancer.intergenic.68:769P.enhancer.intergenic.33	100.2	4.24	53.19	64.4	149.8	40.98	65.14	64.71	143.83	110.25	73.67	138.95	62.71	189.06
enhancer.intergenic.merged.258	chr1	16170502	16177049	GP5d.enhancer.intergenic.32:LoVo.enhancer.intergenic.28:HCT116.enhancer.intergenic.65:HCT116.enhancer.intergenic.66:HCT116.enhancer.intergenic.67:SKUT1.enhancer.intergenic.48:PC3.enhancer.intergenic.72:DU145.enhancer.intergenic.38:DU145.enhancer.intergenic.39:MDA.enhancer.intergenic.74:MDA.enhancer.intergenic.75:BT20.enhancer.intergenic.69:BT20.enhancer.intergenic.70:786O.enhancer.intergenic.59:U…	6.03	0.21	31.24	30.08	35.85	17.95	21.11	32.27	35.96	53.42	17.72	50.34	26.19	130.17
enhancer.intergenic.merged.259	chr1	16177700	16186074	GP5d.enhancer.intergenic.33:GP5d.enhancer.intergenic.34:HCT116.enhancer.intergenic.68:HCT116.enhancer.intergenic.69:HCT116.enhancer.intergenic.70:SKUT1.enhancer.intergenic.49:PC3.enhancer.intergenic.73:DU145.enhancer.intergenic.40:MDA.enhancer.intergenic.76:BT20.enhancer.intergenic.71:BT20.enhancer.intergenic.72:769P.enhancer.intergenic.34:U118.enhancer.intergenic.58:M059J.enhancer.intergenic.64	2.09	0.43	31.14	25.48	36.99	28.86	40.4	29.31	26.6	42.33	18.33	48.04	31.5	86.82
enhancer.intergenic.merged.260	chr1	16186901	16188291	HCT116.enhancer.intergenic.71:786O.enhancer.intergenic.60:M059J.enhancer.intergenic.65	1.82	2.24	41.87	30.45	36.4	14.79	36.56	23.88	20.33	19.48	4.22	22.41	16.5	26.95
enhancer.intergenic.merged.261	chr1	16188301	16189501	GP5d.enhancer.intergenic.35	2.06	3.72	33.94	21.01	19.19	6.68	25.29	19.91	18.68	10.58	0.63	9.4	7.29	18.76
enhancer.antisense.merged.115	chr1	16205975	16207334	Jurkat.enhancer.antisense.1051:GP5d.enhancer.antisense.1709:HCT116.enhancer.antisense.2309:BT20.enhancer.antisense.2621:U118.enhancer.antisense.3016	97.87	29.94	74.48	57.78	172.1	137.33	56.91	22.78	101.78	43.34	0	69.44	29.54	43.03
enhancer.intergenic.merged.262	chr1	16216322	16218301	K562.enhancer.intergenic.43:HCT116.enhancer.intergenic.72:SKUT1.enhancer.intergenic.50:PC3.enhancer.intergenic.74:MDA.enhancer.intergenic.77	27.95	10.34	16.89	15.91	25.17	23.04	26.16	15.9	28.63	13.34	4.24	10.89	23.34	26.81
enhancer.antisense.merged.116	chr1	16350051	16351300	PC3.enhancer.antisense.2141	9.9	0	15.29	8.46	6.3	12.71	20.24	1.72	2.29	38.73	1.5	36.59	3.83	4.73
enhancer.antisense.merged.1549	chr1	16441559	16442808	K562.enhancer.antisense.27	22.5	10.69	1.59	2.09	18.95	9.22	7.5	3.35	15.25	4.78	6.01	13.47	5.68	8.72
enhancer.antisense.merged.1550	chr1	16449712	16450961	769P.enhancer.antisense.23	60.84	61.48	46.39	33.2	122.71	66.88	55.17	13.6	93.04	24	30.93	76.3	59.23	109.94
enhancer.antisense.merged.1551	chr1	16451595	16453502	LoVo.enhancer.antisense.7:769P.enhancer.antisense.24	34.97	34.59	18.56	35	81.25	47.78	37.69	7.96	66.07	20.72	44.42	55.87	51.73	79.89
enhancer.antisense.merged.1552	chr1	16453663	16454980	PC3.enhancer.antisense.33:MDA.enhancer.antisense.23:786O.enhancer.antisense.31:U118.enhancer.antisense.31	28.42	22.76	25.33	31.53	39.58	21.76	37.54	15.27	27.41	18.91	34.32	30.8	38.9	41.76
enhancer.antisense.merged.1553	chr1	16457294	16458653	K562.enhancer.antisense.28:GP5d.enhancer.antisense.19	55.92	30.68	22.78	25.35	64.36	105.26	31.62	15.75	75.43	23.69	65.99	75.12	67.22	93.09
enhancer.intergenic.merged.263	chr1	16464564	16474134	K562.enhancer.intergenic.44:BT20.enhancer.intergenic.73:769P.enhancer.intergenic.35	115.07	195.98	146.43	137.98	263.25	206.71	133.53	105.88	205.43	78.15	88.59	175.02	185.65	151.25
enhancer.intergenic.merged.264	chr1	16487254	16489101	769P.enhancer.intergenic.36	40.67	47.33	39.67	60.75	91.03	99.91	53.83	49.83	77.48	31.6	34.51	73.75	51.81	59.04
enhancer.intergenic.merged.265	chr1	16493872	16495332	BT20.enhancer.intergenic.74	47.48	72.73	41.76	72.51	82.98	125.27	53.28	73.34	100.3	45.28	41.5	90.11	71.95	72.88
enhancer.antisense.merged.1554	chr1	16494659	16495975	Jurkat.enhancer.antisense.16:HCT116.enhancer.antisense.20:SKUT1.enhancer.antisense.36:PC3.enhancer.antisense.34:MDA.enhancer.antisense.24:786O.enhancer.antisense.32:U118.enhancer.antisense.32:M059J.enhancer.antisense.30	69.93	90.08	71.59	122.89	164.61	164.97	79.44	117.18	117.8	45.53	32.35	89.85	82.76	89.3
enhancer.intergenic.merged.266	chr1	16498268	16500797	K562.enhancer.intergenic.45:Jurkat.enhancer.intergenic.22:GP5d.enhancer.intergenic.36:LoVo.enhancer.intergenic.29:HCT116.enhancer.intergenic.73:SKUT1.enhancer.intergenic.51:PC3.enhancer.intergenic.75:DU145.enhancer.intergenic.41:MDA.enhancer.intergenic.78:786O.enhancer.intergenic.61:U118.enhancer.intergenic.59:M059J.enhancer.intergenic.66	42.63	30.31	15.69	32.83	29.92	57.65	26.19	25.25	52.3	20.23	11.65	39.47	17.85	30.35
enhancer.intergenic.merged.267	chr1	16506078	16507700	K562.enhancer.intergenic.46	43.8	36.13	15.31	22.53	63.02	14.37	22.74	6.7	20.87	26.93	9.15	14.8	15.19	21.42
enhancer.intergenic.merged.268	chr1	16530634	16532148	K562.enhancer.intergenic.47	66.03	4.12	1.76	0.69	48.16	9.08	3.05	2.77	6.67	9.24	8.28	8.99	42.67	6.8
enhancer.intergenic.merged.269	chr1	16537263	16538427	K562.enhancer.intergenic.48	112.55	11.12	0.36	2.24	9.93	7.68	1.57	2.86	0.49	15.47	4.86	11.44	3.17	2.04
enhancer.antisense.merged.117	chr1	16558131	16559380	GP5d.enhancer.antisense.1710	5.18	6.28	17.83	1.04	1.76	2.33	9.32	0	0	18.16	0	1.36	0	1.6
enhancer.antisense.merged.118	chr1	16563651	16564900	PC3.enhancer.antisense.2142	3.54	5.33	6.99	3.34	0	11.7	14.18	1.68	5.85	13.33	3	12.69	1.85	3.19
enhancer.antisense.merged.119	chr1	16593267	16594516	PC3.enhancer.antisense.2143	2.36	14.28	4.71	1.04	0.88	2.01	56.58	0	0	20.66	0	2.71	3.69	2.39
enhancer.antisense.merged.120	chr1	16606451	16607700	BT20.enhancer.antisense.2622	7.31	7.97	9.03	12.63	1.76	7.99	23.42	3.31	6.35	27.75	0	4.07	0	11.14
enhancer.antisense.merged.121	chr1	16607914	16609163	PC3.enhancer.antisense.2144	4.72	7.15	6.92	7.41	1.86	4.57	71.91	2.53	0	20.51	3	18.4	0.99	7.14
enhancer.antisense.merged.122	chr1	16616453	16617702	K562.enhancer.antisense.2822	42.3	6.22	3.8	11.91	0	6.43	19.92	1.68	2.03	26.74	7.43	12.2	0.92	6.33
enhancer.antisense.merged.123	chr1	16619601	16620850	K562.enhancer.antisense.2823	27.45	2.66	4.56	5.22	2.63	4.65	8.44	0	1.78	23.12	0	4.07	3.83	1.6
enhancer.antisense.merged.124	chr1	16624251	16625500	PC3.enhancer.antisense.2145	35.48	2.69	8.44	6.26	0	1.01	14.59	1.72	5.72	32.8	1.5	29.82	3.83	3.16
enhancer.intergenic.merged.270	chr1	16624451	16625836	786O.enhancer.intergenic.62	276.3	215.44	50.22	203.52	89.86	120.58	89.59	64.4	116.69	66.96	55.9	74.69	68.9	135.41
enhancer.antisense.merged.125	chr1	16631145	16632394	HCT116.enhancer.antisense.2310	1.18	0	0	4.28	31.74	0	0.88	0.86	1.14	47.46	0	4.07	0.99	0
enhancer.antisense.merged.126	chr1	16632767	16634211	HCT116.enhancer.antisense.2311:PC3.enhancer.antisense.2146	3.56	1.92	10.5	8.26	64.09	0.56	21.39	2.41	0.82	91.77	4.9	25.91	0	0.57
enhancer.intergenic.merged.271	chr1	16633230	16636751	GP5d.enhancer.intergenic.37:786O.enhancer.intergenic.63	967.5	216.82	93.29	375.22	646.61	554.58	188.58	118.86	476.96	306.55	261.44	283.56	255.24	469.45
enhancer.intergenic.merged.272	chr1	16636943	16638951	786O.enhancer.intergenic.64	820.39	320.38	98.34	451.03	529.01	498.92	226.91	206.61	395.58	248.69	205.98	243.11	228.97	413.16
enhancer.intergenic.merged.273	chr1	16640053	16642343	786O.enhancer.intergenic.65	671.23	384.83	181.12	504.4	374.26	573	397.85	349.06	413.21	347.89	219.97	314.2	151.35	468.5
enhancer.antisense.merged.127	chr1	16641562	16642811	HCT116.enhancer.antisense.2312	3.54	0	6.6	3.34	22.08	3.1	13.95	0	0.89	32.8	0	16.26	0	4.76
enhancer.antisense.merged.128	chr1	16643061	16644459	SKUT1.enhancer.antisense.2013:BT20.enhancer.antisense.2623	34.79	4.11	3.63	4.99	337.68	34.39	6.57	0.66	1.76	22.38	0	3.13	0.71	2.43
enhancer.intergenic.merged.274	chr1	16643807	16645319	GP5d.enhancer.intergenic.38:769P.enhancer.intergenic.37:786O.enhancer.intergenic.66:U118.enhancer.intergenic.60	1441.4	420.21	222.9	869.22	566.79	544.14	620.99	295.92	395.42	538.84	137.77	327.33	248.33	442.11
enhancer.intergenic.merged.275	chr1	16645814	16656967	Jurkat.enhancer.intergenic.23:LoVo.enhancer.intergenic.30:HCT116.enhancer.intergenic.74:SKUT1.enhancer.intergenic.52:PC3.enhancer.intergenic.76:BT20.enhancer.intergenic.75	16.14	27.59	17.5	16.02	67.77	14.94	24.24	12.71	3.66	22.46	4.13	4.54	5.91	8.4
enhancer.intergenic.merged.276	chr1	16673840	16674902	K562.enhancer.intergenic.49	45.22	1.26	16.62	2.5	2.48	1.09	5.7	0.4	5.86	28.58	4.61	13.99	6.11	2.59
enhancer.intergenic.merged.277	chr1	16680539	16681701	K562.enhancer.intergenic.50	1284.18	8.45	69.05	0.45	53.66	18.53	1.34	0.37	0.87	12.54	1.1	2.67	97.09	0
enhancer.intergenic.merged.278	chr1	16699844	16708656	GP5d.enhancer.intergenic.39:GP5d.enhancer.intergenic.40:HCT116.enhancer.intergenic.75:HCT116.enhancer.intergenic.76	5.97	12.91	45.98	3.22	196.48	0.96	2.37	3.51	0.75	23.41	0.55	11.41	0.16	0.49
enhancer.intergenic.merged.279	chr1	16764052	16766026	LoVo.enhancer.intergenic.31:769P.enhancer.intergenic.38:786O.enhancer.intergenic.67	0.95	0	21.84	52.29	3.14	6.71	5.33	3.16	2.32	3.38	59.99	28.74	3.34	5.02
enhancer.intergenic.merged.280	chr1	16769941	16771053	769P.enhancer.intergenic.39	0	0	2.08	0	1.18	0.35	1	0.39	0.51	4.88	36.25	9.54	1.78	1.06
enhancer.intergenic.merged.281	chr1	16869359	16870532	K562.enhancer.intergenic.51	73.41	8.76	0.36	1.82	28.95	14.32	4.41	12.12	1.62	11.29	1.81	10.48	1.96	1.01
enhancer.intergenic.merged.282	chr1	16888971	16890176	DU145.enhancer.intergenic.42:MDA.enhancer.intergenic.79:BT20.enhancer.intergenic.76	2.1	3.71	0.98	1.3	1.52	0.64	2.11	99.1	88.85	49.94	0	92.04	2.71	27.58
enhancer.intergenic.merged.283	chr1	16897244	16898563	HCT116.enhancer.intergenic.77	49.55	128.02	105.69	118.18	282.31	76.82	31.4	22.89	33.99	34.21	13.55	274.48	64.96	60.25
enhancer.intergenic.merged.284	chr1	16902910	16905593	K562.enhancer.intergenic.52:Jurkat.enhancer.intergenic.24:GP5d.enhancer.intergenic.41:LoVo.enhancer.intergenic.32:HCT116.enhancer.intergenic.78:SKUT1.enhancer.intergenic.53:PC3.enhancer.intergenic.77:DU145.enhancer.intergenic.43:BT20.enhancer.intergenic.77:786O.enhancer.intergenic.68:U118.enhancer.intergenic.61:M059J.enhancer.intergenic.67	156.6	55.05	192.69	125.82	303	245.6	88.9	43.76	64.17	71.87	16.78	210.42	313.26	31.57
enhancer.intergenic.merged.285	chr1	16911542	16912916	786O.enhancer.intergenic.69	10.37	5.5	16.18	9.5	14.75	7.24	15.13	17.49	2.54	9.59	0.55	28.19	2.84	3.45
enhancer.intergenic.merged.286	chr1	16913366	16914884	K562.enhancer.intergenic.53:GP5d.enhancer.intergenic.42:LoVo.enhancer.intergenic.33:HCT116.enhancer.intergenic.79:SKUT1.enhancer.intergenic.54:PC3.enhancer.intergenic.78:DU145.enhancer.intergenic.44:BT20.enhancer.intergenic.78:786O.enhancer.intergenic.70:U118.enhancer.intergenic.62:M059J.enhancer.intergenic.68	47.79	15.81	38.02	38.24	33.04	51.18	42.28	34.35	24.85	27.33	7.36	86.05	11.63	29.99
enhancer.antisense.merged.1555	chr1	16928909	16930158	GP5d.enhancer.antisense.20	6.02	0.88	25.98	0	11.87	3.56	1.76	0	0	3.65	0	5.42	0	0
enhancer.antisense.merged.1556	chr1	16939149	16940398	HCT116.enhancer.antisense.21	0	2.65	0.83	2.19	17.19	6.82	0	0	3.18	13.39	6.81	10.27	12.48	6.32
enhancer.antisense.merged.1557	chr1	16960415	16962635	K562.enhancer.antisense.29:PC3.enhancer.antisense.35	52.92	1.51	16.13	8.91	19.24	31.82	27.69	15.98	8.73	16.13	2.4	1.74	8.08	44.42
enhancer.antisense.merged.1558	chr1	16964153	16965402	PC3.enhancer.antisense.36	4.95	0.88	28.95	16.8	27.25	26.27	39.54	13.45	1.14	145.76	3	66.12	25.18	0
enhancer.antisense.merged.129	chr1	17026651	17027900	SKUT1.enhancer.antisense.2014	3.77	0	0	1.15	14.93	11.47	1.67	2.53	0.89	8.52	4.24	8.91	2.77	3.15
enhancer.antisense.merged.130	chr1	17096654	17097911	GP5d.enhancer.antisense.1711:BT20.enhancer.antisense.2624	0	0	66.45	2.05	0	0	0.55	0	0	34.56	0	1.33	0	0.79
enhancer.antisense.merged.131	chr1	17107852	17109101	GP5d.enhancer.antisense.1712	0	0	19.82	4.49	0	1.78	1.67	0	2.92	8.52	1.5	4.07	2.84	2.39
enhancer.antisense.merged.132	chr1	17109522	17110771	GP5d.enhancer.antisense.1713	0	0	93.54	6.37	0.93	0	3.11	0.86	0.89	14.57	1.5	5.42	0	1.58
enhancer.intergenic.merged.287	chr1	17127814	17129025	MDA.enhancer.intergenic.80:769P.enhancer.intergenic.40:M059J.enhancer.intergenic.69	1.99	0.36	0.94	2.28	1.85	7.03	9.14	29.12	42.69	30.45	51.78	12.67	0.41	106.78
enhancer.intergenic.merged.288	chr1	17162393	17163679	769P.enhancer.intergenic.41:M059J.enhancer.intergenic.70	0	0.7	0	0	0	0	0.56	1.27	0.35	6.13	71.66	18.98	0	94.9
enhancer.intergenic.merged.289	chr1	17165258	17171249	PC3.enhancer.intergenic.79:DU145.enhancer.intergenic.45:769P.enhancer.intergenic.42:M059J.enhancer.intergenic.71	0.1	0.52	6.63	2.31	0.15	1.41	11.8	9.63	7.57	12.29	20	12.19	2.46	72.99
enhancer.intergenic.merged.290	chr1	17189289	17192916	PC3.enhancer.intergenic.80:DU145.enhancer.intergenic.46:MDA.enhancer.intergenic.81:769P.enhancer.intergenic.43:786O.enhancer.intergenic.71:786O.enhancer.intergenic.72:M059J.enhancer.intergenic.72	7.89	0	1.08	2.58	2.99	8.65	11.41	42.23	114.88	6.83	83.88	93.69	7.08	179.43
enhancer.intergenic.merged.291	chr1	17197724	17199508	MDA.enhancer.intergenic.82:769P.enhancer.intergenic.44:M059J.enhancer.intergenic.73	0	0	2.66	4.27	0	0.22	1.94	4.96	22.78	10.89	37.27	35.58	0.56	44.79
enhancer.intergenic.merged.292	chr1	17200649	17202204	MDA.enhancer.intergenic.83:M059J.enhancer.intergenic.74	0	0	1.27	78.95	2.64	1.15	12.29	3.56	25.24	2.73	62.83	29	0.32	47.8
enhancer.antisense.merged.1559	chr1	17206172	17207421	GP5d.enhancer.antisense.21	0	0.88	36.14	17.12	5.32	5.58	4.86	26.58	5.72	37.57	4.5	12.2	0	33.19
enhancer.antisense.merged.1560	chr1	17227498	17228747	LoVo.enhancer.antisense.8	0	2.69	153.16	35.93	1.86	1.55	7.82	5.07	2.67	16.88	12.99	3.49	0.99	20.62
enhancer.antisense.merged.1561	chr1	17229173	17230422	GP5d.enhancer.antisense.22	0	0	30.59	5.54	0	0	2.23	4.17	0	13.33	16.44	9.2	0	11.08
enhancer.intergenic.merged.293	chr1	17231846	17234317	LoVo.enhancer.antisense.9:PC3.enhancer.intergenic.81:PC3.enhancer.antisense.37:DU145.enhancer.intergenic.47	1.76	0.18	119.54	44.18	8.47	2.59	47.04	57.87	38.54	91.26	244.2	59.58	17.18	255.69
enhancer.antisense.merged.1562	chr1	17232423	17234666	GP5d.enhancer.antisense.23:LoVo.enhancer.antisense.9:PC3.enhancer.antisense.37:DU145.enhancer.antisense.10:MDA.enhancer.antisense.25:BT20.enhancer.antisense.30:769P.enhancer.antisense.25:786O.enhancer.antisense.33:M059J.enhancer.antisense.31	0	0	60.22	18.49	1.54	2.83	28.68	46.85	22.67	64.38	158.04	38.64	0.97	184.39
enhancer.antisense.merged.1563	chr1	17235102	17236413	769P.enhancer.antisense.26:M059J.enhancer.antisense.32	1.05	0	11.41	0.93	0	3.86	0	3.71	13.91	15.16	39.55	1.9	0	47.83
enhancer.antisense.merged.1564	chr1	17236898	17238147	M059J.enhancer.antisense.33	0	0	7.9	0	0	0.78	1.44	1.72	6.86	10.8	27.57	6.78	0.99	28.51
enhancer.antisense.merged.1565	chr1	17250170	17251419	M059J.enhancer.antisense.34	0	0	17.91	0	8.05	0	0	0	0	13.23	1.5	5.42	0	42.74
enhancer.antisense.merged.1566	chr1	17274761	17276010	MDA.enhancer.antisense.26	0	0	0.83	1.15	1.81	1.55	1.11	2.53	61.14	6.08	4.5	5.13	0	2.38
enhancer.antisense.merged.1567	chr1	17347902	17349223	HCT116.enhancer.intergenic.80:HCT116.enhancer.antisense.22:M059J.enhancer.antisense.35	1.03	0	2.85	2.83	69.71	0.88	11.78	0	1.56	21.14	6.49	2.8	0	11.72
enhancer.intergenic.merged.294	chr1	17347973	17349146	HCT116.enhancer.intergenic.80	3.57	0	2.04	4.67	47.42	1.29	11.78	0.37	0.76	25.63	3.16	3.67	0	9.09
enhancer.antisense.merged.133	chr1	17437008	17438529	K562.enhancer.antisense.2824:Jurkat.enhancer.antisense.1052:GP5d.enhancer.antisense.1714:LoVo.enhancer.antisense.1290:SKUT1.enhancer.antisense.2015:PC3.enhancer.antisense.2147:DU145.enhancer.antisense.1010:BT20.enhancer.antisense.2625:769P.enhancer.antisense.3690:786O.enhancer.antisense.2047:U118.enhancer.antisense.3017:M059J.enhancer.antisense.2190	18.25	75.55	18.29	25.38	4.08	25.15	39.89	25.3	9.47	31.17	15.57	20.29	30.55	46.13
enhancer.intergenic.merged.295	chr1	17487420	17488434	HCT116.enhancer.intergenic.81	26.88	0.43	1.16	1.08	20.5	3.78	0.43	0	8.26	7.18	2.74	3.86	1.4	3.91
enhancer.intergenic.merged.296	chr1	17532822	17534510	GP5d.enhancer.intergenic.43	0	0.53	26.32	2.91	20.74	0.53	2.64	0.76	0.6	33.44	1.65	7	1.74	0.7
enhancer.intergenic.merged.297	chr1	17537789	17540862	GP5d.enhancer.intergenic.44:769P.enhancer.intergenic.45	0	0	33.92	25.38	27.21	49.91	16.5	20.64	18.79	42.99	11.68	51.42	28.73	33.59
enhancer.intergenic.merged.298	chr1	17544787	17546622	BT20.enhancer.antisense.31:769P.enhancer.intergenic.46:786O.enhancer.antisense.34:U118.enhancer.antisense.33	0.67	0	205.8	106.54	91.2	77.73	64.06	103.77	47.32	130.48	38.32	141.42	89.65	68.61
enhancer.antisense.merged.1568	chr1	17544965	17546222	BT20.enhancer.antisense.31:786O.enhancer.antisense.34:U118.enhancer.antisense.33	0	0	11.88	0	2.59	7.32	4	18.07	14.89	58.48	54.37	50.36	50.21	13.31
enhancer.intergenic.merged.299	chr1	17549488	17552582	769P.enhancer.intergenic.47	0.57	0	120.13	86.2	120.13	67.41	33.53	53.91	68.5	67.85	35.19	148.83	109.17	85.21
enhancer.intergenic.merged.300	chr1	17560775	17562176	769P.enhancer.intergenic.48	0	0	85.97	46.8	37.91	18.02	26.49	33.89	16.68	66.05	18.85	57.71	64.92	71.3
enhancer.antisense.merged.1569	chr1	17561059	17562380	U118.enhancer.antisense.34:M059J.enhancer.antisense.36	0	0	6.18	0	6.36	0	4.74	0	0	36.86	15.45	4.92	34.29	49.05
enhancer.intergenic.merged.301	chr1	17568760	17570139	769P.enhancer.intergenic.49	0.9	0.33	91.02	73.58	54.74	55.29	41.96	39.18	44.44	82.82	34.72	86.8	64.63	45.29
enhancer.antisense.merged.1570	chr1	17569233	17570640	HCT116.enhancer.antisense.23:SKUT1.enhancer.antisense.37:MDA.enhancer.antisense.27:U118.enhancer.antisense.35	0.9	0	9.12	1.59	42.08	47.93	16.24	1.27	28.78	45.22	21.36	16.35	50.66	10.85
enhancer.antisense.merged.1571	chr1	17596210	17597459	GP5d.enhancer.antisense.24	0	0	90.26	7.84	0	1.55	2.31	0	0	4.87	0	5.42	0	0
enhancer.intergenic.merged.302	chr1	17719321	17720768	U118.enhancer.intergenic.63	0	0	0.58	0	0.32	0.27	0.88	0.3	0	5.45	0	0.47	29.59	13.19
enhancer.intergenic.merged.303	chr1	17768469	17769756	786O.enhancer.antisense.35:U118.enhancer.intergenic.64:U118.enhancer.antisense.36:M059J.enhancer.antisense.37	0	0	10.79	2.92	1.08	0.78	1.08	0	2.02	9.44	3.74	10.35	80.53	23.06
enhancer.antisense.merged.1572	chr1	17768470	17769724	786O.enhancer.antisense.35:U118.enhancer.antisense.36:M059J.enhancer.antisense.37	0	0	0.75	0	2.76	1	1.1	0	4.03	1.2	9.54	15.25	167.76	52.53
enhancer.antisense.merged.1573	chr1	17805511	17806760	BT20.enhancer.antisense.32	5.18	0	9.89	2.09	0	0	8.05	3.31	0	32.7	0	9.49	0.99	0
enhancer.intergenic.merged.304	chr1	17859967	17861336	PC3.enhancer.intergenic.82	0.43	0.32	43.92	10.59	1	0	29.12	0.6	0.97	27.74	0.39	23.64	0	2.32
enhancer.intergenic.merged.305	chr1	17873120	17877194	SKUT1.enhancer.intergenic.55:MDA.enhancer.intergenic.84:786O.enhancer.intergenic.73	0	0	1.35	0.14	0.11	14.25	1.9	2.27	10.14	5.92	1.42	36.01	12.75	13.31
enhancer.intergenic.merged.306	chr1	17903390	17905304	BT20.enhancer.intergenic.79	0	0	1.63	0.3	0	0.47	1.48	0	0.3	46	0	4.37	0	1.04
enhancer.antisense.merged.1574	chr1	18123090	18124339	BT20.enhancer.antisense.33	0	0	4.56	1.04	0	0	5.74	0.86	0	24.25	0	10.84	0	0
enhancer.antisense.merged.1575	chr1	18340956	18342205	786O.enhancer.antisense.36	25.7	0	3.12	3.13	0	0	2.87	0	0	7.27	6.81	84.31	0	0
enhancer.antisense.merged.1576	chr1	18357708	18358957	K562.enhancer.antisense.30	36.55	6.28	3.8	0	0	0	5.89	0	0	1.19	0	2.71	0	0
enhancer.antisense.merged.1577	chr1	18373163	18374412	K562.enhancer.antisense.31	13.55	0	1.52	3.13	0	0	0	0	0	4.87	0	1.36	0	0
enhancer.intergenic.merged.307	chr1	18407214	18408615	K562.enhancer.intergenic.54	61.94	4.8	0	0.37	0.33	0.36	0.2	0	0	2.6	0	0	0	0
enhancer.intergenic.merged.308	chr1	18411450	18416505	K562.enhancer.intergenic.55	92.11	4.26	3.77	0.1	0.18	0.15	1.12	0	0.11	3.13	0.1	0.82	0	0
enhancer.intergenic.merged.309	chr1	18422046	18423241	K562.enhancer.intergenic.56	19.96	0	0.32	0	0	0	0.23	0	0	5.09	0	0.57	0	0
enhancer.intergenic.merged.310	chr1	18429301	18430533	K562.enhancer.intergenic.57	110.41	0	0.96	0	0	0	2.07	0	0	1.97	0	0.55	0	0
enhancer.intergenic.merged.311	chr1	18475155	18476315	K562.enhancer.intergenic.58	25.38	0	0.33	0	0	0	0.72	0	0	2.1	11.11	40.69	0	0
enhancer.antisense.merged.1578	chr1	18482262	18483511	786O.enhancer.antisense.37	0	0	0	0	0	0	0.56	0	0	6.08	13.7	23.86	0	0
enhancer.intergenic.merged.312	chr1	18625677	18627369	BT20.enhancer.intergenic.80	0.73	0	7	2.5	0	0	25.71	1.01	0.26	46.88	0.89	46.03	0.84	0.24
enhancer.intergenic.merged.313	chr1	18666350	18670337	GP5d.enhancer.intergenic.45	0	0.22	73.36	0.26	0.56	0.6	25.22	0	0.57	96.62	0.85	2.54	0.12	0.2
enhancer.antisense.merged.1579	chr1	18669582	18671560	GP5d.enhancer.antisense.25:BT20.enhancer.antisense.34	0	0.36	14.42	0	0.36	1.13	18.59	0	1.86	27.29	2.77	5.05	0.38	0.32
enhancer.antisense.merged.134	chr1	18921773	18923466	PC3.enhancer.antisense.2148:U118.enhancer.antisense.3018:M059J.enhancer.antisense.2191	0	0.47	8.45	0	3.34	1.35	73.02	3.1	3.3	1.92	2.48	0.72	19.16	18.89
enhancer.antisense.merged.135	chr1	18925868	18927234	HCT116.enhancer.antisense.2313:SKUT1.enhancer.antisense.2016:PC3.enhancer.antisense.2149:769P.enhancer.antisense.3691:U118.enhancer.antisense.3019:M059J.enhancer.antisense.2192	2.87	17.24	12.57	8.54	24.5	28.95	63.23	19.11	19.26	21.67	40.55	16.41	10.75	47.6
enhancer.antisense.merged.136	chr1	18940868	18942254	HCT116.enhancer.antisense.2314:PC3.enhancer.antisense.2150	0	0	4.24	0	28.4	2.01	14.14	1.96	1.6	9.55	1.18	3.19	0	6.25
enhancer.antisense.merged.137	chr1	18947974	18949223	MDA.enhancer.antisense.2479	0	0	0	2.09	0.88	2.33	0	4.17	23.01	4.81	6.01	2.42	13.55	8.72
enhancer.intergenic.merged.314	chr1	18981501	18982724	PC3.enhancer.intergenic.83	0	0.73	51.72	15.48	1.81	3.45	50.38	0.67	0.83	42.44	1.84	82.74	3.1	0.97
enhancer.intergenic.merged.315	chr1	18997890	18999118	BT20.enhancer.intergenic.81	0	0	21.94	1.32	4.03	6.08	1.94	0.67	3.93	116.83	2.16	9.54	0.4	6.41
enhancer.intergenic.merged.316	chr1	19003257	19004520	786O.enhancer.intergenic.74	1.54	0	4.33	0.87	0.71	1.53	2.68	0.99	1.41	5.74	1.78	18.44	5.64	4.7
enhancer.intergenic.merged.317	chr1	19007051	19008302	PC3.enhancer.intergenic.84:BT20.enhancer.intergenic.82	0	0.36	10.26	3.96	1.09	3.74	24.76	4.31	0.91	39.71	0.6	7.2	0	5.37
enhancer.intergenic.merged.318	chr1	19009326	19013234	GP5d.enhancer.intergenic.46:HCT116.enhancer.intergenic.82:SKUT1.enhancer.intergenic.56:PC3.enhancer.intergenic.85:DU145.enhancer.intergenic.48:MDA.enhancer.intergenic.85:BT20.enhancer.intergenic.83:769P.enhancer.intergenic.50:786O.enhancer.intergenic.75:U118.enhancer.intergenic.65:M059J.enhancer.intergenic.75	0.17	0.46	43.82	3.59	71.88	109.34	102.53	73.11	104.27	255.56	107.72	314.37	51.65	314.69
enhancer.intergenic.merged.319	chr1	19013426	19015078	786O.enhancer.intergenic.76	0.36	0	6.27	2.21	0.84	4.71	3.04	1	2.08	7.25	5.69	65.78	0	2.87
enhancer.intergenic.merged.320	chr1	19017259	19018313	786O.enhancer.intergenic.77	1.17	0.42	0.36	0.49	0.83	2.17	6.83	1.18	2.59	12.03	0.71	28.88	2.32	3.75
enhancer.intergenic.merged.321	chr1	19029602	19032012	GP5d.enhancer.intergenic.47:PC3.enhancer.intergenic.86:BT20.enhancer.intergenic.84:786O.enhancer.intergenic.78	0.78	0	22.25	15.07	0.95	11.15	21.22	1.39	9.33	26.9	1.87	62.68	1.19	16.76
enhancer.intergenic.merged.322	chr1	19032693	19034624	SKUT1.enhancer.intergenic.57:PC3.enhancer.intergenic.87:786O.enhancer.intergenic.79:M059J.enhancer.intergenic.76	0.61	0.23	0.43	0.81	1.16	28.88	20.82	7	3.45	6.3	0.78	35.62	0.77	112.92
enhancer.intergenic.merged.323	chr1	19035501	19036729	786O.enhancer.intergenic.80	0	0.36	0.99	1.32	1.43	41.21	35.55	11.66	0	3.95	0.43	39.88	0	102.08
enhancer.intergenic.merged.324	chr1	19036911	19038346	M059J.enhancer.intergenic.77	0	3.1	1.67	1.53	1.56	12.71	13.43	7.57	3.01	4.19	1.05	30.44	0	27.92
enhancer.intergenic.merged.325	chr1	19045258	19047297	M059J.enhancer.intergenic.78	0.95	6.11	7.24	0	0.46	8.15	1.03	1.66	1.56	5.62	1.15	30.23	0.24	25.64
enhancer.intergenic.merged.326	chr1	19050404	19051493	786O.enhancer.intergenic.81	0	3.26	26.86	0.48	3.74	24.46	1.17	3.5	5.42	6.64	3.44	56.66	0.42	11.63
enhancer.intergenic.merged.327	chr1	19060701	19061901	PC3.enhancer.intergenic.88	1.57	7.4	78.23	13.69	9.76	4.58	22.06	4.93	6.88	30.64	1.95	28.98	4.78	5.24
enhancer.intergenic.merged.328	chr1	19062206	19063221	GP5d.enhancer.intergenic.48	0	14.48	17.64	1.54	13.79	5.64	4.94	5.37	0.56	8.88	0	7.05	2.27	7.01
enhancer.intergenic.merged.329	chr1	19065101	19066301	GP5d.enhancer.intergenic.49	0	10.38	19.8	1.35	8.21	2.87	7.8	8.7	4.82	20.94	0	5.57	0.41	3.95
enhancer.antisense.merged.138	chr1	19072251	19073500	GP5d.enhancer.antisense.1715	0	0	14.13	0	0	0	0	0.86	0	1.19	3.18	1.36	0	0.8
enhancer.antisense.merged.139	chr1	19080217	19081474	MDA.enhancer.antisense.2480:786O.enhancer.antisense.2048	1.16	2.61	1.57	1.03	0	1.53	1.73	4.99	14.76	3.59	15.31	52.86	0	3.14
enhancer.antisense.merged.140	chr1	19164279	19165528	BT20.enhancer.antisense.2626	1.29	3.57	1.52	1.15	0	3.33	2.55	0	0	32.49	5.75	1.36	0	4.77
enhancer.antisense.merged.141	chr1	19239209	19240458	U118.enhancer.antisense.3020	50.33	97.95	15.26	18.81	29.01	55.33	25.83	8.3	17.41	18.04	36.94	68.33	49.58	100.45
enhancer.antisense.merged.1580	chr1	19252902	19254151	BT20.enhancer.antisense.35	14.51	50.65	57.55	30.39	28.96	52.93	18.17	1.68	11.82	22.91	21.2	55.44	39.36	130.39
enhancer.antisense.merged.1581	chr1	19256691	19257940	MDA.enhancer.antisense.28	12.6	53.41	120.77	36.25	29.01	55.72	27.89	4.17	28.34	30.09	24.05	23.36	23.9	147.64
enhancer.intergenic.merged.330	chr1	19265236	19266630	HCT116.enhancer.intergenic.83	30.24	62.9	177.16	54.33	26.27	46.55	36.4	18.93	17.45	31.08	15.36	41.23	32.74	50.71
enhancer.intergenic.merged.331	chr1	19268482	19269763	U118.enhancer.intergenic.66	18.16	46.51	91.34	54.4	22.65	41.14	21.38	4.64	15.96	19.31	15.58	46.57	23.43	73.93
enhancer.antisense.merged.142	chr1	19435651	19436900	U118.enhancer.antisense.3021	4.84	1.78	4.02	1.15	1.76	0	1.67	0	1.78	4.81	11.67	4.85	16.1	0
enhancer.antisense.merged.143	chr1	19445200	19446666	U118.enhancer.antisense.3022:M059J.enhancer.antisense.2193	4.35	3.11	8.16	0.8	1.94	4.11	2.39	0.6	4.43	2.52	21.7	1.89	25.82	46.99
enhancer.antisense.merged.144	chr1	19448025	19449803	769P.enhancer.antisense.3692:U118.enhancer.antisense.3023:M059J.enhancer.antisense.2194	0	2.6	1.59	1.01	0	3.2	2.4	1.23	2.59	7.08	15.21	20.33	70.76	108.05
enhancer.antisense.merged.145	chr1	19476624	19477873	Jurkat.enhancer.antisense.1053	1.18	37.32	0	0	2.63	0	1.11	0	0	0	0	1.36	3.9	5.55
enhancer.antisense.merged.1582	chr1	19612773	19614022	GP5d.enhancer.antisense.26	1.18	1.77	23.01	5.43	1.76	3.8	3.11	0.86	1.78	0	1.5	0	0	0.8
enhancer.intergenic.merged.332	chr1	19661459	19662701	U118.enhancer.intergenic.67	22.48	5.37	99.72	27.44	17.96	19.2	9.07	10.16	3.73	9.77	9.85	25.87	30.76	11.48
enhancer.antisense.merged.1583	chr1	19669432	19670681	K562.enhancer.antisense.32	39.82	0	0.83	2.09	5.37	1.01	2.23	1.64	7.12	7.27	1.06	10.76	5.82	0.78
enhancer.antisense.merged.146	chr1	19702651	19703900	GP5d.enhancer.antisense.1716:PC3.enhancer.antisense.2151:BT20.enhancer.antisense.2627:U118.enhancer.antisense.3024:M059J.enhancer.antisense.2195	6.13	0.9	15.58	9.82	7.18	4.11	11.08	1.68	3.43	21.72	3.62	12.69	17.03	27.55
enhancer.antisense.merged.147	chr1	19750045	19751294	M059J.enhancer.antisense.2196	0	0	0.76	1.04	0	0	1.44	0	3.56	8.49	0	5.42	16.31	32.49
enhancer.antisense.merged.148	chr1	19753937	19755209	BT20.enhancer.antisense.2628:M059J.enhancer.antisense.2197	0	0	23.59	0	0	0	1.07	0	0	63.49	0	0	0.88	90.89
enhancer.antisense.merged.149	chr1	19756933	19759097	U118.enhancer.antisense.3025:M059J.enhancer.antisense.2198	1.29	0	0.81	1.11	0	0	4.68	0.3	2.47	6.86	0	2.39	9.47	40.87
enhancer.antisense.merged.150	chr1	19763829	19766171	DU145.enhancer.antisense.1011:MDA.enhancer.antisense.2481:BT20.enhancer.antisense.2629:786O.enhancer.antisense.2049:U118.enhancer.antisense.3026:M059J.enhancer.antisense.2199	0.41	0	3.57	1.31	1.39	2.09	10.11	25.19	25.98	87.63	1.41	46.18	35.16	473.21
enhancer.antisense.merged.151	chr1	19812851	19814100	GP5d.enhancer.antisense.1717	0	0	53.09	21.3	0	0	1.44	0	0	2.43	0	8.13	0	0
enhancer.intergenic.merged.333	chr1	19860624	19861895	PC3.enhancer.intergenic.89	0.51	0	8.15	14.29	0	0	25.44	0	0	1.44	0	0.53	0	2.8
enhancer.intergenic.merged.334	chr1	19871843	19873161	PC3.enhancer.intergenic.90	3.75	0.33	4.75	2.02	0.33	0.38	22.68	0.33	1.45	4.59	0	5.84	1.43	1.2
enhancer.intergenic.merged.335	chr1	19877783	19878800	GP5d.enhancer.intergenic.50:PC3.enhancer.intergenic.91	12.79	2.19	90.71	1.03	1.73	4.11	16.8	0.42	3.37	2.99	2.52	0.52	1.81	1.55
enhancer.antisense.merged.152	chr1	20152593	20153842	BT20.enhancer.antisense.2630	20.86	0	3.04	1.04	2.79	1.78	11.72	0	1.78	46.15	1.5	39.3	0.92	0.8
enhancer.intergenic.merged.336	chr1	20152843	20154453	BT20.enhancer.intergenic.85	10.65	0.55	0.94	0.68	0.58	1.18	4.08	0.25	17.79	49.77	1.26	16.4	1.21	0.74
enhancer.intergenic.merged.337	chr1	20193880	20196125	PC3.enhancer.intergenic.92	120.81	59.19	1.93	32.48	0	0	39.3	3.38	0	6.18	0	1.81	0	0
enhancer.antisense.merged.1584	chr1	20195822	20197071	PC3.enhancer.antisense.38	0	0.88	0	2.19	1.76	1.01	24.55	0	0	8.52	1.5	2.42	0	0
enhancer.intergenic.merged.338	chr1	20196966	20200465	PC3.enhancer.intergenic.93	32.25	13.52	1.52	12.92	0.5	0.51	49.77	1.09	0.49	17.12	0.37	16.72	1.09	0.57
enhancer.intergenic.merged.339	chr1	20211182	20215085	GP5d.enhancer.intergenic.51:LoVo.enhancer.intergenic.34:PC3.enhancer.intergenic.94:BT20.enhancer.intergenic.86	0.92	0.46	15.86	30.37	2.3	0	40.53	2.55	0.46	65.57	1.48	5.83	0.73	0.41
enhancer.intergenic.merged.340	chr1	20232107	20234428	GP5d.enhancer.intergenic.52:BT20.enhancer.intergenic.87	0.28	0.19	44.64	13.3	0.59	0.22	15.6	0	0.49	20.44	0.23	0.29	0.64	0
enhancer.intergenic.merged.341	chr1	20234533	20235748	BT20.enhancer.intergenic.88	1.02	0.37	16.7	1.8	0	0	34.84	0.34	0.47	40.09	0	0.56	0	0.66
enhancer.intergenic.merged.342	chr1	20250089	20252091	GP5d.enhancer.intergenic.53:LoVo.enhancer.intergenic.35:PC3.enhancer.intergenic.95	0.29	1.56	51.36	40.18	0.23	0	74.32	0	2.63	6.66	0	1.01	1.91	0.4
enhancer.intergenic.merged.343	chr1	20254959	20257559	PC3.enhancer.intergenic.96	0.48	2.55	24.76	17.79	0.69	0.3	70.24	0	1.1	3.28	0.29	0.47	1.69	1.22
enhancer.intergenic.merged.344	chr1	20259513	20261115	GP5d.enhancer.intergenic.54	22.02	2.5	36.19	1.34	0	0	49.8	0.51	0.99	5.29	0.8	8.03	1.17	0.25
enhancer.antisense.merged.1585	chr1	20322738	20323987	Jurkat.enhancer.antisense.17	0	53.34	0	0	0	0.78	1.67	0	0	10.95	0	2.71	0	4.77
enhancer.antisense.merged.1586	chr1	20356411	20357660	BT20.enhancer.antisense.36	0	0	0	0	0	0	3.43	0	0	27.78	0	2.71	0	1.57
enhancer.intergenic.merged.345	chr1	20377301	20381273	U118.enhancer.intergenic.68	0	0	2.48	0.39	0.45	2.8	2.43	0.32	7.84	6.51	0	0.65	64.03	45.79
enhancer.intergenic.merged.346	chr1	20405810	20407135	U118.enhancer.intergenic.69	1.34	0	4.5	1.26	0.68	0.88	2.01	0	0.43	5.93	0	0.51	38.27	0.6
enhancer.intergenic.merged.347	chr1	20410773	20412058	U118.enhancer.intergenic.70	0	0	1.86	0	0	4.28	3.13	0	1.38	4.72	0.58	3.16	189.33	1.55
enhancer.intergenic.merged.348	chr1	20426474	20427682	U118.enhancer.intergenic.71	1.95	0	2.26	0	0.36	6.86	3.6	0.68	12.2	3.02	7.86	1.12	155.35	7.23
enhancer.antisense.merged.153	chr1	20483624	20484873	U118.enhancer.antisense.3027	0	0	9.57	7.41	0	0.78	3.43	0.82	0	36.11	4.5	4.27	21.14	0.78
enhancer.antisense.merged.154	chr1	20504839	20506088	PC3.enhancer.antisense.2152	1.18	0.9	11.7	11.48	2.63	2.01	44.17	0.86	4.45	108.09	1.5	71.83	0.99	5.56
enhancer.antisense.merged.1587	chr1	20589811	20591151	SKUT1.enhancer.antisense.38:DU145.enhancer.antisense.11	0	2.28	1.93	0	0.74	45.04	1.49	16.95	18.82	2.06	2.54	4.1	4.02	13.42
enhancer.antisense.merged.1588	chr1	20600247	20601496	M059J.enhancer.antisense.38	1.29	0.88	2.28	0	6.15	4.11	11.16	4.21	6.48	24.25	3	15.81	6.67	45.96
enhancer.antisense.merged.1589	chr1	20604270	20605519	M059J.enhancer.antisense.39	0	0	0.76	1.04	0.88	3.56	3.75	4.25	5.59	13.26	4.06	13.96	0	24.61
enhancer.antisense.merged.1590	chr1	20611902	20613151	MDA.enhancer.antisense.29	0	0	11.09	2.3	17.82	36.89	14.75	5.03	21.48	13.26	7.69	24.23	3.9	31.66
enhancer.antisense.merged.1591	chr1	20613413	20614670	SKUT1.enhancer.antisense.39:786O.enhancer.antisense.38:M059J.enhancer.antisense.40	0	0.87	9.73	2.05	12.35	56.74	32.18	7.44	9.51	22.7	12.61	29.22	3.84	52.34
enhancer.antisense.merged.1592	chr1	20616047	20617296	M059J.enhancer.antisense.41	0	0.88	0.76	1.04	0	13.02	0.56	1.68	3.18	1.22	0	6.2	3.69	57.07
enhancer.intergenic.merged.349	chr1	20666362	20667408	Jurkat.enhancer.intergenic.25	9.11	24.63	8.63	4.24	17.04	21.43	14.62	10.35	4.07	14.41	4.98	10.55	14.47	8.67
enhancer.antisense.merged.155	chr1	20696139	20698053	SKUT1.enhancer.antisense.2017:DU145.enhancer.antisense.1012:MDA.enhancer.antisense.2482:U118.enhancer.antisense.3028:M059J.enhancer.antisense.2200	4.76	2.3	3.87	4.62	13.73	76.3	24.13	17.18	43.37	6.23	6.98	4.95	62.2	55.37
enhancer.antisense.merged.156	chr1	20699851	20701177	HCT116.enhancer.antisense.2315:PC3.enhancer.antisense.2153	0	4.61	9.8	4.61	37.75	91.8	18.1	25.33	33.59	7.38	7.2	3.52	154.35	93.94
enhancer.antisense.merged.157	chr1	20701684	20703435	GP5d.enhancer.antisense.1718:DU145.enhancer.antisense.1013	0.59	0	26.38	7.5	11.08	46.37	20.21	41.94	8.88	15.14	0.53	9.57	57.7	44.53
enhancer.antisense.merged.158	chr1	20703726	20704975	U118.enhancer.antisense.3029	0	0	16.27	5.32	14.45	35.02	11.48	24.63	11.82	24.31	0	22.38	38.74	22.91
enhancer.antisense.merged.159	chr1	21021516	21023121	K562.enhancer.antisense.2825:HCT116.enhancer.antisense.2316:SKUT1.enhancer.antisense.2018:DU145.enhancer.antisense.1014:BT20.enhancer.antisense.2631:769P.enhancer.antisense.3693:U118.enhancer.antisense.3030	114.55	0.52	15.32	4.94	79.49	27.39	5.68	14.57	15.74	127.33	27.05	21.66	37.74	14.32
enhancer.antisense.merged.160	chr1	21090651	21091900	SKUT1.enhancer.antisense.2019	3.66	0	2.28	2.19	0.93	17.82	1.44	1.72	8.26	8.37	1.5	1.07	10.71	3.16
enhancer.antisense.merged.161	chr1	21118277	21119526	GP5d.enhancer.antisense.1719	2.36	0.88	45.66	4.49	0	0	2.63	0	2.29	4.87	1.06	9.2	3.69	0.8
enhancer.antisense.merged.162	chr1	21148851	21150700	SKUT1.enhancer.antisense.2020:U118.enhancer.antisense.3031	1.71	0	1.1	0.95	3.28	10.07	4.57	0.74	0.52	2.72	0	3.7	8.97	0.73
enhancer.antisense.merged.163	chr1	21173974	21175223	BT20.enhancer.antisense.2632	4.95	1.77	0	0	0.93	0	1.67	0.86	1.14	26.68	1.06	1.36	1.98	2.37
enhancer.antisense.merged.164	chr1	21241147	21242396	786O.enhancer.antisense.2050	0	1.78	0	0	0.88	2.79	8.85	0	2.03	3.65	1.06	20.45	0.99	4.77
enhancer.antisense.merged.165	chr1	21251560	21253003	PC3.enhancer.antisense.2154:BT20.enhancer.antisense.2633	0	0	4.1	0	1.34	1.28	27.39	1.18	1.92	58.02	8.91	0.98	9.09	14.85
enhancer.antisense.merged.166	chr1	21261154	21262459	HCT116.enhancer.antisense.2317:SKUT1.enhancer.antisense.2021:U118.enhancer.antisense.3032	8.7	1.61	1.37	2.82	21.69	15.33	8.67	11.32	22.17	94.96	20.9	11.41	62.06	17.81
enhancer.antisense.merged.167	chr1	21268323	21269572	BT20.enhancer.antisense.2634	1.29	0	0	0	0	0	0	0	0	65.05	3.18	1.07	9.23	0.8
enhancer.antisense.merged.168	chr1	21274329	21275578	K562.enhancer.antisense.2826	810.34	0.9	3.26	1.04	2.68	6.04	2.23	0	5.34	1.19	3	7.27	2.98	1.58
enhancer.antisense.merged.169	chr1	21289186	21290486	SKUT1.enhancer.antisense.2022:MDA.enhancer.antisense.2483:769P.enhancer.antisense.3694:786O.enhancer.antisense.2051:U118.enhancer.antisense.3033	6.43	9.64	2.83	3.13	13.3	46.77	20.9	16.16	30.45	19.88	44.02	64.09	29.67	20.12
enhancer.antisense.merged.170	chr1	21294413	21295662	K562.enhancer.antisense.2827	167.37	8.84	2.43	1.04	0.93	8.37	8.85	20.81	2.92	6.05	15.82	1.36	5.61	4.73
enhancer.antisense.merged.171	chr1	21297462	21298711	786O.enhancer.antisense.2052	0	5.34	2.36	0	2.63	17.05	5.74	5.81	5.34	2.43	12.19	57.24	1.98	6.37
enhancer.antisense.merged.172	chr1	21323587	21325548	SKUT1.enhancer.antisense.2023:769P.enhancer.antisense.3695:786O.enhancer.antisense.2053	1.02	1.84	0.31	0	4.13	40.12	4.64	13.56	11.12	15.98	32.3	26.92	14.31	1.96
enhancer.antisense.merged.173	chr1	21328609	21329858	BT20.enhancer.antisense.2635	9.78	0.88	2.43	2.19	0.88	3.56	3.19	2.49	0.89	36.23	0	8.34	1.92	2.37
enhancer.antisense.merged.174	chr1	21333500	21334950	SKUT1.enhancer.antisense.2024:MDA.enhancer.antisense.2484:769P.enhancer.antisense.3696:U118.enhancer.antisense.3034	0	18.4	1.68	2.98	0	19.68	5.46	16.24	59.2	38.95	20.36	11.13	73.76	19.74
enhancer.antisense.merged.1593	chr1	21536702	21537951	K562.enhancer.antisense.33	30.76	0	0.76	1.04	0.93	4.11	0.88	0	2.03	12.17	0	10.55	0	3.95
enhancer.antisense.merged.1594	chr1	21539437	21540686	HCT116.enhancer.antisense.24	15.91	0.88	1.67	1.04	40.73	0.78	0	0	0.89	4.84	3	3.49	3.83	0
enhancer.antisense.merged.175	chr1	21607112	21608361	K562.enhancer.antisense.2828	41.5	0	0	2.09	0.88	5.12	2.23	2.53	0	1.22	6.81	3.49	0	0
enhancer.antisense.merged.176	chr1	21622073	21623364	Jurkat.enhancer.antisense.1054:PC3.enhancer.antisense.2155:BT20.enhancer.antisense.2636	13.8	44.28	22.61	16.76	12.76	15.01	36.63	12.48	11.38	60	10.84	2.5	0	13.19
enhancer.antisense.merged.177	chr1	21631832	21633081	K562.enhancer.antisense.2829	59.24	4.43	0.83	2.09	0	0.78	0	0	1.78	10.89	0	2.71	0	0.8
enhancer.antisense.merged.178	chr1	21633698	21634947	BT20.enhancer.antisense.2637	0	2.66	0	0	0	0	1.11	0.82	0	34.01	3	2.71	0	0
enhancer.antisense.merged.179	chr1	21638251	21640165	769P.enhancer.antisense.3697:769P.enhancer.antisense.3698	1.57	0.38	2.32	1.34	0.8	1.63	5.61	3.26	0	30.15	16.73	35.87	0.4	0.34
enhancer.antisense.merged.180	chr1	21741696	21743122	PC3.enhancer.antisense.2156:BT20.enhancer.antisense.2638	3.57	0	34.38	10.79	0.65	0	36.67	0	1.31	52.76	0	34.18	0	1.75
enhancer.intergenic.merged.350	chr1	21783697	21785378	K562.enhancer.intergenic.59	61.85	9.51	18.41	8.01	9.68	12.12	13.89	4.53	7.82	11.1	5.12	8.7	11.91	13.43
enhancer.intergenic.merged.351	chr1	21791101	21792851	K562.enhancer.intergenic.60	22.72	3.32	1.35	0.63	2.3	1.59	3.05	0.72	2.83	18.41	1.03	7.47	2.71	6.99
enhancer.antisense.merged.181	chr1	21893113	21894362	PC3.enhancer.antisense.2157	2.36	0	33.69	24.21	3.51	0	24.55	0.82	1.14	245.51	3	100.29	0.92	0.8
enhancer.antisense.merged.182	chr1	21906140	21907389	K562.enhancer.antisense.2830	77.44	9.87	1.52	0	0	2.33	0.56	0	0	2.43	1.06	0	0	0.78
enhancer.antisense.merged.183	chr1	21914051	21915300	K562.enhancer.antisense.2831	32.06	5.38	1.52	0	0.88	0.78	2.23	0	2.67	3.65	0	4.07	0	0
enhancer.antisense.merged.184	chr1	21930329	21932073	DU145.enhancer.antisense.1015:MDA.enhancer.antisense.2485:BT20.enhancer.antisense.2639:U118.enhancer.antisense.3035:M059J.enhancer.antisense.2201	2.49	1.35	1.26	0.52	2.72	0.78	2.04	23.33	30.91	43.43	2.58	12.75	17.53	31.09
enhancer.antisense.merged.185	chr1	21933292	21934541	M059J.enhancer.antisense.2202	2.59	0	11.09	2.09	0	0.78	22.17	11.81	23.14	55.92	0	39.34	8.51	33.26
enhancer.antisense.merged.186	chr1	21935221	21936470	786O.enhancer.antisense.2054	1.18	0	3.95	2.09	3.66	0.78	10.84	9.28	17.41	19.44	3.62	63.15	0	12.7
enhancer.intergenic.merged.352	chr1	21972193	21973665	PC3.enhancer.intergenic.97	1.32	0.61	11.88	5.78	1.87	1.21	44.92	0	0.91	4.12	3.75	14.53	0.65	1.62
enhancer.intergenic.merged.353	chr1	21997121	21999108	PC3.enhancer.intergenic.98	1.24	0	4.47	7.17	1.12	1.21	44.58	0.21	0.67	4.28	3.6	1.56	0.23	1.4
enhancer.intergenic.merged.354	chr1	22018612	22019919	PC3.enhancer.intergenic.99	23.61	12.92	1.86	1.68	9.63	5.07	49.57	4.5	10.06	4.57	10.94	29.12	14.04	17.57
enhancer.intergenic.merged.355	chr1	22023379	22026506	K562.enhancer.intergenic.61:Jurkat.enhancer.intergenic.26:GP5d.enhancer.intergenic.55:LoVo.enhancer.intergenic.36:HCT116.enhancer.intergenic.84:SKUT1.enhancer.intergenic.58:PC3.enhancer.intergenic.100:DU145.enhancer.intergenic.49:MDA.enhancer.intergenic.86:BT20.enhancer.intergenic.89:769P.enhancer.intergenic.51:786O.enhancer.intergenic.82:U118.enhancer.intergenic.72:M059J.enhancer.intergenic.79	219.24	134.32	101.73	176.9	98.46	144.27	189.71	92.16	78.38	93.45	44.97	102.51	140.02	139.57
enhancer.intergenic.merged.356	chr1	22030664	22032017	U118.enhancer.intergenic.73	126.52	161	50.11	89.92	50.82	48.43	78.97	64.43	45.15	41.09	15.86	29.89	76.98	35.02
enhancer.intergenic.merged.357	chr1	22049301	22050380	K562.enhancer.intergenic.62	30.18	15.32	6.33	1.93	12.48	11.45	7.3	3.46	6.83	11.14	4.54	9.87	12.38	19.02
enhancer.intergenic.merged.358	chr1	22180748	22182125	786O.enhancer.intergenic.83	10.35	1.95	1.68	3.03	30.35	8.41	12.58	0.61	14.39	19.77	3.79	28.86	22.93	13.46
enhancer.intergenic.merged.359	chr1	22229747	22231934	PC3.enhancer.intergenic.101:BT20.enhancer.intergenic.90:786O.enhancer.intergenic.84	7.16	1.22	23.62	9.54	61.47	6.66	15.72	1.7	16.09	30.46	5.87	39.25	15.8	9.04
enhancer.intergenic.merged.360	chr1	22393676	22395167	PC3.enhancer.intergenic.102:BT20.enhancer.intergenic.91	0.43	0	19.92	13.32	1.52	1.35	21.84	0.55	0.6	38.6	1.36	33.06	0.95	0.53
enhancer.intergenic.merged.361	chr1	22685301	22686418	SKUT1.enhancer.intergenic.59	0.53	0.39	7.94	0.47	5.26	23.01	3.53	0	1.02	22.82	2.57	11.52	0	1.42
enhancer.intergenic.merged.362	chr1	22689233	22690578	SKUT1.enhancer.intergenic.60	3.32	1.32	12.1	3.92	2.36	18.11	3.26	0.3	1.27	14.86	12.67	7.84	1.42	1.47
enhancer.intergenic.merged.363	chr1	22702222	22703374	GP5d.enhancer.intergenic.56	1.02	1.15	43.24	7.02	0	3.33	1.35	0	0	1.04	0	0.59	0	0.35
enhancer.antisense.merged.1595	chr1	22725909	22727158	GP5d.enhancer.antisense.27	3.77	2.68	32.46	0	3.71	3.02	12.58	2.49	0	75.24	7.25	4.07	1.98	1.6
enhancer.antisense.merged.1596	chr1	22746614	22747863	769P.enhancer.antisense.27	0	0.9	1.67	1.04	0	0	0.56	0.86	0	1.22	26.87	2.42	0.99	2.38
enhancer.antisense.merged.1597	chr1	22749902	22751169	769P.enhancer.antisense.28:U118.enhancer.antisense.37	0	0	0.73	0	1.7	14.06	2.77	2.45	5.4	31.36	70.29	17.96	21.85	21.46
enhancer.antisense.merged.1598	chr1	22808396	22809645	U118.enhancer.antisense.38	0	1.78	0.83	0	0.88	0	3.66	0	7.24	3.59	0	2.71	174.62	9.51
enhancer.antisense.merged.1599	chr1	22826406	22827655	BT20.enhancer.antisense.37	0	0.88	0	0	0	1.55	3.66	0	4.7	45.54	9.19	1.36	0	2.39
enhancer.antisense.merged.1600	chr1	22831623	22832901	HCT116.enhancer.antisense.25:786O.enhancer.antisense.39	0	0.85	3.73	0	23.96	17.58	8.28	4.83	31.48	7.94	13.87	32.64	9.59	13.44
enhancer.antisense.merged.1601	chr1	22832904	22834153	K562.enhancer.antisense.34	16.75	3.55	2.36	2.19	0	0	1.11	0	0	6.05	3	4.07	0	2.39
enhancer.antisense.merged.187	chr1	22969050	22970299	GP5d.enhancer.antisense.1720	0	0	42.34	0	0.88	0	1.67	0	0	0	0	0	0	0
enhancer.intergenic.merged.364	chr1	22969771	22972155	GP5d.enhancer.intergenic.57	0.27	0	45.16	0	0.56	0.37	0.53	0	0	1.28	0	0.28	0	0.17
enhancer.antisense.merged.188	chr1	23010240	23011489	PC3.enhancer.antisense.2158	4.95	1.78	1.59	6.58	0.88	0	25.75	0	7.5	2.43	3	9.49	0	5.56
enhancer.antisense.merged.189	chr1	23102815	23104536	K562.enhancer.antisense.2832:HCT116.enhancer.antisense.2318:SKUT1.enhancer.antisense.2025:DU145.enhancer.antisense.1016:MDA.enhancer.antisense.2486	20.43	37.98	5	2.26	46.16	26.23	11.07	33.63	57.86	1.24	10.91	13.01	6.46	6.95
enhancer.antisense.merged.190	chr1	23104842	23106091	PC3.enhancer.antisense.2159	33.12	89.85	19.5	8.77	68.53	47.28	28.14	196.84	105.63	6.02	16.62	14.25	11.7	10.31
enhancer.antisense.merged.191	chr1	23108990	23110239	K562.enhancer.antisense.2833	32.55	109.45	9.71	0	73.42	40.23	9.08	77.88	124.18	1.19	7.07	13.67	32.85	1.58
enhancer.antisense.merged.192	chr1	23110791	23112040	U118.enhancer.antisense.3036	109.61	74.68	2.28	4.28	73.42	38.29	5.18	36.33	166.87	4.84	16.18	37.82	29.58	7.07
enhancer.antisense.merged.193	chr1	23112630	23113879	U118.enhancer.antisense.3037	37.46	39.11	7.97	4.39	22.26	18.45	3.66	16.96	72.06	6.05	7.51	16.3	18.44	4.73
enhancer.antisense.merged.194	chr1	23115398	23116647	MDA.enhancer.antisense.2487	19.8	25.89	2.36	0	7.13	5.35	2.63	12.51	28.22	4.87	9.37	2.42	2.98	0.78
enhancer.antisense.merged.195	chr1	23118044	23119833	K562.enhancer.antisense.2834:MDA.enhancer.antisense.2488	50.92	42.39	3.87	0.5	5.54	8.24	3.91	22.34	47.79	0	3.19	6.2	10.57	1.92
enhancer.antisense.merged.196	chr1	23121851	23123100	769P.enhancer.antisense.3699	19.57	31.92	6.31	0	17.19	9.38	1.11	26.12	50.46	6.08	15.12	13.18	14.47	4.76
enhancer.antisense.merged.197	chr1	23131296	23132545	MDA.enhancer.antisense.2489	15.8	28.56	2.43	0	3.61	4.57	4.78	6.63	34.95	2.43	9.99	2.42	8.65	3.15
enhancer.antisense.merged.198	chr1	23134051	23135300	MDA.enhancer.antisense.2490	16.49	28.41	1.59	1.04	5.37	4.34	6.62	6.63	24.15	1.22	8.57	3.49	7.66	4.72
enhancer.antisense.merged.199	chr1	23161051	23162300	K562.enhancer.antisense.2835	33.12	0.88	7.97	3.24	4.59	3.33	12.99	0	2.29	31.46	5.75	25.46	5.75	7.98
enhancer.intergenic.merged.365	chr1	23169158	23170579	HCT116.enhancer.intergenic.85	260.18	2.19	70.36	70.64	139.32	179.87	8.8	10.29	26.73	13.16	1.58	24.11	12.59	13.91
enhancer.intergenic.merged.366	chr1	23173921	23175355	SKUT1.enhancer.intergenic.61	5.58	1.54	9.47	20.05	10.65	35.78	16.25	27.04	48.76	15.04	4.77	25.1	25.9	18.76
enhancer.intergenic.merged.367	chr1	23176846	23178701	SKUT1.enhancer.intergenic.62:MDA.enhancer.intergenic.87:786O.enhancer.intergenic.85:U118.enhancer.intergenic.74:M059J.enhancer.intergenic.80	2.26	2.65	1.33	6.98	5.54	28.81	13.57	21.09	32.29	24.41	12.73	44.53	26.81	25.01
enhancer.intergenic.merged.368	chr1	23188596	23190597	MDA.enhancer.intergenic.88:769P.enhancer.intergenic.52	1.21	0.44	19.15	128.93	43.49	2.36	5.12	49.83	50.95	5.72	56.75	20.6	2.14	13.65
enhancer.antisense.merged.200	chr1	23191880	23193129	K562.enhancer.antisense.2836	24.14	0.9	1.52	0	0.93	0	1.67	0	0	1.22	0	4.07	0.92	0.78
enhancer.antisense.merged.201	chr1	23196129	23197636	HCT116.enhancer.antisense.2319:MDA.enhancer.antisense.2491:769P.enhancer.antisense.3700	3.34	0	1	0.76	41.23	2.05	13.21	20.52	22.56	31.03	18.77	38.41	21.52	49.7
enhancer.intergenic.merged.369	chr1	23196196	23198633	MDA.enhancer.antisense.2491:BT20.enhancer.intergenic.92:769P.enhancer.antisense.3700:786O.enhancer.intergenic.86:U118.enhancer.intergenic.75	5.94	1.65	18.83	102.81	118.48	4.7	22.68	69.46	109.25	74.57	119.99	114.22	59.48	120.22
enhancer.antisense.merged.202	chr1	23321830	23323079	769P.enhancer.antisense.3701	7.42	3.55	3.26	7.3	1.76	6.98	2.23	1.68	12.33	0	14.5	6.78	1.98	5.58
enhancer.antisense.merged.203	chr1	23336851	23338100	769P.enhancer.antisense.3702	6.36	16.08	4.02	10.44	1.86	12.87	6.06	4.99	13.73	12.14	19.44	26.16	5.61	11.9
enhancer.antisense.merged.204	chr1	23367541	23368897	GP5d.enhancer.antisense.1721:PC3.enhancer.antisense.2160:BT20.enhancer.antisense.2640:M059J.enhancer.antisense.2203	15.34	9.51	13.26	2.84	3.02	15.25	22.65	6.29	6.91	11.75	1.24	28.11	8.82	18.91
enhancer.intergenic.merged.370	chr1	23371516	23374205	HCT116.enhancer.intergenic.86	428.97	67.38	146.75	53.45	99.39	85.21	88.91	45.35	141.23	114.56	17.97	106.31	83.43	136.7
enhancer.antisense.merged.205	chr1	23376184	23377433	GP5d.enhancer.antisense.1722	82.62	8.86	42.07	8.77	13.48	10	19.69	1.68	40.04	49.65	9.37	32.93	29.58	55.49
enhancer.intergenic.merged.371	chr1	23376301	23378126	K562.enhancer.intergenic.63:M059J.enhancer.intergenic.81	38.73	4.89	54.18	4.78	36.89	18.36	27.15	3.66	107.65	21.53	12.54	22.34	26.03	35.59
enhancer.antisense.merged.206	chr1	23384316	23385565	786O.enhancer.antisense.2055	23.57	6.25	18.45	5.54	9.03	3.02	4.78	0	12.84	13.26	8.93	44.02	7.52	11.9
enhancer.antisense.merged.207	chr1	23391185	23392854	K562.enhancer.antisense.2837:Jurkat.enhancer.antisense.1055:GP5d.enhancer.antisense.1723:HCT116.enhancer.antisense.2320:U118.enhancer.antisense.3038	21	8.74	27.33	3.01	29.83	3.87	9	0.44	26.53	11.19	3.36	13.53	17.92	13.83
enhancer.antisense.merged.208	chr1	23392949	23394198	786O.enhancer.antisense.2056	9.9	0.9	9.27	0	8.11	0	2.31	0.86	2.67	0	10.25	23.45	1.98	10.29
enhancer.antisense.merged.209	chr1	23455851	23457100	MDA.enhancer.antisense.2492	1.29	0	4.1	3.13	0	1.01	0	0	10.3	7.27	0	5.42	0	2.39
enhancer.antisense.merged.210	chr1	23478365	23479614	U118.enhancer.antisense.3039	13.55	0.9	1.59	0	1.86	1.01	1.11	1.68	6.1	10.83	0	1.36	33.27	2.39
enhancer.antisense.merged.211	chr1	23520526	23521775	SKUT1.enhancer.antisense.2026	1.29	0.9	3.19	2.09	2.63	34.25	3.75	0.86	0	6.08	0	9.98	0	1.58
enhancer.antisense.merged.212	chr1	23528084	23529578	Jurkat.enhancer.antisense.1056:LoVo.enhancer.antisense.1291:SKUT1.enhancer.antisense.2027	7.44	14.32	8.66	21.31	5.54	39.95	8.08	5.05	5.55	1.63	0	5.4	26.66	4.8
enhancer.intergenic.merged.372	chr1	23539417	23540807	SKUT1.enhancer.intergenic.63	17.53	0.64	1.42	3.49	13.29	17.94	4.98	0.6	9.92	12.65	3.75	19.74	8.46	3.14
enhancer.antisense.merged.213	chr1	23545726	23546975	GP5d.enhancer.antisense.1724	3.66	0.88	32.29	4.28	3.56	15.81	0	1.72	3.43	7.3	2.56	0	0.99	0
enhancer.intergenic.merged.373	chr1	23546825	23548199	LoVo.enhancer.intergenic.37	0.94	33.27	267.3	49.99	16.11	46.02	5.07	6.65	1.39	17.07	2.48	7.93	9.39	6.33
enhancer.antisense.merged.214	chr1	23547658	23548907	SKUT1.enhancer.antisense.2028	0	1.78	203.14	28.31	3.66	28.29	1.44	1.68	1.14	2.43	0	8.34	1.92	0.8
enhancer.antisense.merged.215	chr1	23552419	23555579	K562.enhancer.intergenic.64:Jurkat.enhancer.antisense.1057:GP5d.enhancer.antisense.1725:LoVo.enhancer.antisense.1292:HCT116.enhancer.antisense.2321:SKUT1.enhancer.antisense.2029:DU145.enhancer.antisense.1017:BT20.enhancer.antisense.2641:769P.enhancer.antisense.3703:786O.enhancer.antisense.2057:M059J.enhancer.antisense.2204	6.45	89.3	33.69	12.69	23.54	116.69	3.62	26.73	1.45	18.2	6.05	16.1	7.91	21.36
enhancer.intergenic.merged.374	chr1	23554342	23555397	K562.enhancer.intergenic.64	70.95	441.52	193.12	89.68	228.9	346.21	34.83	141.69	46.4	92.91	84.03	161	70.36	172.82
enhancer.antisense.merged.216	chr1	23556773	23558022	786O.enhancer.antisense.2058	2.59	47.26	40.41	14.31	36.29	173.36	2.55	32.86	3.56	15.67	12.81	23.57	3.97	47.58
enhancer.intergenic.merged.375	chr1	23560105	23564646	Jurkat.enhancer.intergenic.27:GP5d.enhancer.intergenic.58:GP5d.enhancer.intergenic.59:HCT116.enhancer.intergenic.87:DU145.enhancer.intergenic.50:DU145.enhancer.intergenic.51:BT20.enhancer.intergenic.93:769P.enhancer.intergenic.53:786O.enhancer.intergenic.87:U118.enhancer.intergenic.76	5.41	46.86	103.48	15.16	63.64	219.17	14.73	72.98	5.92	64.29	22.84	24.31	53.67	78.82
enhancer.intergenic.merged.376	chr1	23567216	23569546	SKUT1.enhancer.intergenic.64:M059J.enhancer.intergenic.82	6.93	1.53	0.88	5.2	0.97	72.48	0.55	4.86	1.17	4.7	0.87	2.6	2.05	17.68
enhancer.intergenic.merged.377	chr1	23574859	23578359	SKUT1.enhancer.intergenic.65:DU145.enhancer.intergenic.52:BT20.enhancer.intergenic.94:769P.enhancer.intergenic.54:786O.enhancer.intergenic.88:U118.enhancer.intergenic.77	0.51	1.4	3.03	1.69	3.23	80.22	2.4	18.16	2.8	67.35	18.36	32.92	18.67	16.73
enhancer.intergenic.merged.378	chr1	23585101	23586572	DU145.enhancer.intergenic.53	0.88	1.82	3.35	1.45	1.56	5.32	2.14	15.36	3.71	27.37	4.48	7.84	5.49	10.78
enhancer.intergenic.merged.379	chr1	23593101	23595472	GP5d.enhancer.intergenic.60:BT20.enhancer.intergenic.95	0.52	20.81	56.25	0.44	5.54	1.34	0.77	2.27	2.57	31.76	0.63	1.92	0	0.84
enhancer.intergenic.merged.380	chr1	23596177	23600293	Jurkat.enhancer.intergenic.28:GP5d.enhancer.intergenic.61:BT20.enhancer.intergenic.96	12.32	88.35	46.65	0.13	1.78	2.87	1.65	0.41	0.71	63	1.81	5.27	0.23	2.02
enhancer.intergenic.merged.381	chr1	23600803	23602684	Jurkat.enhancer.intergenic.29	2.26	107.76	15.9	0.31	1.19	2.04	1.5	0	1.76	6.13	1.2	1.72	2.49	0.42
enhancer.intergenic.merged.382	chr1	23609780	23611427	GP5d.enhancer.intergenic.62	1.47	11.34	37.25	4.66	2.18	2.02	0.85	0.76	2.35	3.3	0.91	2.38	0.88	2.65
enhancer.intergenic.merged.383	chr1	23611692	23615684	Jurkat.enhancer.intergenic.30:GP5d.enhancer.intergenic.63	0	58.89	108.88	14.92	2.81	4.91	0.53	1.24	0	3.49	0	0.51	0	0
enhancer.intergenic.merged.384	chr1	23618993	23625319	Jurkat.enhancer.intergenic.31:GP5d.enhancer.intergenic.64	0.98	46.24	236.18	10.33	3.82	19.39	3.7	0.52	1.05	7.59	0.84	5.75	0.68	1.87
enhancer.intergenic.merged.385	chr1	23634674	23636538	HCT116.enhancer.intergenic.88:HCT116.enhancer.antisense.26:U118.enhancer.intergenic.78:U118.enhancer.antisense.39:M059J.enhancer.intergenic.83:M059J.enhancer.antisense.42	2.34	17.39	26.22	6.02	29.15	157.68	6.94	6.7	2.38	15.95	0.81	20.15	43.03	53.1
enhancer.antisense.merged.1602	chr1	23634831	23636112	HCT116.enhancer.antisense.26:U118.enhancer.antisense.39:M059J.enhancer.antisense.42	7.08	12.54	3.78	5.98	56.34	240.05	2.62	5.5	1.91	5.69	2.82	15.48	113.65	73.09
enhancer.antisense.merged.1603	chr1	23637916	23639165	SKUT1.enhancer.antisense.40	0	3.59	0	0	0	44.1	0.56	0	0	0	0	2.71	0	0.8
enhancer.antisense.merged.1604	chr1	23715573	23716822	K562.enhancer.antisense.35	27.34	0	0.83	0	0.88	3.56	0.56	0.82	5.21	1.22	1.5	2.71	0.92	0
enhancer.antisense.merged.1605	chr1	23728134	23729383	K562.enhancer.antisense.36	67.77	1.77	5.4	9.5	5.47	1.78	6.94	1.72	2.67	24.25	0	13.55	0.99	2.37
enhancer.antisense.merged.1606	chr1	23749328	23750577	769P.enhancer.antisense.29	96.97	60.44	78.02	26.84	48.33	15.5	42.88	9.9	24.15	32.43	20.5	73.34	49.3	33.19
enhancer.antisense.merged.1607	chr1	23764549	23766061	MDA.enhancer.antisense.30:769P.enhancer.antisense.30	598.44	106.99	102.89	131.01	95.23	136.82	66.13	71.9	37.56	70.72	42.05	157.26	106.17	86.13
enhancer.intergenic.merged.386	chr1	23767039	23775463	GP5d.enhancer.intergenic.65:LoVo.enhancer.intergenic.38:PC3.enhancer.intergenic.103:DU145.enhancer.intergenic.54:BT20.enhancer.intergenic.97:769P.enhancer.intergenic.55	195.4	96.3	97.63	97.24	120.35	115.7	62.26	58.95	51.21	66.79	45.96	98.38	182.57	102.07
enhancer.antisense.merged.1608	chr1	23774708	23775957	769P.enhancer.antisense.31	559.1	105.95	100.11	132.56	114.08	154.22	84.64	83.34	65.33	68.73	43.93	174.72	187.17	157.41
enhancer.antisense.merged.217	chr1	23865208	23866457	K562.enhancer.antisense.2838	17.21	0.88	2.36	2.19	2.68	0.78	1.11	0.86	16.27	7.24	0	4.07	0	0.8
enhancer.antisense.merged.218	chr1	23893519	23894768	K562.enhancer.antisense.2839	125.07	3.57	2.36	0	0	0.78	5.18	0	0.89	6.08	3	4.07	0.92	0.8
enhancer.antisense.merged.219	chr1	23899020	23900282	GP5d.enhancer.antisense.1726:PC3.enhancer.antisense.2161	0	1.75	22.67	21.67	3.47	0	22.83	0	1.11	31.96	0	58.12	4.5	0
enhancer.antisense.merged.220	chr1	23908390	23909639	Jurkat.enhancer.antisense.1058	0	36.45	0.76	0	0	0	4.22	0	2.67	4.84	0	1.36	0	0
enhancer.intergenic.merged.387	chr1	23950930	23952493	769P.enhancer.intergenic.56:U118.enhancer.intergenic.79	18.09	3.12	1.26	1	0.84	1.74	1.07	1.61	1.22	3.04	18.28	17.22	16.01	7.85
enhancer.antisense.merged.221	chr1	23977904	23979153	K562.enhancer.antisense.2840	19.42	11.58	22.4	9.82	0	4.34	10.44	4.13	2.03	7.12	14.94	6.2	0.99	8.71
enhancer.intergenic.merged.388	chr1	24009081	24012896	GP5d.enhancer.intergenic.66:LoVo.enhancer.intergenic.39	1.98	0.7	133.65	19.2	0.81	11.2	3.35	0.55	1.35	13.07	0.61	11.96	1.47	0.93
enhancer.intergenic.merged.389	chr1	24013260	24016924	GP5d.enhancer.intergenic.67	0.48	0.12	195.4	21.52	1.11	5.39	1.36	0.23	1.33	3.64	1.11	2.92	1.04	1.08
enhancer.intergenic.merged.390	chr1	24017101	24023724	GP5d.enhancer.intergenic.68:LoVo.enhancer.intergenic.40:SKUT1.enhancer.intergenic.66:MDA.enhancer.intergenic.89:U118.enhancer.intergenic.80:M059J.enhancer.intergenic.84:M059J.enhancer.intergenic.85	0.76	0.4	195.32	43.37	3.18	22.99	5.65	4.78	6.61	11.99	3.95	7.81	21.15	21.28
enhancer.intergenic.merged.391	chr1	24046027	24048370	SKUT1.enhancer.intergenic.67	1.38	0	15.04	2.29	1.74	31.96	3.47	1.62	0.92	1.82	1.13	4.9	4.43	2.19
enhancer.intergenic.merged.392	chr1	24148365	24149823	GP5d.enhancer.intergenic.69	0.4	0.3	45.43	18.54	10.49	2.79	15.9	3.71	4.88	55.33	1.54	26.35	8.48	3
enhancer.antisense.merged.222	chr1	24148686	24150980	GP5d.enhancer.antisense.1727:LoVo.enhancer.antisense.1293	0.76	0	32.58	30.04	7.2	1.66	13.88	1.9	2.47	59.73	0.49	30.33	2.16	2.32
enhancer.intergenic.merged.393	chr1	24149981	24153478	GP5d.enhancer.intergenic.70	0.88	3.17	137.46	59.9	31.73	8.16	12.45	6.21	6.36	12.49	0.15	9.59	3.55	2.73
enhancer.antisense.merged.223	chr1	24161948	24163300	LoVo.enhancer.antisense.1294:SKUT1.enhancer.antisense.2030:PC3.enhancer.antisense.2162:BT20.enhancer.antisense.2642	6.44	2.2	34.8	12.47	11.22	13.94	22.6	2.75	1.9	28.1	8.8	33	0.82	1.96
enhancer.intergenic.merged.394	chr1	24294389	24295701	LoVo.enhancer.intergenic.41:BT20.enhancer.intergenic.98	0	0	1.77	26.05	0.69	0.38	16.37	0.98	4.07	22.01	0	4.54	0	5.12
enhancer.intergenic.merged.395	chr1	24318996	24320148	HCT116.enhancer.intergenic.89	93.98	1.56	116.26	482.77	27.6	26.42	35.71	54.46	26.29	6.83	0.65	5.84	0	34.4
enhancer.intergenic.merged.396	chr1	24321261	24322856	K562.enhancer.intergenic.65:GP5d.enhancer.antisense.28:DU145.enhancer.intergenic.55:DU145.enhancer.antisense.12:MDA.enhancer.intergenic.90:MDA.enhancer.antisense.31:M059J.enhancer.intergenic.86:M059J.enhancer.antisense.43	121.69	3.93	86.88	450.65	11.69	13.02	23.37	72.51	22.06	15.89	0	16.27	0.31	30.56
enhancer.antisense.merged.1609	chr1	24321262	24323106	K562.enhancer.intergenic.65:K562.enhancer.antisense.37:GP5d.enhancer.antisense.28:LoVo.enhancer.antisense.10:DU145.enhancer.intergenic.55:DU145.enhancer.antisense.12:MDA.enhancer.intergenic.90:MDA.enhancer.antisense.31:M059J.enhancer.antisense.43	117	4.51	27.26	426.76	13.25	10.9	3.09	47.43	18.92	12.75	0	10.18	0	24.62
enhancer.antisense.merged.1610	chr1	24331902	24333151	K562.enhancer.antisense.38	15.31	0.88	0.83	0	0.88	0	1.11	0	0	2.43	0	0	1.92	0
enhancer.antisense.merged.224	chr1	24364024	24365273	LoVo.enhancer.antisense.1295	1.29	0	9.2	20.25	5.32	0.78	6.3	0	4.45	0	0	2.71	0	0
enhancer.antisense.merged.225	chr1	24374180	24375429	LoVo.enhancer.antisense.1296	1.29	5.37	6.38	45.54	8.21	3.88	29.43	0.82	14.36	2.43	5.13	7.47	3.9	9.52
enhancer.antisense.merged.226	chr1	24381055	24383009	GP5d.enhancer.antisense.1728:LoVo.enhancer.antisense.1297	1.03	0	10.39	49.1	0.73	0	3.08	0.36	0	2.51	0	1.12	0	0.66
enhancer.antisense.merged.227	chr1	24409051	24410300	PC3.enhancer.antisense.2163:MDA.enhancer.antisense.2493	1.18	0	1.52	2.09	5.27	0	14.91	5.15	23.13	6.05	17.06	14.33	17.24	3.95
enhancer.antisense.merged.228	chr1	24411424	24412687	MDA.enhancer.antisense.2494:786O.enhancer.antisense.2059:U118.enhancer.antisense.3040	3.67	0	2.29	2.13	0	1.73	10.08	0.83	180.14	3.52	23.37	99.5	61.2	10.04
enhancer.antisense.merged.1611	chr1	24416458	24417707	786O.enhancer.antisense.40	20.75	15.14	11.31	21.72	5.42	1.78	59.72	31.92	324.89	22.97	11.93	41.8	325.61	133.05
enhancer.antisense.merged.1612	chr1	24590902	24592151	K562.enhancer.antisense.39	20.37	0	0.76	1.15	1.86	0	2.31	0	0	0	1.06	0	1.92	1.58
enhancer.intergenic.merged.397	chr1	24641901	24643101	BT20.enhancer.intergenic.99	338.9	121.74	69.53	92.89	297.85	228.65	112.72	58.18	274.41	104.9	39.66	111.84	416.15	213.68
enhancer.antisense.merged.1613	chr1	24654570	24655819	K562.enhancer.antisense.40	55.89	15.12	7.21	1.04	7.95	4.65	6.62	5.92	1.78	3.56	6.63	3.2	0.92	9.53
enhancer.antisense.merged.1614	chr1	24683295	24684571	SKUT1.enhancer.antisense.41:M059J.enhancer.antisense.44	0	0	2.96	0.99	16.26	94.26	1.36	0	27.13	6.9	2.85	9.93	5.65	27.78
enhancer.intergenic.merged.398	chr1	24702701	24703955	M059J.enhancer.intergenic.87	2.82	4.98	3.24	1.29	10.49	12.32	4.54	1.69	49.88	26.58	4.75	11.73	3.42	43.48
enhancer.intergenic.merged.399	chr1	24704430	24706767	SKUT1.enhancer.intergenic.68:PC3.enhancer.intergenic.104:MDA.enhancer.intergenic.91:M059J.enhancer.intergenic.88	14.94	3.24	8.09	2.28	20.45	33.55	22.69	4.31	70.05	18.52	4.21	12.83	4.29	88.3
enhancer.intergenic.merged.400	chr1	24709867	24711487	MDA.enhancer.intergenic.92	1.86	1.65	0.98	0.68	6.04	17.69	0.34	0.53	93.12	5.63	2.83	6.31	1.14	33.91
enhancer.intergenic.merged.401	chr1	24712701	24714156	MDA.enhancer.intergenic.93:786O.enhancer.intergenic.89	0	3.68	1.04	0.72	3.39	18.55	1.94	4.02	31.34	5.8	1.55	17.25	1.34	15.25
enhancer.intergenic.merged.402	chr1	24714734	24716060	U118.enhancer.intergenic.81:M059J.enhancer.intergenic.89	0	3.36	0	0.43	2.69	23.21	1.26	0	24.14	3.2	0	14.06	21.54	27.45
enhancer.intergenic.merged.403	chr1	24718411	24725997	HCT116.enhancer.intergenic.90:HCT116.enhancer.intergenic.91:SKUT1.enhancer.intergenic.69:SKUT1.enhancer.intergenic.70:MDA.enhancer.intergenic.94:MDA.enhancer.intergenic.95:BT20.enhancer.intergenic.100:M059J.enhancer.intergenic.90	0.72	4.86	1.23	1.97	43.61	47.93	13.13	4.05	188.67	16.88	2.88	21.3	28.99	102.33
enhancer.intergenic.merged.404	chr1	24726301	24728146	SKUT1.enhancer.intergenic.71:MDA.enhancer.intergenic.96:M059J.enhancer.intergenic.91	1.37	1.93	0.43	0.28	28.44	42.15	4.29	2.25	33.12	12.36	0.29	7.93	11.93	94.2
enhancer.intergenic.merged.405	chr1	24743353	24744736	M059J.enhancer.intergenic.92	18.18	4.17	17.62	1.96	23.25	82.78	7.89	5.46	30.58	14.86	2.55	6.59	30.37	74.98
enhancer.antisense.merged.1615	chr1	24769502	24772045	SKUT1.enhancer.antisense.42:PC3.enhancer.antisense.39:786O.enhancer.antisense.41:U118.enhancer.antisense.40:M059J.enhancer.antisense.45	2.46	8.69	3.77	0.58	2.29	21.97	5.6	2.59	1.91	2.03	5	11.64	35.08	38.86
enhancer.antisense.merged.1616	chr1	24800302	24801747	HCT116.enhancer.antisense.27:SKUT1.enhancer.antisense.43:MDA.enhancer.antisense.32:BT20.enhancer.antisense.38:769P.enhancer.antisense.32:M059J.enhancer.antisense.46	9.82	1.92	7.16	7.96	15.43	49.49	7.45	8.48	31.14	16.48	27.11	22.09	10.24	86.38
enhancer.antisense.merged.229	chr1	24914400	24915649	U118.enhancer.antisense.3041	6.24	4.49	0.83	5.54	3.61	4.34	0.56	0	2.29	17.04	0	11.05	32.7	13.46
enhancer.intergenic.merged.406	chr1	24997101	24998199	Jurkat.enhancer.intergenic.32	0.54	29.07	3.56	0.52	0	0	2.43	0	0	9.41	0	1.85	0	0.36
enhancer.intergenic.merged.407	chr1	25021791	25023132	Jurkat.enhancer.intergenic.33	0	30.51	0	0.39	0.35	0	0.21	0	0.43	5.89	0	1.51	1.11	3.53
enhancer.intergenic.merged.408	chr1	25166464	25170119	GP5d.enhancer.intergenic.71:LoVo.enhancer.intergenic.42	0.18	0.48	102.26	15.88	8.98	0.53	1.82	0.12	1.27	5.15	0.64	1.3	0.94	0.54
enhancer.intergenic.merged.409	chr1	25197527	25198683	GP5d.enhancer.intergenic.72	0	6.13	35.35	9.48	0.38	0.67	1.2	0	0	2.09	0	0	1.2	0
enhancer.intergenic.merged.410	chr1	25267372	25268499	K562.enhancer.intergenic.66:SKUT1.enhancer.intergenic.72:786O.enhancer.intergenic.90:U118.enhancer.intergenic.82	73.82	49.41	9.29	20.24	9.95	17.35	23.39	38.63	7.89	20.23	2.74	24.57	32.83	20.35
enhancer.antisense.merged.1617	chr1	25284918	25286167	K562.enhancer.antisense.41	48.09	5.33	0.76	2.19	5.42	17.59	7.73	9.9	12.33	6.02	3	6.69	27.38	21.37
enhancer.antisense.merged.1618	chr1	25307624	25308929	SKUT1.enhancer.antisense.44:U118.enhancer.antisense.41	65.64	240.65	46.9	87.19	94.75	180.6	53.54	192.86	64.12	95.21	0	266.55	229.68	182.67
enhancer.intergenic.merged.411	chr1	25319083	25320699	Jurkat.enhancer.intergenic.34	44.83	70.42	14.89	23.44	42.94	46.25	20.39	71.7	27.16	26.4	0.79	61.61	82.97	53.12
enhancer.intergenic.merged.412	chr1	25328701	25329901	Jurkat.enhancer.intergenic.35	97.23	47.15	16.41	27.23	29.4	53.4	24.33	63.89	28.1	33.56	2.13	77.6	50.59	48.67
enhancer.antisense.merged.1619	chr1	25334549	25335798	K562.enhancer.antisense.42	148.64	183.67	14.13	47.75	42.58	62.54	41.21	124.65	39.4	81.78	31.45	87.02	75.46	93.39
enhancer.antisense.merged.230	chr1	25366962	25371585	K562.enhancer.antisense.2841:HCT116.enhancer.antisense.2322:HCT116.enhancer.antisense.2323:DU145.enhancer.antisense.1018:MDA.enhancer.antisense.2495:786O.enhancer.antisense.2060:U118.enhancer.antisense.3042	15.35	19.2	6.76	4.1	17.92	5.91	5.57	12.99	7.38	5.6	7.04	10.13	28.78	17.96
enhancer.antisense.merged.231	chr1	25383448	25384932	K562.enhancer.antisense.2842:U118.enhancer.antisense.3043	31.91	10.9	3.25	0.78	1.89	3.69	1.95	7.34	3.54	0	1.02	4.55	12.35	0
enhancer.antisense.merged.1620	chr1	25506518	25507767	HCT116.enhancer.antisense.28	8.83	1.77	4.78	10.86	28.03	0	2.63	10.84	0	3.65	2.12	0	2.91	0
enhancer.antisense.merged.1621	chr1	25559740	25560989	U118.enhancer.antisense.42	0	0	0	0	0	0	0.88	0.86	0	1.19	0	0	15.6	0
enhancer.antisense.merged.1622	chr1	25568421	25569670	U118.enhancer.antisense.43	1.29	0.88	0	1.15	2.68	0	2.31	0	1.14	2.43	7.43	5.91	21.99	3.15
enhancer.intergenic.merged.413	chr1	25594301	25595530	GP5d.enhancer.intergenic.73	122.05	2.9	50.18	16.93	273.12	37.2	17.33	2.04	35.49	36.47	7.72	27.84	74.76	16.75
enhancer.antisense.merged.1623	chr1	25695496	25696773	U118.enhancer.antisense.44:M059J.enhancer.antisense.47	6.92	0	2.16	0	0	0.73	0.53	0	0	4.61	0	5.13	27.67	36.77
enhancer.antisense.merged.1624	chr1	25707502	25708751	M059J.enhancer.antisense.48	5.9	1.77	0	0	1.81	0.78	0	0	1.14	16.82	0	1.36	6.81	12.65
enhancer.antisense.merged.1625	chr1	25740773	25742022	K562.enhancer.antisense.43	63.16	0	1.67	0	3.66	4.11	0.56	0	0	1.19	0	2.71	4.61	0
enhancer.antisense.merged.1626	chr1	25762133	25763382	BT20.enhancer.antisense.39	1.29	0	6.99	4.28	1.81	1.55	11.56	0.82	1.14	37.69	1.5	27.1	0	1.6
enhancer.intergenic.merged.414	chr1	25766770	25770134	GP5d.enhancer.antisense.29:LoVo.enhancer.antisense.11:PC3.enhancer.antisense.40:BT20.enhancer.intergenic.101	1.4	4.61	84.71	51.12	81.55	27.83	70.01	3.34	24.27	90.26	1.33	39.66	62.86	54.26
enhancer.antisense.merged.1627	chr1	25768873	25770130	GP5d.enhancer.antisense.29:LoVo.enhancer.antisense.11:PC3.enhancer.antisense.40	0	0	111.4	55.7	1.73	5.34	92.25	1.61	0	143.73	4.61	68.8	0	0.79
enhancer.antisense.merged.1628	chr1	25770786	25772035	BT20.enhancer.antisense.40	2.59	1.77	2.28	3.13	3.61	0.78	2.23	0	0	18.07	4.69	7.84	0	0
enhancer.intergenic.merged.415	chr1	25791030	25792659	GP5d.enhancer.intergenic.74	0.36	1.09	23.75	13.94	9.42	1.88	9.49	0	6	4.79	0.46	1.25	4.9	8.25
enhancer.intergenic.merged.416	chr1	25794694	25795973	HCT116.enhancer.intergenic.92	1.84	1.4	23.16	6	37.74	4.78	7.06	0.99	4.22	4.27	1.17	2.01	7.84	9.59
enhancer.antisense.merged.232	chr1	25865047	25866296	HCT116.enhancer.antisense.2324	13.55	0.9	3.19	4.39	63.61	16.59	9.64	2.53	21.1	35.2	4.69	19.18	61.28	22.98
enhancer.antisense.merged.233	chr1	25874374	25876396	HCT116.enhancer.antisense.2325:SKUT1.enhancer.antisense.2031:DU145.enhancer.antisense.1019:U118.enhancer.antisense.3044:M059J.enhancer.antisense.2205	101.25	2.09	2.21	19.37	49.48	43.44	14.4	27.42	29.26	20.85	0	5.79	38.34	32.7
enhancer.antisense.merged.234	chr1	25889051	25893300	HCT116.enhancer.antisense.2326:SKUT1.enhancer.antisense.2032:SKUT1.enhancer.antisense.2033:DU145.enhancer.antisense.1020:DU145.enhancer.antisense.1021:BT20.enhancer.antisense.2643:BT20.enhancer.antisense.2644:786O.enhancer.antisense.2061:U118.enhancer.antisense.3045	0.88	0.13	0.22	0.15	11.82	30.6	3.51	26.64	4.09	12.52	1.44	4.89	2.8	3.62
enhancer.antisense.merged.235	chr1	25899851	25901100	K562.enhancer.antisense.2843	40.78	21.42	0.83	1.15	28.66	33.25	5.1	26	4.45	20.47	4.5	4.85	2.91	6.33
enhancer.intergenic.merged.417	chr1	25922333	25924402	SKUT1.enhancer.intergenic.73	1.25	4.51	0.37	2.57	1.08	90.11	3.54	5.06	6.14	9.99	0.36	5.8	2.88	5.37
enhancer.antisense.merged.236	chr1	25953025	25954276	GP5d.enhancer.antisense.1729:PC3.enhancer.antisense.2164	30.87	0.89	22.41	10.82	0.92	0	29.14	1.67	1.14	12.03	5.72	30.47	1.84	2.36
enhancer.antisense.merged.237	chr1	25954822	25956071	PC3.enhancer.antisense.2165	0	0	45.61	31.31	0.88	0	36.27	1.64	8.9	51.02	0	71.83	0	0
enhancer.intergenic.merged.418	chr1	26015291	26016737	K562.enhancer.intergenic.67	28.51	8.94	0.81	5.2	5.01	3.3	9.75	6.3	2.81	43.82	1.04	14.86	1	16.94
enhancer.intergenic.merged.419	chr1	26019563	26021208	BT20.enhancer.intergenic.102	35.14	6.49	0.95	7.01	8.31	8.87	10.87	11.9	12.01	42.79	0.46	0.41	0.3	21.67
enhancer.antisense.merged.1629	chr1	26025499	26026751	K562.enhancer.antisense.44:BT20.enhancer.antisense.41	31.98	22.08	1.66	7.58	6.31	13.4	7.05	12.4	0	35.87	3.6	6.37	2.75	25.9
enhancer.antisense.merged.1630	chr1	26032397	26033646	HCT116.enhancer.antisense.29	136.22	56.2	4.17	25.39	23.64	20.38	24.79	49.5	19.96	75.54	1.5	18.72	1.98	68.88
enhancer.intergenic.merged.420	chr1	26034762	26037152	K562.enhancer.intergenic.68:K562.enhancer.antisense.45:Jurkat.enhancer.intergenic.36:Jurkat.enhancer.antisense.18:LoVo.enhancer.intergenic.43:LoVo.enhancer.antisense.12:HCT116.enhancer.intergenic.93:HCT116.enhancer.antisense.30:SKUT1.enhancer.antisense.45:PC3.enhancer.intergenic.105:PC3.enhancer.antisense.41:MDA.enhancer.antisense.33:786O.enhancer.antisense.42:M059J.enhancer.intergenic.93	203.77	19.95	4.22	33.06	18.06	28.39	29.43	17.62	16.77	129.31	10.83	22.07	3.46	42.23
enhancer.antisense.merged.1631	chr1	26034835	26037402	K562.enhancer.antisense.45:Jurkat.enhancer.intergenic.36:Jurkat.enhancer.antisense.18:LoVo.enhancer.intergenic.43:LoVo.enhancer.antisense.12:HCT116.enhancer.antisense.30:SKUT1.enhancer.antisense.45:PC3.enhancer.intergenic.105:PC3.enhancer.antisense.41:MDA.enhancer.antisense.33:BT20.enhancer.antisense.42:786O.enhancer.antisense.42:M059J.enhancer.antisense.49	161.27	15.7	3.34	13.21	9.79	24.04	22.49	12.09	16.6	92.21	11.26	24.23	1.83	42.92
enhancer.antisense.merged.238	chr1	26037097	26038346	LoVo.enhancer.antisense.1298	82.85	16.96	7.29	54.84	21.88	31.62	35.07	22.65	8.01	119.81	5.75	11.05	5.61	11.09
enhancer.antisense.merged.239	chr1	26038651	26039900	LoVo.enhancer.antisense.1299	43.25	7.09	0.83	29.35	9.18	17.21	4.22	8.46	5.72	37.3	0	8.13	4.96	2.35
enhancer.intergenic.merged.421	chr1	26078200	26081113	BT20.enhancer.intergenic.103	8.21	1.38	3.34	4.8	0.15	0.31	1.16	0.14	6.83	45.02	0	3.9	0.16	0.68
enhancer.intergenic.merged.422	chr1	26082827	26084933	BT20.enhancer.intergenic.104	4	4.04	0.72	2.6	0.64	1.51	0.4	0.19	20.15	68.17	0.61	0.96	0.71	1.87
enhancer.antisense.merged.1632	chr1	26111966	26113717	MDA.enhancer.antisense.34:BT20.enhancer.antisense.43	14.76	2.66	10.01	12.04	3.56	8.78	2.59	2.12	21.88	13.3	7.14	8.71	3.82	9.87
enhancer.antisense.merged.1633	chr1	26113998	26115247	BT20.enhancer.antisense.44	2.47	4.47	5.69	2.19	0	2.79	6.45	3.43	2.29	58.72	0	0	0.99	0.78
enhancer.antisense.merged.1634	chr1	26125934	26128237	K562.enhancer.antisense.46:Jurkat.enhancer.antisense.19:GP5d.enhancer.antisense.30:LoVo.enhancer.antisense.13:DU145.enhancer.antisense.13:MDA.enhancer.antisense.35:BT20.enhancer.antisense.45:786O.enhancer.antisense.43:M059J.enhancer.antisense.50	222.42	25.72	23.01	9.85	1.43	6.71	7.49	10.72	59.3	56.11	8.3	36.33	2.83	16.57
enhancer.antisense.merged.1635	chr1	26174654	26175903	K562.enhancer.antisense.47	37.69	0	3.04	1.04	2.74	0.78	1.99	0	6.74	6.08	3	3.78	0	2.37
enhancer.intergenic.merged.423	chr1	26200662	26202148	K562.enhancer.intergenic.69	113.03	0.3	7.56	2.11	4.32	0.26	14.2	0.56	0.38	35.53	2.52	19.5	1.29	1.34
enhancer.antisense.merged.1636	chr1	26201471	26202799	K562.enhancer.antisense.48:PC3.enhancer.antisense.42	74.21	0.77	13.45	4.51	1.56	0.67	32.34	0.71	1.98	62.9	0	26.92	2.51	1.38
enhancer.antisense.merged.240	chr1	26335835	26337120	K562.enhancer.antisense.2844:LoVo.enhancer.antisense.1300	56.29	4.13	9.84	38.58	11.84	2.17	4.54	1.56	0	9.05	0	1.99	0	5.17
enhancer.antisense.merged.1637	chr1	26484891	26486140	GP5d.enhancer.antisense.31	10.85	0	48.7	2.3	6.3	7.36	8.85	3.31	4.96	20.63	4.06	25.46	3.9	3.16
enhancer.intergenic.merged.424	chr1	26487075	26488381	K562.enhancer.intergenic.70	28.58	25.54	32.55	9.99	12.44	33.06	13.42	8.74	4.42	9.29	1.79	8.19	10.88	8.48
enhancer.intergenic.merged.425	chr1	26492570	26493963	Jurkat.enhancer.intergenic.37	34.36	25.22	48.93	25.07	15.96	31.86	27.96	17.92	8.98	22.02	11.76	19.15	20.02	16.72
enhancer.antisense.merged.1638	chr1	26495918	26497167	SKUT1.enhancer.antisense.46	69.79	25.79	43.79	33.63	56.31	41.77	29.65	24.28	43.73	26.35	57.28	89.31	103.22	72.69
enhancer.intergenic.merged.426	chr1	26498701	26504870	K562.enhancer.intergenic.71:Jurkat.enhancer.intergenic.38:GP5d.enhancer.intergenic.75:LoVo.enhancer.intergenic.44:HCT116.enhancer.intergenic.94:SKUT1.enhancer.intergenic.74:SKUT1.enhancer.antisense.47:PC3.enhancer.intergenic.106:DU145.enhancer.intergenic.56:MDA.enhancer.intergenic.97:BT20.enhancer.intergenic.105:769P.enhancer.intergenic.57:786O.enhancer.intergenic.91:U118.enhancer.intergenic.83:M…	95.14	45.06	74.08	51.93	36.7	62.07	57.17	40.07	36.29	52.19	32.59	66.34	44.67	52.49
enhancer.antisense.merged.1639	chr1	26500466	26501715	SKUT1.enhancer.antisense.47	128.38	30.24	58.58	72.8	13.68	51.77	50.31	23.66	32.54	27.69	47.03	52.93	48.23	39.6
enhancer.intergenic.merged.427	chr1	26507739	26508925	GP5d.enhancer.intergenic.76	7.35	1.88	54.47	5.24	6.15	6.72	3.86	0.71	4.98	10.7	6.74	7.51	4	3.33
enhancer.intergenic.merged.428	chr1	26618752	26621982	K562.enhancer.intergenic.72:Jurkat.enhancer.intergenic.39:GP5d.enhancer.intergenic.77:LoVo.enhancer.intergenic.45:HCT116.enhancer.intergenic.95:SKUT1.enhancer.intergenic.75:PC3.enhancer.intergenic.107:DU145.enhancer.intergenic.57:MDA.enhancer.intergenic.98:BT20.enhancer.intergenic.106:769P.enhancer.intergenic.58:786O.enhancer.intergenic.92:U118.enhancer.intergenic.84:M059J.enhancer.intergenic.95	604.31	152.01	130.04	130.91	278.42	412.14	124.05	73.84	183.89	248.32	109.17	213.36	270.27	252.41
enhancer.intergenic.merged.429	chr1	26635290	26637661	K562.enhancer.intergenic.73:HCT116.enhancer.intergenic.96	162.63	7.33	5.52	10.77	48.34	38.52	3.19	21.68	1.53	23.58	2.42	2.51	7.12	12.03
enhancer.intergenic.merged.430	chr1	26685701	26686846	K562.enhancer.intergenic.74	37.89	5.81	0	0.5	2.39	1.89	0.73	2.93	0.78	6.82	1.77	7.83	1.24	1.72
enhancer.intergenic.merged.431	chr1	26687522	26688636	SKUT1.enhancer.intergenic.76	15.16	8.37	2.11	2.44	6.83	28.32	2.68	2.62	16.19	4.87	14.43	9.04	4.64	12.39
enhancer.intergenic.merged.432	chr1	26691891	26695611	K562.enhancer.intergenic.75:GP5d.enhancer.intergenic.78:LoVo.enhancer.intergenic.46:HCT116.enhancer.intergenic.97:PC3.enhancer.intergenic.108:DU145.enhancer.intergenic.58:MDA.enhancer.intergenic.99:769P.enhancer.intergenic.59:786O.enhancer.intergenic.93:U118.enhancer.intergenic.85:M059J.enhancer.intergenic.96	386.93	245.39	130.73	133.11	159.84	362.27	228.49	132.36	134.51	217.63	113.49	199.66	132.84	215.82
enhancer.antisense.merged.1640	chr1	26697614	26698999	K562.enhancer.antisense.49:SKUT1.enhancer.antisense.48:MDA.enhancer.antisense.36:786O.enhancer.antisense.44:U118.enhancer.antisense.45:M059J.enhancer.antisense.51	143.61	17.45	8.6	12.07	20.3	62.75	28.47	5.33	85.75	19.85	7.57	48.71	48.62	168.65
enhancer.antisense.merged.1641	chr1	26717736	26718985	K562.enhancer.antisense.50	33.01	4.47	3.04	1.04	0.88	5.89	0.88	1.72	0.89	1.19	21.48	1.36	0	6.37
enhancer.antisense.merged.1642	chr1	26730902	26732295	K562.enhancer.antisense.51:M059J.enhancer.antisense.52	24.71	3.46	3.71	8.91	5.61	17.87	7.8	2	4.05	4.65	3.5	6.85	2.31	23.34
enhancer.antisense.merged.1643	chr1	26771302	26772551	MDA.enhancer.antisense.37	3.77	5.37	0	3.34	0.88	10.93	19.62	20.15	25.17	1.22	7.87	16.96	0	47.53
enhancer.antisense.merged.1644	chr1	26774502	26775751	M059J.enhancer.antisense.53	12.6	17	0	2.09	2.68	9.22	2.79	2.49	2.92	9.7	11.93	2.42	0	18.27
enhancer.antisense.merged.1645	chr1	26788684	26789996	K562.enhancer.antisense.52:GP5d.enhancer.antisense.32:LoVo.enhancer.antisense.14:HCT116.enhancer.antisense.31:SKUT1.enhancer.antisense.49:PC3.enhancer.antisense.43:MDA.enhancer.antisense.38:BT20.enhancer.antisense.46:786O.enhancer.antisense.45:U118.enhancer.antisense.46:M059J.enhancer.antisense.54	116.42	14.98	40.35	50.35	31.49	140.94	69.12	21.64	164.47	101.94	21.27	82.86	144.89	45.79
enhancer.intergenic.merged.433	chr1	26804195	26805362	786O.enhancer.intergenic.94	25.23	12.53	9.03	14.26	27.07	11.91	6.04	4.31	25.46	14.48	32.65	29	22.25	15.62
enhancer.intergenic.merged.434	chr1	26824683	26826001	BT20.enhancer.intergenic.107	13.13	13.16	19.2	10.02	18.29	23.47	22.33	25.71	18.02	44.64	8.17	10.58	11.11	8.42
enhancer.antisense.merged.1646	chr1	26848801	26850101	DU145.enhancer.antisense.14:769P.enhancer.antisense.33	3.42	0	5.16	1.89	6.56	7.46	1.81	39.01	4.15	9.88	38.74	21.91	4.25	2.87
enhancer.antisense.merged.1647	chr1	26854115	26855364	U118.enhancer.antisense.47	46.56	7.13	19.06	3.24	10.69	22.08	1.44	1.68	1.78	4.81	1.5	3.78	22.84	6.33
enhancer.antisense.merged.1648	chr1	26859582	26860831	K562.enhancer.antisense.53	41.61	6.21	12	11.08	13.42	18.91	1.44	0.82	0.89	3.59	3.62	9.69	7.66	3.96
enhancer.intergenic.merged.435	chr1	26864582	26866667	K562.enhancer.intergenic.76:K562.enhancer.antisense.54:Jurkat.enhancer.intergenic.40:Jurkat.enhancer.antisense.20:LoVo.enhancer.antisense.15:HCT116.enhancer.antisense.32:SKUT1.enhancer.antisense.50:DU145.enhancer.antisense.15:MDA.enhancer.antisense.39:769P.enhancer.antisense.34:786O.enhancer.intergenic.95:U118.enhancer.intergenic.86:U118.enhancer.antisense.48:M059J.enhancer.intergenic.97:M059J.en…	89.84	129.03	121.6	97.19	152.53	172.91	102.34	109.51	238.25	97.07	117.34	109.79	120.47	111.53
enhancer.antisense.merged.1649	chr1	26864583	26866626	K562.enhancer.intergenic.76:K562.enhancer.antisense.54:Jurkat.enhancer.intergenic.40:Jurkat.enhancer.antisense.20:LoVo.enhancer.antisense.15:HCT116.enhancer.antisense.32:SKUT1.enhancer.antisense.50:DU145.enhancer.antisense.15:MDA.enhancer.antisense.39:769P.enhancer.antisense.34:786O.enhancer.intergenic.95:U118.enhancer.antisense.48:M059J.enhancer.intergenic.97:M059J.enhancer.antisense.55	102.91	141.7	73.65	82.45	108.06	222.11	63.82	54.7	265.41	67.12	117.33	155.86	157.39	126.22
enhancer.intergenic.merged.436	chr1	26920174	26921335	K562.enhancer.intergenic.77	33.62	18.02	25.85	23.42	58.44	98	36.59	12.24	31.23	57.55	15.44	32	131.48	46.01
enhancer.antisense.merged.241	chr1	26954769	26956018	U118.enhancer.antisense.3046	14.96	7.12	22.32	15.87	15.03	6.43	9.96	5.07	4.32	15.67	3	16.67	70.24	3.98
enhancer.intergenic.merged.437	chr1	26990121	26992986	PC3.enhancer.intergenic.109:DU145.enhancer.intergenic.59:769P.enhancer.intergenic.60:786O.enhancer.intergenic.96	2.96	1.88	8.17	9.97	169.57	2.31	27.43	45.5	3.1	6.58	33.41	28.44	2.95	2.77
enhancer.antisense.merged.1650	chr1	26994405	26995654	769P.enhancer.antisense.35	0	0	2.28	1.04	8.98	0	6.94	18.52	5.59	4.81	22.18	16.1	0	3.96
enhancer.antisense.merged.242	chr1	27009467	27010716	BT20.enhancer.antisense.2645	5.9	4.44	0.83	9.82	44.29	8.91	185.88	197.94	6.1	30.09	36.5	91.9	11.77	30.01
enhancer.intergenic.merged.438	chr1	27012985	27014507	K562.enhancer.intergenic.78:MDA.enhancer.intergenic.100	138.59	2.64	18.63	2.16	26.07	16.97	15.47	26.37	16.15	43.09	7.55	9.13	12.13	9.86
enhancer.intergenic.merged.439	chr1	27031012	27032519	BT20.enhancer.intergenic.108:M059J.enhancer.intergenic.98	3.67	0.59	2.64	0.38	10.85	11.08	11.92	1.1	9.94	32.37	0.35	22.17	3.11	21.25
enhancer.intergenic.merged.440	chr1	27045906	27047101	U118.enhancer.intergenic.87	8.42	1.12	0.98	0.44	56.89	16.81	2.73	3.13	7.39	6.05	1.88	3.73	21.59	5.99
enhancer.intergenic.merged.441	chr1	27085899	27087512	GP5d.enhancer.intergenic.79:PC3.enhancer.intergenic.110:BT20.enhancer.intergenic.109	0.77	5.24	32.04	13.81	5.63	2.04	31.51	2.87	0	46.61	1.59	21.74	6.86	3.67
enhancer.antisense.merged.243	chr1	27142031	27143280	BT20.enhancer.antisense.2646	7.42	0	6.23	0	0	0	5.18	0	0	108.7	0	10.84	0	0.78
enhancer.intergenic.merged.442	chr1	27191575	27192624	MDA.enhancer.intergenic.101	0.62	0	21.27	9.64	13.42	3.43	9.18	0.78	23.73	4.64	1.43	0	3.31	1.13
enhancer.antisense.merged.1651	chr1	27285976	27287225	BT20.enhancer.antisense.47	6.13	5.33	3.26	2.3	1.76	1.78	11.08	0.82	4.32	44.78	4.24	49.49	0.99	2.39
enhancer.antisense.merged.1652	chr1	27298934	27300359	PC3.enhancer.antisense.44:U118.enhancer.antisense.49:M059J.enhancer.antisense.56	0.96	0.66	0	0	0.65	0	13.39	3.75	7.05	0.88	0	1	76.85	22.33
enhancer.antisense.merged.1653	chr1	27309124	27310373	BT20.enhancer.antisense.48	7.31	1.79	5.4	1.04	0.88	4.8	8.68	0.86	0.89	43.54	0	29.82	0.92	7.15
enhancer.antisense.merged.1654	chr1	27343613	27344871	MDA.enhancer.antisense.40:BT20.enhancer.antisense.49	3.59	16.66	9.18	12.41	29.26	165.04	20.28	27.11	109.75	61.71	8.59	21.14	16.86	88.48
enhancer.antisense.merged.1655	chr1	27348505	27349754	MDA.enhancer.antisense.41	3.88	33.8	33.46	45.88	18.02	87.8	103.76	112.92	28.85	63.19	16.36	9.9	7.38	70.4
enhancer.antisense.merged.244	chr1	27364769	27366018	MDA.enhancer.antisense.2496	76.22	1.77	4.02	19.1	48.05	105.87	9.25	1.72	89.23	23.09	14.32	47.1	162.08	28.48
enhancer.antisense.merged.245	chr1	27368793	27370042	U118.enhancer.antisense.3047	11.19	13.34	6.45	8.88	21.83	45.1	32.05	22.69	8.01	30	3.62	15.89	49.58	17.34
enhancer.antisense.merged.246	chr1	27408251	27409500	MDA.enhancer.antisense.2497	280.26	8.93	3.95	8.46	5.42	5.89	6.3	3.39	29.24	21.87	12.19	11.33	9.44	12.69
enhancer.antisense.merged.247	chr1	27418051	27419300	K562.enhancer.antisense.2845	29.13	3.56	1.59	4.49	0	5.35	2.23	0.86	6.23	8.49	29.61	6.98	3.83	7.91
enhancer.antisense.merged.248	chr1	27427977	27429226	Jurkat.enhancer.antisense.1059	12.6	56.98	0	2.09	0	1.78	5.02	0	0	1.22	4.69	1.36	0.99	3.16
enhancer.antisense.merged.249	chr1	27436080	27437329	GP5d.enhancer.antisense.1730	3.54	0	27.11	5.54	0	0.78	2.55	4.99	1.14	6.08	7.25	1.36	0	1.58
enhancer.antisense.merged.250	chr1	27447851	27449100	K562.enhancer.antisense.2846	23.34	0	1.67	1.04	0.93	2.79	2.23	0.86	1.14	3.56	1.06	0	0	1.58
enhancer.intergenic.merged.443	chr1	27503988	27505311	SKUT1.enhancer.intergenic.77:M059J.enhancer.intergenic.99	3.21	6.41	10.27	1.18	5.03	53.97	2.77	1.91	0.86	3.68	0.57	2.12	16.63	51.16
enhancer.intergenic.merged.444	chr1	27517465	27518655	GP5d.enhancer.intergenic.80	8.46	14.19	25.83	17.67	20.85	25.64	7.29	9.56	11.1	5.58	6.79	19.53	34.03	40.21
enhancer.antisense.merged.251	chr1	27520867	27522116	Jurkat.enhancer.antisense.1060	0	65.8	21.49	2.19	0	0	1.67	0	0	9.74	0	0	0	0.78
enhancer.antisense.merged.252	chr1	27525045	27526332	K562.enhancer.antisense.2847:GP5d.enhancer.antisense.1731	150.2	108.45	32.74	3.11	8.4	0	21.11	2.28	3.19	11.31	0	0	0.92	0
enhancer.intergenic.merged.445	chr1	27525333	27528240	K562.enhancer.intergenic.79	136.99	88.72	32.64	12.44	100.46	107.04	36.98	47.63	59.75	42.97	35.13	190.65	243.37	304.81
enhancer.antisense.merged.253	chr1	27527609	27529648	GP5d.enhancer.antisense.1732:HCT116.enhancer.antisense.2327:PC3.enhancer.antisense.2166:DU145.enhancer.antisense.1022:MDA.enhancer.antisense.2498	199.68	63.15	33.66	12.18	75.05	0	35.94	55.27	16.9	6.13	0.58	1.05	5.53	2.77
enhancer.intergenic.merged.446	chr1	27529786	27531004	BT20.enhancer.intergenic.110	99.68	70.74	61.68	14.06	58.42	78.64	63.98	100.8	38.37	27.6	54.59	171.82	93.81	237.59
enhancer.antisense.merged.254	chr1	27530460	27532455	Jurkat.enhancer.antisense.1061:HCT116.enhancer.antisense.2328	104.79	53.21	11.15	4.19	25	2.33	16.15	3.05	6.53	24.89	3.86	15.54	5.41	2.23
enhancer.antisense.merged.255	chr1	27536493	27537742	786O.enhancer.antisense.2062	6.13	4.46	3.34	0	2.68	2.33	0	0	0	4.87	15.12	39.34	9.51	26.95
enhancer.antisense.merged.256	chr1	27538403	27540794	DU145.enhancer.antisense.1023:769P.enhancer.antisense.3704:786O.enhancer.antisense.2063	1.47	1.08	2.41	0.95	9.6	14.63	19.64	22.55	26.98	8.52	18.38	41.75	11.43	19.56
enhancer.antisense.merged.257	chr1	27541733	27543022	HCT116.enhancer.antisense.2329:PC3.enhancer.antisense.2167:DU145.enhancer.antisense.1024:MDA.enhancer.antisense.2499:769P.enhancer.antisense.3705:786O.enhancer.antisense.2064:M059J.enhancer.antisense.2206	8.07	0	4.29	0.97	37.71	6.82	55.59	70.27	15.42	21.35	52.78	232.89	0.85	24.93
enhancer.antisense.merged.258	chr1	27547356	27548605	769P.enhancer.antisense.3706	2.36	2.69	0	0	16.16	1.55	3.98	23.58	4.07	8.52	32.1	128.77	0	21.4
enhancer.antisense.merged.259	chr1	27551084	27552333	HCT116.enhancer.antisense.2330	1.18	2.66	3.26	3.34	38.52	0	7.09	24.44	9.91	21.87	30.31	219.19	0.99	21.26
enhancer.antisense.merged.260	chr1	27559720	27560969	786O.enhancer.antisense.2065	2.59	2.65	3.95	2.09	10.01	1.78	3.98	6.78	4.57	16.98	10.87	53.63	2.91	21.41
enhancer.antisense.merged.261	chr1	27561859	27563108	769P.enhancer.antisense.3707	0	0	2.36	6.47	49.63	0	3.9	2.49	3.43	14.6	46.05	331.34	2.77	8.7
enhancer.antisense.merged.262	chr1	27564222	27566685	769P.enhancer.antisense.3708:769P.enhancer.antisense.3709:786O.enhancer.antisense.2066	1.72	0.26	6.84	0.91	7.26	1.04	4.72	3.88	8.75	7.09	15.21	78.56	1.74	8.08
enhancer.antisense.merged.263	chr1	27567952	27570380	MDA.enhancer.antisense.2500:769P.enhancer.antisense.3710:786O.enhancer.antisense.2067	1.79	0.53	1.9	3.79	17.17	8.84	3.44	2.73	9.5	6.13	15.69	88.56	2.87	9.39
enhancer.antisense.merged.264	chr1	27571639	27572888	769P.enhancer.antisense.3711	10.24	0	0.76	4.28	18.74	2.79	2.31	0	1.14	3.65	46.05	155.38	1.98	3.95
enhancer.antisense.merged.265	chr1	27575456	27576705	DU145.enhancer.antisense.1025	3.77	0	0	0	0.93	21.24	10.28	27.64	5.72	8.52	0	27.92	6.74	3.18
enhancer.antisense.merged.266	chr1	27578303	27579552	786O.enhancer.antisense.2068	9.9	2.65	3.19	1.15	4.44	2.33	0	1.68	4.32	7.3	6.01	47.8	6.53	3.95
enhancer.antisense.merged.267	chr1	27580144	27581393	786O.enhancer.antisense.2069	0	2.65	6.23	1.15	6.3	3.02	1.99	1.64	4.07	12.17	6.01	23.28	0.99	3.16
enhancer.antisense.merged.268	chr1	27591143	27592392	786O.enhancer.antisense.2070	0	0.88	1.67	0	0.88	0	0.56	5.03	2.67	0	5.13	37.61	2.98	1.57
enhancer.antisense.merged.269	chr1	27594455	27595704	BT20.enhancer.antisense.2647	6.13	0.88	24.17	6.26	8.05	4.8	18.32	3.35	9.91	39.92	2.12	37	5.75	38.9
enhancer.intergenic.merged.447	chr1	27604119	27605537	U118.enhancer.intergenic.88	78.01	14.08	9.2	5.74	20.77	16.96	13.9	11.52	21.63	17.52	11.77	33.03	49.13	49.3
enhancer.antisense.merged.270	chr1	27617852	27619101	Jurkat.enhancer.antisense.1062	0	35.6	0	0	4.54	2.79	0	0	0	4.87	0	4.85	0	0
enhancer.antisense.merged.271	chr1	27621194	27622443	K562.enhancer.antisense.2848	23.68	0.88	12.17	3.13	0	0	6.94	0.82	0	23.12	0	28.46	0	0
enhancer.antisense.merged.272	chr1	27622834	27624083	Jurkat.enhancer.antisense.1063	0	51.57	1.52	0	0	0	0	0	0	1.22	0	0	0	0
enhancer.antisense.merged.273	chr1	27624944	27626193	K562.enhancer.antisense.2849	22.27	72.03	2.36	0	4.54	0	3.43	0.82	0	4.87	1.06	5.34	8.72	4.75
enhancer.antisense.merged.274	chr1	27629778	27631027	Jurkat.enhancer.antisense.1064	0	23.07	2.28	1.04	3.56	3.33	1.99	0	5.85	4.87	5.13	11.54	2.84	0
enhancer.intergenic.merged.448	chr1	27649171	27650436	Jurkat.enhancer.intergenic.41	27.88	36.91	4.35	1.73	3.22	12.06	3.91	0.32	2.86	3.81	1.19	3.1	4.12	10.6
enhancer.intergenic.merged.449	chr1	27656629	27657701	U118.enhancer.intergenic.89	9.72	45.92	1.13	5.65	23.89	21.74	4.46	1.56	6.34	18.12	2.8	27.25	45.68	44.29
enhancer.antisense.merged.275	chr1	27658108	27659357	M059J.enhancer.antisense.2207	2.36	10.68	2.36	2.09	4.59	8.37	2.79	0	6.23	6.08	1.06	5.42	20.14	53.75
enhancer.intergenic.merged.450	chr1	27658743	27662093	K562.enhancer.intergenic.80:Jurkat.enhancer.intergenic.42:HCT116.enhancer.intergenic.98:PC3.enhancer.intergenic.111:U118.enhancer.intergenic.90	36.49	133.6	7.88	10.99	31.43	50.26	17.78	8.64	17.51	19.31	0.7	3.95	72.37	77.6
enhancer.intergenic.merged.451	chr1	27662460	27663901	Jurkat.enhancer.intergenic.43	2.13	74.22	1.34	1.09	7.84	24.19	4.37	1.47	3.53	5.89	1.78	3.09	5.7	69.08
enhancer.antisense.merged.1656	chr1	27816611	27817951	K562.enhancer.antisense.55:GP5d.enhancer.antisense.33:HCT116.enhancer.antisense.33:DU145.enhancer.antisense.16:BT20.enhancer.antisense.50:786O.enhancer.antisense.46:U118.enhancer.antisense.50	70.32	4.52	26.34	9.28	23.18	13.04	14.84	7.75	10.43	33.79	1.8	13.03	20.46	16.01
enhancer.intergenic.merged.452	chr1	27854919	27859650	U118.enhancer.intergenic.91	6.24	15.24	37.2	4.23	19.6	3.45	16.63	1.84	13.83	17.4	6.6	12.33	52.09	13.94
enhancer.intergenic.merged.453	chr1	27862753	27864000	U118.enhancer.intergenic.92	3.97	1.43	0.64	0	0.7	1.74	2.17	1.34	1.27	4.33	0	6.02	51.38	5.06
enhancer.intergenic.merged.454	chr1	27866786	27867914	K562.enhancer.intergenic.81	53.75	1.96	2.02	0.46	8.05	4.87	1.38	0.76	5.12	7.5	7.75	16.77	1.7	4.57
enhancer.antisense.merged.1657	chr1	27874653	27875998	786O.enhancer.antisense.47:U118.enhancer.antisense.51	2.97	0.74	1.4	0.88	6.93	4.94	4.82	1.44	5.33	4.08	10.6	21.88	92.64	16.62
enhancer.intergenic.merged.455	chr1	27958276	27959653	K562.enhancer.intergenic.82	33.31	15.54	102.81	50.87	85.07	25.67	45.2	38.24	19.78	31.99	3.63	23.21	33.18	13.76
enhancer.antisense.merged.276	chr1	27983251	27984500	HCT116.enhancer.antisense.2331	0	10.65	13.3	9.71	22.61	12.25	12.43	0.82	11.69	14.54	2.56	19.87	44.55	7.94
enhancer.antisense.merged.277	chr1	28078109	28079358	786O.enhancer.antisense.2071	1.29	0.9	6.16	0	0	0.78	1.99	2.49	0	1.19	18.02	25.01	0	0
enhancer.intergenic.merged.456	chr1	28104567	28105571	SKUT1.enhancer.intergenic.78	23.64	7.53	2.72	0.52	15.43	15.31	2.81	0.81	3.16	3.01	0	0.67	0	1.57
enhancer.antisense.merged.278	chr1	28172251	28173500	K562.enhancer.antisense.2850	1315.62	0	3.88	1.15	0	1.55	2.23	0	1.14	8.49	0	5.13	1.92	3.95
enhancer.antisense.merged.279	chr1	28189818	28191067	BT20.enhancer.antisense.2648	3.88	0	0.83	1.04	3.51	4.03	1.67	0	0	39.49	5.57	1.36	1.85	3.18
enhancer.antisense.merged.1658	chr1	28242012	28243346	LoVo.enhancer.antisense.16:786O.enhancer.antisense.48	189.58	200.59	168.43	70.34	196.44	335.24	89.03	103.71	147.08	93.74	162.93	104.1	175.15	133.05
enhancer.intergenic.merged.457	chr1	28242249	28245701	Jurkat.enhancer.intergenic.44:GP5d.enhancer.intergenic.81:PC3.enhancer.intergenic.112:BT20.enhancer.intergenic.111:U118.enhancer.intergenic.93	75.47	87.85	78.24	23.05	65.42	102.54	36.51	40.01	45.15	41.65	50.45	41.83	42.28	51.78
enhancer.intergenic.merged.458	chr1	28245760	28250043	K562.enhancer.intergenic.83:K562.enhancer.intergenic.84:K562.enhancer.antisense.56:Jurkat.enhancer.intergenic.45:Jurkat.enhancer.antisense.21:GP5d.enhancer.intergenic.82:GP5d.enhancer.antisense.34:LoVo.enhancer.intergenic.47:HCT116.enhancer.intergenic.99:HCT116.enhancer.intergenic.100:HCT116.enhancer.antisense.34:SKUT1.enhancer.intergenic.79:PC3.enhancer.intergenic.113:PC3.enhancer.antisense.45:D…	111.52	59.17	87.97	29.42	65.91	85.11	44.86	41.96	24.83	51.86	23.67	25.43	44.52	13.29
enhancer.antisense.merged.1659	chr1	28246652	28247953	K562.enhancer.antisense.56:Jurkat.enhancer.antisense.21:GP5d.enhancer.intergenic.82:GP5d.enhancer.antisense.34:LoVo.enhancer.intergenic.47:HCT116.enhancer.intergenic.99:HCT116.enhancer.antisense.34:PC3.enhancer.intergenic.113:PC3.enhancer.antisense.45:DU145.enhancer.antisense.17:MDA.enhancer.intergenic.102:BT20.enhancer.antisense.51:769P.enhancer.intergenic.61:769P.enhancer.antisense.36:786O.enha…	139.98	276.18	393.08	83.75	114.65	189.12	184.52	180.03	73.11	129.03	93.76	87.15	87.81	54.37
enhancer.antisense.merged.1660	chr1	28248977	28250226	K562.enhancer.intergenic.84:SKUT1.enhancer.antisense.51	74.47	6.27	8.19	22.36	189.53	111.36	2.87	8.34	28.6	81.38	6.01	22.67	143.63	2.39
enhancer.intergenic.merged.459	chr1	28345204	28347117	K562.enhancer.intergenic.85:HCT116.enhancer.intergenic.101:U118.enhancer.intergenic.95	617.21	18.47	16.82	7.91	43.03	8.12	12.97	4.61	7.44	11.67	10.2	15.17	44.46	24.66
enhancer.intergenic.merged.460	chr1	28350557	28352754	K562.enhancer.intergenic.86:GP5d.enhancer.intergenic.83:HCT116.enhancer.intergenic.102	176.72	7.51	30.12	14.88	80.54	10.91	4.9	10.05	17.09	9.11	11.1	10.14	8.42	6.49
enhancer.antisense.merged.1661	chr1	28400327	28401576	K562.enhancer.antisense.57	240.05	5.38	0.76	0	2.74	4.11	3.11	0.86	5.85	4.87	25.63	22.3	7.59	10.28
enhancer.antisense.merged.1662	chr1	28417561	28418810	U118.enhancer.antisense.53	3.77	5.35	0	2.19	4.59	6.2	0	0	3.18	0	4.06	8.91	17.1	1.6
enhancer.antisense.merged.1663	chr1	28424904	28426160	K562.enhancer.antisense.58:U118.enhancer.antisense.54:M059J.enhancer.antisense.58	19.64	1.76	2.32	0	7.13	6.27	4.8	1.65	7.14	1.17	2.96	9.56	36.45	19.54
enhancer.antisense.merged.1664	chr1	28437302	28438551	DU145.enhancer.antisense.18	2.59	0.88	3.12	1.15	2.63	15.5	2.31	13.33	12.96	10.77	3	3.2	21.99	5.57
enhancer.antisense.merged.1665	chr1	28494502	28496132	LoVo.enhancer.antisense.17:U118.enhancer.antisense.55	4.28	1.53	12.28	12.98	115.65	4.93	7.92	2.39	4.26	6.85	2.41	6.27	29.19	5.86
enhancer.antisense.merged.1666	chr1	28498328	28499577	GP5d.enhancer.antisense.35	6.13	0.9	21.96	18.06	111.67	30.14	6.77	9.12	16.14	6.08	4.06	8.05	12.76	11.05
enhancer.antisense.merged.1667	chr1	28499981	28501852	K562.enhancer.antisense.59:HCT116.enhancer.antisense.35	273.53	10.35	18.1	18.01	39.89	6.8	7.6	7.82	3	7.47	4.45	7.08	15.71	5.99
enhancer.antisense.merged.1668	chr1	28502068	28503317	769P.enhancer.antisense.37	30.99	23.07	106.79	103.91	218.36	43.95	77.23	38.36	33.81	28.66	27.93	36.05	77.8	37.99
enhancer.intergenic.merged.461	chr1	28503527	28505660	K562.enhancer.intergenic.87	120.53	42.12	117.3	106.19	150.31	148.51	99.63	49.44	116.15	68.74	70.78	95.32	139.87	113.76
enhancer.antisense.merged.1669	chr1	28506726	28508818	K562.enhancer.antisense.60:Jurkat.enhancer.antisense.22:HCT116.enhancer.antisense.36:MDA.enhancer.antisense.42:786O.enhancer.antisense.49:M059J.enhancer.antisense.59	57.89	36.63	21.67	18.67	17.41	16.1	5.93	9.42	26.41	11.64	64.84	14.08	10.56	19.19
enhancer.antisense.merged.1670	chr1	28508986	28510235	786O.enhancer.antisense.50	145.32	32.91	16.02	26.11	26.17	17.82	10.52	10.8	39.91	7.12	79.47	43.65	20.58	24.6
enhancer.antisense.merged.1671	chr1	28510343	28511592	K562.enhancer.antisense.61	31.94	7.96	7.21	14.93	11.72	9.69	4.95	7.64	13.73	9.64	56.84	10.96	22.42	18.19
enhancer.antisense.merged.1672	chr1	28511731	28512980	769P.enhancer.antisense.38	17.82	8	4.78	15.14	18.84	4.34	4.63	4.25	4.96	9.58	38.8	8.34	18.09	18.95
enhancer.antisense.merged.1673	chr1	28515313	28516562	BT20.enhancer.antisense.52	2.59	22.27	8.19	14.82	23.54	56.65	10.13	13.49	15.63	57.96	17.58	32.19	31.49	60.04
enhancer.antisense.merged.1674	chr1	28517573	28519656	GP5d.enhancer.antisense.36:LoVo.enhancer.antisense.18:HCT116.enhancer.antisense.37:PC3.enhancer.antisense.46:DU145.enhancer.antisense.19:BT20.enhancer.antisense.53:786O.enhancer.antisense.51	9.1	13.03	24.21	29.12	16.18	21.87	32.57	16.3	12.1	30.09	12.42	23.04	5.02	16.89
enhancer.antisense.merged.1675	chr1	28526494	28527743	BT20.enhancer.antisense.54	6.13	0	2.36	1.04	4.39	1.78	3.43	1.72	6.48	32.34	5.13	1.07	5.68	9.49
enhancer.antisense.merged.1676	chr1	28574758	28576016	PC3.enhancer.antisense.47:DU145.enhancer.antisense.20	35.31	23.55	102.62	225.18	185.83	141.22	34.53	42.12	33.59	121.45	113.98	79.14	498.79	94.91
enhancer.antisense.merged.1677	chr1	28581357	28583720	K562.enhancer.antisense.62:Jurkat.enhancer.antisense.23:LoVo.enhancer.antisense.19:SKUT1.enhancer.antisense.52:PC3.enhancer.antisense.48:DU145.enhancer.intergenic.60:DU145.enhancer.antisense.21:MDA.enhancer.antisense.43:BT20.enhancer.antisense.55:BT20.enhancer.antisense.56:769P.enhancer.antisense.39:786O.enhancer.antisense.52:U118.enhancer.antisense.56:M059J.enhancer.antisense.60	174.55	206.23	856.73	981.35	279.16	189.41	451.01	747.35	250.66	273.51	332.04	820.15	146.91	155.11
enhancer.intergenic.merged.462	chr1	28581390	28583332	SKUT1.enhancer.antisense.52:DU145.enhancer.intergenic.60	234.45	193.7	706.69	786.87	222.76	153.93	383.7	609.8	228.6	234.29	259.47	630.55	172.64	135.61
enhancer.intergenic.merged.463	chr1	28585712	28586765	HCT116.enhancer.intergenic.103	11.79	8	7.93	8.22	20.59	13.16	3.14	3.94	14.83	2.87	20.89	22.66	18.54	4.85
enhancer.antisense.merged.280	chr1	28595619	28596868	M059J.enhancer.antisense.2208	2.47	0	0	25.81	0	98.42	30.6	57.69	38.14	7.3	1.5	1278.5	101.95	28.47
enhancer.antisense.merged.281	chr1	28626631	28627880	K562.enhancer.antisense.2851	46.91	3.53	1.59	0	6.35	4.8	3.98	0	4.07	12.08	18.3	28.66	8.44	5.57
enhancer.intergenic.merged.464	chr1	28644301	28645501	U118.enhancer.intergenic.96	136.6	46.71	83.77	129.02	204.21	195.55	111.22	108.11	92.82	61.85	107.84	110.42	157.66	95.37
enhancer.antisense.merged.1678	chr1	28737417	28738666	SKUT1.enhancer.antisense.53	75.8	49.82	86.87	40.64	40.73	68.89	31.17	6.74	43.85	63.98	61.59	43.32	14.26	55.32
enhancer.antisense.merged.1679	chr1	28747302	28748551	K562.enhancer.antisense.63	29.13	0.9	0	1.15	4.54	2.56	1.44	0	4.32	1.19	4.69	6.69	0	4.76
enhancer.intergenic.merged.465	chr1	28882617	28885309	K562.enhancer.intergenic.88	29.56	6.46	13.52	4.32	29.63	6.95	12.71	7.14	5.83	23.63	10.34	24.88	9.81	3.09
enhancer.intergenic.merged.466	chr1	28886101	28887786	BT20.enhancer.intergenic.113	235.07	86.51	20.73	18.31	24.71	11.1	9.76	8.8	19.87	25.11	52.35	36.11	37.44	18.52
enhancer.antisense.merged.1680	chr1	28900102	28901351	K562.enhancer.antisense.64	21.43	6.25	5.54	4.49	2.74	1.78	5.66	0	5.21	4.87	1.5	7.27	0	3.95
enhancer.antisense.merged.1681	chr1	28910102	28911351	K562.enhancer.antisense.65	25.93	5.31	16.27	21.11	9.91	23.17	26.22	3.35	1.14	22.7	12.01	5.63	5.61	10.27
enhancer.antisense.merged.1682	chr1	28912121	28913372	GP5d.enhancer.antisense.37:769P.enhancer.antisense.40	0	8.81	22.02	13.32	3.65	24.93	27.88	10.95	4.56	13.06	22.1	5.4	6.92	10.21
enhancer.antisense.merged.1683	chr1	28913683	28915018	K562.enhancer.antisense.66:Jurkat.enhancer.antisense.24:GP5d.enhancer.antisense.38:LoVo.enhancer.antisense.20:HCT116.enhancer.antisense.38:SKUT1.enhancer.antisense.54:PC3.enhancer.antisense.49:769P.enhancer.antisense.41:M059J.enhancer.antisense.61	26.93	47	47.18	49.99	29.16	123.19	54.28	14.97	28.63	45.32	67.72	28.55	15.37	35.15
enhancer.antisense.merged.1684	chr1	28926484	28927733	K562.enhancer.antisense.67	45.04	0.9	3.04	1.04	1.76	8.68	6.06	1.72	0	1.22	0	2.71	17.38	3.15
enhancer.antisense.merged.1685	chr1	28966302	28967551	769P.enhancer.antisense.42	3.88	0	2.5	4.39	7.28	1.01	6.94	0	0	8.52	33.68	12.69	0.92	2.37
enhancer.antisense.merged.1686	chr1	29049111	29050360	K562.enhancer.antisense.68	15.8	1.78	2.28	1.04	0.93	0.78	2.79	0.82	0	2.4	3.62	9.2	0	0.8
enhancer.antisense.merged.1687	chr1	29105544	29106793	K562.enhancer.antisense.69	17.32	0	0.76	2.09	12.65	0.78	6.14	1.68	5.85	13.29	7.25	18.4	2.84	2.39
enhancer.intergenic.merged.467	chr1	29123400	29125413	K562.enhancer.intergenic.89:M059J.enhancer.intergenic.101	22.13	13.49	0.6	13.9	83.06	24.86	19.57	15.96	48.66	39.26	59.2	91.2	68.6	46.62
enhancer.intergenic.merged.468	chr1	29132552	29134992	LoVo.enhancer.intergenic.48:U118.enhancer.intergenic.97	3.35	6.01	28.68	44.4	8.21	14.56	22.97	4.11	2.97	67.36	6.86	42.19	19.32	9.22
enhancer.intergenic.merged.469	chr1	29135855	29137611	LoVo.enhancer.intergenic.49:BT20.enhancer.intergenic.114	5.57	11.12	18.67	23.1	21.72	12.61	6.01	4.48	8.07	24.02	8.4	16.41	52.07	17.75
enhancer.antisense.merged.282	chr1	29144995	29146700	LoVo.enhancer.antisense.1301:MDA.enhancer.antisense.2501:769P.enhancer.antisense.3712	5.85	4.66	0.44	29.61	9.1	3.04	2.08	2.16	9.31	4.38	15.3	12.82	13.5	6.64
enhancer.antisense.merged.283	chr1	29146884	29149300	Jurkat.enhancer.antisense.1065:LoVo.enhancer.antisense.1302:HCT116.enhancer.antisense.2332:U118.enhancer.antisense.3048	13.29	12.54	4.03	19.7	10.5	5.11	3.16	3.03	2.33	3.98	14	6.63	9.96	5.7
enhancer.antisense.merged.284	chr1	29150068	29151317	LoVo.enhancer.antisense.1303	2.36	9.74	3.95	31.54	1.81	2.01	4.22	1.72	3.81	13.36	16.44	14.82	6.81	11.12
enhancer.intergenic.merged.470	chr1	29182513	29184360	GP5d.enhancer.intergenic.84	21.43	27.9	44.81	27.3	24.71	50.6	54.97	24.2	24.35	37.38	23.19	23.1	36.83	39.18
enhancer.intergenic.merged.471	chr1	29185413	29187044	Jurkat.enhancer.intergenic.46	12.03	29.12	35.47	34.56	36.95	21.53	45.99	26.58	25.16	31.54	27.16	19.5	31.59	38.24
enhancer.antisense.merged.1688	chr1	29238815	29240064	LoVo.enhancer.antisense.21	0	2.68	21.56	38.12	4.49	0	7.41	0	3.18	25.31	0	1.36	0	0.78
enhancer.intergenic.merged.472	chr1	29348101	29349301	BT20.enhancer.intergenic.115	6.13	4.09	4.24	3.95	3.03	2.36	4.01	0.34	3.92	123.3	2.39	15.08	15.06	5.61
enhancer.intergenic.merged.473	chr1	29518201	29519554	U118.enhancer.intergenic.98	0	1.63	0.28	2.74	0.65	0.29	3.44	0	3.1	8.08	0.39	2.4	41.02	0
enhancer.intergenic.merged.474	chr1	29569864	29571603	PC3.enhancer.intergenic.114:MDA.enhancer.intergenic.103:769P.enhancer.intergenic.62:U118.enhancer.intergenic.99	0	0	0.92	0	4.69	0.96	143.62	5.02	43.83	4.2	75.85	5.49	44.76	7.53
enhancer.intergenic.merged.475	chr1	29574655	29576336	U118.enhancer.intergenic.100	0	0.26	0.7	0	0.26	0.23	17.84	0	0	4.69	0	0.72	31.56	0.47
enhancer.intergenic.merged.476	chr1	29584333	29585888	U118.enhancer.intergenic.101	0	0	0	0	0	0	1.84	0	0	1.56	2.61	34.6	49.44	1.27
enhancer.intergenic.merged.477	chr1	29586301	29587641	MDA.enhancer.intergenic.104:U118.enhancer.intergenic.102	0	0	1.13	0	0	0	5.08	0	60.43	7.25	0.56	9.8	59.04	0.88
enhancer.intergenic.merged.478	chr1	29590390	29591701	PC3.enhancer.intergenic.115:MDA.enhancer.intergenic.105:769P.enhancer.intergenic.63:U118.enhancer.intergenic.103	0	0	1.19	0.4	0.69	0	95.59	0	23.11	3.25	32.43	8.17	45.49	3.02
enhancer.intergenic.merged.479	chr1	29639674	29641854	MDA.enhancer.intergenic.106:769P.enhancer.intergenic.64	0	0	0.75	0.24	1.03	0	21.9	1.36	45.9	3.34	25.91	8.62	4.29	6.17
enhancer.intergenic.merged.480	chr1	29649265	29650501	MDA.enhancer.intergenic.107	0	0	0.98	0.46	3.26	0.41	23.94	1.7	77.17	14.6	2.14	2.71	11.32	8.32
enhancer.intergenic.merged.481	chr1	29685069	29686332	MDA.enhancer.intergenic.108	0	0	0.33	0.41	0	0	4.16	0	34.29	1.91	1.19	3.3	9.65	2.82
enhancer.intergenic.merged.482	chr1	29687223	29689102	MDA.enhancer.intergenic.109	1.32	0	1.62	0	0	0	4.62	0.45	45.91	2.57	1.13	1.21	8.02	10.73
enhancer.intergenic.merged.483	chr1	29707276	29710544	PC3.enhancer.intergenic.116:MDA.enhancer.intergenic.110:769P.enhancer.intergenic.65:786O.enhancer.intergenic.99:U118.enhancer.intergenic.104:M059J.enhancer.intergenic.102	0	0	1.9	0.64	5.14	1.64	70.1	4.09	41.1	5.02	55.87	22.43	41.6	30.28
enhancer.intergenic.merged.484	chr1	29711353	29712791	MDA.enhancer.intergenic.111:769P.enhancer.intergenic.66	0.9	0.93	1.85	0.4	0.63	0	5.71	0.3	14.97	3.38	14.25	9.19	5.84	3.86
enhancer.intergenic.merged.485	chr1	29722780	29724582	PC3.enhancer.intergenic.117:786O.enhancer.intergenic.100	1.01	2.96	43.54	28.99	4.75	1.7	40.55	5.38	9.83	62.24	2.48	62	5.53	6.79
enhancer.intergenic.merged.486	chr1	29904826	29906889	GP5d.enhancer.intergenic.85:PC3.enhancer.intergenic.118:BT20.enhancer.intergenic.116	0.29	0	42.04	36.64	0.43	0.92	36.18	0.6	1.2	82.99	1.65	78.14	0.69	0.58
enhancer.intergenic.merged.487	chr1	29973830	29975044	769P.enhancer.intergenic.67	0	0	1.97	0.43	0	0	3.11	0	0	5.98	33.93	8.01	0	3.93
enhancer.intergenic.merged.488	chr1	30083701	30084901	769P.enhancer.intergenic.68	0.49	0	3.29	0.91	4.13	3.74	0.37	0.36	1.48	4.56	34.51	3.59	0.41	2.64
enhancer.intergenic.merged.489	chr1	30481258	30482452	Jurkat.enhancer.intergenic.47	0	27.51	0	0.44	1.88	0	0.23	0	0.48	4.58	0	1.58	0	0
enhancer.intergenic.merged.490	chr1	30511426	30512770	786O.enhancer.intergenic.101	0	0.66	0.31	0	1.67	0.75	0.41	0	0	1.81	2.69	20.76	0	2.37
enhancer.intergenic.merged.491	chr1	30650031	30652297	HCT116.enhancer.intergenic.104:PC3.enhancer.intergenic.119:BT20.enhancer.intergenic.117	0	0	6.78	7.62	15.69	0.22	30.31	0.18	0.39	55.7	0	31.19	0	0.18
enhancer.intergenic.merged.492	chr1	30654648	30656332	GP5d.enhancer.intergenic.86:LoVo.enhancer.intergenic.50:PC3.enhancer.intergenic.120:BT20.enhancer.intergenic.118:786O.enhancer.intergenic.102	7.16	0.79	57.27	43.82	6.87	1.66	44.97	3.48	23.65	62.19	10.65	65.69	6.19	6.1
enhancer.intergenic.merged.493	chr1	30717443	30719313	K562.enhancer.intergenic.90:K562.enhancer.antisense.2852:LoVo.enhancer.antisense.1304:HCT116.enhancer.intergenic.105:HCT116.enhancer.antisense.2333:SKUT1.enhancer.antisense.2034:DU145.enhancer.antisense.1026:BT20.enhancer.antisense.2649:786O.enhancer.antisense.2072:M059J.enhancer.intergenic.103:M059J.enhancer.antisense.2209	650.21	18.32	21.54	24.68	24.46	88.58	25.7	15.28	13.59	22.2	25.13	46.96	8.93	59.25
enhancer.antisense.merged.285	chr1	30717703	30719353	K562.enhancer.antisense.2852:Jurkat.enhancer.antisense.1066:GP5d.enhancer.antisense.1733:LoVo.enhancer.antisense.1304:HCT116.enhancer.intergenic.105:HCT116.enhancer.antisense.2333:SKUT1.enhancer.antisense.2034:PC3.enhancer.antisense.2168:DU145.enhancer.antisense.1026:MDA.enhancer.antisense.2502:BT20.enhancer.antisense.2649:769P.enhancer.antisense.3713:786O.enhancer.antisense.2072:U118.enhancer.an…	492.08	27.17	40.05	54.62	38.03	90.93	50.77	32.21	26.94	31.3	22.37	73.86	14.88	93.1
enhancer.intergenic.merged.494	chr1	30726278	30728325	Jurkat.enhancer.intergenic.48:786O.enhancer.intergenic.103	529.19	45.03	42.06	57.53	134.91	160.17	65.26	44.39	93.13	56.96	14.02	81.79	8.02	86.91
enhancer.intergenic.merged.495	chr1	30731701	30732901	PC3.enhancer.intergenic.121	290.07	535.14	32.18	9.3	2.62	1.06	12.45	2.43	87.79	29.74	3.02	32.69	0	5.6
enhancer.intergenic.merged.496	chr1	30758394	30759734	GP5d.enhancer.intergenic.87	22.67	14.25	28.18	0.39	0.67	0.29	1.81	0.31	1.09	5.44	0	0	0	1.18
enhancer.intergenic.merged.497	chr1	30768612	30769673	K562.enhancer.intergenic.91	245.07	6.71	1.5	0.49	0	0	1.57	0	11.01	5.72	0	2.55	0.47	1.85
enhancer.intergenic.merged.498	chr1	30777987	30780177	K562.enhancer.intergenic.92	159.13	10.83	7.05	0	0.81	53.8	2.37	0.19	10.62	11.34	4.58	27.08	0	4.51
enhancer.intergenic.merged.499	chr1	30786373	30787694	MDA.enhancer.intergenic.112	0.94	3.05	1.26	1.18	4.78	1.35	3.05	0	11.3	7.35	1.14	3.37	0.35	0.3
enhancer.intergenic.merged.500	chr1	30799264	30800826	GP5d.enhancer.intergenic.88:PC3.enhancer.intergenic.122:BT20.enhancer.intergenic.119	1.17	0.57	45.08	42.14	0.3	1.07	24.75	1.05	0	58.93	0	68.75	1.48	0.51
enhancer.intergenic.merged.501	chr1	30809310	30810580	SKUT1.enhancer.intergenic.80	0	0	1.2	1.68	0.35	38.99	1.91	0.34	7.1	7.64	3.54	9.53	0.39	3.72
enhancer.intergenic.merged.502	chr1	30823642	30824979	SKUT1.enhancer.intergenic.81:M059J.enhancer.intergenic.104	7.36	0.99	32.23	0.43	12.39	102.29	12.71	14.04	12.25	16.55	15.85	6.95	9.04	32.9
enhancer.antisense.merged.286	chr1	30893424	30894696	GP5d.enhancer.antisense.1734:PC3.enhancer.antisense.2169:BT20.enhancer.antisense.2650	0	0	34.67	11.38	2.57	0.74	34.98	0.82	0	32.34	0	12.96	0	3.04
enhancer.antisense.merged.287	chr1	30998251	30999500	769P.enhancer.antisense.3714	17.09	5.3	1.52	2.19	3.51	9.69	0.56	1.64	5.34	3.62	23.43	0	0.99	7.13
enhancer.antisense.merged.288	chr1	31060761	31062010	769P.enhancer.antisense.3715	4.84	0.9	0.83	2.19	0	3.1	1.11	0.86	0	2.4	14.5	1.36	0.92	3.18
enhancer.intergenic.merged.503	chr1	31151970	31152997	U118.enhancer.intergenic.105	3.72	11.26	2.26	3.15	3.06	7.76	10.27	0	9.64	8.23	11.48	6.83	33.32	7.72
enhancer.intergenic.merged.504	chr1	31154384	31155953	K562.enhancer.intergenic.93:Jurkat.enhancer.intergenic.49:GP5d.enhancer.intergenic.89:LoVo.enhancer.intergenic.51:HCT116.enhancer.intergenic.106:SKUT1.enhancer.intergenic.82:PC3.enhancer.intergenic.123:DU145.enhancer.intergenic.61:MDA.enhancer.intergenic.113:BT20.enhancer.intergenic.120:769P.enhancer.intergenic.69:786O.enhancer.intergenic.104:U118.enhancer.intergenic.106:M059J.enhancer.intergenic…	268.51	99.77	107.65	120.65	129.1	263.55	132.62	108.28	141.47	93.63	187.25	285.42	101.83	138.28
enhancer.intergenic.merged.505	chr1	31170199	31171466	K562.enhancer.intergenic.94:HCT116.enhancer.intergenic.107:SKUT1.enhancer.intergenic.83	29.52	1.39	16.63	4.57	17.22	18.06	6.5	1.98	4.46	18.51	20.77	17.16	7.3	11.91
enhancer.antisense.merged.289	chr1	31197573	31198822	U118.enhancer.antisense.3050	0	2.66	1.52	0	0	2.79	0	0	4.07	1.22	2.12	1.36	24.55	4.71
enhancer.antisense.merged.290	chr1	31202242	31203491	K562.enhancer.antisense.2853	33.47	0	1.52	0	2.74	4.34	0	0.82	2.29	13.39	2.56	10.84	5.68	4.76
enhancer.antisense.merged.1689	chr1	31412164	31415499	MDA.enhancer.antisense.44:786O.enhancer.antisense.53:U118.enhancer.antisense.57:U118.enhancer.antisense.58:M059J.enhancer.antisense.62	0.25	0	5.24	10.42	3.47	1.68	5.82	1.45	21.72	28.03	2.68	11.72	23.51	42.88
enhancer.antisense.merged.1690	chr1	31417350	31418599	PC3.enhancer.antisense.50	1.18	0.88	0.76	1.04	2.74	0	19.53	0	9.41	26.71	9.01	49.86	0.99	3.95
enhancer.antisense.merged.1691	chr1	31431681	31432936	GP5d.enhancer.antisense.39:PC3.enhancer.antisense.51	3.5	0	77.96	8.88	0	0.77	82	3.24	2.89	143.19	0	6.7	3.92	2.34
enhancer.intergenic.merged.506	chr1	31469576	31473043	BT20.enhancer.intergenic.121:BT20.enhancer.antisense.57	4.78	4.1	4.56	4.38	1.03	0.11	4.64	0.37	5.72	1075.28	0.83	0.39	0.57	1.59
enhancer.antisense.merged.1692	chr1	31470968	31472217	BT20.enhancer.antisense.57	7.42	13.27	2.5	10.97	1.76	0	4.46	0	10.8	1679.79	0	1.36	0	0
enhancer.intergenic.merged.507	chr1	31476113	31478109	Jurkat.enhancer.intergenic.50:BT20.enhancer.intergenic.122	0	18.05	0.99	1.57	0	0	2.67	0	2.04	32.58	0	1.36	0	4.19
enhancer.intergenic.merged.508	chr1	31505609	31509612	Jurkat.enhancer.intergenic.51	0.32	1207.93	13.24	1.21	0	0.13	0.35	0	1.73	3.93	2.45	4.16	0.25	6.22
enhancer.intergenic.merged.509	chr1	31573654	31575758	MDA.enhancer.intergenic.114:BT20.enhancer.intergenic.123	3.25	5.69	11.93	19.85	44.56	1.88	19.43	19.68	38.34	108.42	28.23	30.42	2.9	9.39
enhancer.antisense.merged.1693	chr1	31577391	31578779	BT20.enhancer.antisense.58:769P.enhancer.antisense.43:786O.enhancer.antisense.54	2.03	2.81	10.58	22.55	31.83	6.55	3.8	6.53	5.17	26.57	35.69	36.18	7.38	5.56
enhancer.antisense.merged.1694	chr1	31578803	31580052	HCT116.enhancer.antisense.39	1.18	1.79	0.76	5.75	15.03	2.01	5.42	4.13	2.29	4.87	18.12	2.71	7.66	1.58
enhancer.intergenic.merged.510	chr1	31595308	31596339	HCT116.enhancer.intergenic.108	1.14	5.62	11.34	11.99	22.61	2.44	11.43	3.98	1.29	14.65	4.24	19.8	4.29	0.39
enhancer.antisense.merged.291	chr1	31669155	31670488	PC3.enhancer.antisense.2170:M059J.enhancer.antisense.2210	1.11	3.02	6.83	19.22	16.22	0	52.56	2.87	13.82	15.52	0	2.32	0.85	73.88
enhancer.intergenic.merged.511	chr1	31704770	31706188	U118.enhancer.intergenic.107	0	0.62	5.92	11.77	0.62	0.35	5.39	0.29	1.25	31.28	0	17.19	23.97	4.18
enhancer.intergenic.merged.512	chr1	31706256	31707701	GP5d.enhancer.intergenic.90:PC3.enhancer.intergenic.124	7.54	0	77.91	72.69	3.64	1.23	65.17	4.1	1.98	195.44	1.25	136.14	40.76	3.56
enhancer.intergenic.merged.513	chr1	31714341	31716251	SKUT1.enhancer.intergenic.84:PC3.enhancer.intergenic.125	2.96	0.46	0.4	2.87	9.47	29.32	24.1	8.85	11.71	9.85	0.39	7.02	22.01	26.95
enhancer.antisense.merged.292	chr1	31759757	31761407	PC3.enhancer.antisense.2171:DU145.enhancer.antisense.1027:M059J.enhancer.antisense.2211	0.65	0	0	0.64	0.49	4.69	24.89	12.57	1.27	6.75	5.2	4.63	2.68	10.58
enhancer.antisense.merged.293	chr1	31787979	31789228	U118.enhancer.antisense.3051	0	2.65	0	1.04	3.61	3.8	4.31	0.82	0	2.43	0	0	30.5	10.29
enhancer.intergenic.merged.514	chr1	31788115	31789811	HCT116.enhancer.intergenic.109	29.44	16.5	12.55	21.73	25.93	38.36	34.19	27.13	14.64	17	4.53	7.74	54.63	79.77
enhancer.antisense.merged.294	chr1	31797945	31799194	U118.enhancer.antisense.3052	0	0.9	0.83	0	1.76	1.55	3.98	1.68	3.43	2.43	6.01	0	63.11	42.75
enhancer.intergenic.merged.515	chr1	31826906	31827950	Jurkat.enhancer.intergenic.52	13.83	48.43	0.36	1.05	1.31	1.71	0	0	2.07	4.66	1.73	10.98	9.44	2.27
enhancer.intergenic.merged.516	chr1	31842998	31844276	U118.enhancer.intergenic.108	0.46	3.48	1.78	0.41	2.46	4.09	1.34	0.34	0.89	2.38	1.76	2.2	15.28	0.31
enhancer.intergenic.merged.517	chr1	31848009	31849242	Jurkat.enhancer.intergenic.53	0.48	95.77	0	0.89	1.46	3.11	0.81	0	1.39	3.93	1.04	2.51	16.03	7.69
enhancer.antisense.merged.295	chr1	31888568	31889817	Jurkat.enhancer.antisense.1067	2.36	38.26	0.76	4.28	1.76	1.55	0.88	0	1.14	0	0	0	0	0.78
enhancer.antisense.merged.296	chr1	31922867	31924116	Jurkat.enhancer.antisense.1068	4.95	54.18	3.12	1.15	6.3	2.79	0.56	0.86	6.86	2.4	9.63	0	2.91	4.76
enhancer.antisense.merged.297	chr1	31925825	31927074	Jurkat.enhancer.antisense.1069	16.98	35.6	3.12	2.09	0.88	3.1	4.22	5.81	11.06	3.65	16.44	1.36	3.69	4.75
enhancer.antisense.merged.298	chr1	31933031	31935558	Jurkat.enhancer.antisense.1070:HCT116.enhancer.antisense.2334:SKUT1.enhancer.antisense.2035:PC3.enhancer.antisense.2172:MDA.enhancer.antisense.2503:U118.enhancer.antisense.3053:M059J.enhancer.antisense.2212	9.44	25.19	2.67	5.52	7.92	9.48	16.39	4.44	5.93	2.05	8.4	1.06	7.02	7.59
enhancer.antisense.merged.299	chr1	31935976	31937604	K562.enhancer.antisense.2854:786O.enhancer.antisense.2073	24.19	24.27	2.21	3.8	4.2	6.39	7.62	3.81	4.41	2.04	6.08	13.62	4.28	3.61
enhancer.intergenic.merged.518	chr1	31938828	31941011	769P.enhancer.intergenic.70	92.97	83.54	8.38	17.5	59.62	34.21	21.18	54.64	23.02	19.79	52.09	31.3	42.49	28.07
enhancer.intergenic.merged.519	chr1	31943839	31945393	K562.enhancer.intergenic.95:Jurkat.enhancer.intergenic.54:GP5d.enhancer.intergenic.91:LoVo.enhancer.intergenic.52:HCT116.enhancer.intergenic.110:DU145.enhancer.intergenic.62:MDA.enhancer.intergenic.115	356.36	126.23	41.72	44.59	157.75	1.97	16.48	359.71	108.31	3.11	3.15	5.8	2.78	1.01
enhancer.intergenic.merged.520	chr1	31953807	31956533	K562.enhancer.intergenic.96:HCT116.enhancer.intergenic.111:DU145.enhancer.intergenic.63:MDA.enhancer.intergenic.116:786O.enhancer.intergenic.105:U118.enhancer.intergenic.109	31.02	9.11	1.53	2.39	56.67	14.79	14.26	81.58	63.33	6.67	20.37	49.43	66.17	13.97
enhancer.antisense.merged.1695	chr1	32025089	32026607	K562.enhancer.antisense.70:769P.enhancer.antisense.44	62.06	2.31	3.56	1.43	5.2	5.79	2.02	0	1.49	9.48	18.33	12.28	3.87	7.76
enhancer.antisense.merged.1696	chr1	32046502	32047751	769P.enhancer.antisense.45	9.56	15.11	0.83	2.19	6.45	2.33	5.1	2.49	8.39	6.02	17.68	5.34	25.11	9.48
enhancer.antisense.merged.1697	chr1	32063902	32065151	MDA.enhancer.antisense.45:M059J.enhancer.antisense.63	11.8	24.8	0	2.09	10.59	27.13	5.98	1.64	17.54	2.43	10.87	7.84	21.92	17.38
enhancer.antisense.merged.1698	chr1	32072854	32074212	Jurkat.enhancer.antisense.25:HCT116.enhancer.antisense.40:SKUT1.enhancer.antisense.55:MDA.enhancer.antisense.46:U118.enhancer.antisense.59:M059J.enhancer.antisense.64	22.94	16	2.05	0.86	43.49	15.08	7.65	2.05	21.08	1	5.23	15.2	38.26	26.66
enhancer.antisense.merged.1699	chr1	32108786	32110035	K562.enhancer.antisense.71	62.36	3.57	5.47	3.34	9.18	4.34	7.09	0.82	2.03	18.25	13.62	11.33	1.92	3.98
enhancer.antisense.merged.1700	chr1	32120351	32121600	K562.enhancer.antisense.72	59.32	1.78	0	3.24	6.35	1.01	0	0.86	2.29	2.4	6.37	5.42	1.85	1.58
enhancer.antisense.merged.1701	chr1	32186303	32187552	MDA.enhancer.antisense.47	6.02	15.16	9.64	24.75	15.96	6.12	4.54	0.86	16.4	8.52	12.63	21.52	10.64	15.81
enhancer.antisense.merged.1702	chr1	32223967	32225254	U118.enhancer.antisense.60:M059J.enhancer.antisense.65	17.98	4.1	10.31	4.95	26.68	0.72	7.19	3.04	13.82	4.5	9.94	3.24	36.52	21.36
enhancer.antisense.merged.1703	chr1	32233765	32235014	MDA.enhancer.antisense.48	2.47	0.88	24.68	10.76	96.03	16.67	38.19	8.34	51.22	9.61	25.37	9.69	155.29	101.84
enhancer.antisense.merged.1704	chr1	32236743	32237992	HCT116.enhancer.antisense.41	3.77	0.88	9.57	5.43	30.14	6.04	8.61	5.85	22.75	21.9	10.43	18.97	30.36	45.12
enhancer.intergenic.merged.521	chr1	32238328	32242162	HCT116.enhancer.intergenic.112:HCT116.enhancer.antisense.42:PC3.enhancer.intergenic.126:DU145.enhancer.intergenic.64:MDA.enhancer.intergenic.117:769P.enhancer.intergenic.71:M059J.enhancer.intergenic.106	6.65	19.59	23.99	28.62	42.13	15.22	66.86	18.92	44.03	14.28	49.8	17.66	74.09	79
enhancer.antisense.merged.1705	chr1	32240758	32242412	HCT116.enhancer.antisense.42:MDA.enhancer.antisense.49:U118.enhancer.antisense.61:M059J.enhancer.antisense.66	0	0.98	5.37	4.97	11.06	3.94	16.38	5.13	25.42	2.69	19.88	7.44	34.99	36.66
enhancer.antisense.merged.1706	chr1	32274911	32276160	Jurkat.enhancer.antisense.26	0	21.33	0	0	0	0.78	0	0	0	4.87	0	1.36	0	0
enhancer.antisense.merged.1707	chr1	32308310	32309559	K562.enhancer.antisense.73	496.35	22.39	0.76	0	2.63	2.33	1.11	0	2.03	1.22	4.5	4.85	5.88	7.15
enhancer.antisense.merged.1708	chr1	32310502	32311751	HCT116.enhancer.antisense.43:786O.enhancer.antisense.55	7.31	36.41	15.51	4.28	16.06	13.95	9.08	2.49	4.96	6.05	6.63	18.31	13.27	15.89
enhancer.intergenic.merged.522	chr1	32346560	32347935	769P.enhancer.intergenic.72	14.35	9.69	5.02	17.2	12.63	15.18	6.49	3.97	14.13	6.6	17.48	7.82	8.79	21.31
enhancer.antisense.merged.300	chr1	32348755	32350004	786O.enhancer.antisense.2074	50.79	8.02	9.71	29.24	6.3	15.35	27.67	10.88	31.14	7.27	71.42	32.69	4.75	33.19
enhancer.intergenic.merged.523	chr1	32349445	32352112	HCT116.enhancer.intergenic.113:HCT116.enhancer.antisense.2335:DU145.enhancer.intergenic.65:DU145.enhancer.antisense.1028:769P.enhancer.intergenic.73:786O.enhancer.intergenic.106	51.02	36.53	24.01	48.88	26.79	43.82	39.61	16.7	52.05	29.57	36.33	35.16	42.08	53.69
enhancer.antisense.merged.301	chr1	32350788	32352111	HCT116.enhancer.intergenic.113:HCT116.enhancer.antisense.2335:DU145.enhancer.antisense.1028	141.65	69.1	53.42	133.58	59.85	111.87	99.28	40.47	121.12	67.18	76.37	68.85	100.39	121.28
enhancer.intergenic.merged.524	chr1	32356015	32360760	DU145.enhancer.intergenic.66:769P.enhancer.intergenic.74	138.13	120.56	87.72	71.96	94.11	127.74	59.49	40.9	94.16	72.2	85.32	76.15	122.17	138.47
enhancer.antisense.merged.302	chr1	32372405	32373654	769P.enhancer.antisense.3716	22.77	13.34	8.12	18.59	24.37	10.38	6.53	6.7	8.39	9.67	22.63	12.2	15.32	8.7
enhancer.intergenic.merged.525	chr1	32431514	32432667	769P.enhancer.intergenic.75	1.12	0.77	1.71	0.5	16.22	3.09	2.07	0.35	5.34	7.36	29.22	22.4	1.29	1.72
enhancer.intergenic.merged.526	chr1	32448410	32450024	HCT116.enhancer.intergenic.114	14.89	1.37	1.88	0	124.06	1.8	4.54	0.53	2.05	2.6	0.33	0.84	0	1.47
enhancer.intergenic.merged.527	chr1	32498267	32501635	HCT116.enhancer.intergenic.115:SKUT1.enhancer.intergenic.85:PC3.enhancer.intergenic.127:MDA.enhancer.intergenic.118:786O.enhancer.intergenic.107:M059J.enhancer.intergenic.107:M059J.enhancer.intergenic.108	122.66	12	22.33	26.49	77.38	77.53	23.51	16.19	73.89	40.76	18.43	46.7	87.92	65.11
enhancer.intergenic.merged.528	chr1	32519756	32521336	K562.enhancer.intergenic.97:SKUT1.enhancer.intergenic.86:U118.enhancer.intergenic.110	104.95	23.63	7.85	18.5	24.26	59.36	7.99	3.22	20.9	13.41	4.39	8.12	14.69	17.26
enhancer.intergenic.merged.529	chr1	32534702	32536131	HCT116.enhancer.intergenic.116	5.11	12.42	10.04	15.23	18.81	19.7	10.51	10.54	3.96	9.73	6.18	20.86	12.57	14.91
enhancer.antisense.merged.1709	chr1	32588105	32589354	U118.enhancer.antisense.62	13.55	6.21	4.78	4.49	21.73	19.84	3.75	2.49	12.97	2.43	3.62	10.76	25.59	21.36
enhancer.intergenic.merged.530	chr1	32605937	32606959	U118.enhancer.intergenic.111	22	85.12	107.26	128.91	79.46	122.39	46.47	76.28	85.17	32.25	47.86	64.53	62.53	81.54
enhancer.antisense.merged.303	chr1	32611626	32612875	PC3.enhancer.antisense.2173	12.37	48.81	53.31	34.89	73.1	106.64	74.94	38.67	41.95	51.48	24.31	31.41	58.44	69.73
enhancer.intergenic.merged.531	chr1	32611855	32614083	LoVo.enhancer.intergenic.53:MDA.enhancer.intergenic.119:BT20.enhancer.intergenic.124	55.68	60.63	45.38	31.91	102.24	135.15	64.97	42.17	47.1	47.92	47.76	59.37	84.19	81.21
enhancer.intergenic.merged.532	chr1	32716215	32718012	HCT116.enhancer.intergenic.117:BT20.enhancer.intergenic.125:769P.enhancer.intergenic.76:U118.enhancer.intergenic.112	35.08	8.42	12.14	2.73	63.67	11.62	10.46	9.05	1.94	23.11	13.86	3.15	39.67	9.24
enhancer.intergenic.merged.533	chr1	32724622	32725977	HCT116.enhancer.intergenic.118:BT20.enhancer.intergenic.126:769P.enhancer.intergenic.77:U118.enhancer.intergenic.113:M059J.enhancer.intergenic.109	18.95	1.65	7.27	1.15	41.07	11.8	11.08	12.06	7.41	35.42	39.66	20.62	361.3	30.13
enhancer.antisense.merged.1710	chr1	32755361	32756610	K562.enhancer.antisense.74	54.1	0.88	1.67	3.13	0.93	0.78	0.56	0.86	0	24.25	6.81	0	2.98	2.37
enhancer.antisense.merged.1711	chr1	32761092	32762341	BT20.enhancer.antisense.59	8.38	6.28	1.52	4.28	7.23	0	12.92	6.59	5.21	31.43	17.94	5.42	5.95	3.95
enhancer.antisense.merged.304	chr1	32795217	32796474	PC3.enhancer.antisense.2174:M059J.enhancer.antisense.2213	19.71	3.5	3.14	2.16	1.83	3.74	33.5	0.84	1.13	21.47	20.71	26.68	6.36	44.44
enhancer.antisense.merged.305	chr1	32809439	32810688	K562.enhancer.antisense.2855	43.25	1.78	0.76	1.04	12.45	0	0	0.82	5.59	1.22	34.22	5.42	4.61	3.19
enhancer.intergenic.merged.534	chr1	32903227	32904946	GP5d.enhancer.intergenic.92	3.94	2.06	33.51	5.83	6.77	4.01	5.33	7.06	5.1	16.47	8.68	21.57	2.25	1.38
enhancer.intergenic.merged.535	chr1	32912410	32914122	786O.enhancer.intergenic.108	6.12	3.13	4.7	2.83	6.31	3.12	3.33	2.47	3.71	7.43	18.13	47.74	7.23	4.39
enhancer.intergenic.merged.536	chr1	32919403	32920707	786O.enhancer.intergenic.109	0	3.75	13.23	3.32	4.08	2.35	0.85	1.61	4.92	4.17	7.45	63.03	1.06	5.45
enhancer.intergenic.merged.537	chr1	32972403	32974501	HCT116.enhancer.intergenic.119:SKUT1.enhancer.intergenic.87:PC3.enhancer.intergenic.128:MDA.enhancer.intergenic.120	9.4	13.75	4.79	5	46.18	15.23	22.45	13.19	28.82	18.99	18.69	9.61	11.62	12.26
enhancer.antisense.merged.306	chr1	32980536	32981890	K562.enhancer.intergenic.98:PC3.enhancer.antisense.2175:MDA.enhancer.antisense.2504:U118.enhancer.antisense.3054	43.23	0.73	5.72	0	0.77	6.79	52.18	22.61	31.62	32.64	9.93	32.11	32.76	22.97
enhancer.intergenic.merged.538	chr1	32980764	32982091	K562.enhancer.intergenic.98:DU145.enhancer.intergenic.67:786O.enhancer.intergenic.110	62.91	20.7	17.78	13.14	50.56	14.68	38.17	20.99	38.43	23.47	61.76	44.47	53.38	27.72
enhancer.intergenic.merged.539	chr1	32992334	32994000	DU145.enhancer.intergenic.68	31.18	79.81	82.64	152.59	179.17	101.83	88.05	53.08	122.5	25.63	152.77	102.28	109.28	95.29
enhancer.antisense.merged.307	chr1	33020684	33021933	MDA.enhancer.antisense.2505	16.03	3.57	4.71	0	4.44	1.01	35.95	55.23	290.95	7.24	5.13	4.07	0.99	3.15
enhancer.intergenic.merged.540	chr1	33044706	33045821	HCT116.enhancer.intergenic.120	2.12	0.79	5.21	3.37	22.36	0.8	4.71	0	3.25	10.88	2.77	6.55	0.83	1.41
enhancer.intergenic.merged.541	chr1	33049742	33051222	HCT116.enhancer.intergenic.121:PC3.enhancer.intergenic.129	2.94	0.6	0.82	7.23	41.31	36.24	11.03	4.21	16.09	6.57	18.32	29.96	4.74	1.32
enhancer.intergenic.merged.542	chr1	33057480	33058542	GP5d.enhancer.intergenic.93	4.6	0.42	30.67	3.64	8.64	4.45	1.72	1.19	3.83	5.7	4.12	10.3	5.37	2.98
enhancer.antisense.merged.1712	chr1	33098804	33100231	Jurkat.enhancer.antisense.27:HCT116.enhancer.antisense.44:DU145.enhancer.antisense.22:MDA.enhancer.antisense.50:786O.enhancer.antisense.56:U118.enhancer.antisense.63:M059J.enhancer.antisense.67	0	32.78	3.53	0	33.73	5.66	10.82	32.11	60.65	6.26	6.64	29.37	110.11	68.31
enhancer.intergenic.merged.543	chr1	33121880	33141311	Jurkat.enhancer.intergenic.55:GP5d.enhancer.intergenic.94:GP5d.enhancer.intergenic.95:GP5d.enhancer.intergenic.96:GP5d.enhancer.intergenic.97:GP5d.enhancer.antisense.40:LoVo.enhancer.intergenic.54:LoVo.enhancer.antisense.22:HCT116.enhancer.intergenic.122:HCT116.enhancer.intergenic.123:HCT116.enhancer.intergenic.124:HCT116.enhancer.intergenic.125:HCT116.enhancer.antisense.45:SKUT1.enhancer.interge…	21.3	90.16	66.44	58.3	81.57	53	89.56	57.75	76.29	88.24	70.55	84.55	96.57	130.1
enhancer.antisense.merged.308	chr1	33126519	33127910	SKUT1.enhancer.intergenic.90:PC3.enhancer.intergenic.130:BT20.enhancer.antisense.2651:786O.enhancer.intergenic.112:U118.enhancer.antisense.3055	13.58	133.56	101	92.82	94.47	60.11	143.06	17.03	89.39	110.46	153.61	103.56	152.96	163.36
enhancer.antisense.merged.1713	chr1	33126751	33128836	GP5d.enhancer.antisense.40:LoVo.enhancer.intergenic.54:LoVo.enhancer.antisense.22:HCT116.enhancer.antisense.45:SKUT1.enhancer.intergenic.90:PC3.enhancer.antisense.52:DU145.enhancer.intergenic.69:DU145.enhancer.antisense.23:769P.enhancer.intergenic.79:786O.enhancer.intergenic.112:786O.enhancer.antisense.57:U118.enhancer.intergenic.116	118.68	135.18	74.71	95.21	111.03	140.41	152.74	126.24	125.16	159.52	173.04	260.86	136.7	313.1
enhancer.antisense.merged.309	chr1	33148051	33149300	SKUT1.enhancer.antisense.2036	0	67.58	66.8	94.95	165.92	21.47	63.59	4.21	56.57	26.41	61.87	37.21	152.72	60.19
enhancer.antisense.merged.310	chr1	33154664	33155913	U118.enhancer.antisense.3056	7.31	15.09	17.29	38.23	48.46	6.9	29.08	5.92	20.46	14.39	26.61	33.84	100.94	30.08
enhancer.antisense.merged.311	chr1	33158251	33160286	U118.enhancer.antisense.3057:U118.enhancer.antisense.3058	0.46	7.29	13.11	17.63	15.93	2.86	7.38	0	7.76	0.95	3.4	6.48	20.63	11.07
enhancer.antisense.merged.312	chr1	33162407	33163656	U118.enhancer.antisense.3059	0	20.46	20.26	24.02	60.7	6.35	21.04	6.78	17.15	14.57	14.5	8.05	56.25	17.42
enhancer.antisense.merged.313	chr1	33164269	33165518	U118.enhancer.antisense.3060	0	14.21	18.05	36.78	56.48	7.13	25.19	3.31	9.79	13.26	21.74	21.23	50.35	20.55
enhancer.antisense.merged.314	chr1	33171175	33172424	U118.enhancer.antisense.3061	0	4.41	13.74	28.52	78.77	2.01	24.31	0.86	12.33	7.3	7.51	9.12	33.9	22.91
enhancer.antisense.merged.315	chr1	33172651	33173900	SKUT1.enhancer.antisense.2037	0	12.4	13.81	25.79	119.29	17.28	17.61	2.53	13.98	15.7	8.31	39.83	78.8	26.17
enhancer.antisense.merged.316	chr1	33175075	33176324	U118.enhancer.antisense.3062	0	17.78	16.78	20.89	58.34	6.59	25.26	1.64	5.46	4.87	1.5	15.03	23.97	13.44
enhancer.antisense.merged.317	chr1	33177451	33178700	LoVo.enhancer.antisense.1305	2.36	4.44	17.76	25.39	22.51	0	16.97	0.86	2.03	13.39	1.5	2.14	10.57	7.1
enhancer.antisense.merged.318	chr1	33179277	33180807	769P.enhancer.antisense.3717:U118.enhancer.antisense.3063	0	3.4	5.25	24.27	113.35	3.62	21.79	2.1	18.64	11.61	18.28	15.96	54.49	18.24
enhancer.intergenic.merged.544	chr1	33219695	33221737	BT20.enhancer.intergenic.127	0	0.66	10.46	2.12	20.08	0.25	2.57	0.62	1	54.39	0	0.66	0.24	0.38
enhancer.intergenic.merged.545	chr1	33235087	33236501	BT20.enhancer.intergenic.128	0	6.6	3.6	0.74	22.24	2.49	1.8	0	1.62	20.78	0	2.39	3.11	0.56
enhancer.intergenic.merged.546	chr1	33306136	33307727	HCT116.enhancer.intergenic.126	0	19.28	12.13	3.41	31.78	10.68	12.62	8.74	9.9	34.01	4.83	9.89	17.53	20.61
enhancer.antisense.merged.319	chr1	33309191	33311399	HCT116.enhancer.antisense.2336:769P.enhancer.antisense.3718	2.06	34.11	4.73	3.4	30.66	8.13	5.46	4.29	7.19	23.17	11.93	4.71	17.21	13.55
enhancer.antisense.merged.320	chr1	33323000	33324249	769P.enhancer.antisense.3719	9.06	6.18	1.52	0	5.42	0.78	5.42	0.82	3.43	3.62	30.23	8.54	3.76	10.29
enhancer.antisense.merged.321	chr1	33339757	33341368	MDA.enhancer.antisense.2506:769P.enhancer.antisense.3720	7.18	2.06	1.94	3.69	8.75	3.24	8.32	0.97	29.05	9.85	46.04	4.38	10.49	10.16
enhancer.antisense.merged.322	chr1	33345025	33347722	LoVo.enhancer.antisense.1306:HCT116.enhancer.antisense.2337:PC3.enhancer.antisense.2176:DU145.enhancer.antisense.1029:MDA.enhancer.antisense.2507:769P.enhancer.antisense.3721:786O.enhancer.antisense.2075:U118.enhancer.antisense.3064:M059J.enhancer.antisense.2214	3.18	2.51	3.92	10.59	38.5	3.08	53.71	32.47	71.45	6.2	75.01	30.59	111.83	55.58
enhancer.antisense.merged.323	chr1	33349146	33350493	GP5d.enhancer.antisense.1735:LoVo.enhancer.antisense.1307:HCT116.enhancer.antisense.2338:PC3.enhancer.antisense.2177:DU145.enhancer.antisense.1030:MDA.enhancer.antisense.2508:786O.enhancer.antisense.2076:U118.enhancer.antisense.3065:M059J.enhancer.antisense.2215	346	58.15	23.28	38.41	80.4	139.06	124.04	78.61	179.49	157.41	102.2	70.93	127.27	124.63
enhancer.intergenic.merged.547	chr1	33349901	33356334	K562.enhancer.intergenic.99:BT20.enhancer.intergenic.129:769P.enhancer.intergenic.80:786O.enhancer.antisense.2077:U118.enhancer.antisense.3066	140.98	39.92	65.79	70.52	1454.51	39.19	615.78	78.46	104.69	77.56	46.26	56.61	313.19	276.41
enhancer.antisense.merged.324	chr1	33354510	33355900	786O.enhancer.antisense.2077:U118.enhancer.antisense.3066	127.52	31.21	10.6	20.45	20.42	36.64	45.5	40.65	46.3	57.05	29.3	22.9	22.63	46.34
enhancer.antisense.merged.325	chr1	33356315	33357564	MDA.enhancer.antisense.2509	51.63	33.96	19.5	32.08	8.16	22.48	61.28	69.77	22.24	59.72	10.69	15.6	28.94	24.55
enhancer.intergenic.merged.548	chr1	33356467	33364169	K562.enhancer.intergenic.100:BT20.enhancer.intergenic.130:769P.enhancer.intergenic.81:U118.enhancer.antisense.3067:M059J.enhancer.antisense.2216	56.96	26.57	72.02	80.48	1599.85	14.69	695.99	79.57	88.06	73.34	21.81	48.77	288.63	234.56
enhancer.antisense.merged.326	chr1	33359898	33361147	U118.enhancer.antisense.3067	142.66	42.76	31.5	60.25	23.29	28.99	123.39	88.48	57.08	140.01	4.5	15.4	35.1	31.73
enhancer.antisense.merged.327	chr1	33362312	33363561	M059J.enhancer.antisense.2216	193.45	57.09	15.41	70.82	18.95	53.7	97.7	121.07	98.13	184.79	17.24	29.07	64.33	33.19
enhancer.intergenic.merged.549	chr1	33364395	33368128	BT20.enhancer.intergenic.131	29.77	18	41.91	69.25	1168.15	11.46	557.91	57.23	65.81	48.68	19.24	38.35	240.39	245.71
enhancer.antisense.merged.328	chr1	33370215	33371515	MDA.enhancer.antisense.2510:U118.enhancer.antisense.3068:M059J.enhancer.antisense.2217	23.01	9.77	5.65	12.41	9.88	14.35	11.14	12.2	86.85	17.5	10.43	5.63	59.47	28.76
enhancer.antisense.merged.329	chr1	33376602	33379826	MDA.enhancer.antisense.2511:U118.enhancer.antisense.3069:U118.enhancer.antisense.3070	2.93	0.9	3.04	8.32	5.77	5.71	10.95	4.2	23.98	6.59	0.3	1.74	16.55	5.75
enhancer.antisense.merged.330	chr1	33381265	33382514	MDA.enhancer.antisense.2512	7.65	0.88	11.16	23.09	10.79	12.48	26.12	4.99	94.19	7.27	3	6.78	33.69	16.65
enhancer.antisense.merged.331	chr1	33385629	33386878	U118.enhancer.antisense.3071	1.18	0.88	0.83	10.97	4.54	12.01	3.98	0.86	13.35	10.95	2.12	2.42	25.11	7.13
enhancer.antisense.merged.332	chr1	33420621	33421870	PC3.enhancer.antisense.2178	0	0	0	0	6.2	0	36.2	0.86	0	0	0	5.63	1.98	1.6
enhancer.antisense.merged.333	chr1	33423514	33424763	PC3.enhancer.antisense.2179	0	0	9.13	3.24	1.76	0	28.14	0	1.14	16.95	1.06	14.91	0.92	0.8
enhancer.intergenic.merged.550	chr1	33430466	33442090	GP5d.enhancer.intergenic.98:GP5d.enhancer.intergenic.99:HCT116.enhancer.intergenic.127:PC3.enhancer.intergenic.134:PC3.enhancer.intergenic.135:U118.enhancer.intergenic.119	0.06	0.42	20.92	4.22	85.34	0.24	62.28	3.07	2.78	4.93	0.41	2.82	15.78	9.08
enhancer.intergenic.merged.551	chr1	33442589	33444438	HCT116.enhancer.intergenic.128:M059J.enhancer.intergenic.110	0	0	7.12	1.75	33.77	0	5.28	0	2.51	0.99	0	0.29	12.19	11.97
enhancer.intergenic.merged.552	chr1	33470481	33472444	U118.enhancer.intergenic.120	1.8	4.53	8.36	0.85	6.01	6.43	4.5	4.5	2.46	4.59	2.61	2.96	34.18	4.65
enhancer.antisense.merged.334	chr1	33681863	33683112	769P.enhancer.antisense.3722	0	0	2.28	1.15	1.86	0	6.45	0	0	10.95	25.81	1.36	0	5.55
enhancer.antisense.merged.335	chr1	33797267	33798516	GP5d.enhancer.antisense.1736	0	0	36.09	0	0	0	1.11	0	0	3.62	0	2.71	0	6.37
enhancer.antisense.merged.336	chr1	33902894	33904143	U118.enhancer.antisense.3072	0	0	3.12	1.04	0	0	2.23	0	0	13.39	0	0	33.27	15.9
enhancer.antisense.merged.337	chr1	33932770	33934019	BT20.enhancer.antisense.2652	0	0	6.31	2.09	0	0	8.85	1.64	0	21.84	0	21.68	0	3.18
enhancer.antisense.merged.338	chr1	33934211	33935465	GP5d.enhancer.antisense.1737:PC3.enhancer.antisense.2180	0	0	78.44	14.46	0	0	97.16	2.51	0	159.07	0	194.56	0	12.55
enhancer.antisense.merged.1714	chr1	34190245	34191494	U118.enhancer.antisense.64	0	0	0	0	0	0	0	0	0	1.22	0	0	33.48	0
enhancer.intergenic.merged.553	chr1	34266235	34269144	M059J.enhancer.intergenic.111	0	0	1.07	0.36	0	0.52	1.82	0	0	0.84	0	0.23	3.13	66.27
enhancer.intergenic.merged.554	chr1	34357112	34359220	M059J.enhancer.intergenic.112	0	0	1.08	0	0	0.18	0.13	0	0	0.86	0	0.64	0	96.44
enhancer.intergenic.merged.555	chr1	34359885	34361231	M059J.enhancer.intergenic.113	0	0	2.09	1.55	0	0	0.74	0	0.42	3.61	0	1.01	0	105.43
enhancer.intergenic.merged.556	chr1	34379208	34380499	M059J.enhancer.intergenic.114	0.46	0	2.15	0	0	0	1.76	0	0	0.47	0	1.05	1.1	33.09
enhancer.intergenic.merged.557	chr1	34407568	34408727	M059J.enhancer.intergenic.115	1.12	0	3.47	0.45	0	0	0	0	0.49	7.3	0	2.34	0.43	33.86
enhancer.intergenic.merged.558	chr1	34477239	34478695	GP5d.enhancer.intergenic.100	9.42	35.64	22.07	2.22	23.47	30.82	1.78	0.28	1.96	3.71	33.02	17.6	67.11	14.98
enhancer.intergenic.merged.559	chr1	34684744	34685854	GP5d.enhancer.intergenic.101	0	2.41	61.49	7.33	0	0	1.04	0	0	1.64	0	1.22	0	0
enhancer.antisense.merged.1715	chr1	34763356	34764605	HCT116.enhancer.antisense.46	2.36	1.77	16.78	60.06	36.39	13.17	7.09	5.85	2.29	20.6	4.06	0	5.75	9.49
enhancer.intergenic.merged.560	chr1	34776453	34777987	HCT116.enhancer.intergenic.129	1.19	0.58	33.66	32.62	13.44	8.31	9.68	3.78	1.45	31.88	4.03	15.45	9.06	8
enhancer.antisense.merged.1716	chr1	34783240	34784489	HCT116.enhancer.antisense.47	3.66	2.69	33.93	97.57	34.58	28.53	11.16	7.44	8.9	24.06	5.13	0	48.38	44.3
enhancer.antisense.merged.1717	chr1	34787102	34788351	HCT116.enhancer.antisense.48	6.36	0	24.14	80.15	16.31	20.38	4.78	5.77	0	39.79	1.5	4.07	13.62	34.81
enhancer.antisense.merged.339	chr1	34865908	34867157	LoVo.enhancer.antisense.1308	0	9.78	2.5	37.51	3.66	1.01	9.25	15.05	0	18.25	0	1.36	0.99	4.75
enhancer.intergenic.merged.561	chr1	35037742	35039960	U118.enhancer.intergenic.121:M059J.enhancer.intergenic.116	10.2	12.21	37.42	9.81	13.41	16.89	9.45	5.28	5.5	7.33	16.19	16.47	24.53	36.03
enhancer.antisense.merged.340	chr1	35190356	35191605	K562.enhancer.antisense.2856	44.2	22.26	15.8	6.47	8.93	5.66	11.87	7.56	9.91	10.8	42.09	8.62	6.53	10.29
enhancer.antisense.merged.1718	chr1	35275102	35277351	K562.enhancer.antisense.75:MDA.enhancer.antisense.51	60.47	2.37	0.76	0.35	4.72	1.81	0.96	0	7.75	0.4	7.25	3.97	2.88	1.58
enhancer.antisense.merged.1719	chr1	35323889	35325138	K562.enhancer.antisense.76	45.04	1.78	2.36	2.09	3.51	0	7.09	0	5.59	3.65	1.06	4.07	1.98	1.57
enhancer.antisense.merged.1720	chr1	35340302	35341551	769P.enhancer.antisense.46	0	2.68	0	1.04	0	0	2.31	0	0	1.19	18.12	4.27	0	0
enhancer.antisense.merged.341	chr1	35532435	35533684	BT20.enhancer.antisense.2653	3.66	1.79	1.52	1.04	1.86	0.78	3.19	0	0	49.38	0	5.42	0	0.8
enhancer.antisense.merged.1721	chr1	35559645	35561425	MDA.enhancer.antisense.52:U118.enhancer.antisense.65:M059J.enhancer.antisense.68	8.51	5.19	4.34	3.24	24.56	12.06	3.44	0	14.98	6.45	16.72	10.99	24.22	39.17
enhancer.intergenic.merged.562	chr1	35570198	35572122	K562.enhancer.intergenic.101:MDA.enhancer.antisense.53	57.81	123.08	84.44	22.68	127.61	85.13	51.88	27.7	59.89	33.68	47.24	48.41	95.27	109.78
enhancer.antisense.merged.1722	chr1	35570847	35572096	MDA.enhancer.antisense.53	70.85	172.54	154.46	37.51	115.8	102.99	32.44	25.02	43.97	14.3	22.63	25.09	106.82	136.97
enhancer.antisense.merged.1723	chr1	35576029	35579828	Jurkat.enhancer.antisense.28:HCT116.enhancer.antisense.49:MDA.enhancer.antisense.54:MDA.enhancer.antisense.55:769P.enhancer.antisense.47:786O.enhancer.intergenic.114:U118.enhancer.antisense.66	27.77	54.39	3.95	15.65	44.24	24.3	5.92	4.98	30.36	7.92	20.2	20.54	48.75	83.33
enhancer.intergenic.merged.563	chr1	35577584	35579743	769P.enhancer.antisense.47:786O.enhancer.intergenic.114	27.26	29.36	47.28	26.6	91.05	78.3	10.53	22.31	54.43	12.32	24.55	31.32	54.58	76.15
enhancer.intergenic.merged.564	chr1	35581301	35582534	786O.enhancer.intergenic.115	31.86	27.44	112.45	44.81	122.16	199.97	17.92	37.67	79.88	17.6	28.33	27.14	52.97	65.11
enhancer.intergenic.merged.565	chr1	35680823	35682496	PC3.enhancer.intergenic.136	1.8	2.65	8.06	1.9	2.48	4.3	12.71	0.24	2.7	16.65	4.28	15.74	3.88	2.37
enhancer.antisense.merged.342	chr1	35727551	35728800	U118.enhancer.antisense.3073	15.08	4.41	6.92	4.28	16.11	7.44	6.85	4.25	0	8.37	4.69	16.76	95.21	9.47
enhancer.intergenic.merged.566	chr1	35779701	35780745	K562.enhancer.intergenic.102	44.78	9.78	0.76	2.1	33.57	14.28	10.79	7.22	13.62	5.2	16.15	16.94	40.35	36.78
enhancer.antisense.merged.1724	chr1	35834902	35836151	K562.enhancer.antisense.77	19.57	0	2.28	0	1.76	1.01	5.1	0.82	2.29	2.4	0	4.07	3.69	0
enhancer.antisense.merged.343	chr1	36110451	36111700	M059J.enhancer.antisense.2218	1.29	0	0.76	1.04	1.76	5.12	2.23	0	4.7	4.81	1.06	2.42	7.52	18.21
enhancer.antisense.merged.344	chr1	36133063	36134315	U118.enhancer.antisense.3074:M059J.enhancer.antisense.2219	4.92	0	0	1.04	0.92	4.31	9.35	0.85	20.98	4.84	11.5	14.16	146.36	34.66
enhancer.antisense.merged.345	chr1	36134591	36135840	U118.enhancer.antisense.3075	3.66	0	1.52	0	0.93	8.68	8.29	0.82	1.78	2.43	9.01	0	51.71	8.68
enhancer.antisense.merged.346	chr1	36140451	36141700	M059J.enhancer.antisense.2220	8.72	1.78	1.52	0	3.61	3.1	2.23	0.82	2.03	3.65	1.5	6.78	0	16.64
enhancer.antisense.merged.347	chr1	36149007	36151394	M059J.enhancer.antisense.2221:M059J.enhancer.antisense.2222	15.33	4.08	2.48	1.63	14.31	41.61	13.85	5.88	22.23	17	50.04	17.99	42.67	23.23
enhancer.intergenic.merged.567	chr1	36150397	36151420	K562.enhancer.intergenic.103	26.86	23.01	5.56	5.81	10.64	30.5	31.14	18	25.39	18.17	61.49	32.04	52.4	42.21
enhancer.antisense.merged.1725	chr1	36161669	36162918	M059J.enhancer.antisense.69	15.08	31.99	4.56	3.13	0.88	8.22	7.41	2.57	29.24	7.24	32.52	12.69	0.99	26.12
enhancer.antisense.merged.1726	chr1	36177702	36179574	769P.enhancer.antisense.48:U118.enhancer.antisense.67:M059J.enhancer.antisense.70	6.46	10.35	11.15	0.51	2	1.93	1.28	1.91	6.96	8.66	14.52	5.17	9.03	14.09
enhancer.antisense.merged.1727	chr1	36186650	36187899	SKUT1.enhancer.antisense.56	0	1.77	1.52	1.04	1.86	27.43	7.18	7.56	6.61	0	6.01	9.12	10.36	9.48
enhancer.intergenic.merged.568	chr1	36223099	36224301	U118.enhancer.intergenic.122	59.04	139.4	39.79	53.83	57.78	157.33	104.77	55.41	69.36	100.79	86.32	85.95	114.86	114.27
enhancer.antisense.merged.1728	chr1	36245353	36246602	MDA.enhancer.antisense.56	7.42	2.65	0	4.28	9.71	2.79	4.31	1.64	19.07	2.43	14.14	0	4.68	4.75
enhancer.antisense.merged.1729	chr1	36247927	36249176	K562.enhancer.antisense.78	43.18	3.56	1.52	1.15	5.37	2.56	2.63	0	2.03	17.01	9.55	9.2	4.68	4.76
enhancer.antisense.merged.1730	chr1	36271302	36272551	769P.enhancer.antisense.49	8.6	0.9	2.36	4.17	3.61	4.57	3.98	1.72	8.77	9.74	15.82	16.76	0	12.67
enhancer.antisense.merged.1731	chr1	36318614	36319863	U118.enhancer.antisense.68	117.99	3.55	3.88	1.04	91.27	101.9	14.74	8.42	10.8	3.65	81.75	119	52.63	79.87
enhancer.antisense.merged.348	chr1	36350189	36351898	MDA.enhancer.antisense.2513:769P.enhancer.antisense.3723:786O.enhancer.antisense.2078:U118.enhancer.antisense.3076:M059J.enhancer.antisense.2223	1.29	0.46	0	0	0.91	0.81	6.02	11.27	43.36	3.77	23.66	42.32	19.84	66.04
enhancer.antisense.merged.349	chr1	36373199	36374465	K562.enhancer.antisense.2857:HCT116.enhancer.antisense.2339:SKUT1.enhancer.antisense.2038:MDA.enhancer.antisense.2514:769P.enhancer.antisense.3724:U118.enhancer.antisense.3077:M059J.enhancer.antisense.2224	37.85	3.43	14.33	3.23	42.74	80.71	32.69	15.27	97.24	5.86	135.47	25.3	164.21	91.23
enhancer.intergenic.merged.569	chr1	36400613	36402000	HCT116.enhancer.intergenic.130	0.85	8.97	23.22	2.07	53.69	0.28	2.64	0	0	1.75	1.08	0.49	0.72	0
enhancer.antisense.merged.350	chr1	36408383	36409632	HCT116.enhancer.antisense.2340	2.47	14.18	38.81	5.22	119.52	0	0.56	2.49	8.13	2.37	13.88	13.67	35.97	4.76
enhancer.intergenic.merged.570	chr1	36410103	36416397	HCT116.enhancer.intergenic.131	3.21	16.4	23.4	3.29	43.04	8.37	4.72	1.8	4.37	9.11	9.58	8.12	8.91	8.18
enhancer.intergenic.merged.571	chr1	36425718	36427038	GP5d.enhancer.intergenic.102	4.73	32.29	29.41	25.18	95.58	35.55	11.59	2.24	28.86	30.24	44.59	41.92	67.12	51.83
enhancer.antisense.merged.351	chr1	36447395	36448644	HCT116.enhancer.antisense.2341	2.36	2.68	18.92	0	54.53	0.78	2.31	0	0	2.37	0	2.71	0	0.8
enhancer.antisense.merged.352	chr1	36458444	36459693	K562.enhancer.antisense.2858	20.14	2.65	2.36	0	15.28	2.56	3.34	0	0.89	1.22	13.62	6.49	5.61	4.75
enhancer.intergenic.merged.572	chr1	36688187	36689660	PC3.enhancer.intergenic.137	0.8	1.21	22.99	6.37	5.75	1.02	36.04	0.57	0	49.08	0.72	34.74	0.65	0
enhancer.intergenic.merged.573	chr1	37417000	37419156	BT20.enhancer.intergenic.132	2.46	2.46	6.63	5.1	7.06	0.18	5.47	0.19	0.8	60.48	2.13	11.87	15.33	1.28
enhancer.intergenic.merged.574	chr1	37423327	37424809	BT20.enhancer.intergenic.133:U118.enhancer.intergenic.123	2.43	1.79	1.05	0.39	2.42	0	1.5	0	0	33.23	0	4.08	16.6	1.88
enhancer.intergenic.merged.575	chr1	37442054	37443493	DU145.enhancer.intergenic.70:769P.enhancer.intergenic.82:M059J.enhancer.intergenic.117	1.72	16.64	11.95	5.62	13.73	7.4	16.47	28.6	5.65	18.49	30.94	33.07	10.17	26.59
enhancer.intergenic.merged.576	chr1	37451514	37453337	769P.enhancer.intergenic.83:786O.enhancer.intergenic.116	4.72	12.4	12.03	13.51	9.62	6.74	20.32	10.52	6.48	17.81	67.48	40.85	26.56	57.86
enhancer.intergenic.merged.577	chr1	37454956	37456361	U118.enhancer.intergenic.124	7.42	27.87	15.28	21.47	8.66	4.58	36.84	24.05	11.21	21.84	65.76	28.23	50.98	52.34
enhancer.intergenic.merged.578	chr1	37471166	37474022	769P.enhancer.intergenic.84	30.96	61.15	29.94	31.86	28.33	20.28	71.29	42.2	44.94	71.07	250.44	106.86	82.02	178.2
enhancer.antisense.merged.353	chr1	37576008	37577257	U118.enhancer.antisense.3078	2.59	0	0.83	2.19	2.74	1.55	8.93	1.68	17.03	4.87	3	5.34	73.42	6.36
enhancer.antisense.merged.354	chr1	37616645	37617894	K562.enhancer.antisense.2859	20.75	0	1.52	2.09	0	0	0.88	0	0	14.6	1.5	24.39	0.92	0
enhancer.antisense.merged.355	chr1	37690080	37691358	K562.enhancer.antisense.2860:GP5d.enhancer.antisense.1738:LoVo.enhancer.antisense.1309:PC3.enhancer.antisense.2181:DU145.enhancer.antisense.1031:MDA.enhancer.antisense.2515:BT20.enhancer.antisense.2654:769P.enhancer.antisense.3725:U118.enhancer.antisense.3079	42.9	23.57	33.74	37.52	3.51	144.81	79.49	23.76	35.92	58.89	44.19	69.98	52.02	66.73
enhancer.antisense.merged.356	chr1	37760041	37761290	K562.enhancer.antisense.2861	320.04	23.11	2.43	6.69	5.57	2.01	3.43	5.03	0.89	3.62	0	2.14	0	0
enhancer.intergenic.merged.579	chr1	37792580	37794269	U118.enhancer.intergenic.125	1.43	9.2	16.79	31.44	9.44	5.87	17.89	19.66	7.75	44.39	2.22	14.77	14.04	14.06
enhancer.antisense.merged.357	chr1	37854063	37855312	K562.enhancer.antisense.2862	57.03	0.88	0.76	0	3.66	0.78	0	0	1.78	1.19	2.56	1.36	0	0
enhancer.antisense.merged.358	chr1	37907566	37908817	K562.enhancer.antisense.2863:Jurkat.enhancer.antisense.1071:GP5d.enhancer.antisense.1739:U118.enhancer.antisense.3080	232.76	32.11	14.37	1.15	7.97	8.34	1.11	0.85	8.35	6.03	12.58	1.35	208.53	3.17
enhancer.antisense.merged.359	chr1	37931243	37933300	K562.enhancer.antisense.2864:GP5d.enhancer.antisense.1740:SKUT1.enhancer.antisense.2039:BT20.enhancer.antisense.2655:U118.enhancer.antisense.3081	28.16	10.54	15.6	8.51	16.93	29.33	18.86	7.27	5.73	11.96	23.51	9.56	9.82	5.46
enhancer.antisense.merged.360	chr1	37998886	38001300	MDA.enhancer.antisense.2516:769P.enhancer.antisense.3726:786O.enhancer.antisense.2079:U118.enhancer.antisense.3082	49.29	6.73	0.23	0.66	5.94	3.84	2.78	0.77	12.82	2.56	66.86	17.46	6.28	21.44
enhancer.antisense.merged.1732	chr1	38025902	38027151	769P.enhancer.antisense.50	1.18	3.57	0.76	0	4.54	1.01	3.34	0	1.14	2.43	23.87	8.62	0.99	0.78
enhancer.intergenic.merged.580	chr1	38062857	38064922	HCT116.enhancer.intergenic.132:786O.enhancer.intergenic.117	7.21	5.18	34.98	10.24	89.02	2.1	6.46	1.81	2.25	12.33	4.75	30.66	12.56	13.24
enhancer.antisense.merged.361	chr1	38870200	38871449	LoVo.enhancer.antisense.1310	158.99	167.22	102.7	104.64	265.19	667.2	59.94	53.71	321.19	139.61	368.99	181.83	1020.86	382.9
enhancer.intergenic.merged.581	chr1	38889745	38891737	769P.enhancer.intergenic.85	2.81	56.56	39.59	28.57	26.55	85.38	46.65	24.53	56.32	182.33	33.66	26.58	182.57	85.21
enhancer.antisense.merged.362	chr1	38917538	38918787	HCT116.enhancer.antisense.2342	1.18	51.46	62.8	39.38	42.48	169.11	19.45	22.61	39.27	5.99	13.7	13.47	278.82	105.04
enhancer.antisense.merged.363	chr1	38918851	38920700	769P.enhancer.antisense.3727:786O.enhancer.antisense.2080	2.25	33.05	27.93	20.5	29.07	100.65	13.73	7.21	34.61	3.86	8.72	17.97	244.23	76.22
enhancer.antisense.merged.364	chr1	38926451	38927700	K562.enhancer.antisense.2865	17.21	21.36	31.16	18.06	17.04	118.72	13.22	8.42	11.44	3.65	9.63	16.47	207.33	83.82
enhancer.antisense.merged.365	chr1	38932039	38933288	HCT116.enhancer.antisense.2343	0	13.31	21.2	4.28	38.67	109.97	14.66	3.39	52.38	13.36	3	18.97	375.56	85.27
enhancer.antisense.merged.366	chr1	38937507	38938756	HCT116.enhancer.antisense.2344	1.29	6.19	13.52	0	21.68	58.59	7.5	1.68	10.55	2.43	4.24	3.49	173.47	57.58
enhancer.intergenic.merged.582	chr1	38958618	38960501	HCT116.enhancer.intergenic.133:BT20.enhancer.intergenic.134	1.31	0.48	2.1	0.55	18.37	4.13	2.03	0.9	1.62	43.44	1.08	3.73	7	4.42
enhancer.antisense.merged.1733	chr1	38992469	38993718	769P.enhancer.antisense.51	15.31	5.34	1.67	2.09	8.16	7.36	2.87	0.82	3.43	7.27	32.18	8.83	0.99	14.33
enhancer.antisense.merged.1734	chr1	39096642	39097891	K562.enhancer.antisense.79	25.93	0	0	1.15	6.4	3.02	1.44	1.72	0	1.19	5.75	3.78	10.64	0.78
enhancer.antisense.merged.1735	chr1	39104716	39108388	HCT116.enhancer.antisense.50:SKUT1.enhancer.antisense.57:DU145.enhancer.antisense.24:MDA.enhancer.antisense.57:769P.enhancer.antisense.52:U118.enhancer.antisense.69:M059J.enhancer.antisense.71	3.35	8.25	4.78	5.93	40.74	69.44	34.16	31.21	69.04	23.08	51.64	25.21	34	89.66
enhancer.antisense.merged.1736	chr1	39116421	39117670	HCT116.enhancer.antisense.51	0	0	2.36	2.09	94.38	0.78	1.11	0.86	0	3.65	5.31	1.07	0	2.39
enhancer.antisense.merged.1737	chr1	39132481	39133873	SKUT1.enhancer.antisense.58:MDA.enhancer.antisense.58:BT20.enhancer.antisense.60	1.84	1.38	1.24	0.81	4.25	30.73	17.61	8.43	68.7	32.86	6.46	22.13	0	4.93
enhancer.antisense.merged.1738	chr1	39142135	39143384	BT20.enhancer.antisense.61	5.06	0	1.52	0	1.76	1.01	0	0.86	7.37	72.62	0	0	0	3.99
enhancer.antisense.merged.1739	chr1	39154179	39155428	BT20.enhancer.antisense.62	4.84	0	0.76	2.09	0	4.11	0	0	1.14	34.99	18.92	9.69	0	11.09
enhancer.antisense.merged.1740	chr1	39158102	39160154	K562.enhancer.antisense.80:PC3.enhancer.antisense.53:769P.enhancer.antisense.53	15.69	0.34	2.45	3.24	0	1.07	8.14	1.63	1.71	4.19	28.05	6.18	0	0.91
enhancer.antisense.merged.1741	chr1	39168122	39169371	K562.enhancer.antisense.81	205.1	0	0.83	1.04	0	3.8	1.11	0	2.29	2.4	0	1.36	1.85	0.78
enhancer.antisense.merged.1742	chr1	39178312	39180118	SKUT1.enhancer.antisense.59:DU145.enhancer.antisense.25:769P.enhancer.antisense.54:786O.enhancer.antisense.58:M059J.enhancer.antisense.72	0.56	0	1.11	0.54	1.69	14.26	7.58	31.79	31.75	27	76.04	36.11	3.62	13.87
enhancer.antisense.merged.1743	chr1	39183050	39184611	HCT116.enhancer.antisense.52:MDA.enhancer.antisense.59:769P.enhancer.antisense.55:M059J.enhancer.antisense.73	1.52	2.75	2.99	2.57	56.24	49.1	7.16	12.31	59.33	40.39	52.84	11.63	12.27	21.45
enhancer.antisense.merged.1744	chr1	39185327	39186738	MDA.enhancer.antisense.60:769P.enhancer.antisense.56	6.33	5.39	0	0	10.25	22.54	3.67	12.75	31.3	12.84	32.98	9.21	7.82	6
enhancer.antisense.merged.1745	chr1	39189266	39190544	MDA.enhancer.antisense.61:BT20.enhancer.antisense.63	2.34	2.53	11.57	4.15	15.27	29.58	19.44	4.75	50.58	108.47	13.11	12.27	0.87	8.96
enhancer.antisense.merged.1746	chr1	39191632	39193829	HCT116.enhancer.antisense.53:SKUT1.enhancer.antisense.60:PC3.enhancer.antisense.54:DU145.enhancer.antisense.26:MDA.enhancer.antisense.62:BT20.enhancer.antisense.64:769P.enhancer.antisense.57:786O.enhancer.antisense.59:U118.enhancer.antisense.70:M059J.enhancer.antisense.74	2.12	3.08	5.12	2.67	37.66	43.78	14.73	9.5	37.66	50.9	68.39	20.25	58.89	120.9
enhancer.antisense.merged.1747	chr1	39196444	39197751	Jurkat.enhancer.antisense.29:769P.enhancer.antisense.58:U118.enhancer.antisense.71	7.81	65.35	1.49	0.94	7.35	16.18	5.78	1.47	24.6	1.09	29.85	4.78	51.99	24.89
enhancer.antisense.merged.1748	chr1	39204802	39206336	SKUT1.enhancer.antisense.61:U118.enhancer.antisense.72:M059J.enhancer.antisense.75	12.68	6.24	0.48	0	0	15.26	2.89	0.52	5.18	3.88	9.12	2.9	20.24	23.69
enhancer.antisense.merged.1749	chr1	39213116	39214972	K562.enhancer.antisense.82:BT20.enhancer.antisense.65	65.98	2.42	0.72	0	2.01	1.26	0	0.76	3.45	13.62	3.27	1.58	4.26	3.91
enhancer.antisense.merged.1750	chr1	39237502	39238761	K562.enhancer.antisense.83:HCT116.enhancer.antisense.54:769P.enhancer.antisense.59	61.7	9.65	2.31	2.15	11.54	0.76	1.09	1.68	0.87	9.51	26.52	1.33	2.78	7.69
enhancer.antisense.merged.1751	chr1	39252102	39253351	769P.enhancer.antisense.60	2.47	5.35	0	1.04	0	1.78	0.56	0.86	0	1.22	12.99	2.42	0	2.37
enhancer.antisense.merged.1752	chr1	39267821	39269241	SKUT1.enhancer.antisense.62:U118.enhancer.antisense.73	4.4	0	2.83	0.86	0	55.55	0.83	1.28	1.33	0.88	1.12	3.03	33.93	28.39
enhancer.antisense.merged.1753	chr1	39332416	39333665	Jurkat.enhancer.antisense.30	3.88	77.33	1.52	0	0	1.01	0.56	1.68	0.89	2.4	8.31	0	0	3.19
enhancer.antisense.merged.1754	chr1	39384854	39386103	K562.enhancer.antisense.84	27.95	18.7	1.52	4.17	5.32	1.78	0	0	0.89	4.87	19.54	14.33	3.76	3.19
enhancer.antisense.merged.1755	chr1	39391612	39393032	K562.enhancer.antisense.85:HCT116.enhancer.antisense.55:PC3.enhancer.antisense.55:DU145.enhancer.antisense.27:MDA.enhancer.antisense.63:769P.enhancer.antisense.61:786O.enhancer.antisense.60:U118.enhancer.antisense.74:M059J.enhancer.antisense.76	66.42	18.65	6.67	4.75	424.91	7.91	63.57	19.23	100.03	15.3	682.99	50.34	143.69	39.58
enhancer.antisense.merged.1756	chr1	39393685	39394934	Jurkat.enhancer.antisense.31	10.97	88.14	24.97	0	628.07	7.99	10.84	26.78	65.71	78.31	150.79	30.92	13.84	17.42
enhancer.antisense.merged.1757	chr1	39395148	39396403	HCT116.enhancer.antisense.56:MDA.enhancer.antisense.64:BT20.enhancer.antisense.66:769P.enhancer.antisense.62:786O.enhancer.antisense.61:U118.enhancer.antisense.75:M059J.enhancer.antisense.77	19.22	25.54	16.44	0	1212.36	14.09	4.8	25.61	180.99	332.4	1132.18	45.08	55.72	69.62
enhancer.antisense.merged.1758	chr1	39398164	39400387	HCT116.enhancer.antisense.57:BT20.enhancer.antisense.67:769P.enhancer.antisense.63:786O.enhancer.antisense.62	5.99	8.46	4.23	0.78	24.84	3.13	4.92	5.39	4.48	16.85	49.35	7.93	4.14	7.26
enhancer.antisense.merged.1759	chr1	39410460	39411709	769P.enhancer.antisense.64	4.84	19.59	0.83	2.09	0.88	0	3.11	1.68	6.23	4.87	55.52	1.36	13.06	1.58
enhancer.antisense.merged.1760	chr1	39415302	39416551	Jurkat.enhancer.antisense.32	105.96	16.9	0.83	3.24	2.63	0.78	1.99	0.86	3.81	1.22	15.64	5.13	5.75	6.37
enhancer.antisense.merged.1761	chr1	39450798	39452047	M059J.enhancer.antisense.78	88.98	4.44	6.45	1.04	2.68	1.01	3.34	0.86	2.03	2.43	21.3	6.2	8.58	22.98
enhancer.antisense.merged.1762	chr1	39485606	39486855	769P.enhancer.antisense.65	12.6	11.61	91.02	77.08	18.02	4.34	14.11	0	5.72	12.17	44.55	2.42	0.99	3.16
enhancer.antisense.merged.1763	chr1	39493902	39495151	PC3.enhancer.antisense.56	0	0	6.16	4.17	0.93	0	13.15	0	0	18.16	0	25.75	0	0
enhancer.antisense.merged.1764	chr1	39515312	39516561	SKUT1.enhancer.antisense.63	0	0	0	0	0	23.48	0	9.32	0	3.59	0	1.36	0	11.1
enhancer.antisense.merged.1765	chr1	39524860	39526109	K562.enhancer.antisense.86	34.65	346.85	73.69	212.39	260.82	290.76	16.5	44.55	56.69	73.99	220.18	164.66	130.15	142.08
enhancer.intergenic.merged.583	chr1	39540356	39542654	U118.enhancer.intergenic.126	21.21	211.49	131.13	154.6	171.75	172.14	25.78	57.31	35.74	89.64	103.13	83.21	94.9	67.07
enhancer.intergenic.merged.584	chr1	39587735	39588851	BT20.enhancer.intergenic.135	2.79	1.19	1.39	0.47	0.39	1.14	1.53	0.38	1.02	43.33	4.31	3.03	0.41	1.42
enhancer.intergenic.merged.585	chr1	39606042	39607563	SKUT1.enhancer.intergenic.91	12.47	7.9	5.46	4.29	16.59	32.84	4.66	3.05	2.09	11.54	4.56	11.55	2.52	2.34
enhancer.antisense.merged.367	chr1	39632404	39633653	SKUT1.enhancer.antisense.2040	0	1.78	0	0	0.88	41.77	1.67	0	0	14.6	0	1.36	0	10.32
enhancer.intergenic.merged.586	chr1	39792271	39793614	786O.enhancer.intergenic.118	38.54	14.18	17.06	23.75	24.49	15.02	13.28	16.02	11.63	11.25	24.89	26.35	2.53	9.72
enhancer.intergenic.merged.587	chr1	39798752	39801501	K562.enhancer.intergenic.104:Jurkat.enhancer.intergenic.56:LoVo.enhancer.intergenic.55:HCT116.enhancer.intergenic.134:769P.enhancer.intergenic.86:769P.enhancer.intergenic.87:786O.enhancer.intergenic.119	41.74	32.73	14.81	55	37.33	16.83	2.98	0.77	3.7	3.98	43.76	43.15	1.9	5.48
enhancer.intergenic.merged.588	chr1	39802043	39803467	769P.enhancer.intergenic.88	44.34	22.18	7.06	34.26	82.98	11.75	1.9	1.15	3.7	4.65	82.94	41.77	2.36	9.43
enhancer.intergenic.merged.589	chr1	39803501	39804701	769P.enhancer.intergenic.89	22.76	23.69	11.26	33.57	59.89	13.71	3.09	0.36	6.03	0	80.21	46.21	1.59	8.55
enhancer.intergenic.merged.590	chr1	39808450	39809781	769P.enhancer.intergenic.90	37.14	22.7	7.98	38.14	55.11	11.43	1.79	1.57	3.15	2.71	75.97	31.57	1.81	8.35
enhancer.intergenic.merged.591	chr1	39821919	39823345	PC3.enhancer.intergenic.138	3.43	7.79	20.5	16.02	50.07	15.07	17.51	1.43	8.06	31.47	10.31	41.59	17.37	8.58
enhancer.antisense.merged.368	chr1	39822851	39824100	GP5d.enhancer.antisense.1741	3.66	3.56	65.36	48.43	9.81	11.01	51.24	2.46	8.13	77.73	15.2	115.98	1.92	11.04
enhancer.intergenic.merged.592	chr1	39829625	39830912	K562.enhancer.intergenic.105	24.06	27.96	86.4	28.02	162.79	44.79	39.21	35.09	20.67	43.51	38.73	14.63	112.45	59.83
enhancer.antisense.merged.369	chr1	39864762	39866211	GP5d.enhancer.antisense.1742:PC3.enhancer.antisense.2182:BT20.enhancer.antisense.2656	3.45	3.18	37.78	15.14	1.88	0.72	39.73	1.2	0	49.22	3.22	54.21	1.32	0.56
enhancer.antisense.merged.370	chr1	39896706	39897955	U118.enhancer.antisense.3083	16.26	30.32	6.16	0	3.56	8.45	1.11	0	0	2.4	3	4.07	26.74	3.94
enhancer.intergenic.merged.593	chr1	39979453	39982644	GP5d.enhancer.intergenic.103:GP5d.enhancer.antisense.41:LoVo.enhancer.intergenic.56:BT20.enhancer.intergenic.136	0.61	0.14	109.04	17.06	1.67	1.72	1.36	0.4	0.64	14.3	1.8	2.32	4.19	3.22
enhancer.antisense.merged.1766	chr1	39980496	39981745	GP5d.enhancer.antisense.41	0	0	103.31	32.27	6.2	2.33	2.79	1.72	2.29	34.9	1.06	4.07	15.25	7.91
enhancer.antisense.merged.1767	chr1	40040770	40042019	M059J.enhancer.antisense.79	10.85	4.46	12.54	2.09	2.68	19.77	5.74	0	9.66	13.29	17.86	11.25	4.68	19.04
enhancer.antisense.merged.1768	chr1	40048987	40050236	K562.enhancer.antisense.87	575.55	7.12	3.12	3.24	1.86	4.88	7.09	0	16.27	2.43	8.57	17.04	0	9.51
enhancer.antisense.merged.1769	chr1	40053688	40054937	K562.enhancer.antisense.88	74.62	2.68	1.52	2.09	0.93	1.78	2.23	0.82	6.1	2.43	15.12	6.41	0	4.77
enhancer.intergenic.merged.594	chr1	40107176	40108610	BT20.enhancer.intergenic.137	0.86	0	5.03	0.8	1.24	1.59	4.89	0	1.42	25.57	2.31	3.1	1.29	2.21
enhancer.intergenic.merged.595	chr1	40139801	40141088	BT20.enhancer.intergenic.138	0	0.34	1.18	0.41	0	0.99	5.23	0	11.15	53.06	0	3.68	1.13	3.37
enhancer.antisense.merged.1770	chr1	40176761	40178010	K562.enhancer.antisense.89	107.82	15.21	0.76	3.24	2.68	5.04	2.23	0	3.81	0	3.18	4.85	1.92	3.96
enhancer.intergenic.merged.596	chr1	40254285	40256182	U118.enhancer.intergenic.127	405.35	138.78	115.52	108.15	162.9	156.02	162.15	117.32	184.5	185.01	144.47	179.99	235.37	182.49
enhancer.antisense.merged.1771	chr1	40375247	40376991	K562.enhancer.antisense.90:PC3.enhancer.antisense.57:U118.enhancer.antisense.76	72.91	2.24	0.38	0	0.93	2.18	20.83	0.43	1.02	3.04	3.73	3.65	39.56	1.99
enhancer.antisense.merged.1772	chr1	40382923	40385379	K562.enhancer.antisense.91:PC3.enhancer.antisense.58:U118.enhancer.antisense.77	65.72	2.61	1.11	0	0.26	0	35.64	0.24	0.86	0.71	0	1.59	7.08	0.46
enhancer.intergenic.merged.597	chr1	40529299	40530538	Jurkat.enhancer.intergenic.57	49.71	24.41	58.32	23.16	81.9	63.09	37.64	29.99	83.54	45.77	50.85	37.59	101.31	75.38
enhancer.antisense.merged.1773	chr1	40702502	40703751	SKUT1.enhancer.antisense.64	4.84	3.57	3.04	2.09	0.88	14.8	0.56	0	0	6.05	2.56	1.36	0	3.95
enhancer.antisense.merged.1774	chr1	40708456	40709915	K562.enhancer.antisense.92:GP5d.enhancer.antisense.42:SKUT1.enhancer.antisense.65:BT20.enhancer.antisense.68	60.09	7.47	23.27	1.47	7.67	42.95	9.43	5.35	1.61	54.96	12.82	5.73	8.94	7.26
enhancer.antisense.merged.1775	chr1	40710537	40711786	SKUT1.enhancer.antisense.66	8.38	1.78	7.51	2.19	0.88	33.55	3.34	1.64	0	10.8	29.87	0	0	0
enhancer.antisense.merged.1776	chr1	40733539	40734788	K562.enhancer.antisense.93	70.93	1.79	0	0	0	2.56	0.56	0	0	0	4.06	4.07	0	0.8
enhancer.intergenic.merged.598	chr1	40875321	40876539	769P.enhancer.intergenic.91:U118.enhancer.intergenic.128	5.56	0	2.84	1.71	17.7	5.47	13.83	4.46	11.21	3.99	36.14	7.63	25.25	9.41
enhancer.intergenic.merged.599	chr1	40877245	40878586	HCT116.enhancer.intergenic.135:SKUT1.enhancer.intergenic.92:MDA.enhancer.intergenic.125:769P.enhancer.intergenic.92:U118.enhancer.intergenic.129:M059J.enhancer.intergenic.118	0	0	0.57	0	45.85	31.71	15.47	6.29	45.66	9.02	70	19.94	109.69	32.19
enhancer.intergenic.merged.600	chr1	40898257	40900087	BT20.enhancer.intergenic.139	0	0	12.09	0	14.45	1.52	6.88	0	0.62	91.36	7.43	1.11	1.06	0.87
enhancer.intergenic.merged.601	chr1	40901375	40903413	SKUT1.enhancer.intergenic.93:BT20.enhancer.intergenic.140:U118.enhancer.intergenic.130	0.58	0	1.14	0.26	5.1	21.1	2.01	0	0.28	35.26	0	0.33	10.63	4.47
enhancer.intergenic.merged.602	chr1	40965901	40969493	HCT116.enhancer.intergenic.136:PC3.enhancer.intergenic.139:MDA.enhancer.intergenic.126:BT20.enhancer.intergenic.141:M059J.enhancer.intergenic.119	0.7	3.71	3.89	1.19	30.24	15.65	31.44	5.59	25.26	26.55	4.16	5.03	3.73	34.76
enhancer.antisense.merged.1777	chr1	40980467	40981824	PC3.enhancer.antisense.59:BT20.enhancer.antisense.69:786O.enhancer.antisense.63:M059J.enhancer.antisense.80	10.36	8.79	7.12	14.17	3.74	5.23	86.83	2.08	22.48	19.94	38.3	36.98	6.36	22.81
enhancer.antisense.merged.1778	chr1	41014302	41016052	GP5d.enhancer.antisense.43:MDA.enhancer.antisense.65	6.88	75.92	10.35	14.97	106.58	8.4	17.68	5.43	59.23	33.55	25.29	40.33	146.71	68.36
enhancer.antisense.merged.371	chr1	41072599	41074100	K562.enhancer.antisense.2866:MDA.enhancer.antisense.2517	22.66	2.95	2.63	16.04	55.91	7.78	4.61	3.91	15.13	6.47	6.4	5.73	7.07	11.57
enhancer.antisense.merged.372	chr1	41098451	41099700	U118.enhancer.antisense.3084	20.75	5.35	0	3.24	74.08	7.36	4.54	3.39	6.86	3.65	7.87	2.14	24.48	6.33
enhancer.antisense.merged.373	chr1	41108926	41110485	HCT116.enhancer.antisense.2345:BT20.enhancer.antisense.2657	8.37	6.64	0.94	2.77	23.78	17.85	1.43	3.59	14.99	90.69	0	15.18	8.93	11.8
enhancer.antisense.merged.374	chr1	41150393	41151642	BT20.enhancer.antisense.2658	1.29	1.79	0.76	1.04	10.99	0	2.55	0	1.78	19.32	3.18	17.62	0	1.6
enhancer.antisense.merged.375	chr1	41237539	41238788	BT20.enhancer.antisense.2659	9.78	1.79	1.52	1.04	17.82	2.79	3.34	0	0	50.84	3.18	1.36	0.99	2.35
enhancer.antisense.merged.376	chr1	41239588	41240837	BT20.enhancer.antisense.2660	6.13	0.88	0.76	2.3	2.68	1.55	1.11	2.53	2.29	17.92	3	0	0	1.58
enhancer.intergenic.merged.603	chr1	41255101	41256524	HCT116.enhancer.intergenic.137	7.45	9.36	9.01	5.47	11.49	6.72	12.26	14.95	1.61	24.75	12.44	10.04	15.2	43.6
enhancer.intergenic.merged.604	chr1	41357976	41359639	MDA.enhancer.intergenic.127	1.88	0.27	3.31	1.25	11.71	9.54	3.26	2.52	30.67	209.63	3.53	2.44	0	55.07
enhancer.antisense.merged.1779	chr1	41371102	41372351	HCT116.enhancer.antisense.58	3.66	0.88	19.5	0	32.72	62.23	44.08	35.9	54.79	2.4	0	0	0	33.96
enhancer.antisense.merged.1780	chr1	41377297	41378649	BT20.enhancer.antisense.70:786O.enhancer.antisense.64	0	5.92	171.52	0	501.26	770.63	222.79	117.39	690.4	68.14	29.9	46.14	0	789.14
enhancer.antisense.merged.1781	chr1	41380870	41383531	GP5d.enhancer.antisense.44:HCT116.enhancer.antisense.59:SKUT1.enhancer.antisense.67:PC3.enhancer.antisense.60:DU145.enhancer.antisense.28:MDA.enhancer.antisense.66:BT20.enhancer.antisense.71:M059J.enhancer.antisense.81	0	1.63	25.2	0.82	45.17	94.51	35.82	26.92	69.11	17.73	2.57	8.24	0	88.55
enhancer.intergenic.merged.605	chr1	41417522	41419517	BT20.enhancer.intergenic.142	0	0.45	3.42	0.78	22.74	29.06	16.04	2.95	10.98	33.08	1.02	8.54	23.62	14.31
enhancer.intergenic.merged.606	chr1	41421962	41425713	PC3.enhancer.intergenic.140:BT20.enhancer.intergenic.143	0	0.71	27.28	11.03	2.91	0	21.06	6.38	6.39	46.47	0	13.73	0.13	0.43
enhancer.intergenic.merged.607	chr1	41446173	41451316	BT20.enhancer.intergenic.144	0.25	0.17	3.71	1.42	1.82	0	4.93	2.59	3.82	308.93	4.57	5.35	0.19	29.74
enhancer.antisense.merged.377	chr1	41482004	41483253	769P.enhancer.antisense.3728	0	0.88	9.49	2.09	4.44	0	1.99	0	0	10.83	42.17	5.91	0	6.36
enhancer.antisense.merged.378	chr1	41485595	41486844	786O.enhancer.antisense.2081	0	0	4.86	1.04	0	18.6	2.55	17.5	150.88	30.3	78.91	112.39	0	38.94
enhancer.intergenic.merged.608	chr1	41486101	41488026	SKUT1.enhancer.intergenic.94:MDA.enhancer.intergenic.128:BT20.enhancer.intergenic.145	0	0.69	1.26	0.27	2.08	14.93	1.53	13.76	83.19	20.31	82.29	158.4	0.24	18.55
enhancer.intergenic.merged.609	chr1	41488838	41490896	BT20.enhancer.intergenic.146:786O.enhancer.intergenic.120	0	0.43	10.76	4.39	3.3	31.79	5.44	18.07	377.3	46.05	96.22	188.85	0.48	100.12
enhancer.intergenic.merged.610	chr1	41490933	41504698	GP5d.enhancer.intergenic.104:GP5d.enhancer.intergenic.105:GP5d.enhancer.intergenic.106:LoVo.enhancer.intergenic.57:HCT116.enhancer.intergenic.138:SKUT1.enhancer.intergenic.95:PC3.enhancer.intergenic.141:DU145.enhancer.intergenic.71:MDA.enhancer.intergenic.129:MDA.enhancer.intergenic.130:MDA.enhancer.antisense.2518:BT20.enhancer.intergenic.147:769P.enhancer.intergenic.93:769P.enhancer.intergenic.9…	0.39	5.37	70.36	5.22	24.09	29.54	16.69	30.06	37.31	116.33	43.21	47.72	3.26	22.49
enhancer.antisense.merged.379	chr1	41502575	41503885	MDA.enhancer.antisense.2518:786O.enhancer.antisense.2082	0	0	145.71	0	0.83	8.01	9.8	8.27	45.32	145.56	20.33	25.66	0	13.39
enhancer.intergenic.merged.611	chr1	41505014	41506076	769P.enhancer.intergenic.95	0.61	52.76	7.57	26.68	74.26	13.02	47.99	16.13	198.31	11.99	53.75	79.77	12.64	50.32
enhancer.antisense.merged.380	chr1	41514516	41517282	SKUT1.enhancer.antisense.2041:MDA.enhancer.antisense.2519:BT20.enhancer.antisense.2661:769P.enhancer.antisense.3729	1.46	0	7.94	2.23	3.17	5.94	4.86	3.53	17.24	30.01	6.35	12.38	1.14	1.17
enhancer.antisense.merged.381	chr1	41524111	41526699	GP5d.enhancer.antisense.1743:PC3.enhancer.antisense.2183:BT20.enhancer.antisense.2662:786O.enhancer.antisense.2083	0	1.45	5.2	0.88	0	1.39	6.35	0.47	6.26	8.2	1.63	22.84	0	0.65
enhancer.antisense.merged.382	chr1	41530173	41531458	GP5d.enhancer.antisense.1744:PC3.enhancer.antisense.2184:BT20.enhancer.antisense.2663	0	0	47.92	8.86	0	3.76	27.72	4.65	11.27	63.09	0	37.04	0	2.23
enhancer.antisense.merged.383	chr1	41544511	41546100	HCT116.enhancer.antisense.2346:MDA.enhancer.antisense.2520:U118.enhancer.antisense.3085	0.7	1.58	5.91	4.11	11.31	2.26	14.55	1.51	22.92	7.14	2.68	5.94	13.01	2.36
enhancer.antisense.merged.384	chr1	41561556	41562805	Jurkat.enhancer.antisense.1072	0	34.64	0	5.43	4.44	4.57	8.61	2.57	9.66	0	0	2.42	2.77	6.34
enhancer.antisense.merged.385	chr1	41622182	41623431	MDA.enhancer.antisense.2521	0	4.49	1.59	2.19	0	0	1.67	0	21.1	10.89	0	1.36	0	3.18
enhancer.antisense.merged.386	chr1	41629064	41630484	BT20.enhancer.antisense.2664:M059J.enhancer.antisense.2225	0	6.62	1.7	0.86	0	0.75	1.66	0.61	6.16	25.16	0	1.01	1.37	15.92
enhancer.antisense.merged.387	chr1	41661555	41663431	Jurkat.enhancer.antisense.1073:HCT116.enhancer.antisense.2347:SKUT1.enhancer.antisense.2042:MDA.enhancer.antisense.2522:U118.enhancer.antisense.3086:M059J.enhancer.antisense.2226	0	120.11	2.19	10.34	22.03	12.72	9.75	4.81	14.83	5.4	0	1.2	22.18	37.94
enhancer.antisense.merged.388	chr1	41738112	41739892	MDA.enhancer.antisense.2523:786O.enhancer.antisense.2084	0.63	0.43	0	0	0	0	0.97	0	84.77	1.17	3.09	108.75	2.82	0
enhancer.antisense.merged.389	chr1	41743022	41744271	MDA.enhancer.antisense.2524	0	0.88	2.28	0	0.88	1.01	1.11	0.82	27.71	13.39	2.56	9.12	5.75	2.38
enhancer.antisense.merged.390	chr1	41751726	41752975	U118.enhancer.antisense.3087	3.54	37.46	0	2.19	0	0	0.56	0	31.14	2.43	0	6.69	16.45	0
enhancer.antisense.merged.391	chr1	41753247	41754496	Jurkat.enhancer.antisense.1074	0	35.58	0	2.09	0	0	2.79	0	5.85	4.87	1.5	3.49	1.98	0.8
enhancer.antisense.merged.392	chr1	41782549	41783836	LoVo.enhancer.antisense.1311:MDA.enhancer.antisense.2525	0	0.82	1.41	29.99	5.95	1.66	9.85	0	28.94	2.21	3.94	3.78	6.86	0
enhancer.antisense.merged.393	chr1	41806030	41808100	Jurkat.enhancer.antisense.1075:LoVo.enhancer.antisense.1312	0	62.59	0.32	6.17	0	0	0.42	0	0	2.75	0	0.51	0	0
enhancer.antisense.merged.394	chr1	41822521	41823770	LoVo.enhancer.antisense.1313	0	0	0.83	49.18	0.93	0	1.76	0	2.67	0	0	0	0	0
enhancer.antisense.merged.395	chr1	41840297	41841546	LoVo.enhancer.antisense.1314	0	0.88	3.12	57.74	31.59	0	5.74	0	0	0	0	2.71	0	0.8
enhancer.antisense.merged.396	chr1	41860923	41862905	K562.enhancer.antisense.2867:LoVo.enhancer.antisense.1315:HCT116.enhancer.antisense.2348:PC3.enhancer.antisense.2185:MDA.enhancer.antisense.2526:769P.enhancer.antisense.3730:786O.enhancer.antisense.2085:U118.enhancer.antisense.3088:M059J.enhancer.antisense.2227	30.74	3.97	0	36.7	10.47	1.85	24.12	0	40.82	10.33	72.7	82.38	119.91	19.3
enhancer.antisense.merged.397	chr1	41873833	41875082	Jurkat.enhancer.antisense.1076	0	70.33	0	1.15	0	0	1.76	0	0	1.22	0	0	0.99	0
enhancer.antisense.merged.398	chr1	41877735	41878999	K562.enhancer.antisense.2868:Jurkat.enhancer.antisense.1077:HCT116.enhancer.antisense.2349:MDA.enhancer.antisense.2527:769P.enhancer.antisense.3731:786O.enhancer.antisense.2086	81.84	28.43	3.24	10.75	356.73	11.66	5.34	4.88	102.42	47.17	39.71	44.69	1.79	6.16
enhancer.antisense.merged.399	chr1	41881335	41882598	Jurkat.enhancer.antisense.1078:LoVo.enhancer.antisense.1316	11	86.41	6.06	42.86	1.76	0	5.81	0	0	8.26	0	0	0	0.78
enhancer.antisense.merged.400	chr1	41889256	41890505	K562.enhancer.antisense.2869	46.94	9.78	0	2.19	2.79	0	4.31	0	0	1.22	5.13	4.07	10.64	0.78
enhancer.antisense.merged.401	chr1	41890834	41892157	LoVo.enhancer.antisense.1317:MDA.enhancer.antisense.2528	20.23	13.2	0.66	33.02	0	1.35	0	0	45.95	18.79	0	1.18	0	22.11
enhancer.antisense.merged.402	chr1	41899918	41901560	LoVo.enhancer.antisense.1318:HCT116.enhancer.antisense.2350:PC3.enhancer.antisense.2186:MDA.enhancer.antisense.2529:769P.enhancer.antisense.3732:786O.enhancer.antisense.2087:M059J.enhancer.antisense.2228	0	1.49	5.87	118.96	34.42	0.56	82.11	14.01	300.24	9.4	67.94	58.35	1.11	45.35
enhancer.antisense.merged.403	chr1	41915525	41916901	LoVo.enhancer.antisense.1319:PC3.enhancer.antisense.2187	0.94	14.18	0.61	48.95	1.44	0	22.51	0	3.04	0	0	2.16	0	0
enhancer.antisense.merged.404	chr1	41954043	41956265	LoVo.enhancer.antisense.1320:PC3.enhancer.antisense.2188:769P.enhancer.antisense.3733:786O.enhancer.antisense.2088	0	0.3	8.19	31.17	7.33	0.26	44.33	0	10.1	2.44	22.83	11.78	0	4.04
enhancer.antisense.merged.405	chr1	41980249	41982110	LoVo.enhancer.antisense.1321:PC3.enhancer.antisense.2189:MDA.enhancer.antisense.2530	0	0.81	1.03	60.06	0	0	23.7	0	59.78	0	0.95	0.61	0.45	1.08
enhancer.intergenic.merged.612	chr1	41993736	42002706	LoVo.enhancer.intergenic.58:PC3.enhancer.intergenic.142:PC3.enhancer.intergenic.143:MDA.enhancer.intergenic.131	13.63	48.05	22.78	108.14	50.18	3.34	87.23	25.74	84.69	17.09	46.44	37.38	4.18	42.7
enhancer.intergenic.merged.613	chr1	42007882	42009633	MDA.enhancer.intergenic.132	16.95	65.43	43.06	212.22	83.92	4.22	170.58	41.93	122.03	42.37	65.12	66.74	4.15	76.26
enhancer.intergenic.merged.614	chr1	42009962	42011368	MDA.enhancer.intergenic.133	12.89	72.32	33.54	153.38	67.18	9.11	130.82	32.66	77.06	29.75	50.94	46.81	2.37	50.58
enhancer.intergenic.merged.615	chr1	42012694	42016076	LoVo.enhancer.intergenic.59:MDA.enhancer.intergenic.134	17.02	76.45	28	165.27	71.33	7.08	162.07	33.49	98.25	26.7	60.1	55.58	2.43	62.67
enhancer.intergenic.merged.616	chr1	42016211	42019303	MDA.enhancer.intergenic.135	34.01	69.19	48.9	190.68	103.93	3.67	186.08	49.5	114.56	39.18	57.1	61.31	4.84	44.39
enhancer.intergenic.merged.617	chr1	42020411	42021701	MDA.enhancer.intergenic.136	49.71	156.23	68.35	323.35	316.36	23.71	274.59	68.13	340.21	67.86	183.49	175.2	15.96	185.53
enhancer.intergenic.merged.618	chr1	42022868	42024410	MDA.enhancer.intergenic.137	28.07	74.87	36.57	185.97	122.28	6.2	185.76	45.98	147.05	48.55	52.21	84.53	7.4	58.26
enhancer.intergenic.merged.619	chr1	42024701	42025952	PC3.enhancer.intergenic.144	57.28	123.15	81.02	366.99	209.59	14.42	325.61	69.43	235.12	75.54	110.99	143.74	3.43	152.74
enhancer.intergenic.merged.620	chr1	42030336	42033154	MDA.enhancer.intergenic.138	40.86	76.35	29.26	244.92	99.29	8.38	166.12	55.88	157.25	40.73	71.27	76.71	5.48	91.94
enhancer.intergenic.merged.621	chr1	42033283	42034538	769P.enhancer.intergenic.96:786O.enhancer.intergenic.122	39.77	130.64	92.64	587.55	80.94	6.88	594.44	108.85	121.95	120.81	110.8	64.41	4.23	83.14
enhancer.intergenic.merged.622	chr1	42035138	42036747	Jurkat.enhancer.intergenic.58:LoVo.enhancer.intergenic.60:PC3.enhancer.intergenic.145:DU145.enhancer.intergenic.72:MDA.enhancer.intergenic.139:769P.enhancer.intergenic.97:786O.enhancer.intergenic.123:M059J.enhancer.intergenic.121	21.19	51.68	11.03	93.53	33.58	21.75	104.34	25.24	35.69	31.36	44.41	46.52	4.14	70.64
enhancer.antisense.merged.406	chr1	42258751	42260000	Jurkat.enhancer.antisense.1079	0	25.74	1.59	1.04	0	1.55	1.67	4.13	0	2.4	0	2.71	0	2.38
enhancer.antisense.merged.1782	chr1	42421102	42422351	HCT116.enhancer.antisense.60	0	3.56	30.81	1.04	13.58	0	2.31	2.53	7.88	0	0	1.36	0	1.57
enhancer.antisense.merged.1783	chr1	42462433	42463752	LoVo.enhancer.antisense.23:HCT116.enhancer.antisense.61:SKUT1.enhancer.antisense.68:BT20.enhancer.antisense.72:U118.enhancer.antisense.78	6.41	10.9	33.72	64.94	49.09	43.1	50.13	2.15	18.85	45.5	28.75	15.89	121.26	20.86
enhancer.intergenic.merged.623	chr1	42656792	42658078	HCT116.enhancer.intergenic.139	65.59	46.6	109.61	55.81	68.51	88.07	116.87	47.37	26.22	46.99	59.4	37.36	70.96	28.69
enhancer.antisense.merged.1784	chr1	42660702	42661951	769P.enhancer.antisense.66	21.43	15.15	18.7	33.74	44.82	21.85	16.97	10.88	20.84	28.72	20.5	19.38	44.19	28.56
enhancer.antisense.merged.1785	chr1	42691310	42692559	769P.enhancer.antisense.67	10.74	8.87	11.02	9.93	7.95	20.15	5.18	4.17	7.12	6.08	39.06	1.36	2.84	8.75
enhancer.antisense.merged.1786	chr1	42818902	42820151	U118.enhancer.antisense.79	2.47	8.03	1.59	4.28	1.81	7.59	3.98	1.68	3.18	0	1.06	2.71	14.61	6.33
enhancer.antisense.merged.1787	chr1	42833387	42834636	786O.enhancer.antisense.65	50.45	46.45	53.7	15.14	24.52	41.23	21.68	29.2	0.89	5.93	17.32	48.25	136.7	22.94
enhancer.antisense.merged.407	chr1	42922426	42924957	K562.enhancer.antisense.2870:Jurkat.enhancer.antisense.1080:GP5d.enhancer.antisense.1745:LoVo.enhancer.antisense.1322:HCT116.enhancer.antisense.2351:SKUT1.enhancer.antisense.2043:PC3.enhancer.antisense.2190:DU145.enhancer.antisense.1032:DU145.enhancer.antisense.1033:MDA.enhancer.antisense.2531:BT20.enhancer.antisense.2665:769P.enhancer.antisense.3734:786O.enhancer.antisense.2089:U118.enhancer.ant…	57.61	29.47	10.3	12.45	36.63	77.92	44.72	21.9	48.86	31.68	29.56	27.11	49.89	69.1
enhancer.antisense.merged.408	chr1	42928750	42929999	769P.enhancer.antisense.3735	24.86	14.27	3.19	6.69	11.87	24.87	16.98	7.52	12.08	18.04	31.63	12.89	14.97	20.64
enhancer.antisense.merged.409	chr1	42930785	42932889	MDA.enhancer.antisense.2532:769P.enhancer.antisense.3736:769P.enhancer.antisense.3737:786O.enhancer.antisense.2090	1.83	12.43	3.53	1.19	6.44	4.98	3.26	0.6	26.97	10.71	16.79	22.97	2.38	2.92
enhancer.antisense.merged.410	chr1	42933423	42934672	786O.enhancer.antisense.2091	1.18	3.55	0.83	5.54	0.93	4.03	1.67	0.82	4.57	1.19	9.81	34.7	0	2.35
enhancer.antisense.merged.411	chr1	42936000	42937327	HCT116.enhancer.antisense.2352:786O.enhancer.antisense.2092	11	3.84	5.33	1.81	15.63	1.54	13.73	8.67	6.27	0	19.73	34.39	0.8	13.02
enhancer.antisense.merged.412	chr1	42937851	42939122	MDA.enhancer.antisense.2533:M059J.enhancer.antisense.2230	14.11	2.56	12.6	12.4	12.21	0.96	22.06	20.12	25.69	2.33	21.59	68	4.55	23.49
enhancer.antisense.merged.413	chr1	42939331	42942502	HCT116.enhancer.antisense.2353:SKUT1.enhancer.antisense.2044:PC3.enhancer.antisense.2191:MDA.enhancer.antisense.2534:BT20.enhancer.antisense.2666:769P.enhancer.antisense.3738:786O.enhancer.antisense.2093:U118.enhancer.antisense.3090:U118.enhancer.antisense.3091:M059J.enhancer.antisense.2231	3.07	1.1	5.71	4.68	14.41	5.57	15.34	9.14	35.43	20.46	55.32	30.53	13.28	29.6
enhancer.antisense.merged.414	chr1	42942901	42944150	BT20.enhancer.antisense.2667	13.44	6.18	32.77	5.43	13.53	1.55	16.73	33.25	79.33	95.96	32.7	80.85	0	64.19
enhancer.antisense.merged.415	chr1	42948279	42950074	769P.enhancer.antisense.3739:786O.enhancer.antisense.2094:M059J.enhancer.antisense.2232	5.19	1.7	1.52	2.15	1.75	1.11	1.6	3.61	20.11	13.87	13.27	43.22	0.88	28.39
enhancer.antisense.merged.416	chr1	42953072	42954321	MDA.enhancer.antisense.2535	4.95	3.57	6.31	5.43	4.54	2.33	5.42	1.64	40.81	4.87	7.69	40.61	1.85	12.67
enhancer.intergenic.merged.624	chr1	42959035	42960518	K562.enhancer.intergenic.106	251.3	67.58	14.88	67.15	163.43	59.46	132.82	82.75	156.1	59.58	118.62	610.47	49.3	90.14
enhancer.intergenic.merged.625	chr1	42961533	42964172	HCT116.enhancer.intergenic.140:DU145.enhancer.intergenic.73:MDA.enhancer.intergenic.140:769P.enhancer.intergenic.98:M059J.enhancer.intergenic.122	252.83	36.15	6.4	33.97	191.87	50.19	76.66	51.56	114.57	45.62	72.21	426.8	46.22	79.17
enhancer.intergenic.merged.626	chr1	42966020	42968308	769P.enhancer.intergenic.99	135.95	20.11	15.27	27.73	68.9	34.38	42.33	42.44	42.2	33.71	91.5	190.39	19.29	34.9
enhancer.intergenic.merged.627	chr1	42972209	42973879	786O.enhancer.intergenic.124	157.79	11.24	3.86	13.03	44.47	11.36	29.75	18.75	20.39	19.44	19.81	97.67	13.48	15.63
enhancer.intergenic.merged.628	chr1	42977097	42981165	GP5d.enhancer.intergenic.107:LoVo.enhancer.intergenic.61	191.88	28.88	11.26	53.7	111.82	27.98	43.08	30.57	35.53	31.19	30.4	184.67	32.38	26.84
enhancer.intergenic.merged.629	chr1	43008102	43009455	LoVo.enhancer.intergenic.62	2.7	0	9.06	24.73	26.74	0	3.27	1.24	0	5.37	0	3.9	0	0.58
enhancer.intergenic.merged.630	chr1	43058143	43059297	786O.enhancer.intergenic.125	0	0	3.39	0	0.38	32.61	7.24	1.1	0.99	10.52	0	58.4	7.89	3.1
enhancer.intergenic.merged.631	chr1	43119451	43121008	K562.enhancer.intergenic.107:LoVo.enhancer.intergenic.63	46.33	4.03	72.08	23.36	0.58	0.57	160.5	0.81	27.37	128.39	28	28.11	0.96	0.76
enhancer.antisense.merged.1788	chr1	43120958	43122308	PC3.enhancer.antisense.61:BT20.enhancer.antisense.73	20.49	0.73	9.92	0	0	0.65	13.67	0.68	8.14	25.18	4.78	0	3.07	0.65
enhancer.antisense.merged.1789	chr1	43152148	43153397	GP5d.enhancer.antisense.45	5.18	1.79	45.56	4.39	2.68	1.78	1.11	0	0	2.4	0	2.71	2.98	0.78
enhancer.antisense.merged.1790	chr1	43177091	43178340	HCT116.enhancer.antisense.62	2.47	0	2.43	2.19	58.64	2.33	2.31	0.82	3.43	1.22	0	1.07	0	0.78
enhancer.antisense.merged.1791	chr1	43201129	43202378	HCT116.enhancer.antisense.63	51.86	0.9	6.23	5.22	71.24	4.11	2.23	1.68	14.36	0	2.56	2.71	2.91	3.95
enhancer.intergenic.merged.632	chr1	43206331	43208225	LoVo.enhancer.intergenic.64:LoVo.enhancer.antisense.24:SKUT1.enhancer.antisense.69:PC3.enhancer.antisense.62:DU145.enhancer.antisense.29:MDA.enhancer.antisense.67:BT20.enhancer.intergenic.148:M059J.enhancer.antisense.82	1.93	0.93	6.95	22.6	20.98	42.23	100.35	139.22	61.71	43.77	4.97	16.75	8.5	30.74
enhancer.antisense.merged.1792	chr1	43206332	43208475	LoVo.enhancer.antisense.24:SKUT1.enhancer.antisense.69:PC3.enhancer.antisense.62:DU145.enhancer.antisense.29:MDA.enhancer.antisense.67:BT20.enhancer.intergenic.148:BT20.enhancer.antisense.74:M059J.enhancer.antisense.82	3.05	0	6.54	14.54	17.22	26.02	72.56	122.74	43.45	28.08	3.68	7.34	4.1	18.2
enhancer.intergenic.merged.633	chr1	43225136	43226144	HCT116.enhancer.intergenic.141	1.81	0	4.26	2.17	17.35	0.88	2.53	2.09	1.01	5.99	2.23	1.87	0.98	3.14
enhancer.antisense.merged.1793	chr1	43239221	43240470	K562.enhancer.antisense.94	19.91	0	15.26	14.31	80.25	0	1.67	1.68	1.14	3.65	0	0	0	0
enhancer.antisense.merged.1794	chr1	43306278	43307527	HCT116.enhancer.antisense.64	1.29	0	0.76	0	45.9	4.34	1.67	0	4.57	4.87	0	2.71	0	2.38
enhancer.antisense.merged.1795	chr1	43308458	43309707	HCT116.enhancer.antisense.65	0	0.88	2.28	1.04	28.86	1.55	1.76	0.86	1.14	6.08	0	4.07	7.66	2.37
enhancer.antisense.merged.1796	chr1	43320902	43322151	U118.enhancer.antisense.80	0	0.88	3.19	6.47	12.55	3.8	3.98	1.68	3.43	7.24	1.5	2.71	14.26	1.6
enhancer.intergenic.merged.634	chr1	43368072	43369574	DU145.enhancer.intergenic.74:BT20.enhancer.intergenic.149	168.76	136.39	221.67	536.06	438.43	503.3	464.99	325.14	481.83	126.18	526.01	618.04	436.84	432.93
enhancer.intergenic.merged.635	chr1	43374505	43376105	GP5d.enhancer.intergenic.108:DU145.enhancer.intergenic.75	218.82	133.32	39.14	78.73	216.15	131.67	50.9	53.04	113.48	42.39	117.38	149.98	158.88	192.92
enhancer.antisense.merged.1797	chr1	43404804	43406053	K562.enhancer.antisense.95	32.17	0	1.52	0	0.88	0.78	0	0	3.43	1.19	1.06	2.42	0	1.58
enhancer.intergenic.merged.636	chr1	43471431	43477158	HCT116.enhancer.intergenic.142:HCT116.enhancer.intergenic.143:DU145.enhancer.intergenic.76:DU145.enhancer.intergenic.77:MDA.enhancer.intergenic.141:769P.enhancer.intergenic.100:769P.enhancer.intergenic.101:786O.enhancer.intergenic.126:786O.enhancer.intergenic.127:M059J.enhancer.intergenic.123:M059J.enhancer.intergenic.124	2.7	0.46	4.42	0.46	24.78	13.21	6.02	54.47	106.86	3.48	46.74	81.9	9.86	33.56
enhancer.intergenic.merged.637	chr1	43522717	43523897	MDA.enhancer.intergenic.142	1.55	0	11.03	0.88	15.37	5.9	17.78	7.79	27.77	20.44	20.12	26.24	0	4.68
enhancer.antisense.merged.1798	chr1	43528502	43529751	769P.enhancer.antisense.68	0	1.78	5.84	9.71	41.25	36.89	2.87	25.06	69.53	67.36	19	40.04	1.98	8.71
enhancer.antisense.merged.1799	chr1	43530268	43531810	HCT116.enhancer.antisense.66:DU145.enhancer.antisense.30:MDA.enhancer.antisense.68:BT20.enhancer.antisense.75:786O.enhancer.antisense.66	31.81	4.47	20.59	26.72	116.95	115.94	20.81	40.7	249.49	101.63	123.73	167.21	8.5	72.51
enhancer.antisense.merged.1800	chr1	43549502	43551184	HCT116.enhancer.antisense.67:BT20.enhancer.antisense.76	6.57	0	5.05	1.73	8.61	0.54	6.15	0	0	24.52	0	2.18	0	0
enhancer.intergenic.merged.638	chr1	43647922	43649703	GP5d.enhancer.intergenic.109:MDA.enhancer.intergenic.143:BT20.enhancer.intergenic.150	43.14	22.48	41.28	17.26	33.29	46.67	41.71	21.55	32.67	46.71	24.8	33.45	22.67	33.98
enhancer.antisense.merged.1801	chr1	43783110	43784472	GP5d.enhancer.antisense.46:PC3.enhancer.antisense.63:BT20.enhancer.antisense.77	3.17	2.18	9.1	11.24	8.76	3.79	15.27	0.7	7.46	56.9	12.33	18.49	3.07	11.67
enhancer.antisense.merged.1802	chr1	43821746	43822995	786O.enhancer.antisense.67	0	3.59	1.52	5.32	0	11.09	3.11	4.13	6.99	2.4	18.56	47.59	3.76	4.76
enhancer.antisense.merged.1803	chr1	43829502	43830751	PC3.enhancer.antisense.64	3.77	0.88	0	2.09	0	0	12.68	0	7.63	5.99	5.75	23.16	0	5.57
enhancer.antisense.merged.1804	chr1	43831738	43832987	769P.enhancer.antisense.69	0	3.53	0	5.32	0.93	0.78	3.43	0	3.81	9.7	26.95	79.58	0	6.36
enhancer.antisense.merged.1805	chr1	43834075	43837321	MDA.enhancer.antisense.69:769P.enhancer.antisense.70:786O.enhancer.antisense.68:U118.enhancer.antisense.81:M059J.enhancer.antisense.83	2.81	2.13	0.3	1.11	0.56	0.51	4.53	0.17	24.39	1.21	17.46	96.94	18.83	20.97
enhancer.antisense.merged.1806	chr1	43858092	43859341	MDA.enhancer.antisense.70	0	0	0	4.28	0	0	3.98	0	30.13	0	0	17.04	3.76	2.37
enhancer.antisense.merged.1807	chr1	43884810	43886113	GP5d.enhancer.antisense.47:LoVo.enhancer.antisense.25	3.5	7.25	53.45	126.4	6.61	0.7	1.58	0	2.06	7.66	1.92	1.22	0.83	1.43
enhancer.intergenic.merged.639	chr1	43936800	43940501	BT20.enhancer.intergenic.151	68.94	70.74	78.2	179.76	109.7	70.79	96.29	50.76	144.36	41.42	63.7	297.51	123.57	123.13
enhancer.intergenic.merged.640	chr1	43941847	43945990	LoVo.enhancer.intergenic.65:HCT116.enhancer.intergenic.144:MDA.enhancer.intergenic.144	121.51	103.85	114.68	183.18	104.67	102.63	112.15	92.97	108.22	61.63	110.04	199.97	201.86	132.16
enhancer.antisense.merged.417	chr1	44027998	44029247	BT20.enhancer.antisense.2668	1.18	0	19.46	6.26	4.39	4.88	26.3	1.72	12.84	30.39	4.06	8.13	4.61	3.15
enhancer.intergenic.merged.641	chr1	44029595	44030829	Jurkat.enhancer.intergenic.59:786O.enhancer.intergenic.128	166.83	41.89	34.35	177.73	65.98	183.06	118.18	77.56	125.56	97.18	12.81	109.51	138.14	83.06
enhancer.intergenic.merged.642	chr1	44030853	44032101	Jurkat.enhancer.intergenic.60	639.96	68.7	49.87	194.2	209.87	203.87	169.6	92.58	215.5	132.08	31.13	235.55	285.58	166.63
enhancer.intergenic.merged.643	chr1	44047536	44049264	PC3.enhancer.intergenic.146:MDA.enhancer.intergenic.145:786O.enhancer.intergenic.129:M059J.enhancer.intergenic.125	17.73	3.11	1.32	1.24	5.49	350.85	65.59	163.12	133.98	5.61	1.35	46.14	147.44	42.18
enhancer.intergenic.merged.644	chr1	44069504	44071095	PC3.enhancer.intergenic.147	0.37	0.28	2.22	1.34	3.14	403.72	44.57	206.98	175.57	13.64	1.28	60.82	519.75	67.46
enhancer.intergenic.merged.645	chr1	44078984	44081030	786O.enhancer.intergenic.130	1.47	0.87	2.28	0.25	1.72	174.48	11.74	95.65	73.64	13.93	1.99	32.63	195.4	31.33
enhancer.antisense.merged.1808	chr1	44121792	44123168	K562.enhancer.antisense.96:Jurkat.enhancer.antisense.33:GP5d.enhancer.antisense.48:HCT116.enhancer.antisense.68:SKUT1.enhancer.antisense.70:DU145.enhancer.antisense.31:MDA.enhancer.antisense.71:769P.enhancer.antisense.71:U118.enhancer.antisense.82:M059J.enhancer.antisense.84	390.6	22.13	11.88	6.17	13.79	14.21	6.99	8.67	33.35	12.62	35.09	11.66	41.97	12.03
enhancer.intergenic.merged.646	chr1	44127101	44128301	BT20.enhancer.intergenic.152	0	0	60.89	26.33	1.16	64.58	54.14	22.7	43.5	59.93	0.63	94.84	123.81	15.46
enhancer.antisense.merged.1809	chr1	44127294	44128999	PC3.enhancer.antisense.65:BT20.enhancer.antisense.78	0.62	0.46	63.26	31.93	0.97	0	50.64	0.86	1.66	62.02	12.62	93.41	0	2.09
enhancer.antisense.merged.418	chr1	44258741	44259990	GP5d.enhancer.antisense.1746	2.36	0.9	17.86	3.24	2.68	2.33	2.55	0	3.43	4.87	10.43	3.78	0	0
enhancer.antisense.merged.419	chr1	44264287	44265536	GP5d.enhancer.antisense.1747	0	0.88	36.09	0	1.76	0	2.23	0	0	4.81	3.62	4.07	0	3.18
enhancer.antisense.merged.420	chr1	44270221	44271470	GP5d.enhancer.antisense.1748	1.18	0	38.05	1.15	0	0	1.99	0	0	1.22	0	0	0	3.96
enhancer.antisense.merged.421	chr1	44283241	44284490	GP5d.enhancer.antisense.1749	2.59	0.9	21.71	0	1.76	0.78	0	0	0	0	6.81	0	0	0
enhancer.antisense.merged.422	chr1	44288424	44289673	GP5d.enhancer.antisense.1750	0	0.88	226.77	0	0.93	2.01	3.11	0	0	4.84	6.01	0	0	0.78
enhancer.antisense.merged.1810	chr1	44417998	44419247	SKUT1.enhancer.antisense.71	0	0.9	1.52	1.04	0	37.89	0.56	0	0	7.3	0	2.71	3.69	0.78
enhancer.antisense.merged.1811	chr1	44424003	44425252	786O.enhancer.antisense.69	0	0	0	0	0.88	10.69	0	0	11.69	1.22	0	30.51	4.89	0
enhancer.antisense.merged.1812	chr1	44552309	44553558	K562.enhancer.antisense.97	555.94	0	3.95	1.04	3.61	3.33	1.44	1.64	14.87	8.49	4.24	5.13	0	2.37
enhancer.antisense.merged.1813	chr1	44573108	44574357	769P.enhancer.antisense.72	0	0	6.85	0	1.76	2.56	1.67	0	0	3.65	19.8	2.42	8.3	0
enhancer.antisense.merged.1814	chr1	44581442	44582691	769P.enhancer.antisense.73	1.18	0	0.83	0	1.81	0	3.11	0	4.07	2.37	35.88	18.23	0.92	9.48
enhancer.antisense.merged.1815	chr1	44585949	44587826	769P.enhancer.antisense.74:786O.enhancer.antisense.70	1.15	0.39	1.69	0	1.65	0.34	2.47	0	0	6.99	41.29	19.26	5.38	6.3
enhancer.antisense.merged.1816	chr1	44588294	44589543	769P.enhancer.antisense.75	1.18	1.77	0	0	1.76	2.01	1.11	0	0	8.52	40.12	5.91	0.92	7.93
enhancer.antisense.merged.1817	chr1	44592760	44594009	769P.enhancer.antisense.76	0	1.79	2.28	1.04	1.81	2.56	0	0	6.74	3.65	35.26	10.18	0.92	3.96
enhancer.antisense.merged.1818	chr1	44594606	44596525	769P.enhancer.antisense.77:786O.enhancer.antisense.71	2.52	0.38	2.69	0.45	1.15	1.52	0	1.07	1.74	1.03	37.92	12.85	0.82	5.75
enhancer.antisense.merged.1819	chr1	44602009	44604079	769P.enhancer.antisense.78:786O.enhancer.antisense.72	0	0.33	0.58	1.18	2.03	0	0.97	0	0	3.67	45.26	15.85	0.38	8.69
enhancer.antisense.merged.1820	chr1	44609859	44611108	769P.enhancer.antisense.79	0	0	0	0	0	0.78	0	0.86	0	9.74	35.08	21.93	0	9.48
enhancer.antisense.merged.1821	chr1	44613747	44614996	786O.enhancer.antisense.73	0	0.9	0	0	0.93	0.78	0	0	0.89	0	29.07	25.7	0	4.71
enhancer.antisense.merged.1822	chr1	44615276	44616525	769P.enhancer.antisense.80	0	0	1.52	1.04	0	1.01	3.75	0	0	9.74	48.95	32.69	1.98	26.1
enhancer.antisense.merged.1823	chr1	44617749	44618998	769P.enhancer.antisense.81	0	0.88	2.36	3.13	0.93	1.78	1.67	0.86	0	1.22	97.83	59.05	4.61	49.97
enhancer.antisense.merged.1824	chr1	44619096	44620364	769P.enhancer.antisense.82:786O.enhancer.antisense.74:M059J.enhancer.antisense.85	1.14	3.44	0	0	3.58	6.95	0.54	0	0	4.66	128.89	75.87	2.87	70.99
enhancer.antisense.merged.1825	chr1	44631841	44633152	K562.enhancer.antisense.98:Jurkat.enhancer.antisense.34:GP5d.enhancer.antisense.49:HCT116.enhancer.antisense.69:SKUT1.enhancer.antisense.72:PC3.enhancer.antisense.66:DU145.enhancer.antisense.32:MDA.enhancer.antisense.72:769P.enhancer.antisense.83:786O.enhancer.antisense.75:U118.enhancer.antisense.83:M059J.enhancer.antisense.86	583.6	107.52	26.8	76	334.44	452.01	53.9	43.63	339.71	148.73	290.27	289.52	396.59	389.76
enhancer.antisense.merged.1826	chr1	44635990	44637239	769P.enhancer.antisense.84	32.17	61.37	47.2	30.07	123.79	64.87	44.54	31.61	101.05	85.25	62.13	57.66	100.07	89.42
enhancer.antisense.merged.1827	chr1	44649733	44650982	769P.enhancer.antisense.85	21.21	74.67	47.44	56.61	68.13	70.91	58.09	54.41	83.64	85.22	36.68	62.54	57.31	63.95
enhancer.antisense.merged.1828	chr1	44675876	44677258	HCT116.enhancer.antisense.70:MDA.enhancer.antisense.73	1.95	4.9	5.64	7.5	34.05	5.2	4.53	1.97	28.82	24.8	1.19	5.51	13.45	5.63
enhancer.antisense.merged.1829	chr1	44721382	44722638	K562.enhancer.antisense.99:Jurkat.enhancer.antisense.35:GP5d.enhancer.antisense.50:LoVo.enhancer.antisense.26:HCT116.enhancer.antisense.71:SKUT1.enhancer.antisense.73:PC3.enhancer.antisense.67:DU145.enhancer.antisense.33:MDA.enhancer.antisense.74:BT20.enhancer.antisense.79:769P.enhancer.antisense.86:786O.enhancer.antisense.76:U118.enhancer.antisense.84:M059J.enhancer.antisense.87	10699.2	662.82	1297.66	2236.91	6748.89	8366.33	793.05	466.79	4322.67	3881.54	2962.68	6663.51	195.13	1206.2
enhancer.antisense.merged.1830	chr1	44728212	44729461	U118.enhancer.antisense.85	20.98	39.19	91.63	95.78	117.29	39.13	24.56	2.49	13.98	50.65	15.56	35.56	33.77	14.26
enhancer.intergenic.merged.647	chr1	44770295	44771501	LoVo.enhancer.intergenic.66	28.31	43.88	30.02	30.46	73.97	58.52	37.15	35.02	70.5	90.44	52.36	78.22	122.5	51.09
enhancer.intergenic.merged.648	chr1	44772098	44773810	GP5d.enhancer.intergenic.110:PC3.enhancer.intergenic.148	62.05	44.36	45.64	34.79	89.29	56.06	48.84	55.95	80.18	78.03	55.7	73.39	152.97	56.08
enhancer.antisense.merged.1831	chr1	44777631	44779916	K562.enhancer.antisense.100:K562.enhancer.antisense.101:769P.enhancer.antisense.87	96.03	38.38	4.7	3.91	1.78	4.09	3.48	6.76	1.99	2.36	20.2	5.27	2.15	5.66
enhancer.antisense.merged.1832	chr1	44802167	44803416	U118.enhancer.antisense.86	8.83	15.96	5	6.79	106.52	0.78	16.5	13.33	45.51	6.02	67.53	18.72	58.67	85.35
enhancer.antisense.merged.1833	chr1	44813702	44814989	GP5d.enhancer.antisense.51:PC3.enhancer.antisense.68	1.1	7.42	15.96	13.78	7.63	20.81	17.33	3.15	2.13	38.37	14.46	32.48	0.86	2.94
enhancer.antisense.merged.1834	chr1	44817985	44819234	769P.enhancer.antisense.88	35.71	122.77	61.94	42.08	309.98	98.65	11.4	22.72	16.39	15.73	33.94	24.35	18.09	6.3
enhancer.intergenic.merged.649	chr1	44819484	44820650	DU145.enhancer.intergenic.78	563.25	237.84	495.61	521.27	948.81	1243.89	327.77	197.18	1149.09	1255.56	599.79	908.87	89.6	88.96
enhancer.antisense.merged.1835	chr1	44819485	44820734	769P.enhancer.antisense.89	1233.3	455.51	1138.92	1139.35	2076.07	2855.97	752.51	425.1	2656.32	2913.58	1276.59	2102.3	65.34	14.24
enhancer.antisense.merged.1836	chr1	45015225	45016474	HCT116.enhancer.antisense.72	16.87	38.27	339.57	86.9	31.07	5.04	60.65	54.45	8.52	35.96	0	1.36	122.35	6.33
enhancer.antisense.merged.423	chr1	45162078	45163327	GP5d.enhancer.antisense.1751	0	2.65	73.82	20.57	0	1.01	0	0	1.14	0	0	0	0	0
enhancer.antisense.merged.424	chr1	45179254	45180503	GP5d.enhancer.antisense.1752	0	6.18	20.9	7.52	0.93	0	1.11	1.64	3.56	0	0	2.71	0	0
enhancer.intergenic.merged.650	chr1	45300117	45304620	K562.enhancer.intergenic.108:Jurkat.enhancer.intergenic.61:GP5d.enhancer.intergenic.111:LoVo.enhancer.intergenic.67:HCT116.enhancer.intergenic.145:SKUT1.enhancer.intergenic.96:PC3.enhancer.intergenic.149:MDA.enhancer.intergenic.146:BT20.enhancer.intergenic.153:786O.enhancer.intergenic.131:U118.enhancer.intergenic.131:M059J.enhancer.intergenic.126	190.13	104.54	102.98	119.93	157.5	128	84.48	50.66	73.52	70.94	66.96	96.28	121.66	87.72
enhancer.intergenic.merged.651	chr1	45319241	45323275	GP5d.enhancer.intergenic.112	20.68	32.5	41.09	194.43	48.06	20.67	7.24	4.86	8.57	21.21	9.87	10.69	13.28	13.35
enhancer.antisense.merged.1837	chr1	45322277	45323526	LoVo.enhancer.antisense.27	148.03	103.19	63.34	90.03	136.48	68.03	16.26	12.51	31.39	75.94	33.58	45.34	59.8	47.49
enhancer.antisense.merged.425	chr1	45335403	45336697	GP5d.enhancer.antisense.1753:LoVo.enhancer.antisense.1323	1.08	0	77.99	30.76	3.22	1.42	4.46	0	4.08	5.55	1.38	2.22	0.91	1.46
enhancer.antisense.merged.426	chr1	45358851	45360100	K562.enhancer.antisense.2871	12.6	14.34	0.76	3.24	0.88	0	0.88	0.82	4.07	1.22	0	4.07	0	5.51
enhancer.antisense.merged.427	chr1	45471274	45472523	K562.enhancer.antisense.2872	64.23	1.78	0	5.64	5.42	5.35	0.56	0.86	7.75	3.65	1.5	7.56	0.92	4.75
enhancer.antisense.merged.428	chr1	45485117	45486366	GP5d.enhancer.antisense.1754	2.47	11.63	21.27	0	2.68	4.88	0.56	0	5.46	0	1.5	2.42	3.9	5.55
enhancer.antisense.merged.429	chr1	45519597	45520846	K562.enhancer.antisense.2873	100.74	3.55	3.26	0	3.61	10.46	4.22	0.82	2.29	19.47	13.88	13.26	13.34	6.36
enhancer.antisense.merged.1838	chr1	45559130	45560379	PC3.enhancer.antisense.69	6.24	9.81	18.62	6.26	1.81	1.55	29.97	7.52	2.92	35.11	0	63.41	1.85	0.78
enhancer.intergenic.merged.652	chr1	45581412	45582631	786O.enhancer.intergenic.132	30.63	16.43	46.78	19.53	29.13	23.25	17.11	12.27	26.31	28.94	21.34	26.37	29.74	23.01
enhancer.antisense.merged.1839	chr1	45607228	45608477	K562.enhancer.antisense.102	36.55	78.23	14.42	23.81	25.09	15.89	19.69	13.45	81.35	25.34	33.94	4.56	124.98	21.4
enhancer.antisense.merged.430	chr1	45663651	45664900	769P.enhancer.antisense.3740	7.65	0.9	3.95	3.24	2.79	8.91	5.42	0.86	7.88	1.22	23.43	3.78	2.98	7.93
enhancer.antisense.merged.431	chr1	45718227	45719476	U118.enhancer.antisense.3092	13.78	3.57	15.58	5.43	13.42	3.56	6.53	1.68	4.32	1.19	9.81	11.33	17.1	9.52
enhancer.antisense.merged.432	chr1	45731143	45732392	K562.enhancer.antisense.2874	58.67	0	3.19	1.04	3.51	2.79	1.11	12.51	2.03	3.65	7.25	15.89	4.96	2.38
enhancer.intergenic.merged.653	chr1	45751706	45754058	K562.enhancer.intergenic.109:Jurkat.enhancer.intergenic.62	86.66	51.69	26.36	6.63	21.88	25.02	25.45	9.96	2.78	11.72	10.61	7.99	15.6	11.94
enhancer.antisense.merged.1840	chr1	45891969	45893228	SKUT1.enhancer.antisense.74:769P.enhancer.antisense.90	0	0	4.55	2.05	9.72	58.81	7.9	22.47	9.47	1.16	36.04	22.14	6.4	20.17
enhancer.antisense.merged.1841	chr1	45913585	45914834	HCT116.enhancer.antisense.73	0	0	4.71	1.15	41.61	0.78	0	2.57	2.29	0	0	2.71	0	2.37
enhancer.antisense.merged.1842	chr1	46001045	46002294	BT20.enhancer.antisense.80	3.66	16.94	4.02	8.67	0	18.37	6.53	3.43	3.43	46.85	3	5.63	28.22	16.62
enhancer.antisense.merged.1843	chr1	46006940	46009200	SKUT1.enhancer.antisense.75:BT20.enhancer.antisense.81	1.95	11.75	1.53	2.87	3.94	10.93	6.04	1.92	2.15	17.5	1.2	1.15	6.34	6.01
enhancer.antisense.merged.433	chr1	46158015	46159284	K562.enhancer.antisense.2875:769P.enhancer.antisense.3741	1960.5	12.06	0.73	0	0.89	0.75	1.07	0	1.1	4.68	52.69	5.21	1.91	0
enhancer.antisense.merged.434	chr1	46185823	46187072	769P.enhancer.antisense.3742	1.29	9.74	234.39	65.3	59.97	8.14	102.09	34.15	49.7	101.22	56.04	28.29	42.7	23.71
enhancer.antisense.merged.435	chr1	46189901	46191150	769P.enhancer.antisense.3743	2.36	9.8	188.26	63.92	50.44	6.35	84.1	20.89	47.66	81.6	38.88	30.26	14.47	21.33
enhancer.intergenic.merged.654	chr1	46199180	46203244	HCT116.enhancer.intergenic.146	23.59	19.45	15.48	18.04	37.41	19.63	29.96	10.09	48.95	50.9	17.94	32.95	35.34	19.68
enhancer.antisense.merged.1844	chr1	46220297	46221546	HCT116.enhancer.antisense.74	3.88	8.87	2.28	0	23.39	0	0	0	3.43	6.05	2.56	1.36	2.98	0
enhancer.intergenic.merged.655	chr1	46237694	46239468	786O.enhancer.intergenic.133	4.72	0.51	2.83	4.06	5.1	7.4	4.89	1.89	4.01	16.42	7.99	35.15	9.97	4.88
enhancer.antisense.merged.1845	chr1	46249221	46250470	Jurkat.enhancer.antisense.36	3.54	25.74	1.67	6.58	4.49	6.82	6.85	5.07	9.79	9.67	6.63	11.05	40.15	17.39
enhancer.antisense.merged.1846	chr1	46316302	46317551	K562.enhancer.antisense.103	98.38	13.41	0	1.15	0.88	0	3.43	0.82	0	2.4	7.25	1127.45	11.35	5.52
enhancer.antisense.merged.436	chr1	46330110	46331359	786O.enhancer.antisense.2095	26.61	8.02	63.24	39.49	23.29	37.43	21.12	8.3	17.29	9.67	16.88	59.99	33.2	20.59
enhancer.antisense.merged.1847	chr1	46341133	46342382	K562.enhancer.antisense.104	21.93	1.78	5.47	3.34	7.28	3.56	6.53	0.86	3.18	13.33	18.56	12.98	6.53	3.19
enhancer.antisense.merged.1848	chr1	46347674	46348951	K562.enhancer.antisense.105:SKUT1.enhancer.antisense.76:786O.enhancer.antisense.77	48.78	0.85	13.75	7.02	13.54	14.31	11.4	0	3.25	32.18	25.86	34.3	8.13	1.5
enhancer.intergenic.merged.656	chr1	46518654	46521156	769P.enhancer.intergenic.102	33.58	2.68	2.24	7.95	19.9	6.15	3.09	0.99	1.09	10.62	81.04	9.91	0.4	5.55
enhancer.intergenic.merged.657	chr1	46522076	46523231	K562.enhancer.intergenic.110	35.32	0.77	1.41	3.75	1.18	0.67	0	0	0.49	6.83	17.4	2.22	0	0.68
enhancer.antisense.merged.437	chr1	46532780	46534059	SKUT1.enhancer.antisense.2045:PC3.enhancer.antisense.2192	5.78	16.78	13.24	2.95	4.33	105.73	27.37	4.74	10.67	24.11	1.42	3.84	1.74	8.19
enhancer.intergenic.merged.658	chr1	46748799	46751127	BT20.enhancer.intergenic.154	0	0	4.54	0	0	0	0.36	0.18	0	166.13	0	0	0	0
enhancer.intergenic.merged.659	chr1	46751307	46753315	BT20.enhancer.intergenic.155	0	0	11.87	0.26	0	0	1.05	0	0	111.41	0	0.34	0.25	0.2
enhancer.intergenic.merged.660	chr1	46753541	46760821	GP5d.enhancer.intergenic.113:BT20.enhancer.intergenic.156	0.08	0.06	289.71	0.54	0	0.21	2.1	0.23	0.45	490.87	0.28	1.64	0.2	0.65
enhancer.intergenic.merged.661	chr1	46765398	46769668	BT20.enhancer.intergenic.157	3.33	0.11	3.23	0.12	0	0	0.69	0	0	182.06	0.12	0.63	0	0
enhancer.antisense.merged.1849	chr1	46806924	46808173	BT20.enhancer.antisense.82	0	0	0	1.04	0	0	1.99	0	0	15.64	0	0	0	0
enhancer.antisense.merged.1850	chr1	46820865	46822114	BT20.enhancer.antisense.83	2.59	4.47	3.12	6.58	2.74	3.56	3.11	2.53	3.18	36.29	8.75	3.49	0	2.38
enhancer.intergenic.merged.662	chr1	46857288	46858482	GP5d.enhancer.intergenic.114	1.08	2.22	183.68	2.75	3.48	0	2.93	2.09	9.15	287.18	7.32	4.86	0.77	1.34
enhancer.antisense.merged.1851	chr1	47030362	47031611	BT20.enhancer.antisense.84	0	2.65	11.02	0	1.86	0	4.63	3.31	2.29	25.25	0	0	0	0
enhancer.antisense.merged.1852	chr1	47103963	47106841	LoVo.enhancer.antisense.28:HCT116.enhancer.antisense.75:HCT116.enhancer.antisense.76:SKUT1.enhancer.antisense.77:769P.enhancer.antisense.91	13.79	11.27	45.91	13.05	25.02	16.94	10.84	23.57	6.63	23.71	30.76	36.07	3.91	3.73
enhancer.intergenic.merged.663	chr1	47107541	47110282	K562.enhancer.antisense.106:GP5d.enhancer.intergenic.115:HCT116.enhancer.intergenic.147:HCT116.enhancer.antisense.77:MDA.enhancer.intergenic.147:MDA.enhancer.antisense.75:769P.enhancer.intergenic.103:769P.enhancer.antisense.92:786O.enhancer.intergenic.134	16.75	8.78	110.92	7.1	25.36	4.97	14.49	36.95	40.52	20.19	90.49	31.07	6.15	2.75
enhancer.antisense.merged.1853	chr1	47107623	47109511	K562.enhancer.antisense.106:HCT116.enhancer.intergenic.147:HCT116.enhancer.antisense.77:MDA.enhancer.antisense.75:769P.enhancer.antisense.92:786O.enhancer.intergenic.134	33.43	12.12	164.89	13.15	37.3	9.19	19.95	60.28	42.02	26.35	122.81	44.8	9.78	3.84
enhancer.antisense.merged.1854	chr1	47109829	47111078	786O.enhancer.antisense.78	18.16	17.86	31.31	12.01	9.08	4.57	11.48	45.33	0	14.39	29.43	29.73	2.98	0.78
enhancer.antisense.merged.1855	chr1	47113014	47114346	HCT116.enhancer.antisense.78:MDA.enhancer.antisense.76	29.22	15.24	43.76	23.38	35.64	15.36	16.88	74.08	28.02	43.03	19.63	49.02	3.34	2.04
enhancer.antisense.merged.1856	chr1	47139337	47140586	769P.enhancer.antisense.93	29.7	20.5	30.88	10.76	25.24	24.72	13.56	60.26	17.29	45.76	32.62	75.52	12.41	2.38
enhancer.antisense.merged.1857	chr1	47147580	47149433	SKUT1.enhancer.antisense.78:769P.enhancer.antisense.94	25.5	16.93	11.79	10.74	40	18.15	7.58	31.51	1.55	13.67	43.79	61.47	1.35	2.87
enhancer.antisense.merged.438	chr1	47178374	47180339	K562.enhancer.intergenic.111:Jurkat.enhancer.intergenic.63:GP5d.enhancer.intergenic.116:LoVo.enhancer.intergenic.68:HCT116.enhancer.intergenic.148:SKUT1.enhancer.intergenic.97:PC3.enhancer.intergenic.150:DU145.enhancer.intergenic.79:BT20.enhancer.intergenic.158:769P.enhancer.antisense.3744:786O.enhancer.antisense.2096	56.26	12.07	15.99	24.78	15.26	24.12	43.48	18.46	2.98	14.4	62.26	24.82	5.05	1.96
enhancer.intergenic.merged.664	chr1	47178619	47180151	K562.enhancer.intergenic.111:Jurkat.enhancer.intergenic.63:GP5d.enhancer.intergenic.116:LoVo.enhancer.intergenic.68:HCT116.enhancer.intergenic.148:SKUT1.enhancer.intergenic.97:PC3.enhancer.intergenic.150:DU145.enhancer.intergenic.79:BT20.enhancer.intergenic.158	120.38	30.48	51.54	36.66	37.03	40.77	62.39	69.34	7.13	62.1	101.29	80.23	7.17	4.92
enhancer.intergenic.merged.665	chr1	47180204	47181303	K562.enhancer.intergenic.112	36.17	7.66	14.38	14.39	10.74	15.96	28.7	19.05	2.6	15.93	195.62	100.49	2.1	1.08
enhancer.antisense.merged.439	chr1	47181310	47182700	769P.enhancer.antisense.3745:786O.enhancer.antisense.2097	17.28	6.25	5.15	2.61	4.8	4.84	12.5	9.7	1.78	7.57	45.03	20.34	1.44	0
enhancer.antisense.merged.440	chr1	47225145	47226394	Jurkat.enhancer.antisense.1081	3.77	50.62	0	3.13	0	1.01	0.56	0	0	6.08	0	0	0	0
enhancer.antisense.merged.441	chr1	47228396	47229645	K562.enhancer.antisense.2876	32.51	113.71	0	1.04	0	0	0.56	0	0	10.95	0	1.07	0	0
enhancer.intergenic.merged.666	chr1	47238826	47239971	Jurkat.enhancer.intergenic.64	0	163.13	2.75	1.96	2.7	1.32	1.7	0	0	3.68	1.39	2.37	0.4	0.69
enhancer.antisense.merged.442	chr1	47280051	47281300	MDA.enhancer.antisense.2536	11.31	5.33	6.99	0	0	5.35	10.35	2.49	19.58	3.65	21.66	7.47	6.53	11.1
enhancer.antisense.merged.1858	chr1	47334642	47336802	K562.enhancer.antisense.107:GP5d.enhancer.antisense.52	189.93	4.43	6.33	2.26	1.92	2.72	2.12	0.29	4.05	3.42	9.08	4.98	1.01	3.37
enhancer.antisense.merged.1859	chr1	47379255	47380725	GP5d.enhancer.antisense.53:LoVo.enhancer.antisense.29	16.5	23.39	58.32	48.16	27.39	4.41	8.73	0	32.7	0.84	10.84	8.06	6.54	13.18
enhancer.intergenic.merged.667	chr1	47392084	47393483	MDA.enhancer.intergenic.148	4.96	21.89	103.87	65.45	76.45	22.06	30.75	17.05	40.31	12.86	19.63	17.38	41.26	33.26
enhancer.intergenic.merged.668	chr1	47394599	47397321	MDA.enhancer.intergenic.149	9.22	22.23	83.8	64.11	74.28	10.49	24.57	9.04	35.5	5.08	14.35	13.81	34.97	19.86
enhancer.intergenic.merged.669	chr1	47398646	47399901	MDA.enhancer.intergenic.150	3.94	24.03	77.37	55.38	20.92	6.73	29.35	7.7	13.92	8.2	6.05	6.13	4.89	14.16
enhancer.intergenic.merged.670	chr1	47407507	47409156	HCT116.enhancer.intergenic.149	4.86	23.47	126.29	104.78	38.94	10.69	26.62	4.06	42.87	5.11	4.47	5.05	4.1	21.74
enhancer.intergenic.merged.671	chr1	47409497	47412058	HCT116.enhancer.intergenic.150	1.66	32.44	123.73	145.35	40.96	14.76	23.68	3.29	46.49	11.74	1.47	10.55	6.77	39.18
enhancer.antisense.merged.1860	chr1	47421647	47422896	U118.enhancer.antisense.87	34.08	136.72	1410.21	715.45	230.86	251.19	190.4	49.39	370.01	34.8	86.62	124.09	80.52	258.62
enhancer.intergenic.merged.672	chr1	47423753	47424958	HCT116.enhancer.intergenic.151	28.48	92.85	607.08	486.36	120.78	140.29	96.93	52.34	133.17	39.85	59.03	74.38	34.66	128.92
enhancer.antisense.merged.1861	chr1	47436655	47438409	K562.enhancer.antisense.108:Jurkat.enhancer.antisense.37:GP5d.enhancer.antisense.54:DU145.enhancer.antisense.34:BT20.enhancer.antisense.85:786O.enhancer.antisense.79:U118.enhancer.antisense.88	239.67	183.67	584.14	530.18	211.35	212.87	113.52	72.24	312.7	57.7	187.63	299.02	77.95	176.37
enhancer.intergenic.merged.673	chr1	47437159	47438776	K562.enhancer.intergenic.113:K562.enhancer.antisense.108	61.76	68.51	169.43	190.29	98.24	138.76	32.41	22.68	81.54	23	57.52	102.1	12.16	64.88
enhancer.intergenic.merged.674	chr1	47533055	47534070	GP5d.enhancer.intergenic.117	0.58	0	36.71	2.16	0	1.49	0	0	0	8.38	0	0.67	0.49	1.18
enhancer.intergenic.merged.675	chr1	47555001	47556087	LoVo.enhancer.intergenic.69	0	0	2.17	30.85	2.47	0	1.03	0	0	2.24	0	1.25	0	0
enhancer.intergenic.merged.676	chr1	47558217	47559501	LoVo.enhancer.intergenic.70	0	0	1.54	93.4	0.34	0	2.11	0.32	0	13.73	0	5.27	0	0.31
enhancer.intergenic.merged.677	chr1	47559880	47562156	LoVo.enhancer.intergenic.71	0	0	1.55	164.57	1.19	0	1.31	0.19	0	5.34	0	1.19	0	0.18
enhancer.intergenic.merged.678	chr1	47590885	47592745	GP5d.enhancer.intergenic.118	0	0	38.03	8.55	0.25	0	13.19	0	0	17.23	0	14.2	0.53	0
enhancer.intergenic.merged.679	chr1	47684383	47687312	LoVo.enhancer.intergenic.72	0.2	0.31	35.15	120.79	0	0	1.74	0	0	3.53	0	1.16	0	0
enhancer.intergenic.merged.680	chr1	47689398	47694307	LoVo.enhancer.intergenic.73	0.13	0.36	123.07	57.99	0.18	0.18	1.19	0	0.12	1.86	1.11	0.94	0.29	0.4
enhancer.intergenic.merged.681	chr1	47696830	47702795	GP5d.enhancer.intergenic.119:LoVo.enhancer.intergenic.74:LoVo.enhancer.intergenic.75	0.42	0.15	153.8	56.84	0.23	0.13	1.69	0.21	0.1	4.06	0.38	2.95	0.23	0.46
enhancer.intergenic.merged.682	chr1	47708627	47711076	GP5d.enhancer.intergenic.120:LoVo.enhancer.intergenic.76	0.26	0	32.25	82.36	1.26	0.63	0.81	0.34	0	3.97	0	1.11	0	0.16
enhancer.intergenic.merged.683	chr1	47726650	47727789	GP5d.enhancer.intergenic.121	0	0	74.6	11.96	0	0	2.13	0	0	7.46	1.32	2.38	0	0.35
enhancer.intergenic.merged.684	chr1	47731997	47733280	769P.enhancer.intergenic.104	0.46	0	17.72	1.26	0.68	0	2.14	0	0	3.28	19.34	5.05	0	0
enhancer.intergenic.merged.685	chr1	47742666	47744143	PC3.enhancer.intergenic.151	1.67	0	33.68	22.25	1.21	0.34	39.9	0.87	2.15	84.83	7.08	42.42	1.3	1.34
enhancer.antisense.merged.443	chr1	47866001	47867250	769P.enhancer.antisense.3746	0	0	0	0	0	0	5.1	0	0	2.43	26.17	0	0	0
enhancer.antisense.merged.444	chr1	47870845	47872094	769P.enhancer.antisense.3747	0	0	0	0	0	0	35.4	0	0	0	18.74	0	0	0.8
enhancer.antisense.merged.445	chr1	47875853	47877102	769P.enhancer.antisense.3748	0	0	2.28	0	0	0	2.87	0.82	0	4.87	49.94	12.2	0	0
enhancer.antisense.merged.446	chr1	47926026	47927275	PC3.enhancer.antisense.2193	3.88	0	1.52	2.09	0	0	39.23	0	0	0	9.99	1.36	0	0
enhancer.antisense.merged.447	chr1	47941359	47942751	PC3.enhancer.antisense.2194:769P.enhancer.antisense.3749	0	0	1.95	1.71	1.37	0	25.23	0.67	2.67	6.6	45.35	11.98	0	0
enhancer.antisense.merged.448	chr1	47944200	47945449	769P.enhancer.antisense.3750	0	0	2.43	1.04	0	0	4.46	0.82	0	9.74	29.17	2.71	0	0
enhancer.antisense.merged.449	chr1	47994930	47996179	769P.enhancer.antisense.3751	0	0	0.83	0	0	1.01	9.17	0	0	7.3	28.81	2.42	0	0
enhancer.intergenic.merged.686	chr1	48069965	48071271	786O.enhancer.intergenic.135	0.45	0	3.05	0	4.19	0	0.64	0.33	0	9.74	24.17	33.87	0	0.61
enhancer.antisense.merged.1862	chr1	48227304	48228553	Jurkat.enhancer.antisense.38	0	39.06	18.7	1.04	95.45	2.01	20.01	5.03	0	20.35	1.5	9.9	14.4	5.55
enhancer.intergenic.merged.687	chr1	48232261	48233606	GP5d.enhancer.intergenic.122:PC3.enhancer.intergenic.152:BT20.enhancer.intergenic.159	0	7.93	27.42	16.09	15.73	0.37	31.61	2.17	0.42	45.39	1.12	80.55	7.35	0.59
enhancer.antisense.merged.1863	chr1	48232583	48234097	GP5d.enhancer.antisense.55:HCT116.enhancer.antisense.79:BT20.enhancer.antisense.86	0	14.51	13.31	4.91	30	1.16	14.73	4.36	0.75	21.3	1.96	26.2	13.49	1.04
enhancer.intergenic.merged.688	chr1	48234080	48235218	786O.enhancer.intergenic.136	0.57	12.09	9	3.71	26.4	3.03	11.23	4.4	1.56	11.67	1.59	31.3	21.58	3.48
enhancer.antisense.merged.1864	chr1	48234300	48236047	HCT116.enhancer.antisense.80:U118.enhancer.antisense.89	0	15.55	7.26	0.52	32.9	4.35	11.1	10.04	1.78	4.19	0.75	16.03	25.19	5.56
enhancer.antisense.merged.1865	chr1	48237102	48238351	U118.enhancer.antisense.90	0	13.33	12.98	1.04	58.9	2.56	14.42	17.66	1.78	9.67	1.5	11.54	32.42	7.87
enhancer.intergenic.merged.689	chr1	48524843	48526602	PC3.enhancer.intergenic.153	0	0.51	0.91	0	0	0.22	70.98	0	0	1.69	0	1.54	0.56	0
enhancer.antisense.merged.450	chr1	48534099	48535348	PC3.enhancer.antisense.2195	0	0	0.76	0	0	0	325.15	0	0	1.22	0	4.07	0	0
enhancer.antisense.merged.451	chr1	48552063	48553312	PC3.enhancer.antisense.2196	0	0	0	0	0	0	25.58	0	1.14	1.22	0	0	0	0
enhancer.antisense.merged.452	chr1	48852822	48854071	U118.enhancer.antisense.3093	0	0	1.52	0	0	0	0.56	0	0	0	0	1.36	13.13	0
enhancer.antisense.merged.453	chr1	48878051	48879300	786O.enhancer.antisense.2098	0	0.88	0	0	0	0	5.98	0	0	13.23	12.99	13.18	20.35	0
enhancer.antisense.merged.454	chr1	48880642	48881891	U118.enhancer.antisense.3094	0	0	0	0	0	0	4.54	0	0	3.59	0	5.13	24.48	0
enhancer.antisense.merged.455	chr1	48931299	48932548	PC3.enhancer.antisense.2197	2.59	0	2.43	0	0	0	64.87	0	0	1.19	0	0	1.92	0
enhancer.antisense.merged.456	chr1	49256651	49257900	K562.enhancer.antisense.2877	22.5	2.66	13.52	0	0	0	1.11	0	0	1.22	1.06	0	3.9	0.78
enhancer.antisense.merged.457	chr1	49351471	49352720	PC3.enhancer.antisense.2198	0	0	0.76	0	0	0	75.28	0	0	2.43	0	0	0	0
enhancer.antisense.merged.458	chr1	50430384	50431633	PC3.enhancer.antisense.2199	0	0	3.04	0	0.88	1.55	21.44	0	0	18.1	0	0	34.61	0
enhancer.antisense.merged.459	chr1	50661451	50662700	769P.enhancer.antisense.3752	1.29	0.88	0.83	1.04	0.88	0	3.66	0	0	0	13.62	2.71	0	3.18
enhancer.antisense.merged.1866	chr1	50969581	50971764	K562.enhancer.antisense.109:Jurkat.enhancer.antisense.39:SKUT1.enhancer.antisense.79:PC3.enhancer.antisense.70:DU145.enhancer.antisense.35:MDA.enhancer.antisense.77:BT20.enhancer.antisense.87:786O.enhancer.antisense.80:U118.enhancer.antisense.91:M059J.enhancer.antisense.88	30.51	8.66	4.82	2.58	0.65	8.38	62.3	16.89	25.31	8.37	0.52	14.66	33.91	164.86
enhancer.intergenic.merged.690	chr1	50975657	50976840	769P.enhancer.intergenic.105	198.68	79.77	69.86	26.96	13.84	92.88	343.15	212.59	168.45	203.01	23.48	206.48	466.76	466.13
enhancer.intergenic.merged.691	chr1	50977334	50979007	K562.enhancer.antisense.110:LoVo.enhancer.intergenic.77:SKUT1.enhancer.antisense.80:MDA.enhancer.antisense.78:769P.enhancer.intergenic.106	522.61	144.59	34.96	38.28	31.62	175.76	488.92	209.16	657.17	84.3	29.67	482.69	706.75	1694.06
enhancer.antisense.merged.1867	chr1	50977491	50979979	K562.enhancer.antisense.110:Jurkat.enhancer.antisense.40:SKUT1.enhancer.antisense.80:PC3.enhancer.antisense.71:DU145.enhancer.antisense.36:MDA.enhancer.antisense.78:786O.enhancer.antisense.81:U118.enhancer.antisense.92:M059J.enhancer.antisense.89	55.93	14.08	4.19	7.24	1.01	5.12	37.61	22.5	24.19	8.62	11.51	51.81	49.66	66.82
enhancer.antisense.merged.1868	chr1	51264062	51265420	MDA.enhancer.antisense.79:U118.enhancer.antisense.93:M059J.enhancer.antisense.90	5.91	0	10.59	6.35	13.23	12.86	1.64	2.78	55.73	21.93	10.52	18.95	25.69	41.65
enhancer.antisense.merged.460	chr1	51296451	51297700	K562.enhancer.antisense.2878	23.57	61.33	40.01	32.48	274.24	254.1	48.23	24.32	135.5	33.8	114.29	92.02	281.88	262.78
enhancer.antisense.merged.461	chr1	51313915	51315300	BT20.enhancer.antisense.2669:786O.enhancer.antisense.2099:U118.enhancer.antisense.3095:M059J.enhancer.antisense.2233	0	1.39	13.31	1.72	6.29	9.2	10.78	3.98	17.09	21.81	44.61	17.59	46.51	39.19
enhancer.antisense.merged.462	chr1	51329749	51332271	K562.enhancer.antisense.2879:HCT116.enhancer.antisense.2354:U118.enhancer.antisense.3096	14.45	0.75	43.39	22.04	23.11	22.34	5.94	7.76	5.48	91.44	5.83	3.25	6.74	8.93
enhancer.antisense.merged.463	chr1	51335039	51336288	HCT116.enhancer.antisense.2355	1.29	0	15.63	19.53	15.23	3.1	1.11	1.64	1.14	41.04	2.56	13.55	5.61	3.92
enhancer.intergenic.merged.692	chr1	51519253	51520902	K562.enhancer.intergenic.114	602.9	98.27	63.73	200.91	34.23	41.48	87.86	31.69	101.22	163.99	59.14	70.64	40.6	61.07
enhancer.intergenic.merged.693	chr1	51556525	51559897	SKUT1.enhancer.intergenic.98:PC3.enhancer.intergenic.154:MDA.enhancer.intergenic.151:BT20.enhancer.intergenic.160	349.09	31.76	8.08	88.66	4.75	17.3	42.14	3.69	52.21	157.96	2.95	3.51	3.41	15.37
enhancer.intergenic.merged.694	chr1	51563902	51567137	PC3.enhancer.intergenic.155:BT20.enhancer.intergenic.161	227.2	19.27	7.83	88.82	4.13	6.87	35.56	2.48	11.27	39.37	2.87	7.26	0	7.08
enhancer.intergenic.merged.695	chr1	51567302	51570980	GP5d.enhancer.intergenic.123:PC3.enhancer.intergenic.156:BT20.enhancer.intergenic.162	112.56	10.58	12.44	42.33	2.46	3.27	56.55	3.51	13.54	96.98	0.76	1.99	0.4	6.68
enhancer.intergenic.merged.696	chr1	51605887	51607101	BT20.enhancer.intergenic.163	27.03	2.57	1.25	7.22	2.65	2.01	2.46	0.67	1.57	46.7	3.16	2.79	3.65	6.86
enhancer.intergenic.merged.697	chr1	51607298	51608393	BT20.enhancer.intergenic.164	20.81	2.87	1.77	10.39	2.05	1.27	1.78	1.14	1.57	45.62	1.17	4.81	3.4	3.99
enhancer.antisense.merged.1869	chr1	51617813	51619062	K562.enhancer.antisense.111	1195.38	4.47	3.88	2.19	15.18	2.33	5.1	9.28	0	24.19	16.88	6.69	0.99	0.8
enhancer.antisense.merged.1870	chr1	51622046	51623325	K562.enhancer.antisense.112:LoVo.enhancer.antisense.30:HCT116.enhancer.antisense.81:PC3.enhancer.antisense.72:DU145.enhancer.antisense.37:MDA.enhancer.antisense.80:BT20.enhancer.antisense.88:769P.enhancer.antisense.95:786O.enhancer.antisense.82	162.6	3.36	8.89	164.77	268.74	3.36	43.18	47.44	92.1	582.78	539.43	106.15	8.77	20.86
enhancer.antisense.merged.1871	chr1	51644144	51645393	SKUT1.enhancer.antisense.81	2.36	2.69	4.56	3.24	7.28	109.2	3.11	7.41	16.65	0	53.36	12.61	0.99	12.74
enhancer.antisense.merged.1872	chr1	51647897	51650152	K562.enhancer.antisense.113:SKUT1.enhancer.antisense.82	98.14	0	3.73	0.76	1.8	16.67	3.2	0.56	0.38	1.19	6.02	5.85	0	1.57
enhancer.antisense.merged.1873	chr1	51709902	51711151	K562.enhancer.antisense.114	18.62	0.88	2.28	1.04	0	1.55	2.23	0.82	2.29	2.43	0	1.36	0	0.78
enhancer.antisense.merged.1874	chr1	51728928	51730392	K562.enhancer.antisense.115:Jurkat.enhancer.antisense.41:LoVo.enhancer.antisense.31:HCT116.enhancer.antisense.82:SKUT1.enhancer.antisense.83:DU145.enhancer.antisense.38:769P.enhancer.antisense.96:786O.enhancer.antisense.83:M059J.enhancer.antisense.91	74.1	29.26	8.65	31.34	19.85	35.28	0.39	30.99	20.26	5.11	75.52	81.53	0.69	53.27
enhancer.antisense.merged.464	chr1	51849713	51850962	K562.enhancer.antisense.2880	43.48	1.77	2.36	0	1.76	5.58	1.76	4.13	0.89	0	11.67	1.36	0.99	3.16
enhancer.intergenic.merged.698	chr1	51896583	51899947	DU145.enhancer.intergenic.80:MDA.enhancer.intergenic.152:U118.enhancer.intergenic.132	0.37	0	1.16	0	15.25	10.89	3.03	34.98	17.75	0.54	23.79	6.97	44.43	15.78
enhancer.antisense.merged.465	chr1	51974707	51975956	K562.enhancer.antisense.2881	30.76	0.88	0.76	0	2.74	1.55	0.88	0.86	6.23	3.56	0	0	0.99	0
enhancer.antisense.merged.466	chr1	52019512	52020761	K562.enhancer.antisense.2882	23.68	5.37	3.95	2.09	1.86	7.82	5.89	0	3.56	1.22	7.25	13.26	0.92	5.53
enhancer.antisense.merged.1875	chr1	52159879	52161128	769P.enhancer.antisense.97	11.31	0.9	2.28	1.15	0.88	11.24	1.99	0.86	16.02	0	33.06	4.07	0.92	3.18
enhancer.antisense.merged.1876	chr1	52255502	52256759	GP5d.enhancer.antisense.56:PC3.enhancer.antisense.73	3.71	2.63	42.43	8.32	4.47	2.52	22.59	0	2.25	15.51	7.57	75.95	1.95	5.47
enhancer.antisense.merged.1877	chr1	52329918	52331167	K562.enhancer.antisense.116	55.74	6.19	0	0	7.33	2.56	0.88	0	5.21	0	5.57	5.91	1.85	3.96
enhancer.intergenic.merged.699	chr1	52367425	52369100	BT20.enhancer.intergenic.165:BT20.enhancer.antisense.2670	62.65	50.15	69.79	38.9	38.92	30.65	52.19	15.99	52.67	35.77	49.18	47.47	118.38	61.32
enhancer.antisense.merged.467	chr1	52367850	52369112	PC3.enhancer.antisense.2200:BT20.enhancer.antisense.2670	32.28	15.67	75.37	85.34	21.89	27.04	99.66	31.76	78.05	68.79	76.17	53.11	238.52	133.38
enhancer.antisense.merged.468	chr1	52439251	52440500	U118.enhancer.antisense.3097	8.38	6.19	6.31	1.15	8.16	5.66	7.41	0	6.61	13.33	14.68	9.2	18.23	6.34
enhancer.antisense.merged.469	chr1	52530051	52531300	K562.enhancer.antisense.2883	40.43	0	2.5	1.04	1.76	4.8	2.55	0	1.14	0	0	2.14	0.92	2.39
enhancer.intergenic.merged.700	chr1	52555688	52557528	GP5d.enhancer.intergenic.124	30.31	64.2	50.36	27.26	21.03	27.26	32.78	36.81	23.89	27.97	22.59	22.92	18.49	25.56
enhancer.intergenic.merged.701	chr1	52699806	52704820	K562.enhancer.intergenic.115:K562.enhancer.intergenic.116:GP5d.enhancer.intergenic.125:PC3.enhancer.intergenic.157:BT20.enhancer.intergenic.166:786O.enhancer.intergenic.137	33.86	5.24	32.81	16.1	18.66	55.52	41.46	8.77	25.46	35.5	55.39	37.25	8.18	27.72
enhancer.antisense.merged.1878	chr1	52795909	52797158	K562.enhancer.antisense.117	46.14	2.66	0	1.15	0	3.02	1.44	0	0	1.19	0	0	0	0
enhancer.intergenic.merged.702	chr1	52992460	52993853	769P.enhancer.intergenic.107	129.39	60.7	214.58	134.64	78.21	211.26	188.03	64.33	146.63	85.88	66.92	70.21	53.19	61.54
enhancer.antisense.merged.1879	chr1	53014324	53015573	GP5d.enhancer.antisense.57	7.31	13.37	42.03	18.49	8.26	0.78	24.79	5.81	12.46	19.08	4.5	6.49	8.79	3.16
enhancer.antisense.merged.470	chr1	53106471	53108239	PC3.enhancer.antisense.2201:MDA.enhancer.antisense.2537:BT20.enhancer.antisense.2671	1.21	0.87	0.41	0	2.61	0.38	21.32	0.4	14.59	20.78	0.52	30.31	0	0
enhancer.intergenic.merged.703	chr1	53106721	53108521	PC3.enhancer.intergenic.158:MDA.enhancer.antisense.2537	0.69	0.49	0.23	0.32	1.49	0.93	24.56	0.47	19.44	14.45	0.42	17.23	0.26	1.1
enhancer.antisense.merged.471	chr1	53123251	53124500	U118.enhancer.antisense.3098	0	0	0	0	0	0	0.56	0	0	1.22	0	0	12.48	0
enhancer.intergenic.merged.704	chr1	53145782	53146843	786O.enhancer.intergenic.138	0.56	0	0	0.54	4.6	0	10.29	11.87	58.95	2.28	25.05	31.07	17.47	7.09
enhancer.intergenic.merged.705	chr1	53181896	53186447	MDA.enhancer.intergenic.153	1.95	0.68	2.14	1.89	2.66	1.1	2.59	0.09	53.26	1.73	0	1.66	3.19	0.35
enhancer.antisense.merged.472	chr1	53325583	53326855	K562.enhancer.antisense.2884:Jurkat.enhancer.antisense.1082:GP5d.enhancer.antisense.1755:LoVo.enhancer.antisense.1324:HCT116.enhancer.antisense.2356:SKUT1.enhancer.antisense.2046:PC3.enhancer.antisense.2202:DU145.enhancer.antisense.1034:MDA.enhancer.antisense.2538:769P.enhancer.antisense.3753:786O.enhancer.antisense.2100:U118.enhancer.antisense.3099:M059J.enhancer.antisense.2234	185.49	70.43	19.89	54.73	14.95	33.64	13.41	19.34	57.24	21.93	45.21	44.99	67.67	34.08
enhancer.intergenic.merged.706	chr1	53424022	53430235	LoVo.enhancer.intergenic.78	3.47	1.07	2.53	934.06	6.41	1.02	4.32	0.54	3.15	3.79	1.26	3.94	1.86	2.54
enhancer.intergenic.merged.707	chr1	53430433	53433305	LoVo.enhancer.intergenic.79	2.58	0.31	0.94	674.21	0.96	0.18	2.3	0	0.4	2.09	0.18	3.77	1.68	1.66
enhancer.intergenic.merged.708	chr1	53441128	53442871	LoVo.enhancer.intergenic.80	5.44	0.26	2.92	67.29	2.31	5.38	1.94	0	1.82	0.69	0.73	1.94	2.93	2.27
enhancer.intergenic.merged.709	chr1	53448757	53450011	LoVo.enhancer.intergenic.81	0.94	0	8.75	55.21	0.35	23.96	3.3	0.34	0	1.44	0	2.16	0	25.56
enhancer.antisense.merged.473	chr1	53511905	53513783	U118.enhancer.antisense.3100:M059J.enhancer.antisense.2235	0	0	1.04	0.92	0	0.34	3.18	0	0	4.3	0.67	0	13.1	52.99
enhancer.antisense.merged.474	chr1	53541197	53542446	BT20.enhancer.antisense.2672	0	0	0.83	1.04	0	0	1.11	0	0	37.27	3.18	20.65	8.65	11.88
enhancer.intergenic.merged.710	chr1	53541447	53542948	BT20.enhancer.intergenic.167	0	2.36	1.87	1.84	11.14	1.01	40.86	0	0.38	56.28	11.68	123.08	325.73	298.02
enhancer.antisense.merged.475	chr1	53555496	53556745	GP5d.enhancer.antisense.1756	0	0	50.17	15.65	0.88	0	26.15	2.53	0	80.1	0	31.17	3.97	5.56
enhancer.antisense.merged.476	chr1	53571969	53573218	BT20.enhancer.antisense.2673	0	0	2.43	1.04	0	0.78	0	0	0	37.42	0	0	0.99	0.8
enhancer.antisense.merged.477	chr1	53618253	53619502	U118.enhancer.antisense.3101	0	0	0.76	0	0	0	0	0	0	2.43	0	0	45.74	1.6
enhancer.antisense.merged.478	chr1	53631062	53632492	GP5d.enhancer.antisense.1757:PC3.enhancer.antisense.2203:BT20.enhancer.antisense.2674	0	0.65	55.64	11.81	0	0.57	34.76	0	0	55.78	0	32.84	1.35	6.39
enhancer.antisense.merged.479	chr1	53673451	53674700	PC3.enhancer.antisense.2204	1.18	0	10.11	4.17	1.86	0	14.03	0	0	57.1	0	44.72	1.98	1.58
enhancer.antisense.merged.480	chr1	53731435	53733620	PC3.enhancer.antisense.2205:786O.enhancer.antisense.2101:U118.enhancer.antisense.3102:M059J.enhancer.antisense.2236	0	0	0.26	0	0	0	29.78	0	0	2.12	0	28.52	37.37	47.19
enhancer.antisense.merged.481	chr1	53760231	53761480	K562.enhancer.antisense.2885	24.98	0.88	0	0	3.61	3.33	3.11	0	6.61	0	3	2.71	0.99	0.8
enhancer.antisense.merged.482	chr1	53942031	53943280	BT20.enhancer.antisense.2675	2.36	0.88	2.28	3.24	0	0	2.31	1.64	0	69.52	3	0	0.92	1.6
enhancer.antisense.merged.1880	chr1	53956763	53958012	DU145.enhancer.antisense.39	0	2.65	12.46	2.19	3.56	14.03	5.18	31.92	20.09	2.37	0	5.91	0	0
enhancer.antisense.merged.1881	chr1	54064491	54065740	K562.enhancer.antisense.118	695.97	3.56	1.52	0	0	0	4.22	0	5.46	13.36	4.06	11.91	1.92	6.34
enhancer.intergenic.merged.711	chr1	54120834	54122054	786O.enhancer.intergenic.139	12.89	2.19	1.71	0.85	6.6	2.7	1.89	0	1.87	0	7.06	35.38	1.63	2.27
enhancer.intergenic.merged.712	chr1	54130101	54131301	PC3.enhancer.intergenic.159	3.63	2.61	34.97	8.87	0.77	0.42	27.27	0.7	0.95	51.08	0	32.6	0.38	0.33
enhancer.antisense.merged.483	chr1	54146026	54147275	K562.enhancer.antisense.2886	16.26	0	7.75	1.04	3.66	0	5.1	0	0	7.24	0	8.13	1.92	4.76
enhancer.antisense.merged.1882	chr1	54220254	54221503	769P.enhancer.antisense.98	40.66	149.46	57.6	36.36	166.37	58.12	40.34	25.92	48.17	146.03	62.23	100.03	78.67	117.17
enhancer.antisense.merged.484	chr1	54253406	54254655	MDA.enhancer.antisense.2539	3.54	3.55	8.12	1.04	0.88	7.59	8.76	0.86	30.63	18.25	12.63	2.42	0.99	1.58
enhancer.antisense.merged.485	chr1	54272562	54273811	U118.enhancer.antisense.3103	8.49	0	3.12	2.09	0	0	0	0	0	1.22	1.06	4.07	14.12	2.37
enhancer.antisense.merged.486	chr1	54275310	54276559	K562.enhancer.antisense.2887	39.71	0.88	1.67	0	0	3.56	0.56	0.86	2.29	8.52	0	14.91	4.96	2.37
enhancer.antisense.merged.487	chr1	54278597	54279846	M059J.enhancer.antisense.2237	6.02	0	2.36	1.04	0	0	0.56	0	3.56	6.08	0	2.71	0	24.59
enhancer.antisense.merged.488	chr1	54284485	54285734	Jurkat.enhancer.antisense.1083	17.09	253.16	2.28	0	0	2.33	3.11	0	0	2.4	0	3.78	0.99	0
enhancer.antisense.merged.489	chr1	54293451	54294700	GP5d.enhancer.antisense.1758:PC3.enhancer.antisense.2206	0	26.64	21.52	4.28	1.81	0	14.91	0	6.86	58.2	14.5	23.04	1.92	0.8
enhancer.antisense.merged.490	chr1	54297907	54299156	LoVo.enhancer.antisense.1325	4.95	5.31	3.04	29.56	0.88	2.01	0	0	1.14	1.22	1.5	0	0.99	0
enhancer.intergenic.merged.713	chr1	54406736	54408899	HCT116.enhancer.intergenic.152:SKUT1.enhancer.intergenic.99:769P.enhancer.intergenic.108	127.88	33.88	8.19	9.63	34.13	26.47	16.43	4.26	13.33	55.69	14.46	20.09	27.55	31.1
enhancer.intergenic.merged.714	chr1	54408981	54410023	K562.enhancer.intergenic.117	58.62	39.15	3.35	2.65	5.64	7.8	8.18	1.2	2.19	14.45	0.72	6.32	20	6.83
enhancer.intergenic.merged.715	chr1	54411278	54412501	K562.enhancer.intergenic.118	38	33.46	1.02	0.94	2.23	8.58	1.5	0	4.57	6.96	0.87	2.73	10.49	5.5
enhancer.intergenic.merged.716	chr1	54475593	54477913	Jurkat.enhancer.intergenic.65	2.57	83.64	0.34	1.12	0.78	0	1	0	0	2.61	0	1.75	0	0
enhancer.intergenic.merged.717	chr1	54487435	54490479	K562.enhancer.intergenic.119:Jurkat.enhancer.intergenic.66:LoVo.enhancer.intergenic.82:HCT116.enhancer.intergenic.153:SKUT1.enhancer.intergenic.100:PC3.enhancer.intergenic.160:BT20.enhancer.intergenic.168:769P.enhancer.intergenic.109:M059J.enhancer.intergenic.127	124.08	22.93	12.34	26.77	17.22	42.36	18.77	6.16	9.52	72.4	30.66	19.51	17.69	25.62
enhancer.antisense.merged.1883	chr1	54563890	54565139	HCT116.enhancer.antisense.83	0	0	12.76	17.12	34.08	0	6.38	0	0.89	27.72	1.5	6.2	0.99	0
enhancer.antisense.merged.1884	chr1	54596367	54597616	K562.enhancer.antisense.119	85.21	0	2.28	0	1.76	0	1.11	0	0	0	1.5	1.36	0	0.8
enhancer.antisense.merged.1885	chr1	54645132	54646381	PC3.enhancer.antisense.74	1.18	0	3.04	6.26	0.93	0	23.6	2.49	2.92	87.44	0	32.24	2.98	0.8
enhancer.antisense.merged.1886	chr1	54696090	54698034	PC3.enhancer.antisense.75:BT20.enhancer.antisense.89	1.08	0	4.55	3.49	0	0	12.21	0.34	0	34.38	0	16.44	0	0
enhancer.intergenic.merged.718	chr1	54818944	54820415	BT20.enhancer.intergenic.169	0.4	4.56	17.04	15.31	5.45	0.79	9.23	1.75	0.78	54.27	2.82	25.78	5.3	0
enhancer.antisense.merged.491	chr1	54848457	54849706	769P.enhancer.antisense.3754	10.36	9.83	2.43	3.34	2.74	0	0.56	0.82	2.29	1.19	16.8	3.2	20.79	3.19
enhancer.antisense.merged.492	chr1	54852608	54853857	U118.enhancer.antisense.3104	1.29	8.03	4.02	3.34	3.51	1.01	1.44	3.35	9.41	9.74	85.81	9.69	24.76	8.76
enhancer.antisense.merged.493	chr1	54854867	54856116	U118.enhancer.antisense.3105	6.24	2.68	2.43	2.3	6.35	1.55	4.31	2.57	4.07	9.74	39.6	8.54	57.61	4.75
enhancer.antisense.merged.494	chr1	54857281	54858530	769P.enhancer.antisense.3755	1.29	6.22	4.1	0	2.74	0	5.18	0	1.14	7.21	76.1	10.76	12.13	1.57
enhancer.antisense.merged.495	chr1	54858688	54859937	U118.enhancer.antisense.3106	0	0	1.59	1.15	5.42	0.78	0	0	10.68	1.19	50.56	5.13	40.58	2.39
enhancer.antisense.merged.496	chr1	54863989	54865238	769P.enhancer.antisense.3756	7.2	1.77	3.34	6.79	0.88	0	0.56	2.57	8.13	3.59	28.73	2.71	15.96	0.78
enhancer.antisense.merged.497	chr1	54882016	54883265	769P.enhancer.antisense.3757	1.29	3.53	8.51	4.28	1.81	0	7.89	0.86	4.07	19.41	40.04	6.49	2.98	0.78
enhancer.intergenic.merged.719	chr1	54898867	54900160	HCT116.enhancer.intergenic.154	32.38	2.06	3.4	8.88	43.94	3.53	5.14	2.59	7.52	3.74	4.47	4.16	0.38	2.75
enhancer.intergenic.merged.720	chr1	54903890	54905344	769P.enhancer.intergenic.110	5.8	3.07	2.71	1.51	13.82	2.18	6.66	3.43	1.22	3.3	28.03	5.93	0.34	1.63
enhancer.intergenic.merged.721	chr1	54936701	54937901	Jurkat.enhancer.intergenic.67	2.11	59.29	3.26	1.74	8.66	0.84	2.85	1.04	0.37	7.56	0.63	2.82	0	0.98
enhancer.intergenic.merged.722	chr1	54949712	54951102	PC3.enhancer.intergenic.161	2.67	1.91	1.45	1.62	10.41	4.76	32.07	0.9	1.64	3.05	2	0	16.09	0.86
enhancer.antisense.merged.498	chr1	55200313	55201562	K562.enhancer.antisense.2888	122.56	0.88	0	1.04	2.63	1.55	4.54	1.68	0	7.21	0	10.84	0	0.8
enhancer.antisense.merged.499	chr1	55212947	55214196	769P.enhancer.antisense.3758	13.44	0.88	1.52	3.13	1.86	1.78	7.09	2.53	6.99	12.05	34.38	8.13	11.49	5.58
enhancer.intergenic.merged.723	chr1	55244301	55245507	BT20.enhancer.intergenic.170	3.03	4.46	1.26	0.48	1.52	0.64	0.46	1.03	0.47	114.4	0.62	1.68	5.23	7.57
enhancer.intergenic.merged.724	chr1	55310182	55312012	U118.enhancer.intergenic.133	0	0.49	0.42	0.57	1.21	1.31	12.32	5.72	3.09	2.33	0.29	4.61	98.13	2.6
enhancer.intergenic.merged.725	chr1	55321501	55322696	U118.enhancer.intergenic.134	1.48	0	0.95	0.44	0	0	2.6	0.34	0	1	0	1.7	12.61	0
enhancer.intergenic.merged.726	chr1	55362899	55364034	Jurkat.enhancer.intergenic.68	0	25.43	2.01	0.46	0	0	1.86	0	0	2.14	0	0.6	18.45	0.35
enhancer.intergenic.merged.727	chr1	55374613	55375874	PC3.enhancer.intergenic.162	0	0.7	0.3	0	0	1.11	17.81	0	0	2.41	0	0	1.18	0.63
enhancer.intergenic.merged.728	chr1	55385069	55386332	PC3.enhancer.intergenic.163	0	0	3.04	2.06	0	0	16.55	0	0	1.91	0	6.97	5.64	0
enhancer.intergenic.merged.729	chr1	55420332	55421711	MDA.enhancer.intergenic.154:786O.enhancer.intergenic.140	0	0.32	0.83	1.13	2.64	4.04	3.52	0	40.07	1.32	4.58	20.82	23.85	13.8
enhancer.intergenic.merged.730	chr1	55426297	55427865	PC3.enhancer.intergenic.164	0	0	0.73	0	3.73	2.84	24.59	5.06	0.93	1.55	2.85	0.43	5.22	0.5
enhancer.intergenic.merged.731	chr1	55428557	55430903	HCT116.enhancer.intergenic.155:SKUT1.enhancer.intergenic.101:PC3.enhancer.intergenic.165:DU145.enhancer.intergenic.81:MDA.enhancer.intergenic.155:769P.enhancer.intergenic.111:786O.enhancer.intergenic.141:U118.enhancer.intergenic.135	0.25	0.57	0.83	4.16	35.7	26.91	94.57	28.36	37.72	4.87	15.8	19.55	156.2	15
enhancer.intergenic.merged.732	chr1	55443093	55444480	DU145.enhancer.intergenic.82:U118.enhancer.intergenic.136	0	0	0.27	0	1.28	2.93	34.9	39.44	21.66	0.44	1.62	1.95	98.64	1.7
enhancer.intergenic.merged.733	chr1	55446010	55447122	U118.enhancer.intergenic.137	0	0	1.03	0	0	0	6.41	1.86	2.11	0	0	0.48	26.42	0.7
enhancer.intergenic.merged.734	chr1	55472363	55474771	PC3.enhancer.intergenic.166	0.27	0.19	0.49	0	2.49	0.48	65.93	6.44	2.61	2.77	0	0.56	9.73	0.33
enhancer.intergenic.merged.735	chr1	55479795	55481288	LoVo.enhancer.intergenic.83	0	0	9.16	20.27	0	0.34	112.9	1.12	0	2.03	0	0.45	4.25	0
enhancer.intergenic.merged.736	chr1	55504914	55508059	PC3.enhancer.intergenic.167:U118.enhancer.intergenic.138	0	0	21.6	12.37	0	0.12	106.33	0	0	16.99	0	0.43	15.6	3.64
enhancer.intergenic.merged.737	chr1	55542033	55543619	PC3.enhancer.intergenic.168	0.74	0	2.75	0	0	0	44.55	0.27	0	3.44	0	2.56	5.39	1
enhancer.intergenic.merged.738	chr1	55572212	55573861	MDA.enhancer.intergenic.156:U118.enhancer.intergenic.139	0	0	0.94	1.26	0.81	0.31	18.76	1.02	12.1	1.11	1.23	5.81	32.42	3.83
enhancer.intergenic.merged.739	chr1	55579780	55582654	U118.enhancer.intergenic.140	0	0	2.3	0.73	0.95	0.71	22	2.79	6.94	3.99	0.26	1.18	61.47	6.88
enhancer.intergenic.merged.740	chr1	55583722	55585540	U118.enhancer.intergenic.141	0	0	2.32	0.29	2.5	0.92	29.2	0.91	3.77	4.97	0	0.75	77.81	11.54
enhancer.intergenic.merged.741	chr1	55611901	55612914	U118.enhancer.intergenic.142	0	0	2.66	0.51	0.92	0	22.01	0	0	2.34	0	0	23.26	1.57
enhancer.intergenic.merged.742	chr1	55631821	55633460	BT20.enhancer.intergenic.171:U118.enhancer.intergenic.143	0.39	0	2.32	0.99	0	0	14.04	0.77	1.63	31.62	1.24	1.65	55.14	4.57
enhancer.intergenic.merged.743	chr1	55635463	55636476	U118.enhancer.intergenic.144	0	0	1.57	1.08	0	0	22.13	0.83	0	0	0	0	146.86	1.95
enhancer.intergenic.merged.744	chr1	55693887	55695008	BT20.enhancer.intergenic.172	0	0	0.34	0	0.39	0	12.43	0	0.79	83.7	0	0	5.97	7.77
enhancer.intergenic.merged.745	chr1	55695137	55697480	U118.enhancer.intergenic.145	0	0	0.5	0.45	0.19	0.21	15.03	0.18	0.24	8.18	0	0.29	81.7	5.23
enhancer.intergenic.merged.746	chr1	55716278	55719682	DU145.enhancer.intergenic.83:MDA.enhancer.intergenic.157:BT20.enhancer.intergenic.173:U118.enhancer.intergenic.146:M059J.enhancer.intergenic.128	0	0	1.73	1.26	0.13	0.85	15.56	23.12	61.99	129.46	0	6.59	212.14	42.26
enhancer.intergenic.merged.747	chr1	55725378	55727619	MDA.enhancer.intergenic.158:BT20.enhancer.intergenic.174	0	0.2	1.2	0	0.4	0	17.16	13.58	28.78	35.51	0.95	0.6	4.46	10.79
enhancer.intergenic.merged.748	chr1	55781380	55785623	GP5d.enhancer.intergenic.126:BT20.enhancer.intergenic.175	0.14	0	35.01	0.38	0.1	0	2.97	0.3	0.4	18.61	0	0.32	1.37	2.79
enhancer.intergenic.merged.749	chr1	55974872	55975890	BT20.enhancer.intergenic.176	0	0	1.12	1.02	0.43	0	5.87	0.42	0	24.8	0	0.66	1.39	1.93
enhancer.intergenic.merged.750	chr1	56031873	56033310	BT20.enhancer.intergenic.177	0	0	1.32	0	0.32	0	2.16	0	0	23.01	0	0.47	3.45	0
enhancer.intergenic.merged.751	chr1	56080563	56082998	U118.enhancer.intergenic.147	0	0.55	2.07	0	0.54	0	3.84	0.69	1.25	5.2	0.31	2.23	363.85	0.32
enhancer.intergenic.merged.752	chr1	56105828	56107307	Jurkat.enhancer.intergenic.69	0	29.12	0.26	0	0.31	0	1.05	0.28	1.07	5.29	1.01	0.46	2.21	0.8
enhancer.intergenic.merged.753	chr1	56180416	56182513	U118.enhancer.intergenic.148	0.28	0	5.22	0.25	1.05	0	6.8	0.98	4.97	24.97	0.51	0.9	28.77	3.58
enhancer.intergenic.merged.754	chr1	56191008	56192100	U118.enhancer.intergenic.149	0	0	6.99	0.48	2.9	0	7.18	0.37	4.83	30.3	0	0	28.94	1.44
enhancer.intergenic.merged.755	chr1	56245768	56247301	GP5d.enhancer.intergenic.127	0	0.87	10.05	2.08	2.07	2.68	14.63	6.3	9.4	24.23	1.53	2.97	24.95	5.42
enhancer.intergenic.merged.756	chr1	56284761	56288757	BT20.enhancer.intergenic.178	0	0	11.52	0.43	1.25	0.19	17.03	4.52	11.88	185.16	0.53	6.98	33.89	1.89
enhancer.intergenic.merged.757	chr1	56329901	56331182	BT20.enhancer.intergenic.179	0	0	27.6	0.81	1.03	0.3	39.01	6.51	12.44	103.86	0	41.8	56.47	3.7
enhancer.intergenic.merged.758	chr1	56331716	56333276	786O.enhancer.intergenic.142:U118.enhancer.intergenic.150	0.76	0.29	10.61	1.41	2.91	0.32	16.72	4.31	23.82	45.43	3.54	150.1	49.77	5.08
enhancer.intergenic.merged.759	chr1	56346425	56348179	PC3.enhancer.intergenic.169	0	0	21.45	1.81	2.02	0	16.3	4.78	2.72	29.76	0	6.95	22.17	0.45
enhancer.antisense.merged.500	chr1	56373890	56375139	BT20.enhancer.antisense.2676	0	0	0.76	0	0	0	14.03	3.27	8.52	178.04	0	8.13	62.99	0.8
enhancer.intergenic.merged.760	chr1	56374500	56377641	PC3.enhancer.intergenic.170:U118.enhancer.intergenic.151	0	0.14	14.11	1.21	4.16	0	66.2	11.85	11.17	258.02	0.24	4.13	64.59	5.66
enhancer.antisense.merged.501	chr1	56384826	56386075	BT20.enhancer.antisense.2677	0	0	3.12	0	0	0	0	0.86	0	48.16	0	0	0	0
enhancer.antisense.merged.502	chr1	56386475	56387724	BT20.enhancer.antisense.2678	0	0	0	0	0	1.01	2.87	0	0	90.72	0	0	0.92	0
enhancer.antisense.merged.503	chr1	56389440	56390689	BT20.enhancer.antisense.2679	0	0	0.76	0	0	0	1.99	0	0	76.64	0	1.36	0	0
enhancer.intergenic.merged.761	chr1	56467787	56469186	MDA.enhancer.intergenic.159	0.46	0	29.55	4.21	4.26	0.72	53.12	14	49.8	104.92	0.54	3.39	153.21	7.62
enhancer.antisense.merged.504	chr1	56476776	56478025	U118.enhancer.antisense.3107	0	0	0	3.34	0.88	0	1.76	5.89	3.81	4.87	1.5	2.42	20.14	0.78
enhancer.antisense.merged.505	chr1	56564251	56565500	U118.enhancer.antisense.3108	0	0	0	1.04	0	0	1.99	1.68	0	12.14	1.5	0	13.62	0.8
enhancer.antisense.merged.506	chr1	56575160	56576409	BT20.enhancer.antisense.2680	0	0	0	0	0	0	4.86	3.43	0	23.09	0	0	12.41	0
enhancer.antisense.merged.507	chr1	56806564	56807813	BT20.enhancer.antisense.2681	0	0	1.52	1.04	0	0	2.79	0	0	40.86	0	0	0	0
enhancer.intergenic.merged.762	chr1	57092101	57093301	Jurkat.enhancer.intergenic.70	0.98	33.7	1.3	0.87	0	88.15	0	0	0	2.03	0	1.13	0	7.23
enhancer.intergenic.merged.763	chr1	57104901	57106121	Jurkat.enhancer.intergenic.71	0.48	36.85	1.31	0.85	0	140.18	1.63	0	0	1	0.61	0	0	19.44
enhancer.intergenic.merged.764	chr1	58391697	58393453	Jurkat.enhancer.intergenic.72	4.96	30.39	16.7	1.28	0.25	10.04	9.52	0.24	2.6	16.48	2.87	9.62	5.37	24.76
enhancer.intergenic.merged.765	chr1	58394704	58412695	SKUT1.enhancer.intergenic.102:M059J.enhancer.intergenic.129:M059J.enhancer.intergenic.130:M059J.enhancer.intergenic.131:M059J.enhancer.intergenic.132	3.56	21.78	11.29	2.14	1.08	136.64	6.93	0.82	6.91	10.68	5.97	9.83	13.56	59.13
enhancer.intergenic.merged.766	chr1	58395082	58397206	M059J.enhancer.intergenic.129	7.62	40.4	19.08	3.71	2.52	351.25	7.93	1.59	20.01	16.19	13.64	18.7	33.59	97.99
enhancer.intergenic.merged.767	chr1	58397239	58398718	M059J.enhancer.intergenic.130	3.67	13.55	8.93	2.19	0.3	273.36	4.9	0.28	4.51	8.13	3.46	5.44	9.97	29.71
enhancer.intergenic.merged.768	chr1	58401689	58402901	M059J.enhancer.intergenic.131	4.61	17.98	11.1	1.33	1.15	92.73	5.81	1.03	5.97	10.33	4.74	5.79	8.45	34.27
enhancer.intergenic.merged.769	chr1	58406121	58411186	M059J.enhancer.intergenic.132	2.98	27.59	11.18	2.59	0.71	123.17	8.55	1	6.19	11.24	5.39	9.3	13.86	78.26
enhancer.intergenic.merged.770	chr1	58411292	58423449	SKUT1.enhancer.intergenic.103:MDA.enhancer.intergenic.160:786O.enhancer.intergenic.143:786O.enhancer.intergenic.144:M059J.enhancer.intergenic.133	4.16	26.81	15	3.63	1.04	62.35	10	1.3	9.61	12.75	5.63	28.05	7.88	101.95
enhancer.intergenic.merged.771	chr1	58424081	58426884	SKUT1.enhancer.intergenic.104	8.4	37.89	16.58	5.53	1.41	65.81	10.23	1.65	15.21	24.67	12.32	12.89	22.27	87.89
enhancer.intergenic.merged.772	chr1	58424193	58443378	SKUT1.enhancer.intergenic.105:SKUT1.enhancer.intergenic.106:M059J.enhancer.intergenic.134	7.11	30.4	14.49	4.47	1.61	39.8	9.88	1.28	10.87	16.02	10.68	12.63	18.78	69.85
enhancer.intergenic.merged.773	chr1	58428631	58429836	SKUT1.enhancer.intergenic.105	3.43	35.36	19.26	5.89	4.43	29.02	6.61	1.39	16.44	16.46	20.63	13.82	38.58	89.65
enhancer.intergenic.merged.774	chr1	58430285	58435473	SKUT1.enhancer.intergenic.106	9.47	32.55	14.9	2.49	2.17	80.17	9.72	0.82	10.72	15.75	8.08	15.67	20.14	78.93
enhancer.antisense.merged.508	chr1	58544435	58545684	SKUT1.enhancer.antisense.2047	0	1.78	4.56	1.04	0.93	22.71	2.31	0.82	0	2.4	0	1.36	0.99	7.13
enhancer.antisense.merged.509	chr1	58571940	58573189	BT20.enhancer.antisense.2682	0	0	1.59	1.04	2.68	0	1.67	0.82	0	52.97	0	1.36	0	0
enhancer.antisense.merged.510	chr1	58573234	58574483	MDA.enhancer.antisense.2540	0	2.65	0.83	1.04	13.53	1.55	0.56	16.72	42.71	158.9	9.01	48.21	0	2.39
enhancer.antisense.merged.511	chr1	58582416	58583665	DU145.enhancer.antisense.1035	10.97	2.66	0.83	0	6.35	9.61	207.32	180.24	1376.04	51.69	15.82	12.32	9.65	27.01
enhancer.intergenic.merged.775	chr1	58582687	58586008	HCT116.enhancer.intergenic.156:SKUT1.enhancer.intergenic.107:DU145.enhancer.intergenic.84:MDA.enhancer.intergenic.161:BT20.enhancer.intergenic.180:786O.enhancer.intergenic.145:U118.enhancer.intergenic.152:M059J.enhancer.intergenic.135	0.53	0.4	1.11	0.82	145.5	54.71	196.2	284.01	1031.99	96.72	5.83	15.25	32.21	48.15
enhancer.intergenic.merged.776	chr1	58590973	58593235	DU145.enhancer.intergenic.85:BT20.enhancer.intergenic.181:M059J.enhancer.intergenic.136	0.26	0.98	1.73	0.23	6.17	9.42	148.3	237.23	404.3	28.94	3.53	7.28	6.58	15.21
enhancer.intergenic.merged.777	chr1	58606701	58607901	MDA.enhancer.intergenic.162	0.54	1.48	3.2	0.91	14.81	1.61	204.32	309.76	965.76	28.49	2.32	5.97	4.37	8.57
enhancer.intergenic.merged.778	chr1	58609565	58611457	MDA.enhancer.intergenic.163	1.62	1.89	2.87	2.57	18.39	2.29	165.22	263.3	480.3	26.33	4.01	4.5	3	5.45
enhancer.intergenic.merged.779	chr1	58614754	58618858	MDA.enhancer.intergenic.164	3.21	2.27	16.79	3.62	20.3	3.18	145.96	248.27	1212.83	28.3	4.63	11.92	11.59	11.09
enhancer.intergenic.merged.780	chr1	58623875	58626214	HCT116.enhancer.intergenic.157	6.37	6.44	13.29	7.55	17.87	9.47	199.57	243.45	1523.28	50.88	7.71	12.59	5.8	16.6
enhancer.intergenic.merged.781	chr1	58628109	58632050	PC3.enhancer.intergenic.171:MDA.enhancer.intergenic.165	91.94	44.87	29.17	8.17	35.1	7.66	179.77	261.4	900	35.12	33.61	25.36	20.11	21.29
enhancer.antisense.merged.512	chr1	58647391	58648640	BT20.enhancer.antisense.2683	0	1.79	0.76	0	3.56	0.78	172.32	321.11	1355.06	39.73	4.69	4.27	0	0.8
enhancer.antisense.merged.513	chr1	58663141	58664390	BT20.enhancer.antisense.2684	0	2.68	4.71	1.04	1.76	1.55	316.73	624.48	477.42	63.8	2.12	0	0	0
enhancer.antisense.merged.514	chr1	58683846	58685095	BT20.enhancer.antisense.2685	2.59	0	0.76	1.04	0.93	1.78	200.1	438.28	542.38	36.05	1.5	18.11	6.46	1.58
enhancer.intergenic.merged.782	chr1	58722277	58723501	MDA.enhancer.intergenic.166	0	2.17	0.62	0.43	1.12	2.09	63.5	152.07	255.82	5.43	0	0.55	12.04	0
enhancer.intergenic.merged.783	chr1	58726501	58728023	DU145.enhancer.intergenic.86:MDA.enhancer.intergenic.167:U118.enhancer.intergenic.153:M059J.enhancer.intergenic.137	0	1.46	4.09	0	15.32	8.68	75.43	133.51	330.49	9.93	8.04	0.44	41.41	27.29
enhancer.antisense.merged.515	chr1	58730574	58731823	MDA.enhancer.antisense.2541	0	0	0	0	0	0	62.91	129.53	72.7	2.4	0	0	0	0
enhancer.intergenic.merged.784	chr1	58745215	58747392	LoVo.enhancer.intergenic.84:PC3.enhancer.intergenic.172	0.59	0.2	5.98	122.7	10.65	0.41	45.59	75.4	396.12	1.95	0.83	0.62	5.34	5.82
enhancer.intergenic.merged.785	chr1	58752901	58756501	GP5d.enhancer.intergenic.128:LoVo.enhancer.intergenic.85:SKUT1.enhancer.intergenic.108:PC3.enhancer.intergenic.173:DU145.enhancer.intergenic.87:MDA.enhancer.intergenic.168:786O.enhancer.intergenic.146:U118.enhancer.intergenic.154:M059J.enhancer.intergenic.138	0.18	6.18	19.77	22.67	9.64	20.81	54.14	64.04	132.05	2.7	8.49	12.42	50.75	17.05
enhancer.antisense.merged.516	chr1	58760233	58761482	DU145.enhancer.antisense.1036	3.66	0.88	3.34	3.34	6.25	5.81	28.92	68.29	282.42	3.65	1.5	3.2	0	6.33
enhancer.intergenic.merged.786	chr1	58761836	58765394	LoVo.enhancer.intergenic.86:PC3.enhancer.intergenic.174:DU145.enhancer.intergenic.88:MDA.enhancer.intergenic.169:U118.enhancer.intergenic.155:M059J.enhancer.intergenic.139	0	1.12	2.48	146	1.39	2.13	47.37	102.77	296.54	2.71	2.22	2.97	193.09	76.36
enhancer.intergenic.merged.787	chr1	58774371	58775965	MDA.enhancer.intergenic.170	1.85	5.31	18.29	1.67	1.68	9.48	33.29	33.37	61.16	7.2	6.95	1.27	36.76	9.44
enhancer.antisense.merged.517	chr1	58780735	58782495	GP5d.enhancer.antisense.1759:769P.enhancer.antisense.3759:U118.enhancer.antisense.3109:M059J.enhancer.antisense.2238	11.66	4.83	13.71	3.72	1.33	2.8	16.55	25.29	183.68	17.86	35.93	6.13	27.43	31.39
enhancer.intergenic.merged.788	chr1	58784175	58785735	K562.enhancer.intergenic.120	278.78	96.79	230.74	224.88	129.68	205.97	261.98	79.77	158.18	154.79	215.84	161.45	346.52	247.97
enhancer.intergenic.merged.789	chr1	58787461	58788741	U118.enhancer.intergenic.156	35.01	19.42	47.8	56.5	99.1	34.85	81.75	26.21	62.51	32.37	14.07	22.82	222.17	51.63
enhancer.intergenic.merged.790	chr1	58803439	58806578	LoVo.enhancer.intergenic.87	7.77	5.67	27.93	48.48	37.04	7.49	33.03	9.63	31.51	7.87	3.22	14.26	143.61	17.15
enhancer.intergenic.merged.791	chr1	58811237	58818433	K562.enhancer.intergenic.121:Jurkat.enhancer.intergenic.73:Jurkat.enhancer.intergenic.74:GP5d.enhancer.intergenic.129:LoVo.enhancer.intergenic.88:HCT116.enhancer.intergenic.158:SKUT1.enhancer.intergenic.109:PC3.enhancer.intergenic.175:DU145.enhancer.intergenic.89:MDA.enhancer.intergenic.171:BT20.enhancer.intergenic.182:769P.enhancer.intergenic.112:786O.enhancer.intergenic.147:U118.enhancer.interg…	37.52	16.7	76.42	74.46	81.89	55.93	116.6	37.88	170.67	146.89	116.87	67.28	67.85	18.59
enhancer.intergenic.merged.792	chr1	58839195	58840670	U118.enhancer.intergenic.158	0	0.91	5.71	1.45	0.89	0.6	3.37	1.14	4.56	0.4	0	2.27	39.02	5.64
enhancer.intergenic.merged.793	chr1	58845026	58846375	U118.enhancer.intergenic.159	0.87	2.32	3.46	1.55	2.31	1.52	11.63	0.94	3.15	2.25	2.22	6.25	30.69	3.53
enhancer.intergenic.merged.794	chr1	58847366	58850067	PC3.enhancer.intergenic.176:MDA.enhancer.intergenic.172:769P.enhancer.intergenic.113:U118.enhancer.intergenic.160	1.85	1.16	4.45	2.42	6.98	16.18	56.54	10.05	20.27	2.01	34.67	13.79	82.82	9.95
enhancer.intergenic.merged.795	chr1	58869588	58870915	GP5d.enhancer.intergenic.130	0.93	0	43.18	2.83	3.09	1.17	7.2	1.28	2.63	5.9	1.7	3.57	25.87	2.98
enhancer.intergenic.merged.796	chr1	58879811	58887878	GP5d.enhancer.intergenic.131:GP5d.enhancer.intergenic.132:HCT116.enhancer.intergenic.159:SKUT1.enhancer.intergenic.110:PC3.enhancer.intergenic.177:DU145.enhancer.intergenic.90:MDA.enhancer.intergenic.173:MDA.enhancer.intergenic.174:769P.enhancer.intergenic.114:U118.enhancer.intergenic.161:M059J.enhancer.intergenic.141	6.17	5.96	75.17	4.05	13.69	19.93	14.54	5.06	28.37	3.97	16.05	9.25	45.39	12.02
enhancer.intergenic.merged.797	chr1	58894952	58904590	GP5d.enhancer.intergenic.133:GP5d.enhancer.intergenic.134:LoVo.enhancer.intergenic.89:HCT116.enhancer.intergenic.160:SKUT1.enhancer.intergenic.111:PC3.enhancer.intergenic.178:DU145.enhancer.intergenic.91:MDA.enhancer.intergenic.175:BT20.enhancer.intergenic.183:769P.enhancer.intergenic.115:786O.enhancer.intergenic.148:U118.enhancer.intergenic.162:U118.enhancer.intergenic.163:M059J.enhancer.interge…	7.26	1.38	121.64	14.29	8.39	20.6	38.1	9.89	28.08	16.87	12.93	13.12	98.83	19.63
enhancer.intergenic.merged.798	chr1	58908744	58909817	MDA.enhancer.intergenic.176:U118.enhancer.intergenic.164	6.31	1.66	9.4	1.02	0.84	9.74	3.26	0.76	47.64	2.83	4.89	5.41	67.49	4.41
enhancer.intergenic.merged.799	chr1	58929183	58930412	MDA.enhancer.intergenic.177:769P.enhancer.intergenic.116	11.02	0.72	13.55	2.16	1.07	1.26	3.63	2.38	11.58	4.92	77.89	18.98	1.56	0.97
enhancer.intergenic.merged.800	chr1	58932487	58933994	MDA.enhancer.intergenic.178:769P.enhancer.intergenic.117	0.43	0	20.27	1.49	1.8	2.44	4.28	5.6	41.09	10.04	34.43	14.3	19.66	4.49
enhancer.intergenic.merged.801	chr1	59012653	59017669	SKUT1.enhancer.intergenic.112	0.13	3.37	3.45	3.92	0.36	58.99	2.48	0.09	8.75	2.17	6.9	6.07	15.64	9.47
enhancer.intergenic.merged.802	chr1	59019801	59031353	GP5d.enhancer.intergenic.135:SKUT1.enhancer.intergenic.113:SKUT1.enhancer.intergenic.114:SKUT1.enhancer.intergenic.115:SKUT1.enhancer.intergenic.116:MDA.enhancer.intergenic.179:MDA.enhancer.intergenic.180:786O.enhancer.intergenic.149:U118.enhancer.intergenic.165:U118.enhancer.intergenic.166:U118.enhancer.intergenic.167:M059J.enhancer.intergenic.143:M059J.enhancer.intergenic.144	3.14	16.44	5.39	2.28	0.46	45.24	4.17	1.02	55.11	4.06	15.57	17.23	88.95	51.03
enhancer.intergenic.merged.803	chr1	59041658	59044210	U118.enhancer.intergenic.168:M059J.enhancer.intergenic.145	1.71	5.06	0.92	0.41	0.18	11.29	1	0.97	13.37	1.87	4.73	14.35	38.66	26.25
enhancer.intergenic.merged.804	chr1	59054456	59055703	MDA.enhancer.intergenic.181	0.47	9.62	3.92	0	1.84	33.44	3.19	0.98	28.98	0.95	5.24	13.85	81.56	39.69
enhancer.intergenic.merged.805	chr1	59061529	59063323	MDA.enhancer.intergenic.182	7.13	14.64	2.82	0.29	2.04	31.51	2.4	0.92	24.18	0.67	6.72	6.69	51.49	22.77
enhancer.intergenic.merged.806	chr1	59081555	59083847	SKUT1.enhancer.intergenic.117:MDA.enhancer.intergenic.183	1.95	1.16	2.73	0.46	0.4	40.12	0.5	0.19	11.17	1.33	1.31	5.05	23.68	14.5
enhancer.intergenic.merged.807	chr1	59089908	59091657	GP5d.enhancer.intergenic.136	0	0.5	49.98	0	0	3.63	1.05	0	1.16	0	2.15	1.85	1.13	3.18
enhancer.intergenic.merged.808	chr1	59116525	59117708	SKUT1.enhancer.intergenic.118:U118.enhancer.intergenic.169	0	0	0.99	0.44	0	44.11	0.71	0.35	1.13	1.03	7.95	2.83	32.46	6.32
enhancer.intergenic.merged.809	chr1	59127854	59129068	SKUT1.enhancer.intergenic.119:M059J.enhancer.intergenic.146	0	0	0.63	0	0	45.67	2.46	0	3.71	5.47	0	6.22	14.54	54.17
enhancer.intergenic.merged.810	chr1	59135942	59137418	SKUT1.enhancer.intergenic.120:U118.enhancer.intergenic.170	0	0	0.77	0.35	0	19.47	0.38	0	0	0	0	0	57.82	5.11
enhancer.intergenic.merged.811	chr1	59138796	59148684	SKUT1.enhancer.intergenic.121:SKUT1.enhancer.intergenic.122:PC3.enhancer.intergenic.179:PC3.enhancer.intergenic.180:DU145.enhancer.intergenic.92:DU145.enhancer.intergenic.93:MDA.enhancer.intergenic.184:MDA.enhancer.intergenic.185:MDA.enhancer.intergenic.186:769P.enhancer.intergenic.118:769P.enhancer.intergenic.119:769P.enhancer.intergenic.120:786O.enhancer.intergenic.150:786O.enhancer.intergenic.…	0.99	0.09	1.98	2.58	3.63	140.32	42.44	34.17	127.48	7.22	152.34	115.95	216.14	75.65
enhancer.intergenic.merged.812	chr1	59149873	59151898	SKUT1.enhancer.intergenic.123:PC3.enhancer.intergenic.181:DU145.enhancer.intergenic.94:MDA.enhancer.intergenic.187:769P.enhancer.intergenic.121:786O.enhancer.intergenic.152:U118.enhancer.intergenic.172:M059J.enhancer.intergenic.150	0	0	0.77	0.26	1.96	109.63	76.08	56.9	29.01	6.85	86.25	39.15	144.48	47.94
enhancer.intergenic.merged.813	chr1	59272221	59273701	U118.enhancer.intergenic.173	0	2.1	3.23	1.87	0	2.33	3.44	1.45	2.49	1.63	6	3.92	12.95	0.26
enhancer.antisense.merged.1887	chr1	59298102	59300403	HCT116.enhancer.antisense.84:MDA.enhancer.antisense.81	0.42	0.28	1.23	0.67	24.41	3.52	1.9	0.28	3.85	1.96	1.03	3.49	0.32	5.89
enhancer.antisense.merged.1888	chr1	59426700	59427997	BT20.enhancer.antisense.90:786O.enhancer.antisense.84	2.36	3.25	0	3.15	3.3	2.33	18.33	1.53	6.5	40.72	23.79	27.05	5.89	14.44
enhancer.antisense.merged.1889	chr1	59432306	59433555	769P.enhancer.antisense.99	0	0.88	1.52	6.58	0	2.79	9.17	0	0	1.19	57.52	17.25	14.26	3.18
enhancer.antisense.merged.1890	chr1	59433958	59435216	U118.enhancer.antisense.94:M059J.enhancer.antisense.92	2.43	0.87	1.49	0	0	0.76	4.23	0	0	4.72	0	12.67	33.79	26.54
enhancer.antisense.merged.1891	chr1	59443047	59444296	PC3.enhancer.antisense.76	0	0	2.28	0	0.88	2.01	27.42	0	0	2.4	0	0	1.85	5.56
enhancer.antisense.merged.1892	chr1	59445840	59447090	PC3.enhancer.antisense.77:U118.enhancer.antisense.95	1.18	0	1.52	0	0.88	1.01	20.29	0.82	0	0	0	1.35	129.31	3.13
enhancer.antisense.merged.1893	chr1	59476935	59478184	Jurkat.enhancer.antisense.42	0	56.98	3.19	5.43	0	0	3.98	0	1.14	2.37	0	2.42	7.8	0.8
enhancer.antisense.merged.1894	chr1	59487058	59488307	SKUT1.enhancer.antisense.84	1.29	0	1.59	2.09	0	35.18	2.31	0	0	1.22	0	4.07	0.99	0
enhancer.antisense.merged.1895	chr1	59506457	59507706	U118.enhancer.antisense.96	1.29	0	1.52	15.57	3.61	3.88	18.89	0	1.14	2.43	1.06	8.13	25.54	2.37
enhancer.antisense.merged.1896	chr1	59520738	59521987	U118.enhancer.antisense.97	0	1.77	0	0	0	2.79	0	0	0	0	0	0	113.21	1.58
enhancer.antisense.merged.1897	chr1	59542949	59544198	LoVo.enhancer.antisense.32	0	0	3.04	99.57	0	1.01	1.44	0	0	0	3.18	8.13	0	0
enhancer.antisense.merged.1898	chr1	59548919	59550168	LoVo.enhancer.antisense.33	0	0	2.28	40.42	0	0	3.11	0	0	0	0	1.36	0	0
enhancer.antisense.merged.1899	chr1	59556263	59557512	LoVo.enhancer.antisense.34	0	0	13.37	57.23	0	0	0	1.64	0	1.19	0	0	0	0
enhancer.antisense.merged.1900	chr1	59647214	59648463	GP5d.enhancer.antisense.58	1.29	0.88	30	0	0.88	1.78	6.38	1.68	3.81	1.22	4.06	16.26	0.92	0.8
enhancer.antisense.merged.1901	chr1	59653194	59654443	GP5d.enhancer.antisense.59	0	0	27.11	0	0.93	0	2.79	0	0	1.19	1.5	0	0	0.8
enhancer.antisense.merged.1902	chr1	59703181	59704430	U118.enhancer.antisense.98	0	0	0.76	0	0	0	0.88	0	0	0	0	0	42.76	0.8
enhancer.antisense.merged.1903	chr1	59730436	59732541	769P.enhancer.antisense.100:786O.enhancer.antisense.85:U118.enhancer.antisense.99	0	0	0.56	0.77	2.38	3.29	0.32	0.92	1.5	0.45	11.11	8.4	37.46	8.78
enhancer.antisense.merged.1904	chr1	59737738	59738987	U118.enhancer.antisense.100	0	0	0	0	0.88	0	0.88	0.82	0	2.43	0	0	73.33	5.55
enhancer.antisense.merged.1905	chr1	59759002	59760286	SKUT1.enhancer.antisense.85:U118.enhancer.antisense.101	0	0.82	5.82	13.38	4.2	36.21	11.63	0.76	0	6.8	2.81	4.53	114.76	2.97
enhancer.antisense.merged.1906	chr1	59819302	59820551	769P.enhancer.antisense.101	2.47	0.88	4.56	0	0	0	2.23	0.82	0	4.84	17.32	8.13	0	0
enhancer.antisense.merged.518	chr1	59892076	59893325	GP5d.enhancer.antisense.1760	0	0	42.98	36.44	14.55	1.01	9.81	3.35	0	21.72	0	16.26	0	0
enhancer.antisense.merged.519	chr1	59921051	59922300	LoVo.enhancer.antisense.1326	0	0	0.76	20.36	0.93	0	0.88	0.86	0	0	0	1.07	0	0.78
enhancer.intergenic.merged.814	chr1	59971060	59974108	SKUT1.enhancer.intergenic.124	0	0.14	0.25	0.53	0	61.37	0.46	0	0	0.8	0	0.44	0.15	0
enhancer.intergenic.merged.815	chr1	59975796	59977776	SKUT1.enhancer.intergenic.125	0	0	0.98	0.58	0	51.31	0.84	0	0	0	0	0.68	0	0
enhancer.intergenic.merged.816	chr1	60114501	60115701	SKUT1.enhancer.intergenic.126	0	0	4.36	0.87	0.73	36.75	0.93	0	0.85	0	0	1.13	3.13	0.65
enhancer.intergenic.merged.817	chr1	60118228	60119698	SKUT1.enhancer.intergenic.127	0	0	1.34	0	0	44.78	1.17	0	0	0.41	0	2.67	1.28	0.54
enhancer.intergenic.merged.818	chr1	60128693	60131555	SKUT1.enhancer.intergenic.128	0	0.16	6.18	0.38	0.48	165.42	0.19	0.43	1.71	1.26	0.79	2.81	12.52	2.07
enhancer.intergenic.merged.819	chr1	60131716	60135968	SKUT1.enhancer.intergenic.129	0	0	1.77	0.25	0.52	123.02	1.62	0.3	0.54	0.28	0.53	3.99	11.78	1.5
enhancer.intergenic.merged.820	chr1	60144909	60149872	SKUT1.enhancer.intergenic.130	1.12	0.18	1.81	0.11	0.09	77.08	1.31	0	0	0.73	0.37	1.58	0.3	0
enhancer.intergenic.merged.821	chr1	60150049	60158510	SKUT1.enhancer.intergenic.131	0.14	0.05	0.83	0.12	0.16	88.36	0.49	0	0.05	0.86	0	0.37	0.51	0
enhancer.intergenic.merged.822	chr1	60221972	60224044	SKUT1.enhancer.intergenic.132	0	0	5.09	0	0	25.78	0.61	0	0	0	0	0.33	0	0
enhancer.intergenic.merged.823	chr1	60224939	60226612	SKUT1.enhancer.intergenic.133	0	0	13.64	4.99	0	77.13	7.45	0	0	4.31	0	11.16	0	0.24
enhancer.intergenic.merged.824	chr1	60230452	60231736	SKUT1.enhancer.intergenic.134	0	0	3.34	0	0	30.43	0.87	0	0	0.46	0	0	0	0
enhancer.intergenic.merged.825	chr1	60254622	60255835	SKUT1.enhancer.intergenic.135	0	0	3.25	0	3.7	23.62	0.69	2.09	3.04	0.99	0	0	0.79	0.33
enhancer.intergenic.merged.826	chr1	60273952	60275242	SKUT1.enhancer.intergenic.136	0	0	1.8	0	0	52.56	1.08	0.32	0	0.47	0	1.57	0	1.52
enhancer.intergenic.merged.827	chr1	60275962	60277844	SKUT1.enhancer.intergenic.137	0	0	2.02	0	0	52.56	1.78	0	0	0	0	0.72	0	0
enhancer.intergenic.merged.828	chr1	60279491	60281914	SKUT1.enhancer.intergenic.138	0	0	1.94	0	0	26.15	0.57	0	0	1.26	0	1.68	0.41	0
enhancer.intergenic.merged.829	chr1	60489584	60490998	GP5d.enhancer.intergenic.137	4.75	1.27	34.61	3.88	0.62	0	7.12	6.83	5.66	2.14	1.44	0.75	1.75	0.56
enhancer.intergenic.merged.830	chr1	60572724	60573920	BT20.enhancer.intergenic.184	58.35	1.87	127.99	18.67	0.75	2.01	98.17	1.04	5.52	39.8	0	0	0.41	0
enhancer.intergenic.merged.831	chr1	60639472	60641578	K562.enhancer.intergenic.122:GP5d.enhancer.intergenic.138:LoVo.enhancer.intergenic.90:PC3.enhancer.intergenic.182	35.43	11.92	64.92	25.48	0.64	1.32	113.74	0.39	0.97	0.56	1.57	0.9	0.24	1.32
enhancer.intergenic.merged.832	chr1	60864777	60865974	SKUT1.enhancer.intergenic.139	5.16	0.37	0	0.44	0	56.83	2.83	0.34	0.48	1.02	0.63	6.1	1.98	0.33
enhancer.intergenic.merged.833	chr1	61049614	61051240	BT20.enhancer.intergenic.185	74.5	1.93	7.79	16.41	1.13	6.64	7.72	2.32	3.98	25.33	0	0.83	0	0.24
enhancer.intergenic.merged.834	chr1	61053705	61056243	GP5d.enhancer.intergenic.139:LoVo.enhancer.intergenic.91	10.42	0.18	22.52	25.01	2.68	15.77	3.34	0.66	0	20.47	0	2.4	0	0.47
enhancer.intergenic.merged.835	chr1	61056367	61058408	K562.enhancer.intergenic.123:GP5d.enhancer.intergenic.140:LoVo.enhancer.intergenic.92:SKUT1.enhancer.intergenic.140:BT20.enhancer.intergenic.186	742.92	6.54	47.57	43.57	56.49	58.77	15.34	6.32	17.43	38.81	0	5.86	2.76	5.44
enhancer.antisense.merged.1907	chr1	61078113	61079692	K562.enhancer.antisense.120:HCT116.enhancer.antisense.85:SKUT1.enhancer.antisense.86:MDA.enhancer.antisense.82:786O.enhancer.antisense.86	26.67	18.73	64.18	57.38	38.96	27.45	33.23	28.08	20.45	43.12	13.79	20.56	1.79	1.91
enhancer.antisense.merged.1908	chr1	61079730	61083983	K562.enhancer.antisense.121:K562.enhancer.antisense.122:GP5d.enhancer.antisense.60:LoVo.enhancer.antisense.35:PC3.enhancer.antisense.78:BT20.enhancer.antisense.91:786O.enhancer.antisense.87	25.15	5.69	20.2	27.79	9.46	14.4	13.86	16.79	10.48	24.79	3.63	10.28	0.53	1.92
enhancer.antisense.merged.1909	chr1	61138916	61140165	BT20.enhancer.antisense.92	6.36	0	6.45	4.17	5.47	5.04	1.11	0	0	14.39	0	1.07	0	0
enhancer.antisense.merged.1910	chr1	61252994	61254243	K562.enhancer.antisense.123	75.58	2.66	0	3.24	0	0	1.67	0	0	2.43	0	0	0	0
enhancer.antisense.merged.1911	chr1	61285658	61286907	BT20.enhancer.antisense.93	6.24	1.78	0.76	1.04	1.76	4.34	0.56	2.57	5.72	49.32	0	2.42	2.77	0
enhancer.intergenic.merged.836	chr1	61480925	61483016	BT20.enhancer.intergenic.187:M059J.enhancer.intergenic.151	1.41	0.21	2.05	0.27	0.84	0.93	6.57	0.2	0	223.7	0	1.3	0.66	29.41
enhancer.intergenic.merged.837	chr1	61486779	61488083	BT20.enhancer.intergenic.188	0	0	0.29	0	0	0	2.75	0	0	29.85	0	3.63	0	24.58
enhancer.intergenic.merged.838	chr1	61491064	61492296	BT20.enhancer.intergenic.189	0	0	0.96	0.42	1.11	0	0.68	0	0	29.26	0	2.75	0	13.82
enhancer.intergenic.merged.839	chr1	61539301	61540501	M059J.enhancer.intergenic.152	0	1.48	0.95	0	0.77	1.48	9.12	0.36	0	0	1.07	2.02	0	19.79
enhancer.intergenic.merged.840	chr1	61541906	61545528	M059J.enhancer.intergenic.153	0.33	0	2.01	0.45	7.03	0.71	10.19	0.12	0.53	1.17	0.21	1.5	0.13	62.73
enhancer.intergenic.merged.841	chr1	61545974	61548068	M059J.enhancer.intergenic.154	0.28	0.64	1.12	0.5	4.95	0.19	8.48	0.2	0.55	0	0	0.65	0	75.55
enhancer.intergenic.merged.842	chr1	61584757	61586231	M059J.enhancer.intergenic.155	0.44	1.81	0.77	1.06	2.42	0	4.24	0.28	0	6.13	1.02	0.92	0	87.29
enhancer.intergenic.merged.843	chr1	61586450	61588613	M059J.enhancer.intergenic.156	1.42	0.2	1.05	0.99	4.57	1.47	3.66	0.39	1.47	1.67	1.98	1.25	0.44	126.3
enhancer.intergenic.merged.844	chr1	61588736	61592326	M059J.enhancer.intergenic.157	0.34	0.49	1.75	1.06	6.92	0.5	6.15	0.11	2.96	2.19	0.42	2.82	0	110.25
enhancer.intergenic.merged.845	chr1	61656501	61657501	K562.enhancer.intergenic.124	20.6	4.45	3.87	1.56	42.88	4.72	3.66	0.43	6.98	2.39	4.28	1.74	6.73	11.03
enhancer.intergenic.merged.846	chr1	61668079	61669316	786O.enhancer.intergenic.153	12.33	23.32	12.88	7.89	74.89	12.02	21.75	22.37	31.21	18.93	48.2	33.17	62.74	26.83
enhancer.antisense.merged.520	chr1	61700851	61702100	PC3.enhancer.antisense.2207	14.51	0	3.19	2.09	0	9.22	11.95	0.82	0	0	3.62	14.33	1.92	3.18
enhancer.antisense.merged.1912	chr1	61746142	61747391	769P.enhancer.antisense.102	0	0	1.52	3.24	0	0	5.89	1.68	6.23	4.81	29.25	11.91	8.51	0.8
enhancer.antisense.merged.1913	chr1	61783302	61784551	786O.enhancer.antisense.88	0	0	5.32	1.04	3.71	0.78	6.3	0.86	0.89	14.57	8.49	16.76	0.92	0.8
enhancer.intergenic.merged.847	chr1	62181696	62184067	Jurkat.enhancer.intergenic.75	0	77.42	4.67	0.92	3.44	0	1.56	1.08	1.82	4.09	4.14	3.37	0.19	1.17
enhancer.intergenic.merged.848	chr1	62229737	62231071	SKUT1.enhancer.intergenic.141	1.41	0	23.88	0.43	2.36	21.6	5.01	1.56	0	11.82	2.81	16.13	0.72	5.33
enhancer.intergenic.merged.849	chr1	62234217	62235705	SKUT1.enhancer.intergenic.142	0	11.95	20.47	0.35	1.82	61.78	1.34	0.27	0.77	2.86	1.72	2.8	4.05	266.58
enhancer.antisense.merged.521	chr1	62285669	62286918	GP5d.enhancer.antisense.1761	0	0	17.47	1.04	0	0	0	0	0	2.43	0	0	0	3.15
enhancer.antisense.merged.522	chr1	62307322	62308571	M059J.enhancer.antisense.2239	1.18	0.88	5.54	0	0	1.01	0	0	0	32.55	3	2.42	0	91.85
enhancer.antisense.merged.523	chr1	62316530	62317779	M059J.enhancer.antisense.2240	0	0	0	0	0.93	0	0	0	0	4.84	0	0	0	11.08
enhancer.antisense.merged.1914	chr1	62438968	62440217	K562.enhancer.antisense.124	33.01	14.2	33.81	13.89	35.98	22.24	48.71	15.9	38.14	42.05	17.5	12.61	49.02	12.74
enhancer.antisense.merged.524	chr1	62676651	62677900	U118.enhancer.antisense.3110	0	0	1.52	0	0.88	0.78	2.55	0.86	0	1.19	6.63	2.71	16.45	0.78
enhancer.intergenic.merged.850	chr1	63316761	63318289	HCT116.enhancer.intergenic.161:PC3.enhancer.intergenic.183	0.42	3.78	15.73	12.95	19.09	16.3	22.57	14.33	8.4	6.68	0.98	0.44	0.65	9.58
enhancer.intergenic.merged.851	chr1	63323301	63324806	K562.enhancer.intergenic.125:K562.enhancer.antisense.125	43.7	14.48	27.24	4.3	8.77	12.1	4.73	29.57	17.89	12.8	0	1.35	7.96	14.19
enhancer.antisense.merged.1915	chr1	63323302	63324551	K562.enhancer.antisense.125	93.09	21.37	4.02	0	0.93	1.55	0	10.88	0	4.84	0	1.36	0	6.29
enhancer.antisense.merged.1916	chr1	63398534	63399783	HCT116.enhancer.antisense.86	16.26	5.3	6.45	2.3	20.95	3.33	4.78	2.49	21.74	0	12.55	27.8	12.34	8.71
enhancer.antisense.merged.1917	chr1	63407102	63408351	K562.enhancer.antisense.126	32.06	7.97	7.21	8.88	16.26	0.78	9.32	2.46	9.15	2.37	4.24	14.62	8.65	8.68
enhancer.antisense.merged.525	chr1	63465282	63466531	M059J.enhancer.antisense.2241	36.32	33.85	32.58	29.14	47.8	1.01	30.53	13.49	20.47	10.86	19.62	43.61	11.49	51.46
enhancer.antisense.merged.1918	chr1	63535964	63537213	MDA.enhancer.antisense.83	1.29	8.86	10.11	3.13	8.88	2.79	18.25	6.63	24.79	2.37	1.5	19.47	14.33	44.28
enhancer.antisense.merged.1919	chr1	63548199	63549865	U118.enhancer.antisense.102:M059J.enhancer.antisense.93	0	9.67	19.42	2.33	6.81	2.66	31.12	2.76	20.1	5.96	2.46	12.94	20.58	36.68
enhancer.antisense.merged.1920	chr1	63569152	63570966	MDA.enhancer.antisense.84:M059J.enhancer.antisense.94	0	14.14	18.51	2.11	8.44	3.49	32.66	8.56	18.32	6.16	5.6	13.69	17.48	39.88
enhancer.intergenic.merged.852	chr1	63574686	63590226	Jurkat.enhancer.intergenic.76:GP5d.enhancer.intergenic.141:HCT116.enhancer.intergenic.162:HCT116.enhancer.intergenic.163:HCT116.enhancer.antisense.87:SKUT1.enhancer.intergenic.143:PC3.enhancer.intergenic.184:MDA.enhancer.intergenic.188:MDA.enhancer.intergenic.189:MDA.enhancer.antisense.85:BT20.enhancer.intergenic.190:BT20.enhancer.intergenic.191:BT20.enhancer.antisense.94:769P.enhancer.intergenic…	6.68	27.44	56.89	12.15	42.51	16.72	89.36	40.33	46.81	70.06	37.88	46.6	53.33	61.65
enhancer.antisense.merged.1921	chr1	63574687	63577175	HCT116.enhancer.intergenic.162:HCT116.enhancer.antisense.87:MDA.enhancer.intergenic.188:MDA.enhancer.antisense.85:BT20.enhancer.antisense.94:M059J.enhancer.antisense.95	0	11.47	17.88	0.93	15.08	8.85	30.68	9.15	26.2	19.28	12.35	30.35	33.99	63.54
enhancer.antisense.merged.1922	chr1	63594115	63595364	GP5d.enhancer.antisense.61	1.18	24.98	29.58	3.34	32.47	24.72	55.26	32.9	35.21	56.47	32	89.36	16.24	62.53
enhancer.antisense.merged.1923	chr1	63595750	63596999	PC3.enhancer.antisense.79	0	0	10.8	3.13	0	3.02	28.45	0	0	13.23	1.06	32.53	0	4.76
enhancer.antisense.merged.1924	chr1	63662084	63664820	PC3.enhancer.antisense.80:DU145.enhancer.antisense.40:MDA.enhancer.antisense.86:BT20.enhancer.antisense.95:769P.enhancer.antisense.103:786O.enhancer.antisense.89:U118.enhancer.antisense.103	0	0	0.42	0.53	7.29	0.96	58.6	24.35	10.84	10.85	74.96	46.99	10.89	6.57
enhancer.intergenic.merged.853	chr1	63730666	63732516	PC3.enhancer.intergenic.185:769P.enhancer.intergenic.124:786O.enhancer.intergenic.155:U118.enhancer.intergenic.175	0	0.48	7.39	2.03	1.7	8.63	13.67	7.71	23.11	1.63	77.76	112.68	16.88	5.37
enhancer.antisense.merged.1925	chr1	63846902	63848151	BT20.enhancer.antisense.96	0	0	0	0	0.93	1.01	0	0	2.29	31.37	0	0	0	0.8
enhancer.antisense.merged.1926	chr1	63876839	63878088	BT20.enhancer.antisense.97	0	0	4.56	0	0	41.92	3.75	15.05	42.71	47.16	6.01	2.71	0.92	0
enhancer.antisense.merged.1927	chr1	63892702	63893951	769P.enhancer.antisense.104	0	0	0	1.04	0	0.78	0	4.29	8.01	0	32.62	11.62	0.99	0.8
enhancer.antisense.merged.1928	chr1	63898151	63899400	769P.enhancer.antisense.105:786O.enhancer.antisense.90	0	0	0	1.04	0.93	8.14	2.23	5.03	7.88	2.43	15.82	41.1	6.81	3.15
enhancer.antisense.merged.1929	chr1	63912302	63913551	SKUT1.enhancer.antisense.87	0	0.88	0	0	0	20.93	1.67	5.15	27.46	0	4.5	6.78	0	0.78
enhancer.antisense.merged.1930	chr1	63917511	63918760	SKUT1.enhancer.antisense.88	0	0	2.28	0	0	24.41	0.56	8.46	15	0	13.43	4.27	0	3.19
enhancer.antisense.merged.1931	chr1	63920035	63921457	DU145.enhancer.antisense.41:MDA.enhancer.antisense.87	0	0	0	0.78	0	8.29	1.48	36.69	47.97	9.9	4.46	13.39	0	0.59
enhancer.antisense.merged.1932	chr1	63968960	63970209	769P.enhancer.antisense.106	0	0	1.59	0	0.93	0.78	3.66	1.72	12.84	1.19	26.43	2.42	1.98	1.58
enhancer.antisense.merged.1933	chr1	64006102	64007351	MDA.enhancer.antisense.88	1.18	6.22	0	0	0	4.57	4.63	10.91	15.76	0	17.58	6.49	8.58	1.6
enhancer.antisense.merged.1934	chr1	64043502	64044751	U118.enhancer.antisense.104	0	0	0.76	0	0	0	3.19	0.86	3.43	0	2.12	3.2	14.97	0
enhancer.antisense.merged.1935	chr1	64082009	64083258	U118.enhancer.antisense.105	0	0	3.04	0	0	1.78	0	0.86	0	3.65	2.12	0	33.55	0
enhancer.antisense.merged.1936	chr1	64128774	64130023	U118.enhancer.antisense.106	0	0	0.76	0	0.88	1.78	5.42	1.68	6.74	0	4.5	7.84	41.28	1.6
enhancer.antisense.merged.1937	chr1	64161540	64162789	769P.enhancer.antisense.107	0	0	0	0	1.76	1.01	2.55	0	9.79	7.18	12.55	5.63	0	0
enhancer.antisense.merged.1938	chr1	64170788	64172039	MDA.enhancer.antisense.89:786O.enhancer.antisense.91	1.18	0	2.27	1.04	10.55	10.19	8.58	5.75	45.95	25.15	16.19	31	1.98	1.58
enhancer.intergenic.merged.854	chr1	64348690	64350066	GP5d.enhancer.intergenic.142	0.47	0	32.28	7.73	0.32	0	12.99	0.3	0	20.62	1.54	23.02	2.71	1.15
enhancer.intergenic.merged.855	chr1	64351990	64353459	PC3.enhancer.intergenic.186	0	0	8.24	239.27	23.37	0.34	2669.44	2.56	2.29	1.22	0.51	1.38	0.68	1.61
enhancer.antisense.merged.526	chr1	64834717	64835966	769P.enhancer.antisense.3760	67.66	159.9	565.2	368.08	166.67	125.56	224.4	148.08	56.56	75.48	74.68	77.33	1.98	23.72
enhancer.antisense.merged.527	chr1	64841902	64843151	MDA.enhancer.antisense.2542	32.9	44.44	186.52	98.51	370.23	81.3	86.7	39.37	48.3	31.24	64.07	56.83	12.41	30.11
enhancer.antisense.merged.528	chr1	64860381	64861630	769P.enhancer.antisense.3761	1.29	2.65	2.5	0	14.45	5.81	1.99	0	7.12	4.87	41.37	5.13	0.99	6.34
enhancer.antisense.merged.529	chr1	64893805	64895054	769P.enhancer.antisense.3762	13.55	1.77	0	0	0	5.58	0.56	0	0	1.19	38	2.71	0	1.6
enhancer.antisense.merged.530	chr1	64896069	64898078	769P.enhancer.antisense.3763:786O.enhancer.antisense.2102	0.47	0.35	2.17	0.83	1.39	1.63	2.56	0.34	1.41	11.47	60.85	26.53	0.37	3.17
enhancer.antisense.merged.531	chr1	64913025	64914274	769P.enhancer.antisense.3764	10.01	1.79	3.04	1.04	6.2	3.1	2.23	0	1.14	0	51.78	4.56	0.99	6.37
enhancer.antisense.merged.532	chr1	64915521	64916770	769P.enhancer.antisense.3765	1.29	0.88	0.83	0	0	0.78	1.99	3.35	1.14	3.59	34.12	4.85	1.85	1.6
enhancer.antisense.merged.533	chr1	64922835	64924084	U118.enhancer.antisense.3111	1.29	2.69	2.36	1.15	0.93	6.12	1.76	1.72	7.12	6.08	21.56	5.91	21.99	1.6
enhancer.antisense.merged.534	chr1	64932851	64935323	SKUT1.enhancer.antisense.2048:769P.enhancer.antisense.3766:786O.enhancer.antisense.2103:U118.enhancer.antisense.3112:U118.enhancer.antisense.3113	0.34	1.03	0.66	0.33	0.76	13.25	1.23	1.22	0.33	0.7	17.34	6.7	34.13	2.3
enhancer.antisense.merged.535	chr1	64950991	64952240	GP5d.enhancer.antisense.1762	0	0	22.94	2.19	7.95	3.02	1.44	0	12.2	4.84	11.93	3.2	0.92	1.58
enhancer.intergenic.merged.856	chr1	64982710	64984043	BT20.enhancer.intergenic.192	51.76	1.34	11.33	69.69	8.18	7	4.01	6.52	30.73	29.42	4.01	1.02	7.82	1.18
enhancer.intergenic.merged.857	chr1	65000835	65004006	SKUT1.enhancer.intergenic.144:BT20.enhancer.intergenic.193	136.88	15.6	17.6	77.03	54.2	70.71	5.23	13.46	116.29	61.93	3.76	5.31	13.92	4.49
enhancer.intergenic.merged.858	chr1	65052633	65053843	786O.enhancer.intergenic.156	118.09	37.93	31.72	106.48	125.14	49.89	14.97	31.5	113.88	63.91	30.11	33.32	38.24	13.36
enhancer.intergenic.merged.859	chr1	65066303	65068370	HCT116.enhancer.intergenic.164:SKUT1.enhancer.intergenic.145:DU145.enhancer.intergenic.95:BT20.enhancer.intergenic.194:786O.enhancer.intergenic.157:U118.enhancer.intergenic.176	221.68	28.03	22.63	78.08	59.12	28.52	13.68	33.48	42.94	53.47	15.88	22.05	23.34	7.85
enhancer.antisense.merged.1939	chr1	65148326	65149575	SKUT1.enhancer.antisense.89	36.09	1.78	3.26	5.54	20.55	36.19	30.37	9.2	21.1	9.58	21.3	45.58	2.91	32.49
enhancer.antisense.merged.1940	chr1	65166300	65167549	K562.enhancer.antisense.127	107.94	0	0.76	0	1.86	0.78	0	0.82	1.14	7.21	4.5	1.36	2.91	1.6
enhancer.antisense.merged.1941	chr1	65170142	65171391	BT20.enhancer.antisense.98	1.29	0	3.12	1.15	1.86	0	13.15	0.86	0	57.96	2.56	28.17	0	0.78
enhancer.antisense.merged.1942	chr1	65176964	65178213	BT20.enhancer.antisense.99	0	0	0.76	2.09	3.56	0	17.69	18.59	7.63	39.64	3	1.36	0	0
enhancer.intergenic.merged.860	chr1	65253901	65255290	U118.enhancer.intergenic.177	645.28	114.36	19.09	77.15	53.49	6.66	42.76	98.58	96.7	113.52	40.27	118.88	10.69	125.95
enhancer.antisense.merged.1943	chr1	65272852	65274101	K562.enhancer.antisense.128	18.62	0	0.76	0	0	0.78	1.99	0	1.14	0	6.01	0	0.99	0.78
enhancer.antisense.merged.1944	chr1	65277302	65278551	K562.enhancer.antisense.129	25.59	0.9	0	0	0.88	0	0	0.86	0	0	0	4.07	0	0
enhancer.antisense.merged.1945	chr1	65284467	65285716	K562.enhancer.antisense.130	66.97	0	3.88	1.04	2.68	1.78	4.78	0	2.29	0	1.5	0	3.69	2.38
enhancer.antisense.merged.1946	chr1	65289598	65290847	K562.enhancer.antisense.131	101.88	0	0	0	0	0.78	1.11	0	2.67	0	1.5	3.78	0	0
enhancer.antisense.merged.1947	chr1	65292615	65293864	K562.enhancer.antisense.132	33.85	0	1.59	1.04	0	0	0	1.68	0	0	1.5	4.07	0	0
enhancer.antisense.merged.1948	chr1	65422369	65423697	K562.enhancer.antisense.133:MDA.enhancer.antisense.90:786O.enhancer.antisense.92	20.06	0	3.28	2.89	0.76	2.41	2	15.79	67.61	12.61	96.46	23.62	5.7	8.89
enhancer.antisense.merged.1949	chr1	65424255	65426494	769P.enhancer.antisense.108:769P.enhancer.antisense.109	4.87	0.9	0.77	0.74	0.92	1.27	1.55	9.29	9.94	0.81	31.14	0.45	0.95	5.32
enhancer.antisense.merged.1950	chr1	65467120	65468369	K562.enhancer.antisense.134	37.01	18.81	0.76	0	0	0	0.56	0	0	0	0	2.71	0	0
enhancer.antisense.merged.1951	chr1	65480594	65481843	K562.enhancer.antisense.135	342.62	52.93	1.52	1.04	0	0	3.66	0	0	0	0	1.36	0	0
enhancer.antisense.merged.1952	chr1	65518588	65519878	GP5d.enhancer.antisense.62:PC3.enhancer.antisense.81:BT20.enhancer.antisense.100	10.03	0	163.83	40.9	0	0	128.77	0	1.06	34.64	1.39	134.02	6.03	0.74
enhancer.antisense.merged.1953	chr1	65524519	65525768	K562.enhancer.antisense.136	42.57	0	0	0	0.88	0	1.11	0	0	2.43	4.24	2.71	0	0.8
enhancer.antisense.merged.1954	chr1	65527234	65528483	K562.enhancer.antisense.137	43.14	0	3.95	0	0	0	1.11	0	0	1.22	10.43	2.71	0	2.35
enhancer.antisense.merged.1955	chr1	65538338	65539587	K562.enhancer.antisense.138	41.84	0	2.28	1.04	0	0	6.69	0	0	0	0	1.36	0	0
enhancer.antisense.merged.1956	chr1	65813621	65814870	U118.enhancer.antisense.107	0	0	3.8	1.04	0	0	0.56	0	0	0	0	1.36	110.92	0.8
enhancer.antisense.merged.1957	chr1	65820596	65821845	U118.enhancer.antisense.108	0	0	2.28	0	0	0	1.11	0	0	6.08	0	22.09	422.53	5.55
enhancer.antisense.merged.1958	chr1	65825285	65826534	U118.enhancer.antisense.109	0	0	0	0	0	0	2.31	0	1.14	2.43	0	1.36	92.06	0.8
enhancer.antisense.merged.1959	chr1	65831955	65833204	U118.enhancer.antisense.110	0	0	0	0	0	0	0.56	0	0	0	0	0	59.3	0
enhancer.intergenic.merged.861	chr1	66139328	66140601	GP5d.enhancer.intergenic.143	0.93	0	37.45	0.45	0	0	1.97	0	0	0	0	0.53	290.84	5.28
enhancer.intergenic.merged.862	chr1	66253743	66255407	HCT116.enhancer.intergenic.165	0	0	18.01	7.9	28.52	3.21	11.03	0.25	0.34	13.08	0.45	23.2	488.12	9.95
enhancer.intergenic.merged.863	chr1	66256977	66273835	HCT116.enhancer.intergenic.166:U118.enhancer.antisense.111:U118.enhancer.antisense.112	0.74	0.05	4.47	4.49	307.83	7.85	6.18	9.64	5.98	3.55	0.12	3.37	266.23	5.1
enhancer.antisense.merged.1960	chr1	66261787	66263036	U118.enhancer.antisense.111	0	0	4.64	7.62	375.28	2.56	8.61	34.42	0	2.4	0	1.36	36.02	0
enhancer.antisense.merged.1961	chr1	66266321	66267570	U118.enhancer.antisense.112	0	0	1.52	1.15	184.37	2.79	2.31	10.06	0	3.62	0	0	33.55	0.78
enhancer.intergenic.merged.864	chr1	66274053	66275413	HCT116.enhancer.intergenic.167	0	0	0.61	1.19	28.67	0	2.28	0.32	0	1.34	0	1	132.07	4.35
enhancer.intergenic.merged.865	chr1	66278258	66279821	HCT116.enhancer.intergenic.168	0.38	0	1.29	0.33	33.47	0	1.07	0.26	0	0.39	0	1.73	205.85	5.55
enhancer.intergenic.merged.866	chr1	66281784	66282884	HCT116.enhancer.intergenic.169	0	0	1.38	1	57.47	0.46	1.16	0.37	0.4	1.11	0	0	54.44	1.44
enhancer.intergenic.merged.867	chr1	66288644	66297467	HCT116.enhancer.intergenic.170	0.07	0.1	1.56	2.44	92.18	0.14	2.18	0.42	0.22	1.44	0.09	1.31	196.07	3.63
enhancer.intergenic.merged.868	chr1	66297670	66303422	HCT116.enhancer.intergenic.171	0	0.08	1.08	3.54	104.22	2.76	0.91	0.14	1.39	1.57	0.78	3.02	87.99	5.02
enhancer.intergenic.merged.869	chr1	66305805	66308964	HCT116.enhancer.intergenic.172	0	0.14	1.5	1.02	51.33	0.16	3.71	0.13	0	1.53	0	0.21	244.36	4.91
enhancer.intergenic.merged.870	chr1	66310569	66317828	HCT116.enhancer.intergenic.173	0.44	0	1.17	0.82	74.5	0	1.19	0	0.14	0.33	0.22	0.97	210.9	6.64
enhancer.intergenic.merged.871	chr1	66322272	66324537	HCT116.enhancer.intergenic.174	0.26	0.2	1.58	1.89	88.36	0.22	2.2	0.56	0.25	1.87	0.33	1.13	212.17	7.19
enhancer.intergenic.merged.872	chr1	66326003	66330157	HCT116.enhancer.intergenic.175	0	0.21	0.47	0.65	31.9	0.09	0.79	0.1	0	1.45	0.36	0.65	90.39	2.48
enhancer.antisense.merged.1962	chr1	66331666	66332915	U118.enhancer.antisense.113	0	0	0	7.62	251.64	21.47	5.34	6.7	12.2	9.74	0	1.36	84.33	3.96
enhancer.antisense.merged.1963	chr1	66333760	66335009	HCT116.enhancer.antisense.88	0	0	0	2.3	14.35	0.78	0.56	0.86	0	2.43	0	0	9.44	0
enhancer.antisense.merged.1964	chr1	66335489	66336870	HCT116.enhancer.antisense.89:U118.enhancer.antisense.114	0	2.11	0	0.83	50.11	0	0.44	0	1.81	0	0	0	76.09	0.62
enhancer.antisense.merged.1965	chr1	66351505	66352754	HCT116.enhancer.antisense.90	0	0.88	1.67	2.09	65.97	2.33	2.23	0	0	0	0	0	0	0
[truncated: 56,459 more rows]
