# Supplementary material for: Transcriptionally active enhancers in human cancer cells
Source: Mol Syst Biol. 2021 Jan 27;17(1):e9873. doi: 10.15252/msb.20209873 (PMC7838827; doi:10.15252/msb.20209873)
Supplement: Supplementary file 9 — Table EV7 [file MSB-17-e9873-s009.zip › TableEV7/TableEV7.xlsx]

## Sheet: caSNPs
Table EV7: List of cancer-associated GWAS traits corresponding to the type of cancer cell lines in this study.
CHR_ID	CHR_POS	SNPS	DISEASE.TRAIT	P.VALUE	PUBMEDID	FIRST.AUTHOR
1	221991606	rs6687758	Colorectal cancer	2e-09	20972440	Houlston RS
20	62345988	rs4925386	Colorectal cancer	2e-10	20972440	Houlston RS
3	169774313	rs10936599	Colorectal cancer	3e-08	20972440	Houlston RS
12	50761880	rs11169552	Colorectal cancer	2e-10	20972440	Houlston RS
1	221872104	rs6691170	Colorectal cancer	1e-09	20972440	Houlston RS
16	74438798	SNP_A-2032347; SNP_A-2196879; rs10871290	Breast cancer	4e-07	18463975	Kibriya MG
16	85910833	rs391525	Chronic lymphocytic leukemia	3e-09	21131588	Slager SL
6	32638979	rs9272535	Chronic lymphocytic leukemia	9e-08	21131588	Slager SL
6	32610305	rs674313	Chronic lymphocytic leukemia	7e-09	21131588	Slager SL
6	417727	rs9378805	Chronic lymphocytic leukemia	2e-06	21131588	Slager SL
16	73405456	rs9934948	Breast cancer (survival)	6e-06	22232737	Shu XO
14	68283210	rs3784099	Breast cancer (survival)	1e-07	22232737	Shu XO
14	68283210	rs3784099	Breast cancer (survival)	3e-07	22232737	Shu XO
6	127279485	rs2180341	Breast cancer	3e-08	18326623	Gold B
8	127472793	rs1447295	Prostate cancer	2e-14	17401363	Yeager M
8	127401060	rs6983267	Prostate cancer	9e-13	17401363	Yeager M
7	50402906	rs4132601	Acute lymphoblastic leukemia (childhood)	1e-19	19684604	Papaemmanuil E
14	23119848	rs2239633	Acute lymphoblastic leukemia (childhood)	3e-07	19684604	Papaemmanuil E
10	61992400	rs7089424	Acute lymphoblastic leukemia (childhood)	7e-19	19684604	Papaemmanuil E
12	26300350	rs718314	Renal cell carcinoma	9e-10	22010048	Wu X
11	69419726	rs4980785	Renal cell carcinoma	2e-06	22010048	Wu X
6	118486684	rs25422	Renal cell carcinoma	5e-06	22010048	Wu X
6	155608667	rs35229355	Response to treatment for acute lymphoblastic leukemia	5e-06	19176441	Yang JJ
10	121141109	rs2901286	Response to treatment for acute lymphoblastic leukemia	4e-06	19176441	Yang JJ
20	47579861	rs6125048	Response to treatment for acute lymphoblastic leukemia	2e-06	19176441	Yang JJ
4	141788570	rs17007695	Response to treatment for acute lymphoblastic leukemia	9e-07	19176441	Yang JJ
2	200157231	rs1569175	Response to treatment for acute lymphoblastic leukemia	9e-07	19176441	Yang JJ
7	14406292	rs6971925	Response to treatment for acute lymphoblastic leukemia	3e-06	19176441	Yang JJ
7	37226747	rs4723619	Response to treatment for acute lymphoblastic leukemia	3e-06	19176441	Yang JJ
10	8108750	rs10508343	Response to treatment for acute lymphoblastic leukemia	8e-06	19176441	Yang JJ
5	36137518	rs267759	Response to treatment for acute lymphoblastic leukemia	7e-06	19176441	Yang JJ
11	96266936	rs7115578	Response to treatment for acute lymphoblastic leukemia	8e-06	19176441	Yang JJ
11	20540973	rs7128311	Response to treatment for acute lymphoblastic leukemia	5e-06	19176441	Yang JJ
10	17346144	rs359312	Response to treatment for acute lymphoblastic leukemia	9e-08	19176441	Yang JJ
3	47347457	rs8180040	Colorectal cancer	2e-06	23350875	Fernandez-Rozadilla C
8	29486945	rs12548021	Colorectal cancer	3e-06	23350875	Fernandez-Rozadilla C
8	95583508	rs3104964	Colorectal cancer	4e-06	23350875	Fernandez-Rozadilla C
5	81423306	rs7732320	Glioblastoma	1e-06	22472174	Xiao Y
10	79295869	rs12355688	Breast cancer	6e-06	23468962	Song C
8	127401060	rs6983267	Colorectal cancer	7e-11	18372905	Tomlinson IP
8	116618444	rs16892766	Colorectal cancer	3e-18	18372905	Tomlinson IP
18	48927093	rs4939827	Colorectal cancer	2e-06	18372905	Tomlinson IP
15	32702555	rs4779584	Colorectal cancer	5e-07	18372905	Tomlinson IP
10	8659256	rs10795668	Colorectal cancer	3e-13	18372905	Tomlinson IP
12	116564853	rs2089222	Acute lymphoblastic leukemia (childhood)	8e-08	19684603	Trevino LR
1	237103303	rs7554607	Acute lymphoblastic leukemia (childhood)	2e-06	19684603	Trevino LR
3	178712151	rs9290663	Acute lymphoblastic leukemia (childhood)	6e-06	19684603	Trevino LR
12	4315956	rs10849033	Acute lymphoblastic leukemia (childhood)	9e-06	19684603	Trevino LR
10	61963818	rs10821936	Acute lymphoblastic leukemia (childhood)	1e-15	19684603	Trevino LR
7	50398606	rs11978267	Acute lymphoblastic leukemia (childhood)	8e-11	19684603	Trevino LR
6	140848688	rs11155133	Acute lymphoblastic leukemia (childhood)	3e-07	19684603	Trevino LR
19	44007237	rs2191566	Acute lymphoblastic leukemia (childhood)	4e-07	19684603	Trevino LR
1	76306643	rs10873876	Acute lymphoblastic leukemia (childhood)	4e-06	19684603	Trevino LR
1	196875463	rs6428370	Acute lymphoblastic leukemia (childhood)	7e-06	19684603	Trevino LR
1	247526230	rs1881797	Acute lymphoblastic leukemia (childhood)	7e-06	19684603	Trevino LR
18	2498055	rs1879352	Acute lymphoblastic leukemia (childhood)	9e-06	19684603	Trevino LR
10	34529060	rs563507	Acute lymphoblastic leukemia (childhood)	9e-06	19684603	Trevino LR
2	223053265	rs12621643	Acute lymphoblastic leukemia (childhood)	3e-06	19684603	Trevino LR
15	69726651	rs7176508	Chronic lymphocytic leukemia	5e-12	18758461	Di Bernardo MC
2	111039881	rs17483466	Chronic lymphocytic leukemia	2e-10	18758461	Di Bernardo MC
19	46704397	rs11083846	Chronic lymphocytic leukemia	4e-09	18758461	Di Bernardo MC
11	123490689	rs735665	Chronic lymphocytic leukemia	4e-12	18758461	Di Bernardo MC
6	411064	rs872071	Chronic lymphocytic leukemia	2e-20	18758461	Di Bernardo MC
2	230226508	rs13397985	Chronic lymphocytic leukemia	6e-10	18758461	Di Bernardo MC
8	127527115	rs7837688	Prostate cancer	1e-25	20676098	Takata R
8	127091692	rs1456315	Prostate cancer	2e-29	20676098	Takata R
2	20688505	rs13385191	Prostate cancer	8e-08	20676098	Takata R
6	116888889	rs339331	Prostate cancer	2e-12	20676098	Takata R
13	73154002	rs9600079	Prostate cancer	3e-09	20676098	Takata R
3	87103019	rs9284813	Prostate cancer	5e-09	20676098	Takata R
8	23668950	rs1512268	Prostate cancer	4e-11	20676098	Takata R
10	46046326	rs10993994	Prostate cancer	3e-08	20676098	Takata R
17	37741165	rs7501939	Prostate cancer	1e-12	20676098	Takata R
5	1895715	rs12653946	Prostate cancer	4e-18	20676098	Takata R
6	41568689	rs1983891	Prostate cancer	8e-08	20676098	Takata R
16	52552429	rs3803662	Breast cancer	4e-07	20872241	Li J
5	44874903	rs7716600	Breast cancer	7e-07	20872241	Li J
2	217041109	rs13387042	Breast cancer	9e-06	20872241	Li J
10	121586676	rs1219648	Breast cancer	2e-13	20872241	Li J
19	41479679	rs11672691	Prostate cancer	1e-08	23065704	Amin Al Olama A
19	41479679	rs11672691	Prostate cancer	2e-12	23065704	Amin Al Olama A
22	40040969	rs11704416	Prostate cancer	4e-06	23065704	Amin Al Olama A
22	40040969	rs11704416	Prostate cancer	4e-07	23065704	Amin Al Olama A
9	27488094	rs17779457	Urinary symptoms in response to radiotherapy in prostate cancer	7e-07	23376709	Kerns SL
8	127506309	rs4242384	Prostate cancer	2e-24	19767753	Eeles RA
11	69228491	rs7130881	Prostate cancer	8e-13	19767753	Eeles RA
6	160160342	rs651164	Prostate cancer	2e-09	19767753	Eeles RA
2	43326810	rs1465618	Prostate cancer	2e-08	19767753	Eeles RA
4	94641726	rs17021918	Prostate cancer	4e-15	19767753	Eeles RA
4	105140377	rs7679673	Prostate cancer	3e-14	19767753	Eeles RA
8	23668950	rs1512268	Prostate cancer	3e-30	19767753	Eeles RA
11	2212344	rs7127900	Prostate cancer	3e-33	19767753	Eeles RA
22	43104206	rs5759167	Prostate cancer	6e-29	19767753	Eeles RA
X	51467205	rs1327301	Prostate cancer	2e-10	19767753	Eeles RA
4	94593458	rs12500426	Prostate cancer	1e-11	19767753	Eeles RA
2	63074029	rs6545977	Prostate cancer	5e-07	19767753	Eeles RA
7	98187015	rs6465657	Prostate cancer	2e-08	19767753	Eeles RA
10	46070851	rs3123078	Prostate cancer	1e-19	19767753	Eeles RA
17	37741165	rs7501939	Prostate cancer	3e-18	19767753	Eeles RA
17	71112612	rs1859962	Prostate cancer	2e-16	19767753	Eeles RA
7	20954872	rs12155172	Prostate cancer	9e-06	19767753	Eeles RA
2	172446825	rs12621278	Prostate cancer	9e-23	19767753	Eeles RA
3	87124174	rs17181170	Prostate cancer	3e-08	19767753	Eeles RA
8	127401060	rs6983267	Colorectal cancer	1e-14	17618284	Tomlinson I
8	127472793	rs1447295	Prostate cancer	6e-18	17401366	Gudmundsson J
8	127112671	rs16901979	Prostate cancer	1e-12	17401366	Gudmundsson J
10	121586676	rs1219648	Breast cancer	1e-10	17529973	Hunter DJ
3	128319530	rs10934853	Prostate cancer	3e-10	19767754	Gudmundsson J
8	127308101	rs16902094	Prostate cancer	6e-15	19767754	Gudmundsson J
17	37738049	rs4430796	Prostate cancer	8e-06	19767754	Gudmundsson J
8	127472793	rs1447295	Prostate cancer	2e-19	19767754	Gudmundsson J
8	127112671	rs16901979	Prostate cancer	3e-14	19767754	Gudmundsson J
8	127310936	rs445114	Prostate cancer	5e-10	19767754	Gudmundsson J
19	38244973	rs8102476	Prostate cancer	2e-11	19767754	Gudmundsson J
11	69211113	rs11228565	Prostate cancer	7e-12	19767754	Gudmundsson J
5	56727256	rs16886165	Breast cancer	5e-07	19330030	Thomas G
1	121538815	rs11249433	Breast cancer	7e-10	19330030	Thomas G
14	68567965	rs999737	Breast cancer	2e-07	19330030	Thomas G
2	217041109	rs13387042	Breast cancer	2e-08	19330030	Thomas G
16	52552429	rs3803662	Breast cancer	1e-09	19330030	Thomas G
10	121577821	rs2981579	Breast cancer	2e-10	19330030	Thomas G
6	151627231	rs2046210	Breast cancer	2e-15	19219042	Zheng W
2	217041109	rs13387042	Breast cancer	1e-13	17529974	Stacey SN
16	52552429	rs3803662	Breast cancer	6e-19	17529974	Stacey SN
5	56736057	rs889312	Breast cancer	5e-09	20453838	Turnbull C
10	121577821	rs2981579	Breast cancer	4e-31	20453838	Turnbull C
10	62518923	rs10995190	Breast cancer	5e-15	20453838	Turnbull C
8	127375606	rs1562430	Breast cancer	6e-07	20453838	Turnbull C
2	217041109	rs13387042	Breast cancer	2e-10	20453838	Turnbull C
11	1920716	rs909116	Breast cancer	7e-07	20453838	Turnbull C
3	27374522	rs4973768	Breast cancer	6e-07	20453838	Turnbull C
9	22062135	rs1011970	Breast cancer	3e-08	20453838	Turnbull C
10	79081391	rs704010	Breast cancer	4e-09	20453838	Turnbull C
16	52552429	rs3803662	Breast cancer	3e-15	20453838	Turnbull C
6	151592978	rs3757318	Breast cancer	3e-06	20453838	Turnbull C
10	5844771	rs2380205	Breast cancer	5e-07	20453838	Turnbull C
11	69513996	rs614367	Breast cancer	3e-15	20453838	Turnbull C
10	121273005	rs11199874	Prostate cancer	3e-10	22130093	Nam RK
15	46347610	rs4775302	Prostate cancer	4e-08	22130093	Nam RK
14	53944201	rs4444235	Colorectal cancer	8e-10	19011631	Houlston RS
19	33041394	rs10411210	Colorectal cancer	5e-09	19011631	Houlston RS
16	68787043	rs9929218	Colorectal cancer	1e-08	19011631	Houlston RS
20	6423634	rs961253	Colorectal cancer	2e-10	19011631	Houlston RS
2	217041109	rs13387042	Breast cancer	2e-10	21263130	Fletcher O
3	27374522	rs4973768	Breast cancer	2e-08	21263130	Fletcher O
8	127375606	rs1562430	Breast cancer	3e-11	21263130	Fletcher O
16	52601252	rs3112612	Breast cancer	4e-10	21263130	Fletcher O
6	151618215	rs3734805	Breast cancer	1e-07	21263130	Fletcher O
10	121865675	rs10510102	Breast cancer	2e-06	21263130	Fletcher O
5	44662413	rs4415084	Breast cancer	8e-11	21263130	Fletcher O
10	121586676	rs1219648	Breast cancer	1e-30	21263130	Fletcher O
9	108126198	rs865686	Breast cancer	2e-10	21263130	Fletcher O
X	51486831	rs5945572	Prostate cancer	4e-13	18264098	Gudmundsson J
2	62904596	rs721048	Prostate cancer	8e-09	18264098	Gudmundsson J
16	52552429	rs3803662	Breast cancer	1e-36	17529967	Easton DF
10	121592803	rs2981582	Breast cancer	2e-76	17529967	Easton DF
8	127343372	rs13281615	Breast cancer	5e-12	17529967	Easton DF
5	45285616	rs981782	Breast cancer	9e-06	17529967	Easton DF
5	56736057	rs889312	Breast cancer	7e-20	17529967	Easton DF
11	1887776	rs3817198	Breast cancer	3e-09	17529967	Easton DF
13	103275657	rs1529276	Prostate cancer	2e-06	17903305	Murabito JM
6	51801833	rs10498792	Prostate cancer	3e-06	17903305	Murabito JM
5	83689920	rs4466137	Prostate cancer	3e-06	17903305	Murabito JM
3	145456001	rs345013	Prostate cancer	5e-06	17903305	Murabito JM
3	37954986	rs9311171	Prostate cancer	2e-06	17903305	Murabito JM
2	59272212	rs10490113	Breast cancer	5e-06	17903305	Murabito JM
15	48608389	rs1876206	Breast cancer	6e-06	17903305	Murabito JM
12	73596057	rs1154865	Breast cancer	7e-07	17903305	Murabito JM
18	55997051	rs1978503	Breast cancer	1e-06	17903305	Murabito JM
7	67594280	rs10263639	Breast cancer	3e-06	17903305	Murabito JM
17	50196930	rs2075555	Breast cancer	8e-08	17903305	Murabito JM
21	29805194	rs458685	Breast cancer	6e-06	17903305	Murabito JM
5	164462274	rs6556756	Breast cancer	5e-07	17903305	Murabito JM
13	95222702	rs1926657	Breast cancer	2e-06	17903305	Murabito JM
17	71112612	rs1859962	Prostate cancer	3e-10	17603485	Gudmundsson J
17	37738049	rs4430796	Prostate cancer	1e-11	17603485	Gudmundsson J
6	19443704	rs16882214	Breast cancer	2e-06	23354978	Rinella ES
15	77977130	rs12906542	Breast cancer	7e-07	23354978	Rinella ES
10	121579461	rs1078806	Breast cancer	2e-06	23354978	Rinella ES
8	127505328	rs4242382	Prostate cancer	3e-19	18264096	Thomas G
10	46046326	rs10993994	Prostate cancer	7e-13	18264096	Thomas G
10	125008303	rs4962416	Prostate cancer	2e-07	18264096	Thomas G
11	69227200	rs10896449	Prostate cancer	2e-09	18264096	Thomas G
7	27936944	rs10486567	Prostate cancer	2e-06	18264096	Thomas G
8	127401060	rs6983267	Prostate cancer	7e-12	18264096	Thomas G
17	37738049	rs4430796	Prostate cancer	1e-09	18264096	Thomas G
12	108373556	rs10861905	Erectile dysfunction and prostate cancer treatment	8e-07	20932654	Kerns SL
2	122533446	rs1527243	Erectile dysfunction and prostate cancer treatment	1e-06	20932654	Kerns SL
2	39720581	rs2716734	Erectile dysfunction and prostate cancer treatment	2e-06	20932654	Kerns SL
1	17967993	rs16861326	Erectile dysfunction and prostate cancer treatment	2e-06	20932654	Kerns SL
9	94978992	rs3802458	Erectile dysfunction and prostate cancer treatment	4e-06	20932654	Kerns SL
5	125030274	rs6862844	Erectile dysfunction and prostate cancer treatment	4e-06	20932654	Kerns SL
2	120943713	rs11122834	Erectile dysfunction and prostate cancer treatment	5e-06	20932654	Kerns SL
X	25835497	rs5944185	Erectile dysfunction and prostate cancer treatment	7e-06	20932654	Kerns SL
20	24077771	rs6049375	Erectile dysfunction and prostate cancer treatment	8e-06	20932654	Kerns SL
X	37995474	rs872690	Erectile dysfunction and prostate cancer treatment	9e-06	20932654	Kerns SL
X	65147139	rs7064929	Erectile dysfunction and prostate cancer treatment	7e-07	20932654	Kerns SL
2	38050689	rs6741148	Erectile dysfunction and prostate cancer treatment	4e-06	20932654	Kerns SL
2	47012873	rs10194115	Erectile dysfunction and prostate cancer treatment	5e-07	20932654	Kerns SL
2	48974189	rs2268363	Erectile dysfunction and prostate cancer treatment	5e-08	20932654	Kerns SL
1	116927159	rs2806864	Erectile dysfunction and prostate cancer treatment	6e-07	20932654	Kerns SL
9	33283584	rs12336160	Erectile dysfunction and prostate cancer treatment	1e-06	20932654	Kerns SL
2	141038051	rs10210358	Erectile dysfunction and prostate cancer treatment	2e-06	20932654	Kerns SL
X	22873960	rs5925696	Erectile dysfunction and prostate cancer treatment	3e-06	20932654	Kerns SL
1	15465931	rs2901964	Erectile dysfunction and prostate cancer treatment	5e-06	20932654	Kerns SL
2	96835063	rs9948	Erectile dysfunction and prostate cancer treatment	6e-06	20932654	Kerns SL
X	66386851	rs5965182	Erectile dysfunction and prostate cancer treatment	6e-06	20932654	Kerns SL
2	21354871	rs219553	Erectile dysfunction and prostate cancer treatment	7e-06	20932654	Kerns SL
X	28214936	rs5971305	Erectile dysfunction and prostate cancer treatment	8e-06	20932654	Kerns SL
3	150750021	rs6788895	Breast cancer	9e-08	22951594	Elgazzar S
10	121573063	rs3750817	Breast cancer	8e-08	22951594	Elgazzar S
6	33579060	rs210142	Chronic lymphocytic leukemia	9e-16	22700719	Slager SL
2	111039881	rs17483466	Chronic lymphocytic leukemia	5e-09	22700719	Slager SL
2	230226508	rs13397985	Chronic lymphocytic leukemia	2e-07	22700719	Slager SL
2	241431686	rs757978	Chronic lymphocytic leukemia	3e-06	22700719	Slager SL
6	411064	rs872071	Chronic lymphocytic leukemia	8e-14	22700719	Slager SL
11	123490689	rs735665	Chronic lymphocytic leukemia	3e-12	22700719	Slager SL
15	69726651	rs7176508	Chronic lymphocytic leukemia	3e-11	22700719	Slager SL
16	85942053	rs305061	Chronic lymphocytic leukemia	9e-08	22700719	Slager SL
1	84156830	rs903263	Breast cancer (male)	1e-06	23001122	Orr N
14	68232877	rs1314913	Breast cancer (male)	3e-13	23001122	Orr N
16	52552429	rs3803662	Breast cancer (male)	4e-15	23001122	Orr N
6	151627231	rs2046210	Breast Cancer in BRCA1 mutation carriers	5e-09	23544013	Couch FJ
12	28002147	rs10771399	Breast Cancer in BRCA1 mutation carriers	8e-06	23544013	Couch FJ
1	204546897	rs2290854	Breast Cancer in BRCA1 mutation carriers	1e-07	23544013	Couch FJ
10	112974337	rs11196174	Breast Cancer in BRCA1 mutation carriers	8e-07	23544013	Couch FJ
7	8512984	rs765855	Breast Cancer in BRCA1 mutation carriers	4e-06	23544013	Couch FJ
19	17278895	rs8170	Breast Cancer in BRCA1 mutation carriers	4e-13	23544013	Couch FJ
3	39805581	rs17079534	Acute lymphoblastic leukemia (childhood)	2e-07	23007406	Yang JJ
2	149540704	rs7578361	Acute lymphoblastic leukemia (childhood)	8e-06	23007406	Yang JJ
10	70281049	rs41322152	Acute lymphoblastic leukemia (childhood)	8e-06	23007406	Yang JJ
14	50936813	rs7142143	Acute lymphoblastic leukemia (childhood)	7e-09	23007406	Yang JJ
2	149601110	rs10170236	Acute lymphoblastic leukemia (childhood)	4e-06	23007406	Yang JJ
1	66303417	rs6683977	Acute lymphoblastic leukemia (childhood)	5e-06	23007406	Yang JJ
7	140002794	rs17837497	Acute lymphoblastic leukemia (childhood)	2e-06	23007406	Yang JJ
7	78702149	rs1496766	Acute lymphoblastic leukemia (childhood)	5e-06	23007406	Yang JJ
18	43011119	rs9958208	Acute lymphoblastic leukemia (childhood)	5e-06	23007406	Yang JJ
1	66296783	rs546784	Acute lymphoblastic leukemia (childhood)	9e-06	23007406	Yang JJ
17	49359387	rs7210100	Prostate cancer	3e-13	21602798	Haiman CA
8	127401060	rs6983267	Colorectal cancer	1e-11	23266556	Peters U
11	111300984	rs3802842	Colorectal cancer	4e-07	23266556	Peters U
15	32702555	rs4779584	Colorectal cancer	5e-07	23266556	Peters U
18	48927093	rs4939827	Colorectal cancer	2e-10	23266556	Peters U
20	6718948	rs4813802	Colorectal cancer	7e-06	23266556	Peters U
2	191722478	rs11903757	Colorectal cancer	4e-08	23266556	Peters U
1	183112059	rs10911251	Colorectal cancer	9e-08	23266556	Peters U
12	4279105	rs3217810	Colorectal cancer	6e-08	23266556	Peters U
12	4296223	rs3217901	Colorectal cancer	3e-07	23266556	Peters U
12	114678547	rs59336	Colorectal cancer	4e-07	23266556	Peters U
1	162851501	rs1912453	Colorectal cancer	9e-06	23266556	Peters U
4	93965880	rs13130787	Colorectal cancer	3e-07	23266556	Peters U
6	117498194	rs2057314	Colorectal cancer	3e-06	23266556	Peters U
8	129807793	rs2128382	Colorectal cancer	8e-06	23266556	Peters U
14	58722643	rs17094983	Colorectal cancer	3e-06	23266556	Peters U
2	212432139	rs13393577	Breast cancer	9e-14	22452962	Kim HC
5	1279675	rs10069690	Breast cancer	5e-12	23535733	Garcia-Closas M
6	81483392	rs17530068	Breast cancer	3e-06	23535733	Garcia-Closas M
6	151627231	rs2046210	Breast cancer	5e-16	23535733	Garcia-Closas M
10	62518923	rs10995190	Breast cancer	1e-07	23535733	Garcia-Closas M
12	28002147	rs10771399	Breast cancer	2e-12	23535733	Garcia-Closas M
16	52552429	rs3803662	Breast cancer	6e-13	23535733	Garcia-Closas M
19	17278895	rs8170	Breast cancer	9e-13	23535733	Garcia-Closas M
1	10506158	rs616488	Breast cancer	1e-08	23535733	Garcia-Closas M
5	158817075	rs1432679	Breast cancer	7e-06	23535733	Garcia-Closas M
12	95633983	rs17356907	Breast cancer	9e-06	23535733	Garcia-Closas M
13	32398489	rs11571833	Breast cancer	6e-06	23535733	Garcia-Closas M
16	53779455	rs17817449	Breast cancer	6e-07	23535733	Garcia-Closas M
22	40480230	rs6001930	Breast cancer	2e-06	23535733	Garcia-Closas M
1	204549714	rs4245739	Breast cancer	2e-12	23535733	Garcia-Closas M
1	202218048	rs6678914	Breast cancer	1e-08	23535733	Garcia-Closas M
2	19121042	rs12710696	Breast cancer	5e-08	23535733	Garcia-Closas M
16	53821379	rs11075995	Breast cancer	4e-08	23535733	Garcia-Closas M
7	50405553	rs6964969	Acute lymphoblastic leukemia (childhood)	2e-29	23512250	Xu H
10	61963818	rs10821936	Acute lymphoblastic leukemia (childhood)	6e-46	23512250	Xu H
14	23116124	rs4982731	Acute lymphoblastic leukemia (childhood)	9e-12	23512250	Xu H
12	124836304	rs4765623	Renal cell carcinoma	3e-08	21131975	Purdue MP
2	46310465	rs7579899	Renal cell carcinoma	2e-09	21131975	Purdue MP
11	69424973	rs7105934	Renal cell carcinoma	8e-14	21131975	Purdue MP
3	171790673	rs9839909	Renal cell carcinoma	3e-06	21131975	Purdue MP
19	18460331	rs4808801	Breast cancer	5e-15	23535729	Michailidou K
19	43782361	rs3760982	Breast cancer	2e-10	23535729	Michailidou K
22	29225488	rs132390	Breast cancer	3e-09	23535729	Michailidou K
6	13722291	rs204247	Breast cancer	8e-09	23535729	Michailidou K
7	144377836	rs720475	Breast cancer	7e-11	23535729	Michailidou K
8	29652100	rs9693444	Breast cancer	9e-14	23535729	Michailidou K
5	1279675	rs10069690	Breast cancer	7e-09	23535729	Michailidou K
5	44706396	rs10941679	Breast cancer	2e-37	23535729	Michailidou K
6	81483392	rs17530068	Breast cancer	8e-09	23535729	Michailidou K
10	121334387	rs11199914	Breast cancer	2e-08	23535729	Michailidou K
18	26990703	rs1436904	Breast cancer	3e-08	23535729	Michailidou K
11	65815595	rs3903072	Breast cancer	9e-12	23535729	Michailidou K
9	108126198	rs865686	Breast cancer	1e-34	23535729	Michailidou K
10	62518923	rs10995190	Breast cancer	1e-36	23535729	Michailidou K
10	121577821	rs2981579	Breast cancer	2e-170	23535729	Michailidou K
11	1887776	rs3817198	Breast cancer	2e-11	23535729	Michailidou K
11	69513996	rs614367	Breast cancer	2e-63	23535729	Michailidou K
12	115398717	rs1292011	Breast cancer	9e-22	23535729	Michailidou K
16	52552429	rs3803662	Breast cancer	2e-114	23535729	Michailidou K
17	54979110	rs6504950	Breast cancer	2e-13	23535729	Michailidou K
21	15148511	rs2823093	Breast cancer	7e-16	23535729	Michailidou K
1	121538815	rs11249433	Breast cancer	2e-26	23535729	Michailidou K
1	10506158	rs616488	Breast cancer	2e-10	23535729	Michailidou K
1	113905767	rs11552449	Breast cancer	2e-08	23535729	Michailidou K
2	120487546	rs4849887	Breast cancer	4e-11	23535729	Michailidou K
2	172108243	rs2016394	Breast cancer	1e-08	23535729	Michailidou K
2	217431785	rs16857609	Breast cancer	1e-15	23535729	Michailidou K
3	27374522	rs4973768	Breast cancer	2e-30	23535729	Michailidou K
5	56736057	rs889312	Breast cancer	3e-36	23535729	Michailidou K
9	22062135	rs1011970	Breast cancer	6e-08	23535729	Michailidou K
10	79081391	rs704010	Breast cancer	7e-22	23535729	Michailidou K
22	40480230	rs6001930	Breast cancer	9e-19	23535729	Michailidou K
2	217041109	rs13387042	Breast cancer	2e-57	23535729	Michailidou K
8	75318066	rs6472903	Breast cancer	2e-17	23535729	Michailidou K
8	128182395	rs11780156	Breast cancer	3e-11	23535729	Michailidou K
9	107543834	rs10759243	Breast cancer	1e-08	23535729	Michailidou K
10	21744013	rs7072776	Breast cancer	4e-14	23535729	Michailidou K
10	113014168	rs7904519	Breast cancer	3e-08	23535729	Michailidou K
6	151592978	rs3757318	Breast cancer	2e-21	23535729	Michailidou K
8	127343372	rs13281615	Breast cancer	1e-27	23535729	Michailidou K
11	129591276	rs11820646	Breast cancer	1e-09	23535729	Michailidou K
12	14260997	rs12422552	Breast cancer	4e-08	23535729	Michailidou K
12	95633983	rs17356907	Breast cancer	2e-22	23535729	Michailidou K
13	32398489	rs11571833	Breast cancer	5e-08	23535729	Michailidou K
14	36663564	rs2236007	Breast cancer	2e-13	23535729	Michailidou K
14	68193711	rs2588809	Breast cancer	1e-10	23535729	Michailidou K
14	91374725	rs941764	Breast cancer	4e-10	23535729	Michailidou K
16	53779455	rs17817449	Breast cancer	6e-14	23535729	Michailidou K
16	80616908	rs13329835	Breast cancer	2e-16	23535729	Michailidou K
18	26757460	rs527616	Breast cancer	2e-10	23535729	Michailidou K
3	4700592	rs6762644	Breast cancer	2e-12	23535729	Michailidou K
3	30641447	rs12493607	Breast cancer	2e-08	23535729	Michailidou K
4	105163621	rs9790517	Breast cancer	4e-08	23535729	Michailidou K
4	174925275	rs6828523	Breast cancer	4e-16	23535729	Michailidou K
5	58888234	rs10472076	Breast cancer	3e-08	23535729	Michailidou K
5	158817075	rs1432679	Breast cancer	2e-14	23535729	Michailidou K
6	1318643	rs11242675	Breast cancer	7e-09	23535729	Michailidou K
12	28002147	rs10771399	Breast cancer	8e-31	23535729	Michailidou K
14	68567965	rs999737	Breast cancer	3e-19	23535729	Michailidou K
2	173348166	rs1550623	Breast cancer	3e-08	23535729	Michailidou K
5	59041654	rs1353747	Breast cancer	3e-08	23535729	Michailidou K
8	75505702	rs2943559	Breast cancer	6e-15	23535729	Michailidou K
10	22026914	rs11814448	Breast cancer	9e-16	23535729	Michailidou K
10	121586602	rs2981575	Breast cancer in BRCA2 mutation carriers	1e-08	21060860	Gaudet MM
7	50409816	rs17133805	B-cell acute lymphoblastic leukaemia	5e-71	31767839	Vijayakrishnan J
8	129172930	rs75777619	B-cell acute lymphoblastic leukaemia	2e-09	31767839	Vijayakrishnan J
9	21976403	rs113650570	B-cell acute lymphoblastic leukaemia	8e-35	31767839	Vijayakrishnan J
10	61963818	rs10821936	B-cell acute lymphoblastic leukaemia	1e-106	31767839	Vijayakrishnan J
10	8062245	rs3824662	B-cell acute lymphoblastic leukaemia	4e-14	31767839	Vijayakrishnan J
10	22568017	rs2296624	B-cell acute lymphoblastic leukaemia	3e-15	31767839	Vijayakrishnan J
10	124604086	rs12779301	B-cell acute lymphoblastic leukaemia	6e-13	31767839	Vijayakrishnan J
12	96218984	rs4762284	B-cell acute lymphoblastic leukaemia	4e-07	31767839	Vijayakrishnan J
14	23120140	rs2239630	B-cell acute lymphoblastic leukaemia	2e-21	31767839	Vijayakrishnan J
21	38404563	rs9976326	B-cell acute lymphoblastic leukaemia	1e-08	31767839	Vijayakrishnan J
21	38404563	rs9976326	B-cell acute lymphoblastic leukaemia (high-hyperdiploidy)	5e-09	31767839	Vijayakrishnan J
2	145366886	rs17481869	B-cell acute lymphoblastic leukaemia (ETV6-RUNX1 positive)	2e-09	31767839	Vijayakrishnan J
2	201502898	rs2540431	Breast cancer	2e-08	31757997	Low SK
3	150762029	rs1838337	Breast cancer	1e-08	31757997	Low SK
5	44663035	rs7701466	Breast cancer	2e-10	31757997	Low SK
5	56757111	rs79160707	Breast cancer	5e-08	31757997	Low SK
6	151632992	rs6900157	Breast cancer	5e-10	31757997	Low SK
10	121579140	rs2912778	Breast cancer	1e-19	31757997	Low SK
12	28000060	rs805583	Breast cancer	3e-10	31757997	Low SK
12	115397580	rs10744856	Breast cancer	1e-08	31757997	Low SK
16	52565276	rs4784227	Breast cancer	2e-24	31757997	Low SK
1	87385737	rs11161996	Breast cancer	8e-07	31757997	Low SK
1	210196877	rs11119434	Breast cancer	8e-07	31757997	Low SK
2	69900097	rs6716937	Breast cancer	4e-07	31757997	Low SK
3	105145487	rs9862599	Breast cancer	1e-08	31757997	Low SK
5	56928893	rs61154548	Breast cancer	8e-07	31757997	Low SK
6	152034021	rs9479169	Breast cancer	1e-07	31757997	Low SK
9	126707167	rs62578156	Breast cancer	5e-06	31757997	Low SK
12	24884534	rs10842422	Breast cancer	3e-06	31757997	Low SK
12	29205522	rs7315643	Breast cancer	2e-07	31757997	Low SK
15	51321455	rs1004983	Breast cancer	3e-06	31757997	Low SK
18	44813855	rs9945779	Breast cancer	7e-07	31757997	Low SK
21	34726347	rs75286142	Breast cancer	2e-09	31757997	Low SK
21	34738904	rs16992204	Breast cancer	4e-08	31757997	Low SK
5	44706396	rs10941679	Breast cancer	3e-09	31757997	Low SK
5	44662413	rs4415084	Breast cancer	3e-09	31757997	Low SK
12	115398717	rs1292011	Breast cancer	3e-08	31757997	Low SK
8	23668950	rs1512268	Prostate cancer	3e-24	31562322	Takata R
8	127401060	rs6983267	Prostate cancer	1e-08	31562322	Takata R
10	46046326	rs10993994	Prostate cancer	5e-10	31562322	Takata R
13	73154002	rs9600079	Prostate cancer	7e-08	31562322	Takata R
20	63731211	rs6062509	Prostate cancer	4e-06	31562322	Takata R
12	12737692	rs11055034	Prostate cancer	6e-12	31562322	Takata R
2	43326810	rs1465618	Prostate cancer	1e-06	31562322	Takata R
5	1279913	rs2242652	Prostate cancer	8e-06	31562322	Takata R
17	37714971	rs11649743	Prostate cancer	6e-07	31562322	Takata R
19	50851341	rs2659124	Prostate cancer	2e-08	31562322	Takata R
19	50861367	rs2735839	Prostate cancer	3e-09	31562322	Takata R
2	172446825	rs12621278	Prostate cancer	3e-08	31562322	Takata R
6	116888889	rs339331	Prostate cancer	9e-15	31562322	Takata R
8	126999692	rs10086908	Prostate cancer	7e-14	31562322	Takata R
17	37738049	rs4430796	Prostate cancer	5e-27	31562322	Takata R
3	87061524	rs2660753	Prostate cancer	1e-09	31562322	Takata R
5	1895715	rs12653946	Prostate cancer	1e-16	31562322	Takata R
6	41568689	rs1983891	Prostate cancer	5e-08	31562322	Takata R
7	27936944	rs10486567	Prostate cancer	6e-06	31562322	Takata R
8	127527115	rs7837688	Prostate cancer	2e-58	31562322	Takata R
8	127472793	rs1447295	Prostate cancer	4e-42	31562322	Takata R
8	127112671	rs16901979	Prostate cancer	3e-34	31562322	Takata R
6	30105999	rs7767188	Prostate cancer	2e-08	29892016	Schumacher FR
6	31150734	rs130067	Prostate cancer	2e-07	29892016	Schumacher FR
6	32224554	rs3096702	Prostate cancer	1e-11	29892016	Schumacher FR
6	32433162	rs3129859	Prostate cancer	1e-12	29892016	Schumacher FR
6	108963986	rs2273669	Prostate cancer	3e-10	29892016	Schumacher FR
3	169375312	rs142436749	Prostate cancer	5e-09	29892016	Schumacher FR
5	134500518	rs10793821	Prostate cancer	5e-11	29892016	Schumacher FR
X	67801708	rs5919432	Prostate cancer	1e-09	29892016	Schumacher FR
X	71188133	rs4844289	Prostate cancer	3e-12	29892016	Schumacher FR
12	132563775	rs111599055	Prostate cancer	8e-08	29892016	Schumacher FR
3	87061524	rs2660753	Prostate cancer	6e-21	29892016	Schumacher FR
3	113556777	rs7611694	Prostate cancer	5e-25	29892016	Schumacher FR
3	128319530	rs10934853	Prostate cancer	1e-29	29892016	Schumacher FR
3	141383991	rs6763931	Prostate cancer	7e-08	29892016	Schumacher FR
3	170412314	rs10936632	Prostate cancer	3e-34	29892016	Schumacher FR
4	72989536	rs10009409	Prostate cancer	4e-10	29892016	Schumacher FR
4	73483441	rs1894292	Prostate cancer	5e-15	29892016	Schumacher FR
4	94641726	rs17021918	Prostate cancer	1e-24	29892016	Schumacher FR
4	105140377	rs7679673	Prostate cancer	1e-49	29892016	Schumacher FR
16	57619621	rs11859370	Prostate cancer	2e-10	29892016	Schumacher FR
X	11321091	rs2788524	Prostate cancer	9e-11	29892016	Schumacher FR
2	111146954	rs56366063	Prostate cancer	2e-08	29892016	Schumacher FR
1	154861707	rs1218582	Prostate cancer	1e-08	29892016	Schumacher FR
12	52880120	rs902774	Prostate cancer	2e-31	29892016	Schumacher FR
14	68660027	rs7141529	Prostate cancer	2e-10	29892016	Schumacher FR
17	37738049	rs4430796	Prostate cancer	1e-132	29892016	Schumacher FR
17	71112612	rs1859962	Prostate cancer	1e-91	29892016	Schumacher FR
19	41479679	rs11672691	Prostate cancer	2e-23	29892016	Schumacher FR
20	63731211	rs6062509	Prostate cancer	3e-18	29892016	Schumacher FR
X	9846095	rs2405942	Prostate cancer	2e-12	29892016	Schumacher FR
1	10496040	rs636291	Prostate cancer	6e-07	29892016	Schumacher FR
1	150685811	rs17599629	Prostate cancer	1e-11	29892016	Schumacher FR
1	204549714	rs4245739	Prostate cancer	3e-24	29892016	Schumacher FR
2	9977740	rs11902236	Prostate cancer	5e-07	29892016	Schumacher FR
2	10570604	rs9287719	Prostate cancer	6e-17	29892016	Schumacher FR
2	20678393	rs9306895	Prostate cancer	3e-21	29892016	Schumacher FR
2	43326810	rs1465618	Prostate cancer	2e-18	29892016	Schumacher FR
2	62904596	rs721048	Prostate cancer	5e-22	29892016	Schumacher FR
2	85567174	rs10187424	Prostate cancer	1e-20	29892016	Schumacher FR
2	172446825	rs12621278	Prostate cancer	2e-42	29892016	Schumacher FR
2	237534583	rs2292884	Prostate cancer	4e-11	29892016	Schumacher FR
2	241443449	rs3771570	Prostate cancer	1e-14	29892016	Schumacher FR
5	1279913	rs2242652	Prostate cancer	4e-52	29892016	Schumacher FR
5	178541914	rs4976790	Prostate cancer	7e-09	29892016	Schumacher FR
6	30633455	rs12665339	Prostate cancer	6e-09	29892016	Schumacher FR
6	33020918	rs9296068	Prostate cancer	1e-08	29892016	Schumacher FR
6	34825347	rs9469899	Prostate cancer	5e-09	29892016	Schumacher FR
6	43726861	rs4711748	Prostate cancer	3e-08	29892016	Schumacher FR
7	1904901	rs527510716	Prostate cancer	5e-08	29892016	Schumacher FR
7	20374488	rs11452686	Prostate cancer	8e-09	29892016	Schumacher FR
12	114247766	rs1270884	Prostate cancer	1e-18	29892016	Schumacher FR
14	52905612	rs8008270	Prostate cancer	6e-16	29892016	Schumacher FR
14	70625539	rs8014671	Prostate cancer	2e-08	29892016	Schumacher FR
17	715725	rs684232	Prostate cancer	4e-24	29892016	Schumacher FR
17	48728343	rs138213197	Prostate cancer	9e-63	29892016	Schumacher FR
17	49267824	rs11650494	Prostate cancer	9e-12	29892016	Schumacher FR
18	79013973	rs7241993	Prostate cancer	2e-18	29892016	Schumacher FR
19	38244973	rs8102476	Prostate cancer	9e-30	29892016	Schumacher FR
19	50861367	rs2735839	Prostate cancer	3e-47	29892016	Schumacher FR
20	62440555	rs2427345	Prostate cancer	3e-08	29892016	Schumacher FR
22	40075184	rs58133635	Prostate cancer	5e-12	29892016	Schumacher FR
22	43104206	rs5759167	Prostate cancer	6e-71	29892016	Schumacher FR
X	51498820	rs5945619	Prostate cancer	1e-73	29892016	Schumacher FR
X	52867918	rs2807031	Prostate cancer	8e-16	29892016	Schumacher FR
1	87745033	rs56391074	Prostate cancer	2e-08	29892016	Schumacher FR
1	153927425	rs34579442	Prostate cancer	5e-14	29892016	Schumacher FR
2	8456993	rs62106670	Prostate cancer	7e-09	29892016	Schumacher FR
2	66425753	rs74702681	Prostate cancer	2e-09	29892016	Schumacher FR
2	111135519	rs11691517	Prostate cancer	4e-12	29892016	Schumacher FR
2	173369819	rs34925593	Prostate cancer	3e-08	29892016	Schumacher FR
2	201258757	rs59308963	Prostate cancer	2e-08	29892016	Schumacher FR
3	107243674	rs1283104	Prostate cancer	9e-09	29892016	Schumacher FR
3	152286413	rs182314334	Prostate cancer	4e-11	29892016	Schumacher FR
5	44365443	rs2121875	Prostate cancer	1e-08	29892016	Schumacher FR
6	11218797	rs4713266	Prostate cancer	1e-10	29892016	Schumacher FR
20	53838666	rs6091758	Prostate cancer (early onset)	6e-06	29892016	Schumacher FR
16	82145289	rs201158093	Prostate cancer (early onset)	6e-07	29892016	Schumacher FR
9	129813781	rs1182	Prostate cancer (early onset)	1e-07	29892016	Schumacher FR
12	132491403	rs7295014	Prostate cancer (early onset)	6e-08	29892016	Schumacher FR
6	153119944	rs1933488	Prostate cancer	4e-21	29892016	Schumacher FR
6	160412632	rs9364554	Prostate cancer	5e-33	29892016	Schumacher FR
7	20954872	rs12155172	Prostate cancer	9e-23	29892016	Schumacher FR
7	27936944	rs10486567	Prostate cancer	2e-45	29892016	Schumacher FR
7	47397647	rs56232506	Prostate cancer	1e-11	29892016	Schumacher FR
7	98187015	rs6465657	Prostate cancer	7e-37	29892016	Schumacher FR
8	23581462	rs2928679	Prostate cancer	2e-11	29892016	Schumacher FR
8	26034626	rs11135910	Prostate cancer	9e-13	29892016	Schumacher FR
8	127091872	rs183373024	Prostate cancer	4e-160	29892016	Schumacher FR
8	127472793	rs1447295	Prostate cancer	1e-179	29892016	Schumacher FR
9	22041999	rs17694493	Prostate cancer	2e-10	29892016	Schumacher FR
10	45587537	rs76934034	Prostate cancer	2e-14	29892016	Schumacher FR
10	46046326	rs10993994	Prostate cancer	2e-147	29892016	Schumacher FR
10	102654464	rs3850699	Prostate cancer	6e-16	29892016	Schumacher FR
10	125008303	rs4962416	Prostate cancer	2e-11	29892016	Schumacher FR
11	2212344	rs7127900	Prostate cancer	5e-68	29892016	Schumacher FR
11	69227030	rs7931342	Prostate cancer	1e-86	29892016	Schumacher FR
11	102530930	rs11568818	Prostate cancer	2e-19	29892016	Schumacher FR
11	113936459	rs11214775	Prostate cancer	4e-15	29892016	Schumacher FR
12	48025835	rs80130819	Prostate cancer	2e-11	29892016	Schumacher FR
12	49282227	rs10875943	Prostate cancer	2e-15	29892016	Schumacher FR
10	808752	rs141536087	Prostate cancer (advanced)	5e-06	29892016	Schumacher FR
7	1904901	rs527510716	Prostate cancer (advanced)	3e-07	29892016	Schumacher FR
11	7526356	rs61890184	Prostate cancer (advanced)	1e-07	29892016	Schumacher FR
X	11464514	rs17321482	Prostate cancer (advanced)	1e-08	29892016	Schumacher FR
12	14263984	rs10845938	Prostate cancer (advanced)	9e-07	29892016	Schumacher FR
6	34825347	rs9469899	Prostate cancer (advanced)	2e-06	29892016	Schumacher FR
19	42196795	rs61088131	Prostate cancer (advanced)	4e-06	29892016	Schumacher FR
20	53838666	rs6091758	Prostate cancer (advanced)	2e-07	29892016	Schumacher FR
18	55563628	rs28607662	Prostate cancer (advanced)	5e-06	29892016	Schumacher FR
16	57620664	rs11863709	Prostate cancer (advanced)	7e-07	29892016	Schumacher FR
12	89766754	rs5799921	Prostate cancer (advanced)	1e-06	29892016	Schumacher FR
2	111135519	rs11691517	Prostate cancer (advanced)	7e-07	29892016	Schumacher FR
9	129813781	rs1182	Prostate cancer (advanced)	1e-07	29892016	Schumacher FR
5	134500518	rs10793821	Prostate cancer (advanced)	9e-07	29892016	Schumacher FR
1	153927425	rs34579442	Prostate cancer (advanced)	8e-07	29892016	Schumacher FR
16	57619621	rs11859370	Prostate cancer (advanced)	2e-08	29892016	Schumacher FR
X	11321091	rs2788524	Prostate cancer (advanced)	4e-10	29892016	Schumacher FR
2	111146954	rs56366063	Prostate cancer (advanced)	1e-08	29892016	Schumacher FR
6	170160655	rs138004030	Prostate cancer (early onset)	3e-08	29892016	Schumacher FR
12	132563775	rs111599055	Prostate cancer (early onset)	1e-08	29892016	Schumacher FR
6	19628196	rs77777548	Prostate cancer (early onset)	3e-08	29892016	Schumacher FR
10	808752	rs141536087	Prostate cancer (early onset)	4e-06	29892016	Schumacher FR
12	14263984	rs10845938	Prostate cancer (early onset)	7e-08	29892016	Schumacher FR
19	17103263	rs11666569	Prostate cancer (early onset)	3e-06	29892016	Schumacher FR
9	19055967	rs1048169	Prostate cancer (early onset)	8e-07	29892016	Schumacher FR
7	40835593	rs17621345	Prostate cancer	7e-14	29892016	Schumacher FR
9	19055967	rs1048169	Prostate cancer	7e-14	29892016	Schumacher FR
9	34049781	rs10122495	Prostate cancer	1e-08	29892016	Schumacher FR
9	129813781	rs1182	Prostate cancer	1e-09	29892016	Schumacher FR
10	808752	rs141536087	Prostate cancer	9e-13	29892016	Schumacher FR
10	88435392	rs1935581	Prostate cancer	7e-09	29892016	Schumacher FR
10	112952395	rs7094871	Prostate cancer	5e-08	29892016	Schumacher FR
11	1486282	rs1881502	Prostate cancer	7e-09	29892016	Schumacher FR
11	47400412	rs547171081	Prostate cancer	3e-08	29892016	Schumacher FR
11	62140968	rs2277283	Prostate cancer	3e-10	29892016	Schumacher FR
11	67184494	rs12785905	Prostate cancer	8e-09	29892016	Schumacher FR
11	76549500	rs11290954	Prostate cancer	7e-13	29892016	Schumacher FR
11	108272729	rs1800057	Prostate cancer	8e-09	29892016	Schumacher FR
11	125184897	rs138466039	Prostate cancer	2e-11	29892016	Schumacher FR
11	134396478	rs878987	Prostate cancer	5e-08	29892016	Schumacher FR
12	12718165	rs2066827	Prostate cancer	2e-09	29892016	Schumacher FR
12	14263984	rs10845938	Prostate cancer	1e-12	29892016	Schumacher FR
12	64619044	rs7968403	Prostate cancer	3e-12	29892016	Schumacher FR
12	89766754	rs5799921	Prostate cancer	7e-12	29892016	Schumacher FR
12	132491403	rs7295014	Prostate cancer	1e-09	29892016	Schumacher FR
14	22836440	rs1004030	Prostate cancer	2e-08	29892016	Schumacher FR
14	36669089	rs11629412	Prostate cancer	2e-12	29892016	Schumacher FR
15	40630717	rs4924487	Prostate cancer	1e-08	29892016	Schumacher FR
15	56093670	rs33984059	Prostate cancer	1e-08	29892016	Schumacher FR
15	66472304	rs112293876	Prostate cancer	4e-10	29892016	Schumacher FR
16	57620664	rs11863709	Prostate cancer	2e-11	29892016	Schumacher FR
16	82145289	rs201158093	Prostate cancer	9e-09	29892016	Schumacher FR
17	7899800	rs28441558	Prostate cancer	1e-16	29892016	Schumacher FR
17	31771730	rs142444269	Prostate cancer	3e-10	29892016	Schumacher FR
17	58378759	rs2680708	Prostate cancer	2e-08	29892016	Schumacher FR
18	54246103	rs8093601	Prostate cancer	2e-08	29892016	Schumacher FR
18	55563628	rs28607662	Prostate cancer	3e-08	29892016	Schumacher FR
18	59079083	rs12956892	Prostate cancer	8e-09	29892016	Schumacher FR
18	63293961	rs533722308	Prostate cancer	1e-08	29892016	Schumacher FR
18	75324210	rs10460109	Prostate cancer	4e-08	29892016	Schumacher FR
19	17103263	rs11666569	Prostate cancer	8e-09	29892016	Schumacher FR
19	31676897	rs118005503	Prostate cancer	7e-09	29892016	Schumacher FR
19	42196795	rs61088131	Prostate cancer	9e-09	29892016	Schumacher FR
20	32759707	rs11480453	Prostate cancer	3e-08	29892016	Schumacher FR
20	53838666	rs6091758	Prostate cancer	6e-18	29892016	Schumacher FR
22	28492951	rs9625483	Prostate cancer	2e-08	29892016	Schumacher FR
X	11464514	rs17321482	Prostate cancer	2e-13	29892016	Schumacher FR
5	169745129	rs76551843	Prostate cancer	2e-08	29892016	Schumacher FR
6	110429349	rs9481067	Mucinous adenocarcinoma in colorectal cancer	1e-06	29942513	Penney ME
3	114402172	rs10511330	Mucinous adenocarcinoma in colorectal cancer	1e-06	29942513	Penney ME
3	114398480	rs16822593	Mucinous adenocarcinoma in colorectal cancer	2e-06	29942513	Penney ME
2	178995835	rs13019215	Mucinous adenocarcinoma in colorectal cancer	8e-06	29942513	Penney ME
2	179003258	rs12471607	Mucinous adenocarcinoma in colorectal cancer	8e-06	29942513	Penney ME
5	81187755	rs716897	Mucinous adenocarcinoma in colorectal cancer	5e-06	29942513	Penney ME
9	129161670	rs4837345	Mucinous adenocarcinoma in colorectal cancer	4e-06	29942513	Penney ME
9	129168215	rs10819474	Mucinous adenocarcinoma in colorectal cancer	4e-06	29942513	Penney ME
14	84647825	rs11159673	Mucinous adenocarcinoma in colorectal cancer	7e-06	29942513	Penney ME
9	129176634	rs1075650	Mucinous adenocarcinoma in colorectal cancer	4e-06	29942513	Penney ME
6	1294916	rs6596805	Mucinous adenocarcinoma in colorectal cancer	6e-06	29942513	Penney ME
12	23683278	rs11047047	Mucinous adenocarcinoma in colorectal cancer	6e-06	29942513	Penney ME
10	88820573	rs1661281	Mucinous adenocarcinoma in colorectal cancer	6e-06	29942513	Penney ME
15	31064935	rs919001	Mucinous adenocarcinoma in colorectal cancer	7e-06	29942513	Penney ME
12	11809639	rs7314811	Mucinous adenocarcinoma in colorectal cancer	3e-06	29942513	Penney ME
12	11812006	rs16907305	Mucinous adenocarcinoma in colorectal cancer	8e-06	29942513	Penney ME
10	121577821	rs2981579	Breast cancer (estrogen-receptor positive)	4e-07	28864454	Lacson JCA
16	52565276	rs4784227	Breast cancer (estrogen-receptor positive)	7e-06	28864454	Lacson JCA
10	121577821	rs2981579	Breast cancer (progesterone-receptor positive)	5e-07	28864454	Lacson JCA
6	18121083	rs10949482	Erythrocyte methylated 6-mercaptopurine metabolite concentration in 6-mercaptopurine-treated acute lymphoblastic leukaemia	1e-20	30201983	Tulstrup M
6	18151959	rs79050301	DNA-incorporated thioguanine levels in 6-mercaptopurine-treated acute lymphoblastic leukaemia	8e-10	30201983	Tulstrup M
6	18121083	rs10949482	Erythrocyte thioguanine concentration in 6-mercaptopurine-treated acute lymphoblastic leukaemia	1e-33	30201983	Tulstrup M
15	75039102	rs147451859	Adverse response to chemotherapy (amenorrhea) in breast cancer	6e-09	31371054	Ruddy KJ
2	112624477	rs17587029	Adverse response to chemotherapy (amenorrhea) in breast cancer	3e-08	31371054	Ruddy KJ
12	16001304	rs6488809	Adverse response to chemotherapy (amenorrhea) in breast cancer	3e-07	31371054	Ruddy KJ
6	71740732	rs1410669	Adverse response to chemotherapy (amenorrhea) in breast cancer	5e-07	31371054	Ruddy KJ
2	20885650	rs11096688	Adverse response to chemotherapy (amenorrhea) in breast cancer	7e-07	31371054	Ruddy KJ
7	93388705	rs73419340	Adverse response to chemotherapy (amenorrhea) in breast cancer	8e-07	31371054	Ruddy KJ
14	56410241	rs1189020	Adverse response to chemotherapy (amenorrhea) in breast cancer	9e-07	31371054	Ruddy KJ
12	29733920	rs78264913	Adverse response to chemotherapy (amenorrhea) in breast cancer	1e-06	31371054	Ruddy KJ
5	6784082	rs77569618	Adverse response to chemotherapy (amenorrhea) in breast cancer	1e-06	31371054	Ruddy KJ
8	131109670	rs1119997	Adverse response to chemotherapy (amenorrhea) in breast cancer	1e-06	31371054	Ruddy KJ
19	1543772	rs180958289	Toxicity response to radiotherapy in prostate cancer (decreased urine stream) (time to event)	5e-09	31095341	Kerns SL
1	230701434	rs11122573	Toxicity response to radiotherapy in prostate cancer (hematuria) (time to event)	2e-08	31095341	Kerns SL
15	27501193	rs192744896	Toxicity response to radiotherapy in prostate cancer (rectal bleeding) (time to event)	4e-07	31095341	Kerns SL
3	26507456	rs149927798	Toxicity response to radiotherapy in prostate cancer (rectal bleeding) (time to event)	2e-07	31095341	Kerns SL
8	755922	rs139288166	Toxicity response to radiotherapy in prostate cancer (rectal bleeding) (time to event)	7e-08	31095341	Kerns SL
2	68397478	rs144214859	Toxicity response to radiotherapy in prostate cancer (hematuria) (time to event)	3e-07	31095341	Kerns SL
8	612963	rs148048756	Toxicity response to radiotherapy in prostate cancer (rectal bleeding) (time to event)	4e-08	31095341	Kerns SL
6	113907536	rs490393	Toxicity response to radiotherapy in prostate cancer (hematuria) (time to event)	2e-07	31095341	Kerns SL
5	157976402	rs17055178	Toxicity response to radiotherapy in prostate cancer (rectal bleeding) (time to event)	6e-10	31095341	Kerns SL
2	241004033	rs13403657	Toxicity response to radiotherapy in prostate cancer (hematuria) (time to event)	1e-08	31095341	Kerns SL
8	136150901	rs9644474	Toxicity response to radiotherapy in prostate cancer (rectal bleeding) (time to event)	8e-08	31095341	Kerns SL
3	133982979	rs9832989	Toxicity response to radiotherapy in prostate cancer (hematuria) (time to event)	4e-07	31095341	Kerns SL
3	145512282	rs74346764	Toxicity response to radiotherapy in prostate cancer (rectal bleeding) (time to event)	3e-07	31095341	Kerns SL
8	30701718	rs149176864	Toxicity response to radiotherapy in prostate cancer (rectal bleeding) (time to event)	1e-07	31095341	Kerns SL
14	36589404	rs11624322	Toxicity response to radiotherapy in prostate cancer (decreased urine stream) (time to event)	4e-07	31095341	Kerns SL
7	15370687	rs60424486	Toxicity response to radiotherapy in prostate cancer (decreased urine stream) (time to event)	4e-07	31095341	Kerns SL
9	30866810	rs10969913	Toxicity response to radiotherapy in prostate cancer (decreased urine stream) (time to event)	3e-10	31095341	Kerns SL
2	140972483	rs75988504	Toxicity response to radiotherapy in prostate cancer (decreased urine stream) (time to event)	5e-08	31095341	Kerns SL
4	3535970	rs113370662	Toxicity response to radiotherapy in prostate cancer (decreased urine stream) (time to event)	5e-07	31095341	Kerns SL
X	38291789	rs75759941	Response to radiotherapy in prostate cancer (overall toxicity)	9e-08	31095341	Kerns SL
2	237171408	rs11687040	Toxicity response to radiotherapy in prostate cancer (decreased urine stream) (time to event)	4e-07	31095341	Kerns SL
11	116574969	rs368141164	Toxicity response to radiotherapy in prostate cancer (increased urinary frequency) (time to event)	2e-07	31095341	Kerns SL
1	7498192	rs112193369	Toxicity response to radiotherapy in prostate cancer (decreased urine stream) (time to event)	1e-07	31095341	Kerns SL
3	36203204	rs141203061	Toxicity response to radiotherapy in prostate cancer (increased urinary frequency) (time to event)	4e-07	31095341	Kerns SL
4	183770411	rs191705561	Toxicity response to radiotherapy in prostate cancer (increased urinary frequency) (time to event)	4e-08	31095341	Kerns SL
11	57158067	rs72915971	Toxicity response to radiotherapy in prostate cancer (rectal bleeding) (time to event)	5e-07	31095341	Kerns SL
19	6573500	rs72993079	Toxicity response to radiotherapy in prostate cancer (hematuria) (time to event)	4e-07	31095341	Kerns SL
5	145379637	rs76661052	Toxicity response to radiotherapy in prostate cancer (hematuria) (time to event)	3e-07	31095341	Kerns SL
2	56629125	rs17190422	Toxicity response to radiotherapy in prostate cancer (hematuria) (time to event)	3e-07	31095341	Kerns SL
8	137307143	rs73712257	Toxicity response to radiotherapy in prostate cancer (rectal bleeding) (time to event)	2e-07	31095341	Kerns SL
6	112023534	rs73539559	Toxicity response to radiotherapy in prostate cancer (hematuria) (time to event)	2e-07	31095341	Kerns SL
7	107992726	rs2237706	Toxicity response to radiotherapy in prostate cancer (rectal bleeding) (time to event)	5e-07	31095341	Kerns SL
3	64003780	rs4688181	Toxicity response to radiotherapy in prostate cancer (hematuria) (time to event)	1e-07	31095341	Kerns SL
10	120534056	rs61871726	Toxicity response to radiotherapy in prostate cancer (rectal bleeding) (time to event)	5e-07	31095341	Kerns SL
9	4600633	rs3739643	Toxicity response to radiotherapy in prostate cancer (hematuria) (time to event)	2e-07	31095341	Kerns SL
10	30391095	rs2031925	Toxicity response to radiotherapy in prostate cancer (rectal bleeding) (time to event)	2e-07	31095341	Kerns SL
3	54695885	rs139882217	Toxicity response to radiotherapy in prostate cancer (hematuria) (time to event)	7e-08	31095341	Kerns SL
9	80614113	rs138731641	Toxicity response to radiotherapy in prostate cancer (hematuria) (time to event)	5e-07	31095341	Kerns SL
9	83585894	rs190601686	Toxicity response to radiotherapy in prostate cancer (hematuria) (time to event)	2e-07	31095341	Kerns SL
1	230316103	rs147121532	Toxicity response to radiotherapy in prostate cancer (hematuria) (time to event)	4e-06	31095341	Kerns SL
3	21718112	rs73046248	Toxicity response to radiotherapy in prostate cancer (decreased urine stream) (time to event)	4e-07	31095341	Kerns SL
19	5200642	rs78166464	Toxicity response to radiotherapy in prostate cancer (decreased urine stream) (time to event)	3e-07	31095341	Kerns SL
3	177401529	rs6791846	Toxicity response to radiotherapy in prostate cancer (increased urinary frequency) (time to event)	5e-07	31095341	Kerns SL
3	59918603	rs139239158	Toxicity response to radiotherapy in prostate cancer (decreased urine stream) (time to event)	3e-08	31095341	Kerns SL
4	122999342	rs186353960	Toxicity response to radiotherapy in prostate cancer (increased urinary frequency) (time to event)	3e-07	31095341	Kerns SL
19	10823418	rs77581414	Toxicity response to radiotherapy in prostate cancer (decreased urine stream) (time to event)	3e-07	31095341	Kerns SL
11	17399294	rs61415111	Toxicity response to radiotherapy in prostate cancer (increased urinary frequency) (time to event)	3e-07	31095341	Kerns SL
1	114128347	rs2774307	Breast cancer (prognosis)	8e-06	23319801	Rafiq S
1	164720525	rs1387389	Breast cancer (prognosis)	4e-06	23319801	Rafiq S
5	91979496	rs421379	Breast cancer (prognosis)	1e-06	23319801	Rafiq S
15	61410580	rs3884558	Breast cancer (prognosis)	4e-06	23319801	Rafiq S
17	9186907	rs3785982	Breast cancer (prognosis)	8e-06	23319801	Rafiq S
6	151586613	rs4869742	Chronic myeloid leukemia	2e-06	21540461	Kim DH
17	27214252	rs4795519	Chronic myeloid leukemia	1e-12	21540461	Kim DH
10	121580797	rs2981578	Breast cancer	1e-12	24143190	Low SK
16	52601088	rs12922061	Breast cancer	4e-10	24143190	Low SK
16	52552429	rs3803662	Breast cancer	3e-11	24143190	Low SK
12	14257551	rs17221259	Breast cancer	7e-06	24143190	Low SK
10	61963136	rs4245595	Acute lymphoblastic leukemia (childhood)	2e-09	25310577	Evans TJ
7	50410929	rs1110701	Acute lymphoblastic leukemia (childhood)	7e-09	25310577	Evans TJ
12	114430333	rs1265507	Percent mammographic density	1e-08	22532574	Stevens KN
10	102654464	rs3850699	Prostate cancer	5e-10	23535732	Eeles RA
11	102530930	rs11568818	Prostate cancer	2e-11	23535732	Eeles RA
17	715725	rs684232	Prostate cancer	5e-15	23535732	Eeles RA
20	62440555	rs2427345	Prostate cancer	4e-08	23535732	Eeles RA
2	9977740	rs11902236	Prostate cancer	3e-08	23535732	Eeles RA
2	241443449	rs3771570	Prostate cancer	5e-09	23535732	Eeles RA
3	113556777	rs7611694	Prostate cancer	4e-13	23535732	Eeles RA
4	73483441	rs1894292	Prostate cancer	5e-13	23535732	Eeles RA
5	173512423	rs6869841	Prostate cancer	5e-08	23535732	Eeles RA
6	108963986	rs2273669	Prostate cancer	8e-09	23535732	Eeles RA
6	153119944	rs1933488	Prostate cancer	4e-18	23535732	Eeles RA
7	20954872	rs12155172	Prostate cancer	5e-13	23535732	Eeles RA
8	26034626	rs11135910	Prostate cancer	8e-11	23535732	Eeles RA
12	114247766	rs1270884	Prostate cancer	7e-11	23535732	Eeles RA
14	52905612	rs8008270	Prostate cancer	2e-14	23535732	Eeles RA
14	68660027	rs7141529	Prostate cancer	3e-10	23535732	Eeles RA
17	49267824	rs11650494	Prostate cancer	2e-09	23535732	Eeles RA
18	79013973	rs7241993	Prostate cancer	2e-09	23535732	Eeles RA
1	154861707	rs1218582	Prostate cancer	2e-08	23535732	Eeles RA
1	204549714	rs4245739	Prostate cancer	2e-11	23535732	Eeles RA
6	32224554	rs3096702	Prostate cancer	5e-09	23535732	Eeles RA
20	63731211	rs6062509	Prostate cancer	4e-16	23535732	Eeles RA
X	9846095	rs2405942	Prostate cancer	2e-10	23535732	Eeles RA
6	149287738	rs9485372	Breast cancer	4e-12	22383897	Long J
6	151974478	rs9383951	Breast cancer	2e-06	22383897	Long J
11	129603795	rs7107217	Breast cancer	5e-07	22383897	Long J
16	52565276	rs4784227	Breast cancer	1e-28	20585626	Long J
11	69228491	rs7130881	Prostate cancer	9e-09	21743057	Schumacher FR
17	37741165	rs7501939	Prostate cancer	2e-06	21743057	Schumacher FR
17	71112612	rs1859962	Prostate cancer	3e-11	21743057	Schumacher FR
8	127081052	rs1016343	Prostate cancer	4e-10	21743057	Schumacher FR
2	237534583	rs2292884	Prostate cancer	4e-08	21743057	Schumacher FR
3	87192347	rs7629490	Prostate cancer	1e-07	21743057	Schumacher FR
6	160160342	rs651164	Prostate cancer	2e-10	21743057	Schumacher FR
8	127082911	rs13252298	Prostate cancer	4e-06	21743057	Schumacher FR
22	43122269	rs742134	Prostate cancer	6e-06	21743057	Schumacher FR
8	127310936	rs445114	Prostate cancer	5e-07	21743057	Schumacher FR
8	127401060	rs6983267	Prostate cancer	9e-06	21743057	Schumacher FR
8	127506309	rs4242384	Prostate cancer	3e-16	21743057	Schumacher FR
10	46046326	rs10993994	Prostate cancer	5e-06	21743057	Schumacher FR
12	52880120	rs902774	Prostate cancer	5e-09	21743057	Schumacher FR
6	36655123	rs1321311	Colorectal cancer	1e-10	22634755	Dunlop MG
11	74634505	rs3824999	Colorectal cancer	4e-10	22634755	Dunlop MG
X	9783434	rs5934683	Colorectal cancer	7e-10	22634755	Dunlop MG
7	98187015	rs6465657	Prostate cancer	1e-09	18264097	Eeles RA
10	46046326	rs10993994	Prostate cancer	9e-29	18264097	Eeles RA
19	50861367	rs2735839	Prostate cancer	2e-18	18264097	Eeles RA
8	127081052	rs1016343	Prostate cancer	1e-07	18264097	Eeles RA
17	71112612	rs1859962	Prostate cancer	1e-06	18264097	Eeles RA
3	87061524	rs2660753	Prostate cancer	3e-08	18264097	Eeles RA
6	160412632	rs9364554	Prostate cancer	6e-10	18264097	Eeles RA
11	69227030	rs7931342	Prostate cancer	2e-12	18264097	Eeles RA
8	127401060	rs6983267	Prostate cancer	9e-13	18264097	Eeles RA
8	127506309	rs4242384	Prostate cancer	3e-16	18264097	Eeles RA
17	37741165	rs7501939	Prostate cancer	9e-12	18264097	Eeles RA
X	51498820	rs5945619	Prostate cancer	2e-09	18264097	Eeles RA
19	17278895	rs8170	Breast cancer	2e-09	20852631	Antoniou AC
5	10467590	rs1092913	Breast cancer	2e-06	21424380	Sehrawat B
19	51869723	rs10411161	Breast cancer	7e-06	21424380	Sehrawat B
7	130969092	rs2048672	Breast cancer	6e-06	21908515	Cai Q
10	62492218	rs10822013	Breast cancer	6e-09	21908515	Cai Q
8	12915246	rs6989010	Colorectal cancer (diet interaction)	2e-06	24743840	Figueiredo JC
13	47795595	rs7999699	Colorectal cancer (diet interaction)	3e-06	24743840	Figueiredo JC
19	22611884	rs11671104	Colorectal cancer (diet interaction)	4e-06	24743840	Figueiredo JC
19	46470746	rs7248888	Colorectal cancer (diet interaction)	5e-06	24743840	Figueiredo JC
3	108984178	rs2593957	Colorectal cancer (diet interaction)	2e-06	24743840	Figueiredo JC
7	154889200	rs12534701	Colorectal cancer (diet interaction)	2e-06	24743840	Figueiredo JC
3	109132637	rs4855695	Colorectal cancer (diet interaction)	2e-06	24743840	Figueiredo JC
10	8047173	rs4143094	Colorectal cancer (diet interaction)	9e-09	24743840	Figueiredo JC
2	66738934	rs2901879	Colorectal cancer (diet interaction)	7e-07	24743840	Figueiredo JC
15	92316651	rs1871438	Colorectal cancer (diet interaction)	8e-07	24743840	Figueiredo JC
7	47199109	rs1370916	Colorectal cancer (diet interaction)	2e-06	24743840	Figueiredo JC
2	110970905	rs4849303	Colorectal cancer (diet interaction)	1e-06	24743840	Figueiredo JC
4	18793707	rs4147045	Colorectal cancer (diet interaction)	1e-06	24743840	Figueiredo JC
2	144450626	rs12105918	Renal cell carcinoma	2e-08	23184150	Henrion M
5	32000377	rs10054504	Renal cell carcinoma	8e-07	23184150	Henrion M
18	48924606	rs7229639	Colorectal cancer	3e-11	24448986	Zhang B
8	127412547	rs7014346	Colorectal cancer	9e-26	18372901	Tenesa A
11	111300984	rs3802842	Colorectal cancer	6e-10	18372901	Tenesa A
18	48927093	rs4939827	Colorectal cancer	8e-28	18372901	Tenesa A
5	1279675	rs10069690	Breast cancer	1e-10	22037553	Haiman CA
3	189683987	rs17505102	Acute lymphoblastic leukemia (childhood)	3e-08	22076464	Ellinghaus E
11	56408195	rs1945213	Acute lymphoblastic leukemia (childhood)	9e-11	22076464	Ellinghaus E
11	48093537	rs3942852	Acute lymphoblastic leukemia (childhood)	5e-07	22076464	Ellinghaus E
14	76237008	rs7156960	Acute lymphoblastic leukemia (childhood)	4e-06	22076464	Ellinghaus E
8	19793650	rs920590	Acute lymphoblastic leukemia (childhood)	6e-09	22076464	Ellinghaus E
4	58637561	rs282708	Acute lymphoblastic leukemia (childhood)	5e-06	22076464	Ellinghaus E
1	110716148	rs343604	Acute lymphoblastic leukemia (childhood)	1e-06	22076464	Ellinghaus E
8	107960070	rs630662	Acute lymphoblastic leukemia (childhood)	2e-06	22076464	Ellinghaus E
1	66223426	rs17423910	Acute lymphoblastic leukemia (childhood)	6e-06	22076464	Ellinghaus E
6	143337875	rs6901152	Acute lymphoblastic leukemia (childhood)	5e-06	22076464	Ellinghaus E
4	158523162	rs936094	Acute lymphoblastic leukemia (childhood)	1e-06	22076464	Ellinghaus E
3	55773227	rs6445754	Acute lymphoblastic leukemia (childhood)	5e-06	22076464	Ellinghaus E
10	61963818	rs10821936	Acute lymphoblastic leukemia (childhood)	1e-11	22076464	Ellinghaus E
7	50398606	rs11978267	Acute lymphoblastic leukemia (childhood)	9e-11	22076464	Ellinghaus E
14	23119848	rs2239633	Acute lymphoblastic leukemia (childhood)	2e-08	22076464	Ellinghaus E
7	50498129	rs2167364	Acute lymphoblastic leukemia (childhood)	2e-07	22076464	Ellinghaus E
7	50402906	rs4132601	Acute lymphoblastic leukemia (childhood)	8e-13	22076464	Ellinghaus E
7	50498129	rs2167364	Acute lymphoblastic leukemia (childhood)	2e-08	22076464	Ellinghaus E
10	61963818	rs10821936	Acute lymphoblastic leukemia (childhood)	4e-15	22076464	Ellinghaus E
14	23119848	rs2239633	Acute lymphoblastic leukemia (childhood)	4e-10	22076464	Ellinghaus E
6	77080091	rs7738636	Acute lymphoblastic leukemia (childhood)	6e-06	22076464	Ellinghaus E
11	56408195	rs1945213	Acute lymphoblastic leukemia (childhood)	3e-08	22076464	Ellinghaus E
4	58637561	rs282708	Acute lymphoblastic leukemia (childhood)	8e-06	22076464	Ellinghaus E
3	189683987	rs17505102	Acute lymphoblastic leukemia (childhood)	2e-08	22076464	Ellinghaus E
14	76237008	rs7156960	Acute lymphoblastic leukemia (childhood)	3e-06	22076464	Ellinghaus E
3	189683987	rs17505102	Acute lymphoblastic leukemia (childhood)	9e-09	22076464	Ellinghaus E
11	56408195	rs1945213	Acute lymphoblastic leukemia (childhood)	4e-08	22076464	Ellinghaus E
11	48093537	rs3942852	Acute lymphoblastic leukemia (childhood)	1e-06	22076464	Ellinghaus E
14	76237008	rs7156960	Acute lymphoblastic leukemia (childhood)	1e-06	22076464	Ellinghaus E
15	92114143	rs207954	Acute lymphoblastic leukemia (childhood)	1e-06	22076464	Ellinghaus E
8	19793650	rs920590	Acute lymphoblastic leukemia (childhood)	2e-06	22076464	Ellinghaus E
1	10496040	rs636291	Prostate cancer	2e-08	25217961	Al Olama AA
1	150685811	rs17599629	Prostate cancer	3e-09	25217961	Al Olama AA
2	10570604	rs9287719	Prostate cancer	3e-08	25217961	Al Olama AA
4	72989536	rs10009409	Prostate cancer	2e-10	25217961	Al Olama AA
6	11218797	rs4713266	Prostate cancer	3e-09	25217961	Al Olama AA
6	30105999	rs115457135	Prostate cancer	1e-07	25217961	Al Olama AA
6	32433162	rs115306967	Prostate cancer	9e-07	25217961	Al Olama AA
7	47397647	rs56232506	Prostate cancer	9e-09	25217961	Al Olama AA
9	22041999	rs17694493	Prostate cancer	1e-06	25217961	Al Olama AA
10	45587537	rs76934034	Prostate cancer	1e-08	25217961	Al Olama AA
11	113936459	rs11214775	Prostate cancer	5e-08	25217961	Al Olama AA
12	48025835	rs80130819	Prostate cancer	2e-09	25217961	Al Olama AA
14	70625539	rs8014671	Prostate cancer	3e-07	25217961	Al Olama AA
X	52867918	rs2807031	Prostate cancer	3e-11	25217961	Al Olama AA
X	70920000	rs6625711	Prostate cancer	6e-07	25217961	Al Olama AA
X	71188133	rs4844289	Prostate cancer	9e-08	25217961	Al Olama AA
19	17282085	rs8100241	Breast cancer	4e-08	22976474	Siddiq A
6	151666222	rs9383938	Breast cancer	2e-10	22976474	Siddiq A
20	34000289	rs2284378	Breast cancer	1e-08	22976474	Siddiq A
6	81483392	rs17530068	Breast cancer	3e-07	22976474	Siddiq A
1	205788696	rs1775148	Prostate cancer	4e-08	25217961	Al Olama AA
6	75786165	rs9443189	Prostate cancer	4e-08	25217961	Al Olama AA
14	60655808	rs7153648	Prostate cancer	2e-09	25217961	Al Olama AA
16	71657426	rs12051443	Prostate cancer	3e-08	25217961	Al Olama AA
20	50911385	rs12480328	Prostate cancer	5e-11	25217961	Al Olama AA
21	41529494	rs1041449	Prostate cancer	3e-08	25217961	Al Olama AA
22	19770369	rs2238776	Prostate cancer	2e-08	25217961	Al Olama AA
1	150685811	rs17599629	Prostate cancer	6e-11	25217961	Al Olama AA
2	10570604	rs9287719	Prostate cancer	2e-08	25217961	Al Olama AA
4	72989536	rs10009409	Prostate cancer	2e-10	25217961	Al Olama AA
6	11218797	rs4713266	Prostate cancer	4e-08	25217961	Al Olama AA
6	30105999	rs115457135	Prostate cancer	2e-08	25217961	Al Olama AA
6	32433162	rs115306967	Prostate cancer	3e-09	25217961	Al Olama AA
7	47397647	rs56232506	Prostate cancer	2e-09	25217961	Al Olama AA
9	22041999	rs17694493	Prostate cancer	4e-08	25217961	Al Olama AA
10	45587537	rs76934034	Prostate cancer	5e-09	25217961	Al Olama AA
11	113936459	rs11214775	Prostate cancer	3e-08	25217961	Al Olama AA
12	48025835	rs80130819	Prostate cancer	4e-08	25217961	Al Olama AA
14	70625539	rs8014671	Prostate cancer	1e-08	25217961	Al Olama AA
X	52867918	rs2807031	Prostate cancer	9e-10	25217961	Al Olama AA
X	70920000	rs6625711	Prostate cancer	6e-12	25217961	Al Olama AA
X	71188133	rs4844289	Prostate cancer	1e-09	25217961	Al Olama AA
20	50911385	rs12480328	Prostate cancer	2e-07	25217961	Al Olama AA
21	41529494	rs1041449	Prostate cancer	3e-07	25217961	Al Olama AA
22	19770369	rs2238776	Prostate cancer	2e-07	25217961	Al Olama AA
10	21147293	rs12243039	Response to radiotherapy in cancer (late toxicity)	6e-06	24785509	Barnett GC
1	111873741	rs2788612	Response to radiotherapy in cancer (late toxicity)	6e-16	24785509	Barnett GC
10	100170652	rs11595238	Response to radiotherapy in cancer (late toxicity)	2e-06	24785509	Barnett GC
15	46737708	rs16958536	Response to radiotherapy in cancer (late toxicity)	4e-06	24785509	Barnett GC
10	21147293	rs12243039	Response to radiotherapy in cancer (late toxicity)	8e-06	24785509	Barnett GC
17	35565049	rs2840044	Response to radiotherapy in cancer (late toxicity)	8e-06	24785509	Barnett GC
3	29287529	rs9832625	Response to radiotherapy in cancer (late toxicity)	3e-06	24785509	Barnett GC
21	16396204	rs2823779	Response to radiotherapy in cancer (late toxicity)	7e-06	24785509	Barnett GC
5	101043689	rs575018	Response to radiotherapy in cancer (late toxicity)	7e-07	24785509	Barnett GC
6	6550516	rs17142289	Response to radiotherapy in cancer (late toxicity)	4e-06	24785509	Barnett GC
16	86400840	rs1728400	Breast cancer (survival)	6e-06	25526632	Rafiq S
10	11806793	rs12358475	Breast cancer (survival)	2e-06	25526632	Rafiq S
5	91979496	rs421379	Breast cancer (survival)	1e-06	25526632	Rafiq S
16	52565276	rs4784227	Breast cancer	3e-09	25327703	Fejerman L
6	151633699	rs140068132	Breast cancer	9e-18	25327703	Fejerman L
18	63126688	rs4987852	Chronic lymphocytic leukemia	8e-11	23770605	Berndt SI
11	2289922	rs7944004	Chronic lymphocytic leukemia	2e-10	23770605	Berndt SI
10	88999967	rs4406737	Chronic lymphocytic leukemia	1e-14	23770605	Berndt SI
18	63126316	rs4987855	Chronic lymphocytic leukemia	3e-12	23770605	Berndt SI
4	108095668	rs898518	Chronic lymphocytic leukemia	4e-10	23770605	Berndt SI
2	201246657	rs3769825	Chronic lymphocytic leukemia	3e-09	23770605	Berndt SI
9	22206988	rs1679013	Chronic lymphocytic leukemia	1e-08	23770605	Berndt SI
18	59955055	rs4368253	Chronic lymphocytic leukemia	3e-08	23770605	Berndt SI
2	110858527	rs13401811	Chronic lymphocytic leukemia	2e-18	23770605	Berndt SI
8	102566646	rs2511714	Chronic lymphocytic leukemia	5e-08	23770605	Berndt SI
2	111039881	rs17483466	Chronic lymphocytic leukemia	4e-17	23770605	Berndt SI
2	230226508	rs13397985	Chronic lymphocytic leukemia	1e-22	23770605	Berndt SI
2	241431686	rs757978	Chronic lymphocytic leukemia	1e-07	23770605	Berndt SI
6	411064	rs872071	Chronic lymphocytic leukemia	6e-20	23770605	Berndt SI
6	32658495	rs9273363	Chronic lymphocytic leukemia	2e-10	23770605	Berndt SI
6	33579060	rs210142	Chronic lymphocytic leukemia	5e-08	23770605	Berndt SI
8	127198984	rs2466035	Chronic lymphocytic leukemia	2e-08	23770605	Berndt SI
11	123490689	rs735665	Chronic lymphocytic leukemia	4e-39	23770605	Berndt SI
15	56483399	rs11636802	Chronic lymphocytic leukemia	2e-13	23770605	Berndt SI
15	69726651	rs7176508	Chronic lymphocytic leukemia	1e-17	23770605	Berndt SI
16	85894208	rs391023	Chronic lymphocytic leukemia	5e-17	23770605	Berndt SI
5	56733416	rs16886181	Breast cancer (early onset)	9e-14	24493630	Ahsan H
5	56874986	rs16886448	Breast cancer (early onset)	2e-12	24493630	Ahsan H
5	56838449	rs16886397	Breast cancer (early onset)	4e-12	24493630	Ahsan H
5	56882284	rs3822625	Breast cancer (early onset)	5e-12	24493630	Ahsan H
5	56826517	rs16886364	Breast cancer (early onset)	5e-12	24493630	Ahsan H
5	56699208	rs16886113	Breast cancer (early onset)	4e-11	24493630	Ahsan H
5	56857565	rs1017226	Breast cancer (early onset)	6e-11	24493630	Ahsan H
5	56960656	rs7726354	Breast cancer (early onset)	7e-11	24493630	Ahsan H
5	56899963	rs12655019	Breast cancer (early onset)	3e-10	24493630	Ahsan H
5	56688029	rs16886034	Breast cancer (early onset)	2e-09	24493630	Ahsan H
5	56736057	rs889312	Breast cancer (early onset)	1e-08	24493630	Ahsan H
11	69513996	rs614367	Breast cancer (early onset)	1e-08	24493630	Ahsan H
3	27302153	rs653465	Breast cancer (early onset)	5e-12	24493630	Ahsan H
5	56872885	rs2229882	Breast cancer (early onset)	1e-14	24493630	Ahsan H
8	127375779	rs2392780	Breast cancer (early onset)	1e-08	24493630	Ahsan H
10	121589148	rs2912774	Breast cancer (early onset)	3e-27	24493630	Ahsan H
11	69492927	rs537626	Breast cancer (early onset)	2e-15	24493630	Ahsan H
16	52541995	rs4784223	Breast cancer (early onset)	6e-21	24493630	Ahsan H
8	129181858	rs28665337	Acute lymphoblastic leukemia in childhood (B cell precursor)	4e-09	29632299	Vijayakrishnan J
2	145366886	rs17481869	Acute lymphoblastic leukemia in childhood (B cell precursor)	5e-06	29632299	Vijayakrishnan J
7	50402906	rs4132601	Acute lymphoblastic leukemia in childhood (B cell precursor)	6e-55	29632299	Vijayakrishnan J
9	21970917	rs3731249	Acute lymphoblastic leukemia in childhood (B cell precursor)	1e-27	29632299	Vijayakrishnan J
9	21984662	rs3731217	Acute lymphoblastic leukemia in childhood (B cell precursor)	7e-14	29632299	Vijayakrishnan J
10	61992400	rs7089424	Acute lymphoblastic leukemia in childhood (B cell precursor)	2e-73	29632299	Vijayakrishnan J
10	8062245	rs3824662	Acute lymphoblastic leukemia in childhood (B cell precursor)	2e-10	29632299	Vijayakrishnan J
10	22550699	rs10828317	Acute lymphoblastic leukemia in childhood (B cell precursor)	2e-10	29632299	Vijayakrishnan J
10	124604740	rs35837782	Acute lymphoblastic leukemia in childhood (B cell precursor)	9e-11	29632299	Vijayakrishnan J
12	96218984	rs4762284	Acute lymphoblastic leukemia in childhood (B cell precursor)	3e-07	29632299	Vijayakrishnan J
14	23119848	rs2239633	Acute lymphoblastic leukemia in childhood (B cell precursor)	5e-14	29632299	Vijayakrishnan J
3	150755819	rs60538652	BRCA1/2-negative high-risk breast cancer	6e-07	30323354	Lee JY
6	135969804	rs11154838	BRCA1/2-negative high-risk breast cancer	1e-06	30323354	Lee JY
6	151623479	rs9383936	BRCA1/2-negative high-risk breast cancer	1e-10	30323354	Lee JY
7	93992935	rs10953105	BRCA1/2-negative high-risk breast cancer	1e-06	30323354	Lee JY
8	61692700	rs2350923	BRCA1/2-negative high-risk breast cancer	8e-07	30323354	Lee JY
9	21995942	rs78545330	BRCA1/2-negative high-risk breast cancer	3e-06	30323354	Lee JY
9	34129841	rs10814070	BRCA1/2-negative high-risk breast cancer	2e-06	30323354	Lee JY
10	121589148	rs2912774	BRCA1/2-negative high-risk breast cancer	6e-07	30323354	Lee JY
10	127011685	rs9418690	BRCA1/2-negative high-risk breast cancer	1e-06	30323354	Lee JY
12	26617956	rs4964006	BRCA1/2-negative high-risk breast cancer	2e-06	30323354	Lee JY
12	95623181	rs67129489	BRCA1/2-negative high-risk breast cancer	9e-07	30323354	Lee JY
13	29862831	rs278050	BRCA1/2-negative high-risk breast cancer	4e-06	30323354	Lee JY
16	52565276	rs4784227	BRCA1/2-negative high-risk breast cancer	9e-09	30323354	Lee JY
17	72983988	rs4969001	BRCA1/2-negative high-risk breast cancer	7e-06	30323354	Lee JY
3	150750021	rs6788895	BRCA1/2-negative high-risk breast cancer	2e-06	30323354	Lee JY
6	151627231	rs2046210	BRCA1/2-negative high-risk breast cancer	1e-09	30323354	Lee JY
10	121586602	rs2981575	BRCA1/2-negative high-risk breast cancer	2e-08	30323354	Lee JY
16	52565276	rs4784227	BRCA1/2-negative high-risk breast cancer	2e-09	30323354	Lee JY
4	145819473	rs12646351	Severe skin toxicity response to cetuximab in colorectal cancer	2e-07	30557370	Baas J
4	145811502	rs17806780	Severe skin toxicity response to cetuximab in colorectal cancer	3e-07	30557370	Baas J
4	65354979	rs7692430	Severe skin toxicity response to cetuximab in colorectal cancer	4e-07	30557370	Baas J
12	47123912	rs11183750	Severe skin toxicity response to cetuximab in colorectal cancer	2e-06	30557370	Baas J
8	69841638	rs7012009	Severe skin toxicity response to cetuximab in colorectal cancer	2e-06	30557370	Baas J
2	75024234	rs2422088	Severe skin toxicity response to cetuximab in colorectal cancer	2e-06	30557370	Baas J
5	44680585	rs13155752	Severe skin toxicity response to cetuximab in colorectal cancer	2e-06	30557370	Baas J
13	95027878	rs4584690	Acute post-radiotherapy pain in breast cancer	5e-06	31196165	Lee E
17	35011428	rs16970540	Acute post-radiotherapy pain in breast cancer	2e-06	31196165	Lee E
X	13459192	rs73633565	Acute post-radiotherapy pain in breast cancer	8e-06	31196165	Lee E
10	61963818	rs10821936	Acute lymphoblastic leukemia (childhood)	2e-08	28817678	Archer NP
4	39133944	rs10018622	Acute lymphoblastic leukemia (childhood)	4e-06	28817678	Archer NP
17	37742390	rs11651052	Prostate cancer	2e-40	30410027	Gudmundsson J
1	202233110	rs4266947	PEG-asparaginase hypersensitivity without enzyme activity in childhood acute lymphoblastic leukaemia	7e-06	30450575	Hojfeldt SG
2	52162981	rs60086424	PEG-asparaginase hypersensitivity without enzyme activity in childhood acute lymphoblastic leukaemia	1e-07	30450575	Hojfeldt SG
5	117472385	rs2560504	PEG-asparaginase hypersensitivity without enzyme activity in childhood acute lymphoblastic leukaemia	3e-06	30450575	Hojfeldt SG
5	146354070	rs11748968	PEG-asparaginase hypersensitivity without enzyme activity in childhood acute lymphoblastic leukaemia	3e-06	30450575	Hojfeldt SG
6	32632894	rs9272131	PEG-asparaginase hypersensitivity without enzyme activity in childhood acute lymphoblastic leukaemia	9e-06	30450575	Hojfeldt SG
7	106018014	rs73195662	PEG-asparaginase hypersensitivity without enzyme activity in childhood acute lymphoblastic leukaemia	1e-06	30450575	Hojfeldt SG
11	13341732	rs77032081	PEG-asparaginase hypersensitivity without enzyme activity in childhood acute lymphoblastic leukaemia	7e-06	30450575	Hojfeldt SG
12	24847276	rs7973974	PEG-asparaginase hypersensitivity without enzyme activity in childhood acute lymphoblastic leukaemia	3e-06	30450575	Hojfeldt SG
16	25874649	rs60218192	PEG-asparaginase hypersensitivity without enzyme activity in childhood acute lymphoblastic leukaemia	6e-07	30450575	Hojfeldt SG
17	5101992	rs73331351	PEG-asparaginase hypersensitivity without enzyme activity in childhood acute lymphoblastic leukaemia	5e-06	30450575	Hojfeldt SG
19	54151243	rs73062673	PEG-asparaginase hypersensitivity without enzyme activity in childhood acute lymphoblastic leukaemia	5e-08	30450575	Hojfeldt SG
2	134305027	rs1439112	Chronic lymphocytic leukemia or systemic lupus erythematosus	7e-09	31407831	Din L
3	169790484	rs13069553	Chronic lymphocytic leukemia or systemic lupus erythematosus	2e-09	31407831	Din L
5	1279675	rs10069690	Chronic lymphocytic leukemia or systemic lupus erythematosus	5e-09	31407831	Din L
11	128629105	rs7941765	Chronic lymphocytic leukemia or systemic lupus erythematosus	1e-08	31407831	Din L
3	169800667	rs6793295	Chronic lymphocytic leukemia or multiple sclerosis	2e-09	31407831	Din L
6	7118757	rs11755724	Chronic lymphocytic leukemia or multiple sclerosis	1e-08	31407831	Din L
6	127957653	rs802734	Chronic lymphocytic leukemia or multiple sclerosis	9e-09	31407831	Din L
13	50267187	rs806321	Chronic lymphocytic leukemia or multiple sclerosis	2e-08	31407831	Din L
17	59755030	rs2777899	Chronic lymphocytic leukemia or multiple sclerosis	3e-08	31407831	Din L
17	59912499	rs1292034	Chronic lymphocytic leukemia or multiple sclerosis	3e-08	31407831	Din L
22	50532837	rs140522	Chronic lymphocytic leukemia or multiple sclerosis	6e-11	31407831	Din L
2	201196097	rs3731714	Chronic lymphocytic leukemia or rheumatoid arthritis	7e-09	31407831	Din L
8	127401060	rs6983267	Colorectal cancer	7e-12	30104761	Zhou W
15	32709533	rs58658771	Colorectal cancer	1e-10	30104761	Zhou W
18	48922435	rs6507874	Colorectal cancer	2e-14	30104761	Zhou W
5	1279675	rs10069690	Glioblastoma (age-stratified)	5e-31	30152087	Ostrom QT
7	54848587	rs75061358	Glioblastoma (age-stratified)	4e-16	30152087	Ostrom QT
7	55067179	rs723527	Glioblastoma (age-stratified)	2e-11	30152087	Ostrom QT
7	55091656	rs11979158	Glioblastoma (age-stratified)	2e-10	30152087	Ostrom QT
9	22032153	rs634537	Glioblastoma (age-stratified)	3e-15	30152087	Ostrom QT
17	7668434	rs78378222	Glioblastoma (age-stratified)	4e-13	30152087	Ostrom QT
20	63680946	rs2297440	Glioblastoma (age-stratified)	1e-14	30152087	Ostrom QT
5	1279675	rs10069690	Glioblastoma (age-stratified)	4e-18	30152087	Ostrom QT
7	54848587	rs75061358	Glioblastoma (age-stratified)	7e-12	30152087	Ostrom QT
8	129633446	rs55705857	Glioblastoma (age-stratified)	9e-11	30152087	Ostrom QT
9	22032153	rs634537	Glioblastoma (age-stratified)	1e-16	30152087	Ostrom QT
17	7668434	rs78378222	Glioblastoma (age-stratified)	9e-16	30152087	Ostrom QT
20	63680946	rs2297440	Glioblastoma (age-stratified)	8e-13	30152087	Ostrom QT
5	1279675	rs10069690	Glioblastoma (age-stratified)	4e-33	30152087	Ostrom QT
7	54848587	rs75061358	Glioblastoma (age-stratified)	2e-12	30152087	Ostrom QT
7	55067179	rs723527	Glioblastoma (age-stratified)	2e-09	30152087	Ostrom QT
7	55091656	rs11979158	Glioblastoma (age-stratified)	6e-08	30152087	Ostrom QT
9	22032153	rs634537	Glioblastoma (age-stratified)	4e-19	30152087	Ostrom QT
17	7668434	rs78378222	Glioblastoma (age-stratified)	3e-08	30152087	Ostrom QT
20	63680946	rs2297440	Glioblastoma (age-stratified)	7e-19	30152087	Ostrom QT
2	234605964	rs79539148	Breast cancer specific mortality in breast cancer	5e-06	30787463	Escala-Garcia M
11	14841349	rs139983808	Breast cancer specific mortality in breast cancer	4e-06	30787463	Escala-Garcia M
4	96648409	rs77465470	Breast cancer specific mortality in breast cancer	6e-06	30787463	Escala-Garcia M
6	31513492	rs5875324	Breast cancer specific mortality in breast cancer	2e-06	30787463	Escala-Garcia M
3	65008088	rs2030217	Breast cancer specific mortality in breast cancer	2e-06	30787463	Escala-Garcia M
6	37015416	rs12199978	Breast cancer specific mortality in breast cancer	7e-06	30787463	Escala-Garcia M
7	11181219	rs4720945	Breast cancer specific mortality in breast cancer	7e-06	30787463	Escala-Garcia M
11	107933845	rs2442690	Breast cancer specific mortality in breast cancer	4e-06	30787463	Escala-Garcia M
10	69415853	rs10998765	Breast cancer specific mortality in breast cancer	4e-06	30787463	Escala-Garcia M
6	50427424	rs370332736	Breast cancer specific mortality in breast cancer	2e-07	30787463	Escala-Garcia M
8	118486185	rs10282989	Breast cancer specific mortality in breast cancer	5e-06	30787463	Escala-Garcia M
19	29613964	rs61731483	Breast cancer specific mortality in breast cancer	7e-06	30787463	Escala-Garcia M
11	114708364	rs111310676	Breast cancer specific mortality in breast cancer	3e-06	30787463	Escala-Garcia M
X	152138067	rs5970218	Breast cancer specific mortality in breast cancer	2e-06	30787463	Escala-Garcia M
6	167735333	rs2784888	Breast cancer specific mortality in breast cancer	4e-06	30787463	Escala-Garcia M
16	1056795	rs213667	Breast cancer specific mortality in estrogen receptor negative breast cancer	2e-06	30787463	Escala-Garcia M
5	84311324	rs2937080	Breast cancer specific mortality in estrogen receptor negative breast cancer	2e-06	30787463	Escala-Garcia M
14	80908984	rs113811441	Breast cancer specific mortality in breast cancer	7e-06	30787463	Escala-Garcia M
4	149498213	rs115988318	Breast cancer specific mortality in breast cancer	4e-06	30787463	Escala-Garcia M
2	32224803	rs376045897	Breast cancer specific mortality in breast cancer	9e-07	30787463	Escala-Garcia M
2	213147681	rs6738070	Breast cancer specific mortality in breast cancer	6e-06	30787463	Escala-Garcia M
9	3708602	rs199600662	Breast cancer specific mortality in breast cancer	5e-06	30787463	Escala-Garcia M
5	132663184	rs1295683	Breast cancer specific mortality in breast cancer	6e-07	30787463	Escala-Garcia M
2	239835651	rs57297613	Breast cancer specific mortality in breast cancer	2e-06	30787463	Escala-Garcia M
18	71174376	rs9807667	Breast cancer specific mortality in breast cancer	1e-06	30787463	Escala-Garcia M
10	15029386	rs10906806	Breast cancer specific mortality in breast cancer	1e-06	30787463	Escala-Garcia M
2	18696829	rs4525697	Breast cancer specific mortality in breast cancer	6e-06	30787463	Escala-Garcia M
20	58062454	rs35523860	Breast cancer specific mortality in breast cancer	4e-06	30787463	Escala-Garcia M
6	105883853	rs9689308	Breast cancer specific mortality in breast cancer	6e-06	30787463	Escala-Garcia M
3	96051005	rs4462981	Breast cancer specific mortality in breast cancer	4e-06	30787463	Escala-Garcia M
1	224709789	rs72761829	Breast cancer specific mortality in breast cancer	4e-06	30787463	Escala-Garcia M
14	79896239	rs12892107	Breast cancer specific mortality in breast cancer	6e-06	30787463	Escala-Garcia M
10	4097356	rs71392427	Breast cancer specific mortality in breast cancer	2e-06	30787463	Escala-Garcia M
11	116622438	rs112319461	Breast cancer specific mortality in breast cancer	1e-06	30787463	Escala-Garcia M
14	95024488	rs34877263	Breast cancer specific mortality in breast cancer	2e-06	30787463	Escala-Garcia M
14	50772463	rs61755581	Breast cancer specific mortality in breast cancer	1e-06	30787463	Escala-Garcia M
22	28343127	rs62237615	Breast cancer specific mortality in breast cancer	4e-06	30787463	Escala-Garcia M
18	72975302	rs9945654	Plasma anastrozole concentration in anastrozole-treated estrogen receptor positive breast cancer	4e-06	30648747	Dudenkov TM
18	72975319	rs9945951	Plasma anastrozole concentration in anastrozole-treated estrogen receptor positive breast cancer	4e-06	30648747	Dudenkov TM
1	76398018	rs4342892	Plasma anastrozole concentration in anastrozole-treated estrogen receptor positive breast cancer	5e-06	30648747	Dudenkov TM
2	232355544	rs28845026	Plasma anastrozole concentration in anastrozole-treated estrogen receptor positive breast cancer	5e-08	30648747	Dudenkov TM
5	126041980	rs12518356	Plasma anastrozole concentration in anastrozole-treated estrogen receptor positive breast cancer	4e-06	30648747	Dudenkov TM
7	71535629	rs6460664	Plasma anastrozole concentration in anastrozole-treated estrogen receptor positive breast cancer	2e-06	30648747	Dudenkov TM
8	97892687	rs4489302	Plasma anastrozole concentration in anastrozole-treated estrogen receptor positive breast cancer	3e-06	30648747	Dudenkov TM
10	29653623	rs77628230	Plasma anastrozole concentration in anastrozole-treated estrogen receptor positive breast cancer	5e-07	30648747	Dudenkov TM
12	96161387	rs77034926	Plasma anastrozole concentration in anastrozole-treated estrogen receptor positive breast cancer	2e-06	30648747	Dudenkov TM
15	99507178	rs8038589	Plasma anastrozole concentration in anastrozole-treated estrogen receptor positive breast cancer	3e-06	30648747	Dudenkov TM
16	58662802	rs11648166	Plasma anastrozole concentration in anastrozole-treated estrogen receptor positive breast cancer	2e-08	30648747	Dudenkov TM
18	76553300	rs62112924	Plasma anastrozole concentration in anastrozole-treated estrogen receptor positive breast cancer	2e-06	30648747	Dudenkov TM
19	8857556	rs76164207	Plasma anastrozole concentration in anastrozole-treated estrogen receptor positive breast cancer	4e-06	30648747	Dudenkov TM
20	20984347	rs6106324	Plasma anastrozole concentration in anastrozole-treated estrogen receptor positive breast cancer	5e-06	30648747	Dudenkov TM
2	232350693	rs883013	Plasma anastrozole concentration in anastrozole-treated estrogen receptor positive breast cancer	6e-08	30648747	Dudenkov TM
2	232350750	rs4996188	Plasma anastrozole concentration in anastrozole-treated estrogen receptor positive breast cancer	7e-08	30648747	Dudenkov TM
2	232353782	rs6715083	Plasma anastrozole concentration in anastrozole-treated estrogen receptor positive breast cancer	8e-08	30648747	Dudenkov TM
16	58669712	rs3784911	Plasma anastrozole concentration in anastrozole-treated estrogen receptor positive breast cancer	4e-08	30648747	Dudenkov TM
16	58661235	rs60979655	Plasma anastrozole concentration in anastrozole-treated estrogen receptor positive breast cancer	5e-08	30648747	Dudenkov TM
16	58670592	rs16960359	Plasma anastrozole concentration in anastrozole-treated estrogen receptor positive breast cancer	5e-08	30648747	Dudenkov TM
16	58668637	rs76733922	Plasma anastrozole concentration in anastrozole-treated estrogen receptor positive breast cancer	6e-08	30648747	Dudenkov TM
16	58657060	rs12149056	Plasma anastrozole concentration in anastrozole-treated estrogen receptor positive breast cancer	7e-08	30648747	Dudenkov TM
1	76397851	rs4369272	Plasma anastrozole concentration in anastrozole-treated estrogen receptor positive breast cancer	5e-06	30648747	Dudenkov TM
1	76398384	rs4949715	Plasma anastrozole concentration in anastrozole-treated estrogen receptor positive breast cancer	5e-06	30648747	Dudenkov TM
2	232353879	rs6715187	Plasma anastrozole concentration in anastrozole-treated estrogen receptor positive breast cancer	8e-08	30648747	Dudenkov TM
2	232353864	rs6715387	Plasma anastrozole concentration in anastrozole-treated estrogen receptor positive breast cancer	9e-08	30648747	Dudenkov TM
2	232353552	rs6729965	Plasma anastrozole concentration in anastrozole-treated estrogen receptor positive breast cancer	9e-08	30648747	Dudenkov TM
2	232352849	rs55738617	Plasma anastrozole concentration in anastrozole-treated estrogen receptor positive breast cancer	9e-08	30648747	Dudenkov TM
2	42794053	rs1065643	Plasma anastrozole concentration in anastrozole-treated estrogen receptor positive breast cancer	1e-06	30648747	Dudenkov TM
5	126046631	rs10519881	Plasma anastrozole concentration in anastrozole-treated estrogen receptor positive breast cancer	4e-06	30648747	Dudenkov TM
5	9317600	rs12658330	Plasma anastrozole concentration in anastrozole-treated estrogen receptor positive breast cancer	5e-06	30648747	Dudenkov TM
5	126045975	rs7724529	Plasma anastrozole concentration in anastrozole-treated estrogen receptor positive breast cancer	5e-06	30648747	Dudenkov TM
7	105858521	rs62482803	Plasma anastrozole concentration in anastrozole-treated estrogen receptor positive breast cancer	3e-06	30648747	Dudenkov TM
7	71534157	rs11769266	Plasma anastrozole concentration in anastrozole-treated estrogen receptor positive breast cancer	3e-06	30648747	Dudenkov TM
7	71534123	rs4557585	Plasma anastrozole concentration in anastrozole-treated estrogen receptor positive breast cancer	3e-06	30648747	Dudenkov TM
10	29652692	rs80082057	Plasma anastrozole concentration in anastrozole-treated estrogen receptor positive breast cancer	5e-07	30648747	Dudenkov TM
10	29647954	rs75690380	Plasma anastrozole concentration in anastrozole-treated estrogen receptor positive breast cancer	6e-07	30648747	Dudenkov TM
10	29655323	rs78721916	Plasma anastrozole concentration in anastrozole-treated estrogen receptor positive breast cancer	2e-06	30648747	Dudenkov TM
16	58669872	rs12598355	Plasma anastrozole concentration in anastrozole-treated estrogen receptor positive breast cancer	1e-07	30648747	Dudenkov TM
16	58673228	rs11639682	Plasma anastrozole concentration in anastrozole-treated estrogen receptor positive breast cancer	8e-07	30648747	Dudenkov TM
16	58678226	rs2280398	Plasma anastrozole concentration in anastrozole-treated estrogen receptor positive breast cancer	2e-06	30648747	Dudenkov TM
16	58698951	rs11643617	Plasma anastrozole concentration in anastrozole-treated estrogen receptor positive breast cancer	2e-06	30648747	Dudenkov TM
16	58677628	rs2280399	Plasma anastrozole concentration in anastrozole-treated estrogen receptor positive breast cancer	2e-06	30648747	Dudenkov TM
16	58701769	rs73549255	Plasma anastrozole concentration in anastrozole-treated estrogen receptor positive breast cancer	2e-06	30648747	Dudenkov TM
16	58659688	rs60388585	Plasma anastrozole concentration in anastrozole-treated estrogen receptor positive breast cancer	3e-06	30648747	Dudenkov TM
16	58673724	rs59234479	Plasma anastrozole concentration in anastrozole-treated estrogen receptor positive breast cancer	3e-06	30648747	Dudenkov TM
16	58697980	rs11647748	Plasma anastrozole concentration in anastrozole-treated estrogen receptor positive breast cancer	3e-06	30648747	Dudenkov TM
4	181490427	rs4861477	Response to tamoxifen in oestrogen receptor positive/HER2 negative breast cancer	8e-06	30161160	Onishi H
4	181486725	rs17198973	Response to tamoxifen in oestrogen receptor positive/HER2 negative breast cancer	6e-06	30161160	Onishi H
20	50148998	rs111410779	Breast cancer specific mortality in estrogen receptor negative breast cancer	2e-06	30787463	Escala-Garcia M
1	214187549	rs1223809	Breast cancer specific mortality in estrogen receptor negative breast cancer	6e-07	30787463	Escala-Garcia M
15	89326435	rs2074885	Breast cancer specific mortality in estrogen receptor negative breast cancer	1e-06	30787463	Escala-Garcia M
14	22010722	rs11846015	Breast cancer specific mortality in estrogen receptor negative breast cancer	3e-06	30787463	Escala-Garcia M
X	31787910	rs6628643	Breast cancer specific mortality in estrogen receptor negative breast cancer	2e-06	30787463	Escala-Garcia M
21	18948980	rs2825231	Breast cancer specific mortality in estrogen receptor negative breast cancer	2e-06	30787463	Escala-Garcia M
9	27382087	rs6475992	Breast cancer specific mortality in estrogen receptor negative breast cancer	2e-06	30787463	Escala-Garcia M
2	2250596	rs1895136	Breast cancer specific mortality in estrogen receptor negative breast cancer	2e-06	30787463	Escala-Garcia M
2	77712387	rs1809591	Breast cancer specific mortality in estrogen receptor negative breast cancer	2e-06	30787463	Escala-Garcia M
7	27406338	rs67918676	Breast cancer specific mortality in estrogen receptor negative breast cancer	1e-07	30787463	Escala-Garcia M
2	158326236	rs12617237	Breast cancer specific mortality in estrogen receptor negative breast cancer	2e-06	30787463	Escala-Garcia M
5	133397775	rs28716841	Breast cancer specific mortality in estrogen receptor negative breast cancer	3e-06	30787463	Escala-Garcia M
10	29793048	rs72804888	Breast cancer specific mortality in estrogen receptor negative breast cancer	8e-07	30787463	Escala-Garcia M
16	22796100	rs35557655	Breast cancer specific mortality in estrogen receptor negative breast cancer	8e-07	30787463	Escala-Garcia M
4	16585051	rs111896170	Breast cancer specific mortality in estrogen receptor negative breast cancer	1e-06	30787463	Escala-Garcia M
1	193939892	rs79991130	Breast cancer specific mortality in estrogen receptor negative breast cancer	3e-06	30787463	Escala-Garcia M
4	36239381	rs139805484	Breast cancer specific mortality in estrogen receptor negative breast cancer	2e-06	30787463	Escala-Garcia M
5	152723754	rs147254607	Breast cancer specific mortality in estrogen receptor negative breast cancer	5e-07	30787463	Escala-Garcia M
4	135748515	rs6837069	Breast cancer specific mortality in estrogen receptor negative breast cancer	1e-06	30787463	Escala-Garcia M
2	67936028	rs146081883	Breast cancer specific mortality in estrogen receptor negative breast cancer	2e-06	30787463	Escala-Garcia M
14	95068893	rs146768547	Breast cancer specific mortality in estrogen receptor negative breast cancer	8e-07	30787463	Escala-Garcia M
10	64959483	rs117521942	Breast cancer specific mortality in estrogen receptor negative breast cancer	3e-06	30787463	Escala-Garcia M
10	64846439	rs117212863	Breast cancer specific mortality in estrogen receptor negative breast cancer	1e-06	30787463	Escala-Garcia M
5	68919169	rs113232387	Breast cancer specific mortality in estrogen receptor negative breast cancer	2e-06	30787463	Escala-Garcia M
11	113190040	rs184731128	Breast cancer specific mortality in estrogen receptor negative breast cancer	1e-06	30787463	Escala-Garcia M
7	106631389	rs375468501	Breast cancer specific mortality in estrogen receptor positive breast cancer	3e-06	30787463	Escala-Garcia M
16	67082698	rs140538758	Breast cancer specific mortality in estrogen receptor positive breast cancer	6e-07	30787463	Escala-Garcia M
9	70158086	rs55686336	Breast cancer specific mortality in estrogen receptor positive breast cancer	3e-06	30787463	Escala-Garcia M
22	27918624	rs62235635	Breast cancer specific mortality in estrogen receptor positive breast cancer	1e-06	30787463	Escala-Garcia M
22	28365160	rs62237617	Breast cancer specific mortality in estrogen receptor positive breast cancer	2e-06	30787463	Escala-Garcia M
17	919380	rs118021774	Breast cancer specific mortality in estrogen receptor positive breast cancer	4e-06	30787463	Escala-Garcia M
21	45497121	rs73370840	Breast cancer specific mortality in estrogen receptor positive breast cancer	9e-07	30787463	Escala-Garcia M
14	24401845	rs7160316	Breast cancer specific mortality in estrogen receptor positive breast cancer	2e-06	30787463	Escala-Garcia M
4	185141891	rs79116769	Breast cancer specific mortality in estrogen receptor positive breast cancer	6e-07	30787463	Escala-Garcia M
17	3000998	rs12938141	Breast cancer specific mortality in estrogen receptor positive breast cancer	5e-07	30787463	Escala-Garcia M
6	2634705	rs6938753	Breast cancer specific mortality in estrogen receptor positive breast cancer	1e-06	30787463	Escala-Garcia M
7	70935714	rs4717568	Breast cancer specific mortality in estrogen receptor positive breast cancer	1e-07	30787463	Escala-Garcia M
9	116142133	rs204517	Breast cancer specific mortality in estrogen receptor positive breast cancer	3e-06	30787463	Escala-Garcia M
10	3554755	rs11251942	Breast cancer specific mortality in estrogen receptor positive breast cancer	5e-07	30787463	Escala-Garcia M
10	7272478	rs7082321	Breast cancer specific mortality in estrogen receptor positive breast cancer	1e-06	30787463	Escala-Garcia M
5	32017440	rs11289719	Breast cancer specific mortality in estrogen receptor positive breast cancer	3e-06	30787463	Escala-Garcia M
15	80763524	rs149479659	Breast cancer specific mortality in estrogen receptor positive breast cancer	2e-06	30787463	Escala-Garcia M
4	136496076	rs12505589	Breast cancer specific mortality in estrogen receptor positive breast cancer	4e-06	30787463	Escala-Garcia M
6	167818409	rs587150	Breast cancer specific mortality in estrogen receptor positive breast cancer	1e-06	30787463	Escala-Garcia M
2	159042977	rs7582141	Response to radiotherapy in prostate cancer (toxicity)	5e-11	24974847	Fachal L
1	221991606	rs6687758	Colorectal cancer	9e-09	24836286	Zhang B
10	8659256	rs10795668	Colorectal cancer	5e-15	24836286	Zhang B
19	33041394	rs10411210	Colorectal cancer	3e-06	24836286	Zhang B
10	58811675	rs4948317	Colorectal cancer	7e-08	24836286	Zhang B
10	79059375	rs704017	Colorectal cancer	2e-08	24836286	Zhang B
10	99529178	rs12412391	Colorectal cancer	7e-07	24836286	Zhang B
10	112967084	rs11196172	Colorectal cancer	1e-12	24836286	Zhang B
11	61785208	rs174537	Colorectal cancer	9e-21	24836286	Zhang B
12	866782	rs12309274	Colorectal cancer	3e-06	24836286	Zhang B
12	6276561	rs10849432	Colorectal cancer	6e-10	24836286	Zhang B
17	897353	rs12603526	Colorectal cancer	3e-08	24836286	Zhang B
19	41354391	rs1800469	Colorectal cancer	1e-08	24836286	Zhang B
5	135163402	rs647161	Colorectal cancer	2e-14	24836286	Zhang B
1	183004356	rs10752881	Colorectal cancer	5e-06	24836286	Zhang B
8	116635549	rs6469656	Colorectal cancer	5e-08	24836286	Zhang B
8	127401060	rs6983267	Colorectal cancer	5e-14	24836286	Zhang B
11	111300984	rs3802842	Colorectal cancer	3e-07	24836286	Zhang B
12	4259186	rs10774214	Colorectal cancer	1e-10	24836286	Zhang B
18	48924606	rs7229639	Colorectal cancer	2e-08	24836286	Zhang B
20	7831703	rs2423279	Colorectal cancer	3e-12	24836286	Zhang B
10	112520943	rs12241008	Colorectal cancer	1e-09	25105248	Wang H
2	172285284	rs68130068	HER2 status in breast cancer	4e-06	28649644	Pivot X
8	74567389	rs13260300	Breast cancer-free interval (treatment with aromatase inhibitor)	2e-07	27758888	Ingle JN
12	96218984	rs4762284	Acute lymphoblastic leukemia in childhood (B cell precursor)	8e-09	27694927	Vijayakrishnan J
10	124604740	rs35837782	Acute lymphoblastic leukemia in childhood (B cell precursor)	1e-11	27694927	Vijayakrishnan J
10	8062245	rs3824662	B cell acute lymphoblastic leukaemia (normal cytogenetics)	1e-08	29296818	Clay-Gilmour AI
7	50402283	rs11980379	B cell acute lymphoblastic leukaemia (normal cytogenetics)	5e-08	29296818	Clay-Gilmour AI
14	92231568	rs189434316	B cell acute lymphoblastic leukaemia (normal cytogenetics)	6e-09	29296818	Clay-Gilmour AI
10	8062245	rs3824662	B cell acute lymphoblastic leukaemia (hyperdiploid negative)	3e-13	29296818	Clay-Gilmour AI
7	50402283	rs11980379	B cell acute lymphoblastic leukaemia (hyperdiploid negative)	3e-07	29296818	Clay-Gilmour AI
14	92231568	rs189434316	B cell acute lymphoblastic leukaemia (hyperdiploid negative)	2e-06	29296818	Clay-Gilmour AI
10	8062245	rs3824662	B cell acute lymphoblastic leukaemia (Philadelphia chromosome negative)	1e-12	29296818	Clay-Gilmour AI
7	50402283	rs11980379	B cell acute lymphoblastic leukaemia (Philadelphia chromosome negative)	4e-09	29296818	Clay-Gilmour AI
14	92231568	rs189434316	B cell acute lymphoblastic leukaemia (Philadelphia chromosome negative)	3e-06	29296818	Clay-Gilmour AI
10	8062245	rs3824662	B cell acute lymphoblastic leukaemia (abnormal cytogenetics)	2e-07	29296818	Clay-Gilmour AI
7	50402283	rs11980379	Acute lymphoblastic leukemia in childhood (B cell precursor)	1e-09	29296818	Clay-Gilmour AI
10	8062245	rs3824662	B cell acute lymphoblastic leukaemia in young adulthood	6e-06	29296818	Clay-Gilmour AI
10	8062245	rs3824662	B cell acute lymphoblastic leukaemia in adulthood	2e-07	29296818	Clay-Gilmour AI
10	8062245	rs3824662	Acute lymphoblastic leukemia (B-cell precursor)	3e-13	29296818	Clay-Gilmour AI
7	50402283	rs11980379	Acute lymphoblastic leukemia (B-cell precursor)	7e-08	29296818	Clay-Gilmour AI
7	50402283	rs11980379	Acute lymphoblastic leukemia (B-cell precursor)	4e-08	29296818	Clay-Gilmour AI
13	36861531	rs140971918	Prostate cancer	4e-06	29356057	Du Z
13	112620498	rs7325069	Prostate cancer	3e-06	29356057	Du Z
14	97356528	rs234439	Prostate cancer	3e-06	29356057	Du Z
16	7552979	rs112896149	Prostate cancer	5e-06	29356057	Du Z
18	49679976	rs8093567	Prostate cancer	2e-06	29356057	Du Z
19	44371829	rs2571082	Prostate cancer	7e-06	29356057	Du Z
19	56687205	rs7258285	Prostate cancer	3e-06	29356057	Du Z
1	79987113	rs1340678	Prostate cancer	4e-06	29356057	Du Z
1	89431556	rs12095604	Prostate cancer	5e-06	29356057	Du Z
1	224217786	rs61005944	Prostate cancer	1e-06	29356057	Du Z
2	41094221	rs148184576	Prostate cancer	3e-06	29356057	Du Z
2	97135631	rs58488929	Prostate cancer	6e-06	29356057	Du Z
2	127104557	rs6431219	Prostate cancer	8e-06	29356057	Du Z
3	184083406	rs5855014	Prostate cancer	3e-06	29356057	Du Z
5	116942357	rs76861935	Prostate cancer	9e-06	29356057	Du Z
5	162565392	rs17060512	Prostate cancer	7e-06	29356057	Du Z
6	4905041	rs79774606	Prostate cancer	9e-06	29356057	Du Z
7	29103463	rs6979813	Prostate cancer	6e-06	29356057	Du Z
8	127062570	rs72725854	Prostate cancer	2e-11	29356057	Du Z
8	127164718	rs76784613	Prostate cancer	1e-06	29356057	Du Z
9	11130398	rs2151715	Prostate cancer	3e-06	29356057	Du Z
9	12079333	rs4741206	Prostate cancer	9e-06	29356057	Du Z
9	12184024	rs73408421	Prostate cancer	1e-06	29356057	Du Z
10	53578095	rs11003686	Prostate cancer	9e-06	29356057	Du Z
10	8689292	rs7912831	Colorectal cancer	9e-08	28869801	Takahashi Y
7	21445779	rs2390536	Acute lymphoblastic leukemia (childhood)	2e-08	29348612	Wiemels JL
8	129143897	rs4617118	Acute lymphoblastic leukemia (childhood)	2e-12	29348612	Wiemels JL
17	39909987	rs2290400	Acute lymphoblastic leukemia (childhood)	1e-09	29348612	Wiemels JL
7	50398606	rs11978267	Acute lymphoblastic leukemia (childhood)	2e-29	29348612	Wiemels JL
9	22006274	rs2069426	Acute lymphoblastic leukemia (childhood)	4e-09	29348612	Wiemels JL
10	22557806	rs4748813	Acute lymphoblastic leukemia (childhood)	3e-20	29348612	Wiemels JL
10	61992400	rs7089424	Acute lymphoblastic leukemia (childhood)	2e-62	29348612	Wiemels JL
14	23119848	rs2239633	Acute lymphoblastic leukemia (childhood)	7e-13	29348612	Wiemels JL
10	124605598	rs3740540	Acute lymphoblastic leukemia (childhood)	6e-06	29348612	Wiemels JL
16	70741552	rs875858	Docetaxel-induced peripheral neuropathy in metastatic castrate-resistant prostate cancer	2e-08	27143689	Hertz DL
10	130032376	rs11017056	Docetaxel-induced peripheral neuropathy in metastatic castrate-resistant prostate cancer	4e-07	27143689	Hertz DL
13	25800908	rs1326116	Docetaxel-induced peripheral neuropathy in metastatic castrate-resistant prostate cancer	2e-06	27143689	Hertz DL
18	4772808	rs8089250	Docetaxel-induced peripheral neuropathy in metastatic castrate-resistant prostate cancer	2e-06	27143689	Hertz DL
2	225488082	rs6436559	Docetaxel-induced peripheral neuropathy in metastatic castrate-resistant prostate cancer	3e-06	27143689	Hertz DL
5	3727065	rs1566691	Docetaxel-induced peripheral neuropathy in metastatic castrate-resistant prostate cancer	4e-06	27143689	Hertz DL
11	132887775	rs1027796	Docetaxel-induced peripheral neuropathy in metastatic castrate-resistant prostate cancer	4e-06	27143689	Hertz DL
9	115509305	rs2213920	Docetaxel-induced peripheral neuropathy in metastatic castrate-resistant prostate cancer	5e-06	27143689	Hertz DL
2	228150003	rs4438470	Docetaxel-induced peripheral neuropathy in metastatic castrate-resistant prostate cancer	5e-06	27143689	Hertz DL
2	6637697	rs17815605	Docetaxel-induced peripheral neuropathy in metastatic castrate-resistant prostate cancer	6e-06	27143689	Hertz DL
5	136245971	rs11740657	Docetaxel-induced peripheral neuropathy in metastatic castrate-resistant prostate cancer	9e-06	27143689	Hertz DL
10	66659088	rs10997287	Docetaxel-induced peripheral neuropathy in metastatic castrate-resistant prostate cancer	9e-06	27143689	Hertz DL
17	897353	rs12603526	Colorectal cancer	3e-06	27145994	Wang M
19	41354391	rs1800469	Colorectal cancer	4e-07	27145994	Wang M
12	11856807	rs2238126	Colorectal cancer	3e-11	27145994	Wang M
12	11856807	rs2238126	Colorectal cancer	3e-10	27145994	Wang M
1	102955788	rs2622849	Bone mineral density change response to combined chemotherapy in acute lymphoblastic leukemia	2e-07	29266176	Inaba H
11	21100413	rs11025915	Bone mineral density change response to combined chemotherapy in acute lymphoblastic leukemia	4e-06	29266176	Inaba H
7	9391401	rs1986582	Bone mineral density change response to combined chemotherapy in acute lymphoblastic leukemia	7e-06	29266176	Inaba H
4	166075994	rs17047225	Bone mineral density change response to combined chemotherapy in acute lymphoblastic leukemia	8e-06	29266176	Inaba H
14	102882582	rs368131309	Breast cancer	4e-06	29059683	Michailidou K
7	102478605	rs369574511	Breast cancer	2e-07	29059683	Michailidou K
6	13713134	rs418053	Breast cancer	1e-13	29059683	Michailidou K
8	36992428	rs4286946	Breast cancer	9e-22	29059683	Michailidou K
11	10299114	rs4345958	Breast cancer	3e-06	29059683	Michailidou K
6	27873148	rs45509595	Breast cancer	5e-09	29059683	Michailidou K
19	14901422	rs4594370	Breast cancer	7e-06	29059683	Michailidou K
2	216883915	rs4674124	Breast cancer	1e-11	29059683	Michailidou K
5	16233510	rs4702131	Breast cancer	1e-11	29059683	Michailidou K
11	15431096	rs4757319	Breast cancer	3e-06	29059683	Michailidou K
17	45394123	rs4763	Breast cancer	2e-08	29059683	Michailidou K
20	19772894	rs4814894	Breast cancer	7e-07	29059683	Michailidou K
22	38174306	rs4820318	Breast cancer	1e-13	29059683	Michailidou K
22	42745087	rs4820477	Breast cancer	9e-07	29059683	Michailidou K
2	120481784	rs4848599	Breast cancer	2e-20	29059683	Michailidou K
4	57013626	rs4865169	Breast cancer	7e-06	29059683	Michailidou K
18	63178058	rs4940575	Breast cancer	4e-06	29059683	Michailidou K
5	45333758	rs55821517	Breast cancer	5e-19	29059683	Michailidou K
6	27104763	rs55834529	Breast cancer	3e-09	29059683	Michailidou K
11	66710394	rs55908905	Breast cancer	8e-06	29059683	Michailidou K
16	79190071	rs55986698	Breast cancer	4e-06	29059683	Michailidou K
19	17283116	rs56069439	Breast cancer	9e-09	29059683	Michailidou K
6	27307055	rs56114371	Breast cancer	2e-09	29059683	Michailidou K
3	27608457	rs56138756	Breast cancer	7e-09	29059683	Michailidou K
1	186763038	rs56160832	Breast cancer	5e-06	29059683	Michailidou K
7	92143417	rs35417517	Breast cancer	8e-11	29059683	Michailidou K
10	62303692	rs35419901	Breast cancer	8e-11	29059683	Michailidou K
7	92243559	rs35522438	Breast cancer	1e-09	29059683	Michailidou K
10	63349742	rs35632171	Breast cancer	3e-07	29059683	Michailidou K
8	100298199	rs35748790	Breast cancer	3e-06	29059683	Michailidou K
10	22681806	rs370356098	Breast cancer	2e-07	29059683	Michailidou K
1	120018691	rs372562666	Breast cancer	6e-27	29059683	Michailidou K
20	53956286	rs375506010	Breast cancer	5e-06	29059683	Michailidou K
2	201258707	rs3769821	Breast cancer	4e-18	29059683	Michailidou K
6	99643666	rs377527229	Breast cancer	6e-06	29059683	Michailidou K
19	2226677	rs3815308	Breast cancer	7e-06	29059683	Michailidou K
3	63956021	rs3821902	Breast cancer	3e-12	29059683	Michailidou K
6	36676721	rs3829964	Breast cancer	9e-08	29059683	Michailidou K
10	63197831	rs35997229	Breast cancer	3e-07	29059683	Michailidou K
17	68904663	rs36059695	Breast cancer	6e-08	29059683	Michailidou K
5	128227188	rs36715	Breast cancer	4e-06	29059683	Michailidou K
1	145607339	rs368032757	Breast cancer	5e-06	29059683	Michailidou K
1	146069686	rs368121891	Breast cancer	9e-08	29059683	Michailidou K
1	121121848	rs369304377	Breast cancer	2e-29	29059683	Michailidou K
7	92344194	rs369328859	Breast cancer	2e-08	29059683	Michailidou K
10	113678604	rs369832192	Breast cancer	4e-06	29059683	Michailidou K
11	44347927	rs3853291	Breast cancer	3e-07	29059683	Michailidou K
7	102160260	rs411624	Breast cancer	2e-06	29059683	Michailidou K
19	43919418	rs375066	Breast cancer	2e-14	29059683	Michailidou K
7	74860783	rs377629160	Breast cancer	6e-07	29059683	Michailidou K
6	81677422	rs6912005	Breast cancer	2e-11	29059683	Michailidou K
6	20728282	rs6928012	Breast cancer	2e-06	29059683	Michailidou K
6	85210757	rs6934651	Breast cancer	6e-06	29059683	Michailidou K
15	74843920	rs6938	Breast cancer	9e-08	29059683	Michailidou K
6	170017397	rs6940159	Breast cancer	3e-07	29059683	Michailidou K
7	103251337	rs6946892	Breast cancer	1e-07	29059683	Michailidou K
8	128192016	rs7017073	Breast cancer	2e-14	29059683	Michailidou K
8	19828398	rs7017697	Breast cancer	1e-06	29059683	Michailidou K
1	7857016	rs707475	Breast cancer	1e-07	29059683	Michailidou K
10	21545607	rs7098100	Breast cancer	1e-18	29059683	Michailidou K
11	129360950	rs7102494	Breast cancer	6e-07	29059683	Michailidou K
11	113863644	rs71063528	Breast cancer	8e-07	29059683	Michailidou K
3	48311089	rs71281886	Breast cancer	2e-06	29059683	Michailidou K
10	27189770	rs71386921	Breast cancer	3e-06	29059683	Michailidou K
4	85740190	rs71599425	Breast cancer	6e-06	29059683	Michailidou K
16	71918418	rs71695136	Breast cancer	7e-07	29059683	Michailidou K
9	103912867	rs718857	Breast cancer	2e-06	29059683	Michailidou K
10	21863269	rs72806318	Breast cancer	5e-19	29059683	Michailidou K
17	30884649	rs7223535	Breast cancer	4e-10	29059683	Michailidou K
6	160665585	rs72314471	Breast cancer	8e-06	29059683	Michailidou K
18	26576054	rs7240205	Breast cancer	2e-08	29059683	Michailidou K
19	17099805	rs7249698	Breast cancer	4e-07	29059683	Michailidou K
8	75393550	rs72658071	Breast cancer	3e-28	29059683	Michailidou K
5	45984331	rs72751936	Breast cancer	4e-12	29059683	Michailidou K
8	80887958	rs6473252	Breast cancer	8e-07	29059683	Michailidou K
8	22634616	rs6558174	Breast cancer	3e-06	29059683	Michailidou K
2	69023500	rs66686620	Breast cancer	1e-07	29059683	Michailidou K
1	119716347	rs666930	Breast cancer	5e-08	29059683	Michailidou K
5	22642425	rs66783663	Breast cancer	5e-06	29059683	Michailidou K
8	220692	rs66823261	Breast cancer	3e-07	29059683	Michailidou K
19	43484866	rs66849333	Breast cancer	1e-06	29059683	Michailidou K
10	62201406	rs66964413	Breast cancer	5e-09	29059683	Michailidou K
22	40508704	rs66987842	Breast cancer	3e-35	29059683	Michailidou K
15	75637960	rs67079557	Breast cancer	1e-06	29059683	Michailidou K
2	24748307	rs6710503	Breast cancer	5e-06	29059683	Michailidou K
9	19457614	rs67500807	Breast cancer	4e-06	29059683	Michailidou K
2	69945455	rs6756513	Breast cancer	4e-07	29059683	Michailidou K
3	141547651	rs6776003	Breast cancer	3e-10	29059683	Michailidou K
3	4686890	rs6787391	Breast cancer	9e-19	29059683	Michailidou K
3	34938860	rs6789440	Breast cancer	3e-06	29059683	Michailidou K
6	25710343	rs68006638	Breast cancer	2e-07	29059683	Michailidou K
7	130989722	rs68056147	Breast cancer	5e-13	29059683	Michailidou K
10	9175196	rs68140948	Breast cancer	3e-06	29059683	Michailidou K
4	145775911	rs6818581	Breast cancer	9e-06	29059683	Michailidou K
5	132304843	rs6860806	Breast cancer	8e-08	29059683	Michailidou K
5	124400713	rs6878727	Breast cancer	6e-06	29059683	Michailidou K
5	56964779	rs6890270	Breast cancer	5e-67	29059683	Michailidou K
5	154976135	rs6890610	Breast cancer	6e-06	29059683	Michailidou K
6	151734843	rs6904031	Breast cancer	7e-26	29059683	Michailidou K
5	46090449	rs72755643	Breast cancer	3e-11	29059683	Michailidou K
5	81820020	rs72774916	Breast cancer	2e-08	29059683	Michailidou K
21	14855305	rs7278690	Breast cancer	6e-06	29059683	Michailidou K
10	121904429	rs7899628	Breast cancer	9e-10	29059683	Michailidou K
3	172363569	rs12152414	Breast cancer	5e-06	29059683	Michailidou K
6	29107311	rs3129178	Breast cancer	6e-09	29059683	Michailidou K
1	203832121	rs59867004	Breast cancer	1e-10	29059683	Michailidou K
6	29280372	rs3130834	Breast cancer	5e-09	29059683	Michailidou K
6	30576624	rs3132610	Breast cancer	1e-06	29059683	Michailidou K
6	30473526	rs3132615	Breast cancer	2e-06	29059683	Michailidou K
5	91493653	rs332529	Breast cancer	9e-12	29059683	Michailidou K
1	108114736	rs33960734	Breast cancer	5e-06	29059683	Michailidou K
10	63497603	rs34044188	Breast cancer	3e-07	29059683	Michailidou K
6	28594471	rs34119086	Breast cancer	8e-09	29059683	Michailidou K
10	62961440	rs34146356	Breast cancer	5e-08	29059683	Michailidou K
6	27457865	rs34196306	Breast cancer	1e-09	29059683	Michailidou K
22	19774906	rs34331122	Breast cancer	7e-06	29059683	Michailidou K
11	69646918	rs34507830	Breast cancer	7e-31	29059683	Michailidou K
6	26993501	rs34546498	Breast cancer	9e-10	29059683	Michailidou K
6	28106103	rs34662244	Breast cancer	3e-09	29059683	Michailidou K
1	155697170	rs348196	Breast cancer	2e-08	29059683	Michailidou K
4	143318872	rs34853779	Breast cancer	9e-06	29059683	Michailidou K
5	43891334	rs35029702	Breast cancer	1e-07	29059683	Michailidou K
14	51819674	rs35072154	Breast cancer	3e-06	29059683	Michailidou K
5	57890836	rs35100619	Breast cancer	6e-06	29059683	Michailidou K
1	119894128	rs35273427	Breast cancer	2e-07	29059683	Michailidou K
10	62719072	rs35306388	Breast cancer	2e-10	29059683	Michailidou K
6	149265193	rs35409891	Breast cancer	3e-09	29059683	Michailidou K
16	82039249	rs56169712	Breast cancer	7e-06	29059683	Michailidou K
7	103143080	rs56196003	Breast cancer	5e-06	29059683	Michailidou K
16	4058158	rs56278937	Breast cancer	1e-06	29059683	Michailidou K
3	46846708	rs56387622	Breast cancer	5e-19	29059683	Michailidou K
17	7298013	rs57275132	Breast cancer	9e-06	29059683	Michailidou K
1	149811268	rs57324102	Breast cancer	6e-06	29059683	Michailidou K
5	7290571	rs57380813	Breast cancer	8e-06	29059683	Michailidou K
1	109680280	rs5776993	Breast cancer	2e-07	29059683	Michailidou K
1	207761719	rs5780403	Breast cancer	9e-06	29059683	Michailidou K
11	15309178	rs5789877	Breast cancer	2e-06	29059683	Michailidou K
14	35130485	rs58327846	Breast cancer	4e-06	29059683	Michailidou K
2	200849597	rs5837757	Breast cancer	1e-07	29059683	Michailidou K
18	13110432	rs58685532	Breast cancer	4e-06	29059683	Michailidou K
22	40623944	rs6001982	Breast cancer	1e-34	29059683	Michailidou K
9	107541528	rs60037937	Breast cancer	1e-26	29059683	Michailidou K
1	168127440	rs60504827	Breast cancer	2e-07	29059683	Michailidou K
3	27290919	rs60936670	Breast cancer	8e-64	29059683	Michailidou K
6	151634779	rs60954078	Breast cancer	3e-54	29059683	Michailidou K
3	49129027	rs61729152	Breast cancer	6e-06	29059683	Michailidou K
11	65935052	rs617791	Breast cancer	7e-06	29059683	Michailidou K
10	62822722	rs61865900	Breast cancer	2e-09	29059683	Michailidou K
17	82597601	rs62079673	Breast cancer	1e-06	29059683	Michailidou K
2	201666541	rs62193398	Breast cancer	1e-07	29059683	Michailidou K
5	53399007	rs4254863	Breast cancer	5e-06	29059683	Michailidou K
1	50441766	rs4381241	Renal cell carcinoma	3e-10	28598434	Scelo G
3	40491752	rs67311347	Renal cell carcinoma	3e-08	28598434	Scelo G
3	169818849	rs10936602	Renal cell carcinoma	9e-09	28598434	Scelo G
8	23019226	rs2241261	Renal cell carcinoma	6e-09	28598434	Scelo G
10	103922538	rs11813268	Renal cell carcinoma	4e-08	28598434	Scelo G
11	108486410	rs74911261	Renal cell carcinoma	2e-10	28598434	Scelo G
11	108272729	rs1800057	Renal cell carcinoma	9e-09	28598434	Scelo G
14	72812712	rs4903064	Renal cell carcinoma	2e-24	28598434	Scelo G
2	46310465	rs7579899	Renal cell carcinoma	5e-15	28598434	Scelo G
2	46306237	rs11894252	Renal cell carcinoma	3e-15	28598434	Scelo G
2	144450626	rs12105918	Renal cell carcinoma	4e-09	28598434	Scelo G
11	69424973	rs7105934	Renal cell carcinoma	5e-22	28598434	Scelo G
12	26300350	rs718314	Renal cell carcinoma	2e-16	28598434	Scelo G
12	26336611	rs1049380	Renal cell carcinoma	2e-12	28598434	Scelo G
12	124836304	rs4765623	Renal cell carcinoma	3e-12	28598434	Scelo G
10	72232282	rs7913447	Renal cell carcinoma	1e-06	28598434	Scelo G
11	96097569	rs77774900	Renal cell carcinoma	8e-06	28598434	Scelo G
15	66436613	rs11637556	Renal cell carcinoma	2e-07	28598434	Scelo G
19	7190279	rs4804368	Renal cell carcinoma	5e-07	28598434	Scelo G
1	51011971	rs13376700	Renal cell carcinoma	5e-10	28598434	Scelo G
2	127634972	rs4662750	Renal cell carcinoma	2e-07	28598434	Scelo G
3	142077397	rs2203002	Renal cell carcinoma	7e-08	28598434	Scelo G
3	172595577	rs234043	Renal cell carcinoma	1e-07	28598434	Scelo G
4	100084161	rs7697932	Renal cell carcinoma	7e-08	28598434	Scelo G
7	124914213	rs59294613	Renal cell carcinoma	8e-08	28598434	Scelo G
4	103450498	rs10016947	Breast cancer	9e-06	29059683	Michailidou K
5	142290274	rs10051199	Breast cancer	2e-06	29059683	Michailidou K
8	117869627	rs10103490	Breast cancer	4e-06	29059683	Michailidou K
2	19212878	rs10169133	Breast cancer	1e-08	29059683	Michailidou K
7	94758031	rs10269006	Breast cancer	5e-07	29059683	Michailidou K
5	123142308	rs10629804	Breast cancer	1e-06	29059683	Michailidou K
7	92022865	rs10644111	Breast cancer	3e-11	29059683	Michailidou K
1	155446537	rs10796944	Breast cancer	7e-10	29059683	Michailidou K
9	22067594	rs10811650	Breast cancer	2e-13	29059683	Michailidou K
10	102125800	rs10883710	Breast cancer	3e-06	29059683	Michailidou K
10	113017911	rs10885405	Breast cancer	5e-14	29059683	Michailidou K
10	13865236	rs10906522	Breast cancer	1e-07	29059683	Michailidou K
9	5956008	rs10975370	Breast cancer	3e-06	29059683	Michailidou K
11	47325389	rs11039183	Breast cancer	6e-06	29059683	Michailidou K
7	94655778	rs111307654	Breast cancer	1e-12	29059683	Michailidou K
6	43259403	rs111342015	Breast cancer	9e-08	29059683	Michailidou K
5	158803005	rs11135046	Breast cancer	5e-31	29059683	Michailidou K
5	81972251	rs111549985	Breast cancer	6e-12	29059683	Michailidou K
10	121795069	rs111605422	Breast cancer	9e-13	29059683	Michailidou K
19	13158012	rs111730030	Breast cancer	2e-08	29059683	Michailidou K
1	149934520	rs11205303	Breast cancer	1e-14	29059683	Michailidou K
14	78743396	rs112056657	Breast cancer	2e-06	29059683	Michailidou K
9	7195019	rs112332509	Breast cancer	4e-06	29059683	Michailidou K
1	156183252	rs11264454	Breast cancer	7e-07	29059683	Michailidou K
4	86302033	rs11284646	Breast cancer	4e-06	29059683	Michailidou K
9	104248836	rs11290052	Breast cancer	8e-06	29059683	Michailidou K
3	99682866	rs11298677	Breast cancer	5e-09	29059683	Michailidou K
2	11561717	rs113084984	Breast cancer	5e-06	29059683	Michailidou K
6	166087862	rs113289039	Breast cancer	3e-07	29059683	Michailidou K
9	32455676	rs1133071	Breast cancer	3e-06	29059683	Michailidou K
8	80641622	rs113410521	Breast cancer	2e-06	29059683	Michailidou K
11	66569918	rs11344495	Breast cancer	2e-06	29059683	Michailidou K
11	27063657	rs11354714	Breast cancer	3e-06	29059683	Michailidou K
6	27587278	rs113780580	Breast cancer	4e-09	29059683	Michailidou K
13	42941617	rs11383827	Breast cancer	4e-06	29059683	Michailidou K
22	28876649	rs62235753	Breast cancer	3e-20	29059683	Michailidou K
22	28343127	rs62237615	Breast cancer	4e-33	29059683	Michailidou K
4	67215843	rs62315512	Breast cancer	5e-06	29059683	Michailidou K
7	144351809	rs62485509	Breast cancer	4e-12	29059683	Michailidou K
2	11895429	rs6432241	Breast cancer	3e-06	29059683	Michailidou K
11	111765903	rs643506	Breast cancer	2e-07	29059683	Michailidou K
2	217858732	rs6436017	Breast cancer	3e-10	29059683	Michailidou K
5	67683422	rs6449898	Breast cancer	2e-06	29059683	Michailidou K
22	27799398	rs45589338	Breast cancer	2e-10	29059683	Michailidou K
9	104094512	rs4742903	Breast cancer	2e-07	29059683	Michailidou K
15	50402109	rs4774565	Breast cancer	2e-06	29059683	Michailidou K
22	29273659	rs4820803	Breast cancer	2e-06	29059683	Michailidou K
11	111636465	rs505372	Breast cancer	3e-06	29059683	Michailidou K
10	5752689	rs55910451	Breast cancer	4e-07	29059683	Michailidou K
16	54107655	rs56077980	Breast cancer	2e-07	29059683	Michailidou K
1	51001425	rs56168262	Breast cancer	2e-08	29059683	Michailidou K
10	22581150	rs56333866	Breast cancer	3e-08	29059683	Michailidou K
7	102824786	rs57237364	Breast cancer	5e-07	29059683	Michailidou K
1	177930963	rs575908	Breast cancer	3e-06	29059683	Michailidou K
17	29372674	rs57968892	Breast cancer	5e-06	29059683	Michailidou K
10	113490891	rs58742730	Breast cancer	6e-09	29059683	Michailidou K
14	103585480	rs60226654	Breast cancer	8e-06	29059683	Michailidou K
1	100414772	rs612683	Breast cancer	3e-07	29059683	Michailidou K
17	45941122	rs62061734	Breast cancer	8e-12	29059683	Michailidou K
22	27918624	rs62235635	Breast cancer	1e-27	29059683	Michailidou K
5	59180291	rs9292195	Breast cancer	4e-07	29059683	Michailidou K
5	44822356	rs930395	Breast cancer	2e-58	29059683	Michailidou K
14	77005236	rs9323635	Breast cancer	1e-06	29059683	Michailidou K
6	21905495	rs9350395	Breast cancer	3e-07	29059683	Michailidou K
6	81545215	rs9361840	Breast cancer	7e-14	29059683	Michailidou K
6	7231610	rs9379084	Breast cancer	3e-06	29059683	Michailidou K
10	119567672	rs9421352	Breast cancer	1e-07	29059683	Michailidou K
6	80496839	rs9449003	Breast cancer	3e-06	29059683	Michailidou K
6	20923044	rs9460578	Breast cancer	1e-06	29059683	Michailidou K
13	50521772	rs9562987	Breast cancer	4e-06	29059683	Michailidou K
13	29543880	rs9578106	Breast cancer	7e-06	29059683	Michailidou K
22	38798063	rs9619765	Breast cancer	1e-06	29059683	Michailidou K
18	23047728	rs9675999	Breast cancer	7e-07	29059683	Michailidou K
8	123726378	rs970821	Breast cancer	2e-12	29059683	Michailidou K
2	67654625	rs9712235	Breast cancer	7e-07	29059683	Michailidou K
21	46360308	rs9808759	Breast cancer	4e-07	29059683	Michailidou K
3	86154659	rs9833726	Breast cancer	6e-06	29059683	Michailidou K
3	100105841	rs9837602	Breast cancer	1e-09	29059683	Michailidou K
3	47241865	rs9867461	Breast cancer	2e-06	29059683	Michailidou K
3	190056667	rs9882792	Breast cancer	2e-06	29059683	Michailidou K
4	91717049	rs9884765	Breast cancer	5e-07	29059683	Michailidou K
18	45308832	rs9952980	Breast cancer	2e-13	29059683	Michailidou K
18	44831838	rs9954058	Breast cancer	3e-13	29059683	Michailidou K
18	27826891	rs9959491	Breast cancer	5e-07	29059683	Michailidou K
12	21168436	rs10841753	Estrone conjugates/estrone ratio in resected early stage estrogen-receptor positive breast cancer	3e-12	28429243	Dudenkov TM
7	90874752	rs10953024	Estrone/androstenedione ratio in resected early stage-receptor positive breast cancer	1e-06	28429243	Dudenkov TM
2	236277682	rs1453308	Estrone/androstenedione ratio in resected early stage-receptor positive breast cancer	2e-06	28429243	Dudenkov TM
18	7807950	rs16952550	Estrone/androstenedione ratio in resected early stage-receptor positive breast cancer	2e-06	28429243	Dudenkov TM
15	51261712	rs17601876	Estrone/androstenedione ratio in resected early stage-receptor positive breast cancer	4e-06	28429243	Dudenkov TM
2	236278055	rs1453307	Estrone/androstenedione ratio in resected early stage-receptor positive breast cancer	3e-06	28429243	Dudenkov TM
17	58163947	rs16942732	Estrone/androstenedione ratio in resected early stage-receptor positive breast cancer	8e-06	28429243	Dudenkov TM
11	126175935	rs7105310	Estrone/androstenedione ratio in resected early stage-receptor positive breast cancer	7e-06	28429243	Dudenkov TM
1	230289344	rs16851421	Estrone/androstenedione ratio in resected early stage-receptor positive breast cancer	8e-06	28429243	Dudenkov TM
5	117038818	rs113883744	Estrone/androstenedione ratio in resected early stage-receptor positive breast cancer	8e-06	28429243	Dudenkov TM
17	58165213	rs1468574	Estrone/androstenedione ratio in resected early stage-receptor positive breast cancer	8e-06	28429243	Dudenkov TM
7	34103644	rs1420338	Estrone/androstenedione ratio in resected early stage-receptor positive breast cancer	7e-06	28429243	Dudenkov TM
9	8211949	rs1416584	Estrone/androstenedione ratio in resected early stage-receptor positive breast cancer	6e-06	28429243	Dudenkov TM
10	23061174	rs3858207	Estrone/androstenedione ratio in resected early stage-receptor positive breast cancer	5e-06	28429243	Dudenkov TM
14	70423423	rs12586722	Plasma estrone levels in resected estrogen-receptor positive breast cancer	1e-06	28429243	Dudenkov TM
14	70452982	rs8014252	Plasma estrone levels in resected estrogen-receptor positive breast cancer	2e-06	28429243	Dudenkov TM
19	14774988	rs57712673	Plasma androstenedione levels in resected early stage-receptor positive breast cancer	1e-07	28429243	Dudenkov TM
7	36899717	rs59964204	Plasma androstenedione levels in resected early stage-receptor positive breast cancer	3e-07	28429243	Dudenkov TM
10	86667452	rs34346910	Plasma androstenedione levels in resected early stage-receptor positive breast cancer	6e-07	28429243	Dudenkov TM
8	142925688	rs6988985	Plasma androstenedione levels in resected early stage-receptor positive breast cancer	7e-07	28429243	Dudenkov TM
10	8346355	rs7075481	Plasma androstenedione levels in resected early stage-receptor positive breast cancer	8e-07	28429243	Dudenkov TM
12	21178615	rs4149056	Plasma estrone conjugates levels in resected early stage estrogen-receptor positive breast cancer	4e-11	28429243	Dudenkov TM
12	21215863	rs2900478	Plasma estrone conjugates levels in resected early stage estrogen-receptor positive breast cancer	7e-10	28429243	Dudenkov TM
3	172550013	rs13074711	Breast cancer	2e-06	28171663	Huo D
5	1279675	rs10069690	Breast cancer	5e-06	28171663	Huo D
2	217029040	rs12998806	Breast cancer (estrogen-receptor positive)	2e-08	28171663	Huo D
5	1279675	rs10069690	Breast cancer (estrogen-receptor negative)	2e-10	28171663	Huo D
3	172550013	rs13074711	Breast cancer (estrogen-receptor negative)	2e-08	28171663	Huo D
8	23579239	rs2314686	Survival in breast cancer (estrogen-receptor positive)	2e-08	29423119	Khan S
5	105742977	rs7701292	Survival in endocrine treated breast cancer (estrogen-receptor positive)	2e-08	29423119	Khan S
14	34894698	rs17102823	Colorectal carcinoma in primary sclerosing cholangitis	7e-07	28779025	Alberts R
8	127395198	rs10505477	Colorectal cancer	3e-22	28960316	Tanskanen T
2	218290058	rs992157	Colorectal cancer	2e-09	28960316	Tanskanen T
11	111302186	rs6589219	Colorectal cancer	2e-09	28960316	Tanskanen T
20	6423634	rs961253	Colorectal cancer	7e-06	28960316	Tanskanen T
8	127401060	rs6983267	Colorectal cancer	2e-21	28960316	Tanskanen T
6	18130687	rs1142345	Thiopurine methyltransferase activity in acute lymphoblastic leukemia patients treated with mercaptopurines	9e-61	27564568	Liu C
5	1296371	rs2735940	Colorectal cancer	3e-13	29917119	Schmit SL
5	40281696	rs58791712	Colorectal cancer	7e-14	29917119	Schmit SL
1	183112059	rs10911251	Colorectal cancer	5e-08	29917119	Schmit SL
1	221991606	rs6687758	Colorectal cancer	1e-08	29917119	Schmit SL
2	218290058	rs992157	Colorectal cancer	1e-07	29917119	Schmit SL
3	40883471	rs35360328	Colorectal cancer	6e-13	29917119	Schmit SL
3	66392011	rs812481	Colorectal cancer	1e-06	29917119	Schmit SL
8	116618444	rs16892766	Colorectal cancer	4e-24	29917119	Schmit SL
8	127401060	rs6983267	Colorectal cancer	8e-27	29917119	Schmit SL
10	8697617	rs11255841	Colorectal cancer	3e-12	29917119	Schmit SL
10	79059375	rs704017	Colorectal cancer	2e-08	29917119	Schmit SL
10	99585609	rs1035209	Colorectal cancer	1e-08	29917119	Schmit SL
11	61830500	rs1535	Colorectal cancer	4e-08	29917119	Schmit SL
11	74634505	rs3824999	Colorectal cancer	4e-10	29917119	Schmit SL
11	111300984	rs3802842	Colorectal cancer	5e-19	29917119	Schmit SL
12	4279105	rs3217810	Colorectal cancer	2e-11	29917119	Schmit SL
12	111446804	rs3184504	Colorectal cancer	2e-10	29917119	Schmit SL
12	117309785	rs73208120	Colorectal cancer	8e-07	29917119	Schmit SL
14	53944201	rs4444235	Colorectal cancer	1e-09	29917119	Schmit SL
14	58722643	rs17094983	Colorectal cancer	8e-10	29917119	Schmit SL
15	32720301	rs73376930	Colorectal cancer	4e-18	29917119	Schmit SL
16	68787043	rs9929218	Colorectal cancer	7e-06	29917119	Schmit SL
18	48927093	rs4939827	Colorectal cancer	3e-30	29917119	Schmit SL
19	33041394	rs10411210	Colorectal cancer	3e-07	29917119	Schmit SL
20	6423634	rs961253	Colorectal cancer	6e-11	29917119	Schmit SL
20	6718948	rs4813802	Colorectal cancer	1e-09	29917119	Schmit SL
20	48723580	rs6066825	Colorectal cancer	2e-06	29917119	Schmit SL
20	62394395	rs2427308	Colorectal cancer	2e-13	29917119	Schmit SL
5	138428109	rs17599026	Response to radiotherapy in prostate cancer (toxicity, urinary frequency)	4e-08	27515689	Kerns SL
12	53200654	rs11574532	Response to radiotherapy in prostate cancer (toxicity, urinary frequency)	2e-07	27515689	Kerns SL
4	87150076	rs342442	Response to radiotherapy in prostate cancer (toxicity, urinary frequency)	4e-07	27515689	Kerns SL
12	8514205	rs4534636	Response to radiotherapy in prostate cancer (toxicity, urinary frequency)	2e-06	27515689	Kerns SL
18	45971047	rs8098701	Response to radiotherapy in prostate cancer (toxicity, urinary frequency)	2e-06	27515689	Kerns SL
1	214606084	rs7366282	Response to radiotherapy in prostate cancer (toxicity, urinary frequency)	2e-06	27515689	Kerns SL
2	221684477	rs10209697	Response to radiotherapy in prostate cancer (toxicity, urinary frequency)	2e-06	27515689	Kerns SL
6	82698067	rs4997823	Response to radiotherapy in prostate cancer (toxicity, urinary frequency)	2e-06	27515689	Kerns SL
6	12217189	rs7356945	Response to radiotherapy in prostate cancer (toxicity, urinary frequency)	4e-06	27515689	Kerns SL
22	23942638	rs6003982	Response to radiotherapy in prostate cancer (toxicity, urinary frequency)	4e-06	27515689	Kerns SL
8	141800605	rs10101158	Response to radiotherapy in prostate cancer (toxicity, urinary frequency)	4e-06	27515689	Kerns SL
5	13858219	rs7720298	Toxicity response to radiotherapy in prostate cancer (decreased urine stream) (time to event)	3e-08	27515689	Kerns SL
8	5689302	rs17362923	Toxicity response to radiotherapy in prostate cancer (decreased urine stream) (time to event)	7e-07	27515689	Kerns SL
1	198705436	rs76273496	Toxicity response to radiotherapy in prostate cancer (decreased urine stream) (time to event)	3e-06	27515689	Kerns SL
X	80753384	rs2203205	Toxicity response to radiotherapy in prostate cancer (decreased urine stream) (time to event)	3e-06	27515689	Kerns SL
3	190286521	rs144596911	Toxicity response to radiotherapy in prostate cancer (decreased urine stream) (time to event)	3e-06	27515689	Kerns SL
18	514471	rs62091368	Toxicity response to radiotherapy in prostate cancer (decreased urine stream) (time to event)	4e-06	27515689	Kerns SL
5	128745323	rs141342719	Toxicity response to radiotherapy in prostate cancer (decreased urine stream) (time to event)	4e-06	27515689	Kerns SL
18	2825420	rs673783	Toxicity response to radiotherapy in prostate cancer (decreased urine stream) (time to event)	4e-06	27515689	Kerns SL
11	60441351	rs11230328	Response to radiotherapy in prostate cancer (overall toxicity)	6e-10	27515689	Kerns SL
10	10074911	rs147596965	Response to radiotherapy in prostate cancer (overall toxicity)	6e-08	27515689	Kerns SL
2	174729547	rs77530448	Response to radiotherapy in prostate cancer (overall toxicity)	7e-08	27515689	Kerns SL
15	25730061	rs4906759	Response to radiotherapy in prostate cancer (overall toxicity)	2e-07	27515689	Kerns SL
4	26002024	rs71610881	Response to radiotherapy in prostate cancer (overall toxicity)	5e-07	27515689	Kerns SL
19	40682173	rs141799618	Response to radiotherapy in prostate cancer (overall toxicity)	1e-06	27515689	Kerns SL
10	126642144	rs2842169	Response to radiotherapy in prostate cancer (overall toxicity)	1e-06	27515689	Kerns SL
11	123204711	rs11219068	Response to radiotherapy in prostate cancer (overall toxicity)	2e-06	27515689	Kerns SL
17	6384826	rs8075565	Response to radiotherapy in prostate cancer (overall toxicity)	2e-06	27515689	Kerns SL
4	134616564	rs6535028	Response to radiotherapy in prostate cancer (overall toxicity)	3e-06	27515689	Kerns SL
15	46564730	rs4775602	Response to radiotherapy in prostate cancer (overall toxicity)	3e-06	27515689	Kerns SL
1	109165601	rs60481745	Response to radiotherapy in prostate cancer (overall toxicity)	4e-06	27515689	Kerns SL
8	3289837	rs7829759	Response to radiotherapy in prostate cancer (overall toxicity)	4e-06	27515689	Kerns SL
15	75637650	rs79604958	Response to radiotherapy in prostate cancer (overall toxicity)	4e-06	27515689	Kerns SL
12	8552873	rs10770857	Response to radiotherapy in prostate cancer (overall toxicity)	5e-06	27515689	Kerns SL
15	79696844	rs12591436	Response to radiotherapy in prostate cancer (overall toxicity)	6e-06	27515689	Kerns SL
8	79779234	rs6999859	Response to radiotherapy in prostate cancer (toxicity, rectal bleeding)	3e-06	27515689	Kerns SL
19	10457843	rs4804134	Response to radiotherapy in prostate cancer (toxicity, rectal bleeding)	3e-06	27515689	Kerns SL
1	225904035	rs360071	Response to radiotherapy in prostate cancer (toxicity, rectal bleeding)	4e-06	27515689	Kerns SL
3	76667643	rs12497518	Response to radiotherapy in prostate cancer (toxicity, rectal bleeding)	1e-06	27515689	Kerns SL
X	115688155	rs141044160	Response to radiotherapy in prostate cancer (toxicity, rectal bleeding)	2e-06	27515689	Kerns SL
3	162481716	rs7432328	Response to radiotherapy in prostate cancer (toxicity, rectal bleeding)	3e-06	27515689	Kerns SL
22	43928847	rs738409	Alanine aminotransferase (ALT) levels after remission induction therapy in actute lymphoblastic leukemia (ALL)	3e-08	28090653	Liu Y
2	118661291	rs144104656	Alanine aminotransferase (ALT) levels after remission induction therapy in actute lymphoblastic leukemia (ALL)	2e-07	28090653	Liu Y
22	31829377	rs147481775	Alanine aminotransferase (ALT) levels after remission induction therapy in actute lymphoblastic leukemia (ALL)	6e-07	28090653	Liu Y
13	38041119	rs74709575	Alanine aminotransferase (ALT) levels after remission induction therapy in actute lymphoblastic leukemia (ALL)	1e-06	28090653	Liu Y
17	80288362	rs17857135	Alanine aminotransferase (ALT) levels after remission induction therapy in actute lymphoblastic leukemia (ALL)	2e-06	28090653	Liu Y
12	61914884	rs112769843	Alanine aminotransferase (ALT) levels after remission induction therapy in actute lymphoblastic leukemia (ALL)	2e-06	28090653	Liu Y
20	23001450	rs11696756	Alanine aminotransferase (ALT) levels after remission induction therapy in actute lymphoblastic leukemia (ALL)	3e-06	28090653	Liu Y
6	170610382	rs12530134	Alanine aminotransferase (ALT) levels after remission induction therapy in actute lymphoblastic leukemia (ALL)	4e-06	28090653	Liu Y
9	130022496	rs117483095	Alanine aminotransferase (ALT) levels after remission induction therapy in actute lymphoblastic leukemia (ALL)	4e-06	28090653	Liu Y
2	238593191	rs113941845	Alanine aminotransferase (ALT) levels after remission induction therapy in actute lymphoblastic leukemia (ALL)	4e-06	28090653	Liu Y
7	17203933	rs145145722	Alanine aminotransferase (ALT) levels after remission induction therapy in actute lymphoblastic leukemia (ALL)	4e-06	28090653	Liu Y
11	93676282	rs11020478	Alanine aminotransferase (ALT) levels after remission induction therapy in actute lymphoblastic leukemia (ALL)	4e-06	28090653	Liu Y
2	177553847	rs1348850	Alanine aminotransferase (ALT) levels after remission induction therapy in actute lymphoblastic leukemia (ALL)	4e-06	28090653	Liu Y
9	89595680	rs7024024	Alanine aminotransferase (ALT) levels after remission induction therapy in actute lymphoblastic leukemia (ALL)	4e-06	28090653	Liu Y
2	11641492	rs149940960	Alanine aminotransferase (ALT) levels after remission induction therapy in actute lymphoblastic leukemia (ALL)	4e-06	28090653	Liu Y
12	57807682	rs143969105	Alanine aminotransferase (ALT) levels after remission induction therapy in actute lymphoblastic leukemia (ALL)	4e-06	28090653	Liu Y
14	27284333	rs75870332	Alanine aminotransferase (ALT) levels after remission induction therapy in actute lymphoblastic leukemia (ALL)	5e-06	28090653	Liu Y
20	49374264	rs142605642	Alanine aminotransferase (ALT) levels after remission induction therapy in actute lymphoblastic leukemia (ALL)	2e-06	28090653	Liu Y
22	31590150	rs116783514	Alanine aminotransferase (ALT) levels after remission induction therapy in actute lymphoblastic leukemia (ALL)	2e-06	28090653	Liu Y
22	43928850	rs738408	Alanine aminotransferase (ALT) levels after remission induction therapy in actute lymphoblastic leukemia (ALL)	2e-07	28090653	Liu Y
2	74395262	rs146058206	Alanine aminotransferase (ALT) levels after remission induction therapy in actute lymphoblastic leukemia (ALL)	2e-06	28090653	Liu Y
3	20984460	rs73188336	Alanine aminotransferase (ALT) levels after remission induction therapy in actute lymphoblastic leukemia (ALL)	2e-06	28090653	Liu Y
10	13373961	rs61610071	Alanine aminotransferase (ALT) levels after remission induction therapy in actute lymphoblastic leukemia (ALL)	2e-06	28090653	Liu Y
12	57807682	rs143969105	Alanine aminotransferase (ALT) levels after remission induction therapy in actute lymphoblastic leukemia (ALL)	4e-06	28090653	Liu Y
1	28334563	rs139242087	Alanine aminotransferase (ALT) levels after remission induction therapy in actute lymphoblastic leukemia (ALL)	3e-06	28090653	Liu Y
17	10319145	rs61745304	Alanine aminotransferase (ALT) levels after remission induction therapy in actute lymphoblastic leukemia (ALL)	5e-06	28090653	Liu Y
6	150804007	rs10046301	Alanine aminotransferase (ALT) levels after remission induction therapy in actute lymphoblastic leukemia (ALL)	6e-06	28090653	Liu Y
2	239001819	rs3935695	Alanine aminotransferase (ALT) levels after remission induction therapy in actute lymphoblastic leukemia (ALL)	7e-06	28090653	Liu Y
2	203434784	rs77589546	Alanine aminotransferase (ALT) levels after remission induction therapy in actute lymphoblastic leukemia (ALL)	7e-06	28090653	Liu Y
2	104651032	rs7607659	Alanine aminotransferase (ALT) levels after remission induction therapy in actute lymphoblastic leukemia (ALL)	7e-06	28090653	Liu Y
9	79932131	rs267585	Alanine aminotransferase (ALT) levels after remission induction therapy in actute lymphoblastic leukemia (ALL)	8e-06	28090653	Liu Y
1	196902587	rs145744152	Alanine aminotransferase (ALT) levels after remission induction therapy in actute lymphoblastic leukemia (ALL)	9e-06	28090653	Liu Y
1	26811902	rs12748152	Alanine aminotransferase (ALT) levels after remission induction therapy in actute lymphoblastic leukemia (ALL)	1e-08	28090653	Liu Y
2	11641492	rs149940960	Alanine aminotransferase (ALT) levels after remission induction therapy in actute lymphoblastic leukemia (ALL)	2e-08	28090653	Liu Y
5	96700607	rs72772090	Alanine aminotransferase (ALT) levels after remission induction therapy in actute lymphoblastic leukemia (ALL)	4e-07	28090653	Liu Y
1	119714487	rs637868	Alanine aminotransferase (ALT) levels after remission induction therapy in actute lymphoblastic leukemia (ALL)	4e-07	28090653	Liu Y
3	34149739	rs6550253	Alanine aminotransferase (ALT) levels after remission induction therapy in actute lymphoblastic leukemia (ALL)	9e-07	28090653	Liu Y
1	238128048	rs6684897	Alanine aminotransferase (ALT) levels after remission induction therapy in actute lymphoblastic leukemia (ALL)	9e-07	28090653	Liu Y
6	138018697	rs4896310	Alanine aminotransferase (ALT) levels after remission induction therapy in actute lymphoblastic leukemia (ALL)	1e-06	28090653	Liu Y
1	162767290	rs143928882	Alanine aminotransferase (ALT) levels after remission induction therapy in actute lymphoblastic leukemia (ALL)	2e-06	28090653	Liu Y
3	127621197	rs144122212	Alanine aminotransferase (ALT) levels after remission induction therapy in actute lymphoblastic leukemia (ALL)	2e-06	28090653	Liu Y
6	20759346	rs58800477	Alanine aminotransferase (ALT) levels after remission induction therapy in actute lymphoblastic leukemia (ALL)	5e-06	28090653	Liu Y
9	26228660	rs149850605	Alanine aminotransferase (ALT) levels after remission induction therapy in actute lymphoblastic leukemia (ALL)	5e-06	28090653	Liu Y
19	36341148	rs75094162	Alanine aminotransferase (ALT) levels after remission induction therapy in actute lymphoblastic leukemia (ALL)	2e-06	28090653	Liu Y
5	174435441	rs34531324	Alanine aminotransferase (ALT) levels after remission induction therapy in actute lymphoblastic leukemia (ALL)	9e-07	28090653	Liu Y
9	103849449	rs114440645	Alanine aminotransferase (ALT) levels after remission induction therapy in actute lymphoblastic leukemia (ALL)	2e-06	28090653	Liu Y
20	23001450	rs11696756	Alanine aminotransferase (ALT) levels after remission induction therapy in actute lymphoblastic leukemia (ALL)	2e-06	28090653	Liu Y
12	129452215	rs4759570	Alanine aminotransferase (ALT) levels after remission induction therapy in actute lymphoblastic leukemia (ALL)	2e-06	28090653	Liu Y
3	42691976	rs123509	Alanine aminotransferase (ALT) levels after remission induction therapy in actute lymphoblastic leukemia (ALL)	5e-06	28090653	Liu Y
1	26854576	rs41307935	Alanine aminotransferase (ALT) levels after remission induction therapy in actute lymphoblastic leukemia (ALL)	1e-07	28090653	Liu Y
3	132198152	rs9836270	Alanine aminotransferase (ALT) levels after remission induction therapy in actute lymphoblastic leukemia (ALL)	2e-06	28090653	Liu Y
15	96565598	rs2139953	Alanine aminotransferase (ALT) levels after remission induction therapy in actute lymphoblastic leukemia (ALL)	5e-06	28090653	Liu Y
6	76693087	rs11753479	Alanine aminotransferase (ALT) levels after remission induction therapy in actute lymphoblastic leukemia (ALL)	5e-06	28090653	Liu Y
1	34012883	rs4653367	Alanine aminotransferase (ALT) levels after remission induction therapy in actute lymphoblastic leukemia (ALL)	7e-06	28090653	Liu Y
9	94488752	rs9409565	Colorectal cancer (alcohol consumption interaction)	2e-08	27723779	Gong J
9	94488752	rs9409565	Colorectal cancer (alcohol consumption interaction)	1e-07	27723779	Gong J
10	99555409	rs10786560	Colorectal cancer or advanced adenoma	4e-06	30510241	Huyghe JR
20	50367160	rs6067417	Colorectal cancer or advanced adenoma	4e-11	30510241	Huyghe JR
20	50639748	rs6091189	Colorectal cancer or advanced adenoma	2e-07	30510241	Huyghe JR
11	74716876	rs61389091	Colorectal cancer or advanced adenoma	1e-18	30510241	Huyghe JR
8	116620726	rs6469654	Colorectal cancer or advanced adenoma	4e-08	30510241	Huyghe JR
8	127402647	rs7013278	Colorectal cancer or advanced adenoma	2e-56	30510241	Huyghe JR
8	116778675	rs117079142	Colorectal cancer or advanced adenoma	2e-16	30510241	Huyghe JR
2	198747683	rs11884596	Colorectal cancer or advanced adenoma	1e-09	30510241	Huyghe JR
5	1240089	rs78368589	Colorectal cancer or advanced adenoma	9e-12	30510241	Huyghe JR
16	86218938	rs12447408	Colorectal cancer or advanced adenoma	7e-07	30510241	Huyghe JR
7	46054491	rs80077929	Colorectal cancer or advanced adenoma	6e-06	30510241	Huyghe JR
15	66714680	rs12594720	Colorectal cancer or advanced adenoma	5e-07	30510241	Huyghe JR
20	6622975	rs994308	Colorectal cancer or advanced adenoma	5e-18	30510241	Huyghe JR
3	113185041	rs13086367	Colorectal cancer or advanced adenoma	7e-08	30510241	Huyghe JR
10	99591947	rs11190164	Colorectal cancer or advanced adenoma	7e-15	30510241	Huyghe JR
10	112962862	rs11196170	Colorectal cancer or advanced adenoma	3e-07	30510241	Huyghe JR
15	32864185	rs17816465	Colorectal cancer or advanced adenoma	7e-09	30510241	Huyghe JR
16	86305709	rs12149163	Colorectal cancer or advanced adenoma	5e-09	30510241	Huyghe JR
10	112528860	rs12246635	Colorectal cancer or advanced adenoma	5e-12	30510241	Huyghe JR
6	31481843	rs2516420	Colorectal cancer or advanced adenoma	1e-07	30510241	Huyghe JR
20	6781574	rs28488	Colorectal cancer or advanced adenoma	3e-11	30510241	Huyghe JR
12	4291642	rs3217874	Colorectal cancer or advanced adenoma	1e-17	30510241	Huyghe JR
17	82436680	rs373585858	Colorectal cancer or advanced adenoma	7e-06	30510241	Huyghe JR
8	127559610	rs4313119	Colorectal cancer or advanced adenoma	1e-09	30510241	Huyghe JR
13	73075014	rs45597035	Colorectal cancer or advanced adenoma	3e-09	30510241	Huyghe JR
14	53978439	rs4901473	Colorectal cancer or advanced adenoma	5e-10	30510241	Huyghe JR
20	8587424	rs556532366	Colorectal cancer or advanced adenoma	9e-06	30510241	Huyghe JR
3	40873748	rs35470271	Colorectal cancer or advanced adenoma	1e-16	30510241	Huyghe JR
14	53952388	rs35107139	Colorectal cancer or advanced adenoma	2e-22	30510241	Huyghe JR
13	33518028	rs377429877	Colorectal cancer or advanced adenoma	3e-07	30510241	Huyghe JR
20	6718948	rs4813802	Colorectal cancer or advanced adenoma	7e-14	30510241	Huyghe JR
12	117325504	rs55990915	Colorectal cancer or advanced adenoma	2e-06	30510241	Huyghe JR
20	50438781	rs6063514	Colorectal cancer or advanced adenoma	8e-13	30510241	Huyghe JR
12	111535554	rs597808	Colorectal cancer or advanced adenoma	3e-16	30510241	Huyghe JR
6	55847326	rs62404966	Colorectal cancer or advanced adenoma	3e-09	30510241	Huyghe JR
8	127401060	rs6983267	Colorectal cancer or advanced adenoma	3e-64	30510241	Huyghe JR
10	79059375	rs704017	Colorectal cancer or advanced adenoma	5e-18	30510241	Huyghe JR
11	74568967	rs7121958	Colorectal cancer or advanced adenoma	1e-20	30510241	Huyghe JR
12	115453117	rs7300312	Colorectal cancer or advanced adenoma	8e-14	30510241	Huyghe JR
10	50888694	rs10821907	Colorectal cancer or advanced adenoma	5e-10	30510241	Huyghe JR
18	48926786	rs11874392	Colorectal cancer or advanced adenoma	4e-74	30510241	Huyghe JR
12	50777307	rs12372718	Colorectal cancer or advanced adenoma	2e-23	30510241	Huyghe JR
4	94017467	rs13149359	Colorectal cancer or advanced adenoma	1e-08	30510241	Huyghe JR
6	35601785	rs16878812	Colorectal cancer or advanced adenoma	4e-08	30510241	Huyghe JR
15	32700910	rs16969681	Colorectal cancer or advanced adenoma	1e-13	30510241	Huyghe JR
1	221939292	rs17011141	Colorectal cancer or advanced adenoma	6e-16	30510241	Huyghe JR
20	62357358	rs1741640	Colorectal cancer or advanced adenoma	1e-26	30510241	Huyghe JR
11	61781553	rs174533	Colorectal cancer or advanced adenoma	1e-11	30510241	Huyghe JR
3	113280713	rs72942485	Colorectal cancer or advanced adenoma	2e-08	30510241	Huyghe JR
17	83104098	rs75954926	Colorectal cancer or advanced adenoma	3e-18	30510241	Huyghe JR
11	111286111	rs3087967	Colorectal cancer or advanced adenoma	2e-31	30510241	Huyghe JR
6	32625303	rs9271695	Colorectal cancer or advanced adenoma	1e-13	30510241	Huyghe JR
2	198916862	rs983402	Colorectal cancer or advanced adenoma	8e-12	30510241	Huyghe JR
11	100846405	rs55864876	Colorectal cancer or advanced adenoma	3e-06	30510241	Huyghe JR
12	6297738	rs10849433	Colorectal cancer or advanced adenoma	1e-08	30510241	Huyghe JR
6	31042408	rs116353863	Colorectal cancer or advanced adenoma	9e-09	30510241	Huyghe JR
6	31347735	rs116685461	Colorectal cancer or advanced adenoma	3e-06	30510241	Huyghe JR
17	911003	rs73975586	Colorectal cancer or advanced adenoma	2e-11	30510241	Huyghe JR
15	67768051	rs745213	Colorectal cancer or advanced adenoma	3e-06	30510241	Huyghe JR
5	40102341	rs7708610	Colorectal cancer or advanced adenoma	4e-09	30510241	Huyghe JR
10	8621912	rs12217641	Colorectal cancer or advanced adenoma	8e-06	30510241	Huyghe JR
11	74698032	rs7946853	Colorectal cancer or advanced adenoma	3e-06	30510241	Huyghe JR
10	79286508	rs1250567	Colorectal cancer or advanced adenoma	3e-08	30510241	Huyghe JR
14	58741719	rs8020436	Colorectal cancer or advanced adenoma	5e-11	30510241	Huyghe JR
15	32700635	rs12708491	Colorectal cancer or advanced adenoma	4e-15	30510241	Huyghe JR
20	7760329	rs11087784	Colorectal cancer or advanced adenoma	3e-13	30510241	Huyghe JR
6	55701310	rs13204733	Colorectal cancer or advanced adenoma	2e-07	30510241	Huyghe JR
12	114662909	rs1427760	Colorectal cancer or advanced adenoma	3e-07	30510241	Huyghe JR
10	8697617	rs11255841	Colorectal cancer or advanced adenoma	2e-21	30510241	Huyghe JR
13	73423824	rs1924816	Colorectal cancer or advanced adenoma	6e-07	30510241	Huyghe JR
15	32718535	rs2293581	Colorectal cancer or advanced adenoma	9e-40	30510241	Huyghe JR
5	40279974	rs12514517	Colorectal cancer or advanced adenoma	4e-21	30510241	Huyghe JR
8	116618444	rs16892766	Colorectal cancer or advanced adenoma	4e-32	30510241	Huyghe JR
20	6395810	rs189583	Colorectal cancer or advanced adenoma	1e-22	30510241	Huyghe JR
12	6312008	rs2250430	Colorectal cancer or advanced adenoma	3e-10	30510241	Huyghe JR
5	1296371	rs2735940	Colorectal cancer or advanced adenoma	5e-25	30510241	Huyghe JR
12	4279105	rs3217810	Colorectal cancer or advanced adenoma	4e-19	30510241	Huyghe JR
2	218326533	rs3731861	Colorectal cancer or advanced adenoma	2e-11	30510241	Huyghe JR
12	4259441	rs35808169	Colorectal cancer or advanced adenoma	2e-11	30510241	Huyghe JR
5	135131530	rs4976270	Colorectal cancer or advanced adenoma	5e-15	30510241	Huyghe JR
17	906403	rs4968127	Colorectal cancer or advanced adenoma	1e-12	30510241	Huyghe JR
15	32709533	rs58658771	Colorectal cancer or advanced adenoma	6e-37	30510241	Huyghe JR
16	86670343	rs62042090	Colorectal cancer or advanced adenoma	5e-06	30510241	Huyghe JR
20	34625392	rs6058093	Colorectal cancer or advanced adenoma	3e-07	30510241	Huyghe JR
20	48723580	rs6066825	Colorectal cancer or advanced adenoma	6e-15	30510241	Huyghe JR
1	183033504	rs6678517	Colorectal cancer or advanced adenoma	2e-16	30510241	Huyghe JR
3	66314739	rs6781752	Colorectal cancer or advanced adenoma	7e-08	30510241	Huyghe JR
14	53990513	rs7160450	Colorectal cancer or advanced adenoma	4e-10	30510241	Huyghe JR
5	112761654	rs755229494	Colorectal cancer or advanced adenoma	2e-12	30510241	Huyghe JR
6	36655602	rs9470361	Colorectal cancer or advanced adenoma	9e-08	30510241	Huyghe JR
3	169799648	rs9876206	Colorectal cancer or advanced adenoma	8e-06	30510241	Huyghe JR
16	68710036	rs9924886	Colorectal cancer or advanced adenoma	3e-08	30510241	Huyghe JR
7	45096824	rs12672022	Colorectal cancer or advanced adenoma	3e-08	30510241	Huyghe JR
14	58722643	rs17094983	Colorectal cancer or advanced adenoma	5e-11	30510241	Huyghe JR
11	101785666	rs2186607	Colorectal cancer or advanced adenoma	1e-09	30510241	Huyghe JR
15	67110486	rs56324967	Colorectal cancer or advanced adenoma	1e-13	30510241	Huyghe JR
19	41365668	rs1963413	Colorectal cancer or advanced adenoma	1e-06	30510241	Huyghe JR
19	33029021	rs28840750	Colorectal cancer or advanced adenoma	4e-23	30510241	Huyghe JR
13	73217417	rs78341008	Colorectal cancer or advanced adenoma	3e-10	30510241	Huyghe JR
8	116617172	rs3133285	Colorectal cancer or advanced adenoma	6e-10	30510241	Huyghe JR
3	133982275	rs10049390	Colorectal cancer or advanced adenoma	4e-09	30510241	Huyghe JR
17	10803924	rs1078643	Colorectal cancer or advanced adenoma	7e-12	30510241	Huyghe JR
9	110909123	rs10980628	Colorectal cancer or advanced adenoma	3e-09	30510241	Huyghe JR
12	42740389	rs11610543	Colorectal cancer or advanced adenoma	1e-09	30510241	Huyghe JR
4	144737912	rs11727676	Colorectal cancer or advanced adenoma	3e-08	30510241	Huyghe JR
1	54780362	rs12144319	Colorectal cancer or advanced adenoma	3e-11	30510241	Huyghe JR
4	105207603	rs1391441	Colorectal cancer or advanced adenoma	2e-08	30510241	Huyghe JR
5	98870378	rs145364999	Colorectal cancer or advanced adenoma	6e-09	30510241	Huyghe JR
9	22103184	rs1537372	Colorectal cancer or advanced adenoma	1e-08	30510241	Huyghe JR
20	63677259	rs2738783	Colorectal cancer or advanced adenoma	5e-08	30510241	Huyghe JR
9	98917470	rs34405347	Colorectal cancer or advanced adenoma	3e-08	30510241	Huyghe JR
19	16306387	rs34797592	Colorectal cancer or advanced adenoma	4e-10	30510241	Huyghe JR
1	37990219	rs4360494	Colorectal cancer or advanced adenoma	4e-09	30510241	Huyghe JR
2	159108040	rs448513	Colorectal cancer or advanced adenoma	4e-08	30510241	Huyghe JR
12	57139907	rs4759277	Colorectal cancer or advanced adenoma	9e-09	30510241	Huyghe JR
20	44037835	rs6031311	Colorectal cancer or advanced adenoma	7e-09	30510241	Huyghe JR
19	58567729	rs73068325	Colorectal cancer or advanced adenoma	4e-08	30510241	Huyghe JR
13	36887873	rs7333607	Colorectal cancer or advanced adenoma	6e-13	30510241	Huyghe JR
13	110423534	rs8000189	Colorectal cancer or advanced adenoma	2e-09	30510241	Huyghe JR
17	72417112	rs983318	Colorectal cancer or advanced adenoma	6e-09	30510241	Huyghe JR
16	80009361	rs9930005	Colorectal cancer or advanced adenoma	2e-08	30510241	Huyghe JR
19	51942133	rs8113308	Survival in endocrine treated breast cancer (estrogen-receptor positive)	6e-07	25964295	Khan S
2	37368946	rs3770745	Chronic lymphocytic leukemia	1e-07	26956414	Berndt SI
2	111074216	rs58055674	Chronic lymphocytic leukemia	5e-20	26956414	Berndt SI
2	201044792	rs13015798	Chronic lymphocytic leukemia	3e-08	26956414	Berndt SI
4	108105258	rs2003869	Chronic lymphocytic leukemia	1e-07	26956414	Berndt SI
5	1284538	rs139996880	Chronic lymphocytic leukemia	6e-08	26956414	Berndt SI
6	409119	rs9391997	Chronic lymphocytic leukemia	9e-22	26956414	Berndt SI
6	32600569	rs9270750	Chronic lymphocytic leukemia	6e-16	26956414	Berndt SI
8	102566646	rs2511714	Chronic lymphocytic leukemia	2e-07	26956414	Berndt SI
8	127183089	rs140099016	Chronic lymphocytic leukemia	2e-12	26956414	Berndt SI
9	22336997	rs1359742	Chronic lymphocytic leukemia	7e-09	26956414	Berndt SI
10	88999967	rs4406737	Chronic lymphocytic leukemia	9e-14	26956414	Berndt SI
11	2299865	rs2521269	Chronic lymphocytic leukemia	4e-08	26956414	Berndt SI
11	123484683	rs35923643	Chronic lymphocytic leukemia	2e-40	26956414	Berndt SI
15	40111456	rs8024033	Chronic lymphocytic leukemia	3e-10	26956414	Berndt SI
15	56488569	rs72742684	Chronic lymphocytic leukemia	2e-13	26956414	Berndt SI
15	69697166	rs2052702	Chronic lymphocytic leukemia	4e-18	26956414	Berndt SI
16	85895015	rs391855	Chronic lymphocytic leukemia	1e-22	26956414	Berndt SI
18	59955055	rs4368253	Chronic lymphocytic leukemia	8e-07	26956414	Berndt SI
18	63126261	rs4987856	Chronic lymphocytic leukemia	4e-11	26956414	Berndt SI
3	27736288	rs9880772	Chronic lymphocytic leukemia	3e-11	26956414	Berndt SI
6	2969044	rs73718779	Chronic lymphocytic leukemia	2e-08	26956414	Berndt SI
3	188397894	rs9815073	Chronic lymphocytic leukemia	4e-08	26956414	Berndt SI
2	111150685	rs9308731	Chronic lymphocytic leukemia	1e-11	26956414	Berndt SI
4	101816093	rs10028805	Chronic lymphocytic leukemia	7e-08	26956414	Berndt SI
3	39149538	rs1274963	Chronic lymphocytic leukemia	2e-07	26956414	Berndt SI
6	30072307	rs115819718	Chronic lymphocytic leukemia	5e-06	26956414	Berndt SI
5	78888580	rs6893857	Chronic lymphocytic leukemia	2e-06	26956414	Berndt SI
20	58831013	rs76473307	Chronic lymphocytic leukemia	7e-06	26956414	Berndt SI
11	123497625	rs2953196	Chronic lymphocytic leukemia	5e-16	26956414	Berndt SI
2	241253433	rs7578199	Chronic lymphocytic leukemia	8e-08	26956414	Berndt SI
2	230179539	rs2396718	Chronic lymphocytic leukemia	2e-07	26956414	Berndt SI
1	22261235	rs72647484	Colorectal cancer	1e-08	25990418	Al-Tassan NA
5	96794170	rs202110856	Colorectal cancer	7e-08	25990418	Al-Tassan NA
10	16955267	rs10904849	Colorectal cancer	7e-08	25990418	Al-Tassan NA
16	9203955	rs79900961	Colorectal cancer	5e-08	25990418	Al-Tassan NA
16	86662114	rs16941835	Colorectal cancer	5e-08	25990418	Al-Tassan NA
1	221887680	rs11118883	Colorectal cancer	5e-06	25990418	Al-Tassan NA
8	116836068	rs76316943	Colorectal cancer	2e-11	25990418	Al-Tassan NA
8	127412547	rs7014346	Colorectal cancer	6e-15	25990418	Al-Tassan NA
10	8697617	rs11255841	Colorectal cancer	4e-13	25990418	Al-Tassan NA
10	99591947	rs11190164	Colorectal cancer	8e-07	25990418	Al-Tassan NA
11	74634505	rs3824999	Colorectal cancer	8e-11	25990418	Al-Tassan NA
11	111300984	rs3802842	Colorectal cancer	2e-06	25990418	Al-Tassan NA
12	50651666	rs4768903	Colorectal cancer	4e-08	25990418	Al-Tassan NA
14	53952388	rs35107139	Colorectal cancer	2e-06	25990418	Al-Tassan NA
15	32718211	rs2293582	Colorectal cancer	3e-11	25990418	Al-Tassan NA
18	48927678	rs7226855	Colorectal cancer	4e-23	25990418	Al-Tassan NA
20	6399697	rs57046232	Colorectal cancer	5e-07	25990418	Al-Tassan NA
20	6709454	rs1015563	Colorectal cancer	2e-06	25990418	Al-Tassan NA
20	62394395	rs2427308	Colorectal cancer	3e-11	25990418	Al-Tassan NA
19	50851341	rs2659124	Prostate cancer	1e-13	26034056	Hoffmann TJ
8	127119564	rs116041037	Prostate cancer	6e-10	26034056	Hoffmann TJ
8	127064901	rs77541621	Prostate cancer	2e-26	26034056	Hoffmann TJ
8	127091724	rs72725879	Prostate cancer	3e-08	26034056	Hoffmann TJ
8	127519444	rs11986220	Prostate cancer	9e-07	26034056	Hoffmann TJ
6	116888889	rs339331	Prostate cancer	1e-06	26034056	Hoffmann TJ
12	49282227	rs10875943	Prostate cancer	2e-06	26034056	Hoffmann TJ
19	50861367	rs2735839	Prostate cancer	2e-08	26034056	Hoffmann TJ
1	150685811	rs17599629	Prostate cancer	1e-06	26034056	Hoffmann TJ
2	85567174	rs10187424	Prostate cancer	5e-06	26034056	Hoffmann TJ
7	27936944	rs10486567	Prostate cancer	3e-09	26034056	Hoffmann TJ
8	23668950	rs1512268	Prostate cancer	2e-12	26034056	Hoffmann TJ
8	126999692	rs10086908	Prostate cancer	2e-10	26034056	Hoffmann TJ
8	127081052	rs1016343	Prostate cancer	5e-21	26034056	Hoffmann TJ
10	46046326	rs10993994	Prostate cancer	7e-21	26034056	Hoffmann TJ
11	69244226	rs376592364	Prostate cancer	6e-20	26034056	Hoffmann TJ
8	127401060	rs6983267	Prostate cancer	3e-24	26034056	Hoffmann TJ
17	37743574	rs11263763	Prostate cancer	5e-24	26034056	Hoffmann TJ
12	52880120	rs902774	Prostate cancer	1e-07	26034056	Hoffmann TJ
22	43104206	rs5759167	Prostate cancer	2e-09	26034056	Hoffmann TJ
17	71112612	rs1859962	Prostate cancer	8e-09	26034056	Hoffmann TJ
12	52880120	rs902774	Prostate cancer	9e-08	26034056	Hoffmann TJ
17	37741165	rs7501939	Prostate cancer	4e-15	26034056	Hoffmann TJ
17	71112612	rs1859962	Prostate cancer	2e-09	26034056	Hoffmann TJ
6	116888889	rs339331	Prostate cancer	6e-07	26034056	Hoffmann TJ
7	27936944	rs10486567	Prostate cancer	3e-11	26034056	Hoffmann TJ
8	23668950	rs1512268	Prostate cancer	4e-15	26034056	Hoffmann TJ
8	127328663	rs16902104	Prostate cancer	1e-09	26034056	Hoffmann TJ
1	150685811	rs17599629	Prostate cancer	9e-06	26034056	Hoffmann TJ
2	85567174	rs10187424	Prostate cancer	3e-09	26034056	Hoffmann TJ
4	105140377	rs7679673	Prostate cancer	5e-08	26034056	Hoffmann TJ
8	126999692	rs10086908	Prostate cancer	2e-12	26034056	Hoffmann TJ
8	127081052	rs1016343	Prostate cancer	6e-21	26034056	Hoffmann TJ
8	127082911	rs13252298	Prostate cancer	2e-06	26034056	Hoffmann TJ
2	85578945	rs3731827	Prostate cancer	1e-09	26034056	Hoffmann TJ
7	27937744	rs7808935	Prostate cancer	3e-11	26034056	Hoffmann TJ
8	23649749	rs142463603	Prostate cancer	4e-16	26034056	Hoffmann TJ
8	127519444	rs11986220	Prostate cancer	4e-45	26034056	Hoffmann TJ
8	127094635	rs6983561	Prostate cancer	5e-19	26034056	Hoffmann TJ
8	127328663	rs16902104	Prostate cancer	5e-10	26034056	Hoffmann TJ
8	127519444	rs11986220	Prostate cancer	2e-40	26034056	Hoffmann TJ
11	69227200	rs10896449	Prostate cancer	8e-18	26034056	Hoffmann TJ
17	71111532	rs8071558	Prostate cancer	7e-11	26034056	Hoffmann TJ
17	37741165	rs7501939	Prostate cancer	1e-14	26034056	Hoffmann TJ
11	69227200	rs10896449	Prostate cancer	5e-19	26034056	Hoffmann TJ
22	43104206	rs5759167	Prostate cancer	5e-09	26034056	Hoffmann TJ
10	46046326	rs10993994	Prostate cancer	3e-18	26034056	Hoffmann TJ
17	37714971	rs11649743	Prostate cancer	1e-06	26034056	Hoffmann TJ
8	127094635	rs6983561	Prostate cancer	6e-22	26034056	Hoffmann TJ
8	127401060	rs6983267	Prostate cancer	3e-27	26034056	Hoffmann TJ
12	49282227	rs10875943	Prostate cancer	7e-08	26034056	Hoffmann TJ
17	37714971	rs11649743	Prostate cancer	6e-07	26034056	Hoffmann TJ
19	50861367	rs2735839	Prostate cancer	6e-09	26034056	Hoffmann TJ
6	160160512	rs4646284	Prostate cancer	1e-19	26034056	Hoffmann TJ
6	160412632	rs9364554	Prostate cancer	6e-12	26034056	Hoffmann TJ
2	46325462	rs4953345	Renal cell carcinoma	5e-10	25826619	Henrion MY
2	144452349	rs72858496	Renal cell carcinoma	2e-07	25826619	Henrion MY
11	69423355	rs11263654	Renal cell carcinoma	1e-09	25826619	Henrion MY
20	25995038	rs6051080	Colorectal or endometrial cancer	1e-07	26621817	Cheng TH
19	21569009	rs11085466	Colorectal or endometrial cancer	2e-07	26621817	Cheng TH
6	88856018	rs17503919	Colorectal or endometrial cancer	2e-07	26621817	Cheng TH
10	19031157	rs76225372	Colorectal or endometrial cancer	2e-07	26621817	Cheng TH
6	154800125	rs7740797	Colorectal or endometrial cancer	2e-07	26621817	Cheng TH
6	24651092	rs3181245	Colorectal or endometrial cancer	2e-07	26621817	Cheng TH
17	42603793	rs9901225	Colorectal or endometrial cancer	1e-06	26621817	Cheng TH
12	29680396	rs2052678	Colorectal or endometrial cancer	1e-07	26621817	Cheng TH
2	165696408	rs34462569	Colorectal or endometrial cancer	4e-06	26621817	Cheng TH
7	149043401	rs4727012	Colorectal or endometrial cancer	1e-06	26621817	Cheng TH
9	94720876	rs112541862	Colorectal or endometrial cancer	4e-06	26621817	Cheng TH
11	75537412	rs606460	Colorectal or endometrial cancer	4e-06	26621817	Cheng TH
11	82100187	rs11607499	Colorectal or endometrial cancer	2e-06	26621817	Cheng TH
12	50185615	rs12817211	Colorectal or endometrial cancer	3e-06	26621817	Cheng TH
16	78042662	rs11150038	Colorectal or endometrial cancer	1e-06	26621817	Cheng TH
21	23048180	rs4816890	Colorectal or endometrial cancer	2e-06	26621817	Cheng TH
6	138801103	rs10457678	Colorectal or endometrial cancer	4e-07	26621817	Cheng TH
4	105143597	rs17035310	Colorectal or endometrial cancer	6e-07	26621817	Cheng TH
12	111446804	rs3184504	Colorectal or endometrial cancer	8e-09	26621817	Cheng TH
11	106436144	rs1512436	Colorectal or endometrial cancer	1e-06	26621817	Cheng TH
9	22121350	rs10217586	Colorectal or endometrial cancer	2e-06	26621817	Cheng TH
2	69832692	rs4853036	Colorectal or endometrial cancer	6e-06	26621817	Cheng TH
17	76934284	rs4789378	Colorectal or endometrial cancer	9e-06	26621817	Cheng TH
16	11626210	rs12446552	Colorectal or endometrial cancer	3e-06	26621817	Cheng TH
3	115931601	rs4378954	Colorectal or endometrial cancer	4e-07	26621817	Cheng TH
9	108297916	rs77922938	Colorectal or endometrial cancer	8e-06	26621817	Cheng TH
14	33820232	rs1952157	Colorectal or endometrial cancer	6e-06	26621817	Cheng TH
17	48536888	rs76525880	Colorectal or endometrial cancer	7e-06	26621817	Cheng TH
18	75305279	rs12970291	Colorectal or endometrial cancer	5e-08	26621817	Cheng TH
12	106419124	rs3851634	Glioblastoma	3e-09	26424050	Kinnersley B
5	1283640	rs72709458	Glioblastoma	6e-24	26424050	Kinnersley B
7	55080369	rs59060240	Glioblastoma	4e-09	26424050	Kinnersley B
7	54848587	rs75061358	Glioblastoma	6e-11	26424050	Kinnersley B
9	22066213	rs145929329	Glioblastoma	5e-12	26424050	Kinnersley B
17	7675353	rs35850753	Glioblastoma	4e-12	26424050	Kinnersley B
20	63689615	rs6062302	Glioblastoma	1e-13	26424050	Kinnersley B
20	54200178	rs964293	Colorectal cancer (oestrogen-progestogen hormone therapy interaction)	5e-09	26766742	Garcia-Albeniz X
8	6781719	rs2936519	Progression free survival in metastatic colorectal cancer (CAPOX-B vs CAPOX-B plus cetuximab)	2e-07	26222057	Pander J
6	41053183	rs2073016	Progression free survival in metastatic colorectal cancer (CAPOX-B vs CAPOX-B plus cetuximab)	4e-06	26222057	Pander J
2	130967332	rs4377367	Progression free survival in metastatic colorectal cancer (CAPOX-B vs CAPOX-B plus cetuximab)	6e-06	26222057	Pander J
2	98688331	rs885036	Progression free survival in metastatic colorectal cancer (chemotherapy interaction)	2e-08	26222057	Pander J
10	22550699	rs10828317	Acute lymphoblastic leukemia (B-cell precursor)	2e-09	23996088	Migliorini G
10	8062245	rs3824662	Acute lymphoblastic leukemia (B-cell precursor)	9e-12	23996088	Migliorini G
10	61961417	rs7090445	Acute lymphoblastic leukemia (B-cell precursor)	5e-54	23996088	Migliorini G
9	21984662	rs3731217	Acute lymphoblastic leukemia (B-cell precursor)	2e-08	23996088	Migliorini G
14	23119848	rs2239633	Acute lymphoblastic leukemia (B-cell precursor)	1e-16	23996088	Migliorini G
7	50402283	rs11980379	Acute lymphoblastic leukemia (B-cell precursor)	3e-33	23996088	Migliorini G
5	1895715	rs12653946	Prostate cancer	3e-07	22923026	Cheng I
8	23668950	rs1512268	Prostate cancer	5e-06	22923026	Cheng I
8	127094635	rs6983561	Prostate cancer	4e-13	22923026	Cheng I
8	127519892	rs10090154	Prostate cancer	3e-06	22923026	Cheng I
8	127112950	rs10505483	Prostate cancer	7e-15	22923026	Cheng I
3	87085650	rs17023900	Prostate cancer	6e-08	22923026	Cheng I
8	23676505	rs10503733	Prostate cancer	8e-08	22923026	Cheng I
8	127092098	rs13254738	Prostate cancer	4e-10	22923026	Cheng I
14	87829256	rs4322600	Breast cancer	4e-06	22923054	Chen F
19	50858501	rs17632542	Prostate cancer (early onset)	1e-07	24740154	Lange EM
11	2207722	rs7126629	Prostate cancer (early onset)	2e-08	24740154	Lange EM
11	2212344	rs7127900	Prostate cancer (early onset)	1e-07	24740154	Lange EM
11	69227030	rs7931342	Prostate cancer (early onset)	1e-06	24740154	Lange EM
17	37736310	rs2005705	Prostate cancer (early onset)	1e-06	24740154	Lange EM
8	127401060	rs6983267	Prostate cancer (early onset)	1e-08	24740154	Lange EM
10	46046326	rs10993994	Prostate cancer (early onset)	2e-07	24740154	Lange EM
8	127395198	rs10505477	Prostate cancer (early onset)	9e-09	24740154	Lange EM
11	69241647	rs11228583	Prostate cancer (early onset)	2e-07	24740154	Lange EM
6	160419220	rs7758229	Colorectal cancer	8e-09	21242260	Cui R
8	127401060	rs6983267	Colorectal cancer	2e-08	21242260	Cui R
10	8062245	rs3824662	Acute lymphoblastic leukemia (adolescents and young adults)	3e-10	25468567	Perez-Andreu V
12	4259186	rs10774214	Colorectal cancer	3e-08	23263487	Jia WH
12	4259186	rs10774214	Colorectal cancer	5e-10	23263487	Jia WH
10	116727589	rs1665650	Colorectal cancer	9e-07	23263487	Jia WH
20	7831703	rs2423279	Colorectal cancer	7e-09	23263487	Jia WH
5	135163402	rs647161	Colorectal cancer	4e-10	23263487	Jia WH
20	7831703	rs2423279	Colorectal cancer	2e-07	23263487	Jia WH
5	135163402	rs647161	Colorectal cancer	1e-10	23263487	Jia WH
4	162412253	rs35509282	Colorectal cancer	8e-09	25023989	Schmit SL
13	28590646	rs9579199	Breast cancer (menopausal hormone therapy interaction)	8e-06	24080446	Rudolph A
16	81924693	rs7192724	Breast cancer (menopausal hormone therapy interaction)	3e-06	24080446	Rudolph A
3	119542528	rs7648642	Lobular breast cancer (menopausal hormone therapy interaction)	5e-06	24080446	Rudolph A
17	34662519	rs11654964	Lobular breast cancer (menopausal hormone therapy interaction)	3e-06	24080446	Rudolph A
22	40056115	rs9623117	Prostate cancer	5e-07	19117981	Sun J
8	127401060	rs6983267	Prostate cancer	4e-15	24753544	Knipe DW
10	46046326	rs10993994	Prostate cancer	3e-26	24753544	Knipe DW
17	71122495	rs4793529	Prostate cancer	2e-13	24753544	Knipe DW
19	50858501	rs17632542	Prostate cancer	2e-28	24753544	Knipe DW
8	127094539	rs12682344	Prostate cancer	5e-12	24753544	Knipe DW
8	127472793	rs1447295	Prostate cancer	6e-18	24753544	Knipe DW
3	169774313	rs10936599	Chronic lymphocytic leukemia	2e-09	24292274	Speedy HE
4	113762688	rs6858698	Chronic lymphocytic leukemia	3e-09	24292274	Speedy HE
5	1344343	rs31490	Chronic lymphocytic leukemia	2e-07	24292274	Speedy HE
6	154157305	rs2236256	Chronic lymphocytic leukemia	2e-10	24292274	Speedy HE
7	124822607	rs17246404	Chronic lymphocytic leukemia	3e-08	24292274	Speedy HE
2	37240121	rs2041840	Chronic lymphocytic leukemia	9e-06	24292274	Speedy HE
2	111114320	rs1439287	Chronic lymphocytic leukemia	5e-15	24292274	Speedy HE
6	32289789	rs926070	Chronic lymphocytic leukemia	4e-08	24292274	Speedy HE
2	230226508	rs13397985	Chronic lymphocytic leukemia	5e-13	24292274	Speedy HE
6	411064	rs872071	Chronic lymphocytic leukemia	3e-16	24292274	Speedy HE
6	33572432	rs210134	Chronic lymphocytic leukemia	3e-06	24292274	Speedy HE
8	127175774	rs2466024	Chronic lymphocytic leukemia	3e-06	24292274	Speedy HE
10	88990206	rs1800682	Chronic lymphocytic leukemia	2e-08	24292274	Speedy HE
11	2301599	rs11022157	Chronic lymphocytic leukemia	3e-06	24292274	Speedy HE
11	123490689	rs735665	Chronic lymphocytic leukemia	4e-24	24292274	Speedy HE
15	40121915	rs8023845	Chronic lymphocytic leukemia	2e-06	24292274	Speedy HE
15	56090097	rs16976734	Chronic lymphocytic leukemia	4e-07	24292274	Speedy HE
15	69726651	rs7176508	Chronic lymphocytic leukemia	8e-18	24292274	Speedy HE
16	85922065	rs1044873	Chronic lymphocytic leukemia	1e-09	24292274	Speedy HE
8	127395198	rs10505477	Colorectal cancer	3e-11	17618283	Zanke BW
3	170412314	rs10936632	Prostate cancer	7e-22	21743467	Kote-Jarai Z
5	1279913	rs2242652	Prostate cancer	3e-24	21743467	Kote-Jarai Z
X	67801708	rs5919432	Prostate cancer	1e-08	21743467	Kote-Jarai Z
2	85567174	rs10187424	Prostate cancer	3e-15	21743467	Kote-Jarai Z
2	237478585	rs7584330	Prostate cancer	3e-09	21743467	Kote-Jarai Z
3	141383991	rs6763931	Prostate cancer	2e-08	21743467	Kote-Jarai Z
5	44365443	rs2121875	Prostate cancer	4e-08	21743467	Kote-Jarai Z
6	31150734	rs130067	Prostate cancer	3e-08	21743467	Kote-Jarai Z
12	49282227	rs10875943	Prostate cancer	7e-12	21743467	Kote-Jarai Z
10	8697617	rs11255841	Colorectal cancer	7e-11	24737748	Whiffin N
12	50179650	rs34245511	Colorectal cancer	3e-08	24737748	Whiffin N
15	32720301	rs73376930	Colorectal cancer	1e-11	24737748	Whiffin N
19	33036982	rs13343954	Colorectal cancer	7e-08	24737748	Whiffin N
20	6399697	rs57046232	Colorectal cancer	3e-06	24737748	Whiffin N
20	62394395	rs2427308	Colorectal cancer	3e-11	24737748	Whiffin N
10	99585609	rs1035209	Colorectal cancer	5e-11	24737748	Whiffin N
8	116562277	rs140355816	Colorectal cancer	2e-08	24737748	Whiffin N
8	127395198	rs10505477	Colorectal cancer	8e-13	24737748	Whiffin N
12	17291799	rs2965667	Colorectal cancer (aspirin and/or NSAID use interaction)	5e-09	25781442	Nan H
15	81937658	rs16973225	Colorectal cancer (aspirin and/or NSAID use interaction)	8e-09	25781442	Nan H
6	32172710	rs3130284	Asparaginase hypersensitivity in acute lymphoblastic leukemia	7e-06	25987655	Fernandez CA
20	51419700	rs6021191	Asparaginase hypersensitivity in acute lymphoblastic leukemia	4e-08	25987655	Fernandez CA
6	32584318	rs17885382	Asparaginase hypersensitivity in acute lymphoblastic leukemia	3e-06	25987655	Fernandez CA
9	138043623	rs7865267	Asparaginase hypersensitivity in acute lymphoblastic leukemia	3e-06	25987655	Fernandez CA
6	32154695	rs3096696	Asparaginase hypersensitivity in acute lymphoblastic leukemia	4e-06	25987655	Fernandez CA
7	94008313	rs10260824	Asparaginase hypersensitivity in acute lymphoblastic leukemia	5e-06	25987655	Fernandez CA
17	5489769	rs1805465	Asparaginase hypersensitivity in acute lymphoblastic leukemia	6e-06	25987655	Fernandez CA
10	106677881	rs821931	Asparaginase hypersensitivity in acute lymphoblastic leukemia	9e-06	25987655	Fernandez CA
10	121577603	rs2912780	Breast cancer	4e-06	25956309	Palomba G
16	52532542	rs2193094	Breast cancer	2e-07	25956309	Palomba G
10	121592706	rs3135724	Estrogen receptor status in HER2 negative breast cancer	5e-11	27764800	Cox DG
10	121594355	rs3135718	Estrogen receptor status in breast cancer	6e-12	27764800	Cox DG
3	60951377	rs9849262	Asparaginase-induced acute pancreatitis in acute lymphoblastic leukemia (onset time)	8e-06	27114598	Liu C
7	130269008	rs199695765	Asparaginase-induced acute pancreatitis in acute lymphoblastic leukemia (onset time)	2e-08	27114598	Liu C
19	52582594	rs144556038	Asparaginase-induced acute pancreatitis in acute lymphoblastic leukemia (onset time)	2e-06	27114598	Liu C
16	77367618	rs112141546	Asparaginase-induced acute pancreatitis in acute lymphoblastic leukemia (onset time)	4e-10	27114598	Liu C
1	43363065	rs45461499	Asparaginase-induced acute pancreatitis in acute lymphoblastic leukemia (onset time)	4e-09	27114598	Liu C
4	94573377	rs200495769	Asparaginase-induced acute pancreatitis in acute lymphoblastic leukemia (onset time)	3e-07	27114598	Liu C
3	14761602	rs141708090	Asparaginase-induced acute pancreatitis in acute lymphoblastic leukemia (onset time)	6e-07	27114598	Liu C
8	73071865	rs201734206	Asparaginase-induced acute pancreatitis in acute lymphoblastic leukemia (onset time)	2e-06	27114598	Liu C
2	151677702	rs202124287	Asparaginase-induced acute pancreatitis in acute lymphoblastic leukemia (onset time)	4e-06	27114598	Liu C
16	77367618	rs112141546	Asparaginase-induced acute pancreatitis in acute lymphoblastic leukemia (onset time)	1e-06	27114598	Liu C
11	41047350	rs12224794	Survival in colorectal cancer	3e-06	26586795	Phipps AI
15	31449013	rs1075232	Survival in colorectal cancer (non-distant metastatic)	3e-06	26586795	Phipps AI
6	53312880	rs209489	Survival in colorectal cancer (distant metastatic)	4e-09	26586795	Phipps AI
18	53590462	rs1372474	Survival in colorectal cancer (distant metastatic)	2e-06	26586795	Phipps AI
6	53312880	rs209489	Survival in colorectal cancer (distant metastatic)	8e-10	26586795	Phipps AI
18	53580709	rs1442089	Survival in colorectal cancer (distant metastatic)	2e-06	26586795	Phipps AI
6	151592978	rs3757318	Breast cancer	1e-06	27354352	Han MR
6	151627231	rs2046210	Breast cancer	7e-15	27354352	Han MR
10	121577821	rs2981579	Breast cancer	3e-11	27354352	Han MR
[truncated: 1,452 more rows]

## Sheet: noncoding_caSNPs
CHR_ID	CHR_POS	SNPS	DISEASE.TRAIT	P.VALUE	PUBMEDID	FIRST.AUTHOR
1	221991606	rs6687758	Colorectal cancer	2e-09	20972440	Houlston RS
20	62345988	rs4925386	Colorectal cancer	2e-10	20972440	Houlston RS
12	50761880	rs11169552	Colorectal cancer	2e-10	20972440	Houlston RS
1	221872104	rs6691170	Colorectal cancer	1e-09	20972440	Houlston RS
16	74438798	SNP_A-2032347; SNP_A-2196879; rs10871290	Breast cancer	4e-07	18463975	Kibriya MG
16	85910833	rs391525	Chronic lymphocytic leukemia	3e-09	21131588	Slager SL
6	32638979	rs9272535	Chronic lymphocytic leukemia	9e-08	21131588	Slager SL
6	32610305	rs674313	Chronic lymphocytic leukemia	7e-09	21131588	Slager SL
6	417727	rs9378805	Chronic lymphocytic leukemia	2e-06	21131588	Slager SL
16	73405456	rs9934948	Breast cancer (survival)	6e-06	22232737	Shu XO
14	68283210	rs3784099	Breast cancer (survival)	1e-07	22232737	Shu XO
14	68283210	rs3784099	Breast cancer (survival)	3e-07	22232737	Shu XO
6	127279485	rs2180341	Breast cancer	3e-08	18326623	Gold B
8	127472793	rs1447295	Prostate cancer	2e-14	17401363	Yeager M
8	127401060	rs6983267	Prostate cancer	9e-13	17401363	Yeager M
14	23119848	rs2239633	Acute lymphoblastic leukemia (childhood)	3e-07	19684604	Papaemmanuil E
10	61992400	rs7089424	Acute lymphoblastic leukemia (childhood)	7e-19	19684604	Papaemmanuil E
12	26300350	rs718314	Renal cell carcinoma	9e-10	22010048	Wu X
11	69419726	rs4980785	Renal cell carcinoma	2e-06	22010048	Wu X
6	118486684	rs25422	Renal cell carcinoma	5e-06	22010048	Wu X
6	155608667	rs35229355	Response to treatment for acute lymphoblastic leukemia	5e-06	19176441	Yang JJ
10	121141109	rs2901286	Response to treatment for acute lymphoblastic leukemia	4e-06	19176441	Yang JJ
20	47579861	rs6125048	Response to treatment for acute lymphoblastic leukemia	2e-06	19176441	Yang JJ
4	141788570	rs17007695	Response to treatment for acute lymphoblastic leukemia	9e-07	19176441	Yang JJ
2	200157231	rs1569175	Response to treatment for acute lymphoblastic leukemia	9e-07	19176441	Yang JJ
7	14406292	rs6971925	Response to treatment for acute lymphoblastic leukemia	3e-06	19176441	Yang JJ
7	37226747	rs4723619	Response to treatment for acute lymphoblastic leukemia	3e-06	19176441	Yang JJ
10	8108750	rs10508343	Response to treatment for acute lymphoblastic leukemia	8e-06	19176441	Yang JJ
5	36137518	rs267759	Response to treatment for acute lymphoblastic leukemia	7e-06	19176441	Yang JJ
11	96266936	rs7115578	Response to treatment for acute lymphoblastic leukemia	8e-06	19176441	Yang JJ
11	20540973	rs7128311	Response to treatment for acute lymphoblastic leukemia	5e-06	19176441	Yang JJ
10	17346144	rs359312	Response to treatment for acute lymphoblastic leukemia	9e-08	19176441	Yang JJ
3	47347457	rs8180040	Colorectal cancer	2e-06	23350875	Fernandez-Rozadilla C
8	29486945	rs12548021	Colorectal cancer	3e-06	23350875	Fernandez-Rozadilla C
8	95583508	rs3104964	Colorectal cancer	4e-06	23350875	Fernandez-Rozadilla C
5	81423306	rs7732320	Glioblastoma	1e-06	22472174	Xiao Y
10	79295869	rs12355688	Breast cancer	6e-06	23468962	Song C
8	127401060	rs6983267	Colorectal cancer	7e-11	18372905	Tomlinson IP
8	116618444	rs16892766	Colorectal cancer	3e-18	18372905	Tomlinson IP
18	48927093	rs4939827	Colorectal cancer	2e-06	18372905	Tomlinson IP
15	32702555	rs4779584	Colorectal cancer	5e-07	18372905	Tomlinson IP
10	8659256	rs10795668	Colorectal cancer	3e-13	18372905	Tomlinson IP
12	116564853	rs2089222	Acute lymphoblastic leukemia (childhood)	8e-08	19684603	Trevino LR
1	237103303	rs7554607	Acute lymphoblastic leukemia (childhood)	2e-06	19684603	Trevino LR
3	178712151	rs9290663	Acute lymphoblastic leukemia (childhood)	6e-06	19684603	Trevino LR
12	4315956	rs10849033	Acute lymphoblastic leukemia (childhood)	9e-06	19684603	Trevino LR
10	61963818	rs10821936	Acute lymphoblastic leukemia (childhood)	1e-15	19684603	Trevino LR
7	50398606	rs11978267	Acute lymphoblastic leukemia (childhood)	8e-11	19684603	Trevino LR
6	140848688	rs11155133	Acute lymphoblastic leukemia (childhood)	3e-07	19684603	Trevino LR
19	44007237	rs2191566	Acute lymphoblastic leukemia (childhood)	4e-07	19684603	Trevino LR
1	76306643	rs10873876	Acute lymphoblastic leukemia (childhood)	4e-06	19684603	Trevino LR
1	196875463	rs6428370	Acute lymphoblastic leukemia (childhood)	7e-06	19684603	Trevino LR
1	247526230	rs1881797	Acute lymphoblastic leukemia (childhood)	7e-06	19684603	Trevino LR
18	2498055	rs1879352	Acute lymphoblastic leukemia (childhood)	9e-06	19684603	Trevino LR
10	34529060	rs563507	Acute lymphoblastic leukemia (childhood)	9e-06	19684603	Trevino LR
15	69726651	rs7176508	Chronic lymphocytic leukemia	5e-12	18758461	Di Bernardo MC
2	111039881	rs17483466	Chronic lymphocytic leukemia	2e-10	18758461	Di Bernardo MC
19	46704397	rs11083846	Chronic lymphocytic leukemia	4e-09	18758461	Di Bernardo MC
11	123490689	rs735665	Chronic lymphocytic leukemia	4e-12	18758461	Di Bernardo MC
2	230226508	rs13397985	Chronic lymphocytic leukemia	6e-10	18758461	Di Bernardo MC
8	127527115	rs7837688	Prostate cancer	1e-25	20676098	Takata R
8	127091692	rs1456315	Prostate cancer	2e-29	20676098	Takata R
2	20688505	rs13385191	Prostate cancer	8e-08	20676098	Takata R
6	116888889	rs339331	Prostate cancer	2e-12	20676098	Takata R
13	73154002	rs9600079	Prostate cancer	3e-09	20676098	Takata R
3	87103019	rs9284813	Prostate cancer	5e-09	20676098	Takata R
8	23668950	rs1512268	Prostate cancer	4e-11	20676098	Takata R
10	46046326	rs10993994	Prostate cancer	3e-08	20676098	Takata R
17	37741165	rs7501939	Prostate cancer	1e-12	20676098	Takata R
5	1895715	rs12653946	Prostate cancer	4e-18	20676098	Takata R
6	41568689	rs1983891	Prostate cancer	8e-08	20676098	Takata R
16	52552429	rs3803662	Breast cancer	4e-07	20872241	Li J
5	44874903	rs7716600	Breast cancer	7e-07	20872241	Li J
2	217041109	rs13387042	Breast cancer	9e-06	20872241	Li J
10	121586676	rs1219648	Breast cancer	2e-13	20872241	Li J
19	41479679	rs11672691	Prostate cancer	1e-08	23065704	Amin Al Olama A
19	41479679	rs11672691	Prostate cancer	2e-12	23065704	Amin Al Olama A
9	27488094	rs17779457	Urinary symptoms in response to radiotherapy in prostate cancer	7e-07	23376709	Kerns SL
8	127506309	rs4242384	Prostate cancer	2e-24	19767753	Eeles RA
11	69228491	rs7130881	Prostate cancer	8e-13	19767753	Eeles RA
6	160160342	rs651164	Prostate cancer	2e-09	19767753	Eeles RA
2	43326810	rs1465618	Prostate cancer	2e-08	19767753	Eeles RA
4	94641726	rs17021918	Prostate cancer	4e-15	19767753	Eeles RA
4	105140377	rs7679673	Prostate cancer	3e-14	19767753	Eeles RA
8	23668950	rs1512268	Prostate cancer	3e-30	19767753	Eeles RA
11	2212344	rs7127900	Prostate cancer	3e-33	19767753	Eeles RA
22	43104206	rs5759167	Prostate cancer	6e-29	19767753	Eeles RA
X	51467205	rs1327301	Prostate cancer	2e-10	19767753	Eeles RA
4	94593458	rs12500426	Prostate cancer	1e-11	19767753	Eeles RA
2	63074029	rs6545977	Prostate cancer	5e-07	19767753	Eeles RA
7	98187015	rs6465657	Prostate cancer	2e-08	19767753	Eeles RA
10	46070851	rs3123078	Prostate cancer	1e-19	19767753	Eeles RA
17	37741165	rs7501939	Prostate cancer	3e-18	19767753	Eeles RA
17	71112612	rs1859962	Prostate cancer	2e-16	19767753	Eeles RA
7	20954872	rs12155172	Prostate cancer	9e-06	19767753	Eeles RA
2	172446825	rs12621278	Prostate cancer	9e-23	19767753	Eeles RA
3	87124174	rs17181170	Prostate cancer	3e-08	19767753	Eeles RA
8	127401060	rs6983267	Colorectal cancer	1e-14	17618284	Tomlinson I
8	127472793	rs1447295	Prostate cancer	6e-18	17401366	Gudmundsson J
8	127112671	rs16901979	Prostate cancer	1e-12	17401366	Gudmundsson J
10	121586676	rs1219648	Breast cancer	1e-10	17529973	Hunter DJ
3	128319530	rs10934853	Prostate cancer	3e-10	19767754	Gudmundsson J
8	127308101	rs16902094	Prostate cancer	6e-15	19767754	Gudmundsson J
17	37738049	rs4430796	Prostate cancer	8e-06	19767754	Gudmundsson J
8	127472793	rs1447295	Prostate cancer	2e-19	19767754	Gudmundsson J
8	127112671	rs16901979	Prostate cancer	3e-14	19767754	Gudmundsson J
8	127310936	rs445114	Prostate cancer	5e-10	19767754	Gudmundsson J
19	38244973	rs8102476	Prostate cancer	2e-11	19767754	Gudmundsson J
11	69211113	rs11228565	Prostate cancer	7e-12	19767754	Gudmundsson J
5	56727256	rs16886165	Breast cancer	5e-07	19330030	Thomas G
1	121538815	rs11249433	Breast cancer	7e-10	19330030	Thomas G
14	68567965	rs999737	Breast cancer	2e-07	19330030	Thomas G
2	217041109	rs13387042	Breast cancer	2e-08	19330030	Thomas G
16	52552429	rs3803662	Breast cancer	1e-09	19330030	Thomas G
10	121577821	rs2981579	Breast cancer	2e-10	19330030	Thomas G
6	151627231	rs2046210	Breast cancer	2e-15	19219042	Zheng W
2	217041109	rs13387042	Breast cancer	1e-13	17529974	Stacey SN
16	52552429	rs3803662	Breast cancer	6e-19	17529974	Stacey SN
5	56736057	rs889312	Breast cancer	5e-09	20453838	Turnbull C
10	121577821	rs2981579	Breast cancer	4e-31	20453838	Turnbull C
10	62518923	rs10995190	Breast cancer	5e-15	20453838	Turnbull C
8	127375606	rs1562430	Breast cancer	6e-07	20453838	Turnbull C
2	217041109	rs13387042	Breast cancer	2e-10	20453838	Turnbull C
11	1920716	rs909116	Breast cancer	7e-07	20453838	Turnbull C
9	22062135	rs1011970	Breast cancer	3e-08	20453838	Turnbull C
10	79081391	rs704010	Breast cancer	4e-09	20453838	Turnbull C
16	52552429	rs3803662	Breast cancer	3e-15	20453838	Turnbull C
6	151592978	rs3757318	Breast cancer	3e-06	20453838	Turnbull C
10	5844771	rs2380205	Breast cancer	5e-07	20453838	Turnbull C
11	69513996	rs614367	Breast cancer	3e-15	20453838	Turnbull C
10	121273005	rs11199874	Prostate cancer	3e-10	22130093	Nam RK
15	46347610	rs4775302	Prostate cancer	4e-08	22130093	Nam RK
14	53944201	rs4444235	Colorectal cancer	8e-10	19011631	Houlston RS
19	33041394	rs10411210	Colorectal cancer	5e-09	19011631	Houlston RS
16	68787043	rs9929218	Colorectal cancer	1e-08	19011631	Houlston RS
20	6423634	rs961253	Colorectal cancer	2e-10	19011631	Houlston RS
2	217041109	rs13387042	Breast cancer	2e-10	21263130	Fletcher O
8	127375606	rs1562430	Breast cancer	3e-11	21263130	Fletcher O
16	52601252	rs3112612	Breast cancer	4e-10	21263130	Fletcher O
10	121865675	rs10510102	Breast cancer	2e-06	21263130	Fletcher O
5	44662413	rs4415084	Breast cancer	8e-11	21263130	Fletcher O
10	121586676	rs1219648	Breast cancer	1e-30	21263130	Fletcher O
9	108126198	rs865686	Breast cancer	2e-10	21263130	Fletcher O
X	51486831	rs5945572	Prostate cancer	4e-13	18264098	Gudmundsson J
2	62904596	rs721048	Prostate cancer	8e-09	18264098	Gudmundsson J
16	52552429	rs3803662	Breast cancer	1e-36	17529967	Easton DF
10	121592803	rs2981582	Breast cancer	2e-76	17529967	Easton DF
8	127343372	rs13281615	Breast cancer	5e-12	17529967	Easton DF
5	45285616	rs981782	Breast cancer	9e-06	17529967	Easton DF
5	56736057	rs889312	Breast cancer	7e-20	17529967	Easton DF
11	1887776	rs3817198	Breast cancer	3e-09	17529967	Easton DF
13	103275657	rs1529276	Prostate cancer	2e-06	17903305	Murabito JM
6	51801833	rs10498792	Prostate cancer	3e-06	17903305	Murabito JM
5	83689920	rs4466137	Prostate cancer	3e-06	17903305	Murabito JM
3	145456001	rs345013	Prostate cancer	5e-06	17903305	Murabito JM
3	37954986	rs9311171	Prostate cancer	2e-06	17903305	Murabito JM
2	59272212	rs10490113	Breast cancer	5e-06	17903305	Murabito JM
15	48608389	rs1876206	Breast cancer	6e-06	17903305	Murabito JM
12	73596057	rs1154865	Breast cancer	7e-07	17903305	Murabito JM
18	55997051	rs1978503	Breast cancer	1e-06	17903305	Murabito JM
7	67594280	rs10263639	Breast cancer	3e-06	17903305	Murabito JM
17	50196930	rs2075555	Breast cancer	8e-08	17903305	Murabito JM
21	29805194	rs458685	Breast cancer	6e-06	17903305	Murabito JM
5	164462274	rs6556756	Breast cancer	5e-07	17903305	Murabito JM
13	95222702	rs1926657	Breast cancer	2e-06	17903305	Murabito JM
17	71112612	rs1859962	Prostate cancer	3e-10	17603485	Gudmundsson J
17	37738049	rs4430796	Prostate cancer	1e-11	17603485	Gudmundsson J
6	19443704	rs16882214	Breast cancer	2e-06	23354978	Rinella ES
15	77977130	rs12906542	Breast cancer	7e-07	23354978	Rinella ES
10	121579461	rs1078806	Breast cancer	2e-06	23354978	Rinella ES
8	127505328	rs4242382	Prostate cancer	3e-19	18264096	Thomas G
10	46046326	rs10993994	Prostate cancer	7e-13	18264096	Thomas G
10	125008303	rs4962416	Prostate cancer	2e-07	18264096	Thomas G
11	69227200	rs10896449	Prostate cancer	2e-09	18264096	Thomas G
7	27936944	rs10486567	Prostate cancer	2e-06	18264096	Thomas G
8	127401060	rs6983267	Prostate cancer	7e-12	18264096	Thomas G
17	37738049	rs4430796	Prostate cancer	1e-09	18264096	Thomas G
12	108373556	rs10861905	Erectile dysfunction and prostate cancer treatment	8e-07	20932654	Kerns SL
2	122533446	rs1527243	Erectile dysfunction and prostate cancer treatment	1e-06	20932654	Kerns SL
2	39720581	rs2716734	Erectile dysfunction and prostate cancer treatment	2e-06	20932654	Kerns SL
1	17967993	rs16861326	Erectile dysfunction and prostate cancer treatment	2e-06	20932654	Kerns SL
9	94978992	rs3802458	Erectile dysfunction and prostate cancer treatment	4e-06	20932654	Kerns SL
5	125030274	rs6862844	Erectile dysfunction and prostate cancer treatment	4e-06	20932654	Kerns SL
2	120943713	rs11122834	Erectile dysfunction and prostate cancer treatment	5e-06	20932654	Kerns SL
X	25835497	rs5944185	Erectile dysfunction and prostate cancer treatment	7e-06	20932654	Kerns SL
20	24077771	rs6049375	Erectile dysfunction and prostate cancer treatment	8e-06	20932654	Kerns SL
X	37995474	rs872690	Erectile dysfunction and prostate cancer treatment	9e-06	20932654	Kerns SL
X	65147139	rs7064929	Erectile dysfunction and prostate cancer treatment	7e-07	20932654	Kerns SL
2	38050689	rs6741148	Erectile dysfunction and prostate cancer treatment	4e-06	20932654	Kerns SL
2	47012873	rs10194115	Erectile dysfunction and prostate cancer treatment	5e-07	20932654	Kerns SL
2	48974189	rs2268363	Erectile dysfunction and prostate cancer treatment	5e-08	20932654	Kerns SL
1	116927159	rs2806864	Erectile dysfunction and prostate cancer treatment	6e-07	20932654	Kerns SL
9	33283584	rs12336160	Erectile dysfunction and prostate cancer treatment	1e-06	20932654	Kerns SL
2	141038051	rs10210358	Erectile dysfunction and prostate cancer treatment	2e-06	20932654	Kerns SL
X	22873960	rs5925696	Erectile dysfunction and prostate cancer treatment	3e-06	20932654	Kerns SL
1	15465931	rs2901964	Erectile dysfunction and prostate cancer treatment	5e-06	20932654	Kerns SL
X	66386851	rs5965182	Erectile dysfunction and prostate cancer treatment	6e-06	20932654	Kerns SL
2	21354871	rs219553	Erectile dysfunction and prostate cancer treatment	7e-06	20932654	Kerns SL
X	28214936	rs5971305	Erectile dysfunction and prostate cancer treatment	8e-06	20932654	Kerns SL
3	150750021	rs6788895	Breast cancer	9e-08	22951594	Elgazzar S
10	121573063	rs3750817	Breast cancer	8e-08	22951594	Elgazzar S
6	33579060	rs210142	Chronic lymphocytic leukemia	9e-16	22700719	Slager SL
2	111039881	rs17483466	Chronic lymphocytic leukemia	5e-09	22700719	Slager SL
2	230226508	rs13397985	Chronic lymphocytic leukemia	2e-07	22700719	Slager SL
11	123490689	rs735665	Chronic lymphocytic leukemia	3e-12	22700719	Slager SL
15	69726651	rs7176508	Chronic lymphocytic leukemia	3e-11	22700719	Slager SL
16	85942053	rs305061	Chronic lymphocytic leukemia	9e-08	22700719	Slager SL
1	84156830	rs903263	Breast cancer (male)	1e-06	23001122	Orr N
14	68232877	rs1314913	Breast cancer (male)	3e-13	23001122	Orr N
16	52552429	rs3803662	Breast cancer (male)	4e-15	23001122	Orr N
6	151627231	rs2046210	Breast Cancer in BRCA1 mutation carriers	5e-09	23544013	Couch FJ
12	28002147	rs10771399	Breast Cancer in BRCA1 mutation carriers	8e-06	23544013	Couch FJ
1	204546897	rs2290854	Breast Cancer in BRCA1 mutation carriers	1e-07	23544013	Couch FJ
10	112974337	rs11196174	Breast Cancer in BRCA1 mutation carriers	8e-07	23544013	Couch FJ
7	8512984	rs765855	Breast Cancer in BRCA1 mutation carriers	4e-06	23544013	Couch FJ
3	39805581	rs17079534	Acute lymphoblastic leukemia (childhood)	2e-07	23007406	Yang JJ
2	149540704	rs7578361	Acute lymphoblastic leukemia (childhood)	8e-06	23007406	Yang JJ
10	70281049	rs41322152	Acute lymphoblastic leukemia (childhood)	8e-06	23007406	Yang JJ
14	50936813	rs7142143	Acute lymphoblastic leukemia (childhood)	7e-09	23007406	Yang JJ
2	149601110	rs10170236	Acute lymphoblastic leukemia (childhood)	4e-06	23007406	Yang JJ
1	66303417	rs6683977	Acute lymphoblastic leukemia (childhood)	5e-06	23007406	Yang JJ
7	140002794	rs17837497	Acute lymphoblastic leukemia (childhood)	2e-06	23007406	Yang JJ
7	78702149	rs1496766	Acute lymphoblastic leukemia (childhood)	5e-06	23007406	Yang JJ
18	43011119	rs9958208	Acute lymphoblastic leukemia (childhood)	5e-06	23007406	Yang JJ
1	66296783	rs546784	Acute lymphoblastic leukemia (childhood)	9e-06	23007406	Yang JJ
17	49359387	rs7210100	Prostate cancer	3e-13	21602798	Haiman CA
8	127401060	rs6983267	Colorectal cancer	1e-11	23266556	Peters U
11	111300984	rs3802842	Colorectal cancer	4e-07	23266556	Peters U
15	32702555	rs4779584	Colorectal cancer	5e-07	23266556	Peters U
18	48927093	rs4939827	Colorectal cancer	2e-10	23266556	Peters U
20	6718948	rs4813802	Colorectal cancer	7e-06	23266556	Peters U
2	191722478	rs11903757	Colorectal cancer	4e-08	23266556	Peters U
1	183112059	rs10911251	Colorectal cancer	9e-08	23266556	Peters U
12	4279105	rs3217810	Colorectal cancer	6e-08	23266556	Peters U
12	4296223	rs3217901	Colorectal cancer	3e-07	23266556	Peters U
12	114678547	rs59336	Colorectal cancer	4e-07	23266556	Peters U
1	162851501	rs1912453	Colorectal cancer	9e-06	23266556	Peters U
4	93965880	rs13130787	Colorectal cancer	3e-07	23266556	Peters U
6	117498194	rs2057314	Colorectal cancer	3e-06	23266556	Peters U
8	129807793	rs2128382	Colorectal cancer	8e-06	23266556	Peters U
14	58722643	rs17094983	Colorectal cancer	3e-06	23266556	Peters U
2	212432139	rs13393577	Breast cancer	9e-14	22452962	Kim HC
5	1279675	rs10069690	Breast cancer	5e-12	23535733	Garcia-Closas M
6	81483392	rs17530068	Breast cancer	3e-06	23535733	Garcia-Closas M
6	151627231	rs2046210	Breast cancer	5e-16	23535733	Garcia-Closas M
10	62518923	rs10995190	Breast cancer	1e-07	23535733	Garcia-Closas M
12	28002147	rs10771399	Breast cancer	2e-12	23535733	Garcia-Closas M
16	52552429	rs3803662	Breast cancer	6e-13	23535733	Garcia-Closas M
1	10506158	rs616488	Breast cancer	1e-08	23535733	Garcia-Closas M
5	158817075	rs1432679	Breast cancer	7e-06	23535733	Garcia-Closas M
12	95633983	rs17356907	Breast cancer	9e-06	23535733	Garcia-Closas M
16	53779455	rs17817449	Breast cancer	6e-07	23535733	Garcia-Closas M
22	40480230	rs6001930	Breast cancer	2e-06	23535733	Garcia-Closas M
1	202218048	rs6678914	Breast cancer	1e-08	23535733	Garcia-Closas M
2	19121042	rs12710696	Breast cancer	5e-08	23535733	Garcia-Closas M
16	53821379	rs11075995	Breast cancer	4e-08	23535733	Garcia-Closas M
7	50405553	rs6964969	Acute lymphoblastic leukemia (childhood)	2e-29	23512250	Xu H
10	61963818	rs10821936	Acute lymphoblastic leukemia (childhood)	6e-46	23512250	Xu H
14	23116124	rs4982731	Acute lymphoblastic leukemia (childhood)	9e-12	23512250	Xu H
12	124836304	rs4765623	Renal cell carcinoma	3e-08	21131975	Purdue MP
2	46310465	rs7579899	Renal cell carcinoma	2e-09	21131975	Purdue MP
11	69424973	rs7105934	Renal cell carcinoma	8e-14	21131975	Purdue MP
3	171790673	rs9839909	Renal cell carcinoma	3e-06	21131975	Purdue MP
19	18460331	rs4808801	Breast cancer	5e-15	23535729	Michailidou K
19	43782361	rs3760982	Breast cancer	2e-10	23535729	Michailidou K
22	29225488	rs132390	Breast cancer	3e-09	23535729	Michailidou K
6	13722291	rs204247	Breast cancer	8e-09	23535729	Michailidou K
7	144377836	rs720475	Breast cancer	7e-11	23535729	Michailidou K
8	29652100	rs9693444	Breast cancer	9e-14	23535729	Michailidou K
5	1279675	rs10069690	Breast cancer	7e-09	23535729	Michailidou K
5	44706396	rs10941679	Breast cancer	2e-37	23535729	Michailidou K
6	81483392	rs17530068	Breast cancer	8e-09	23535729	Michailidou K
10	121334387	rs11199914	Breast cancer	2e-08	23535729	Michailidou K
18	26990703	rs1436904	Breast cancer	3e-08	23535729	Michailidou K
11	65815595	rs3903072	Breast cancer	9e-12	23535729	Michailidou K
9	108126198	rs865686	Breast cancer	1e-34	23535729	Michailidou K
10	62518923	rs10995190	Breast cancer	1e-36	23535729	Michailidou K
10	121577821	rs2981579	Breast cancer	2e-170	23535729	Michailidou K
11	1887776	rs3817198	Breast cancer	2e-11	23535729	Michailidou K
11	69513996	rs614367	Breast cancer	2e-63	23535729	Michailidou K
12	115398717	rs1292011	Breast cancer	9e-22	23535729	Michailidou K
16	52552429	rs3803662	Breast cancer	2e-114	23535729	Michailidou K
17	54979110	rs6504950	Breast cancer	2e-13	23535729	Michailidou K
21	15148511	rs2823093	Breast cancer	7e-16	23535729	Michailidou K
1	121538815	rs11249433	Breast cancer	2e-26	23535729	Michailidou K
1	10506158	rs616488	Breast cancer	2e-10	23535729	Michailidou K
2	120487546	rs4849887	Breast cancer	4e-11	23535729	Michailidou K
2	172108243	rs2016394	Breast cancer	1e-08	23535729	Michailidou K
2	217431785	rs16857609	Breast cancer	1e-15	23535729	Michailidou K
5	56736057	rs889312	Breast cancer	3e-36	23535729	Michailidou K
9	22062135	rs1011970	Breast cancer	6e-08	23535729	Michailidou K
10	79081391	rs704010	Breast cancer	7e-22	23535729	Michailidou K
22	40480230	rs6001930	Breast cancer	9e-19	23535729	Michailidou K
2	217041109	rs13387042	Breast cancer	2e-57	23535729	Michailidou K
8	75318066	rs6472903	Breast cancer	2e-17	23535729	Michailidou K
8	128182395	rs11780156	Breast cancer	3e-11	23535729	Michailidou K
9	107543834	rs10759243	Breast cancer	1e-08	23535729	Michailidou K
10	21744013	rs7072776	Breast cancer	4e-14	23535729	Michailidou K
10	113014168	rs7904519	Breast cancer	3e-08	23535729	Michailidou K
6	151592978	rs3757318	Breast cancer	2e-21	23535729	Michailidou K
8	127343372	rs13281615	Breast cancer	1e-27	23535729	Michailidou K
11	129591276	rs11820646	Breast cancer	1e-09	23535729	Michailidou K
12	14260997	rs12422552	Breast cancer	4e-08	23535729	Michailidou K
12	95633983	rs17356907	Breast cancer	2e-22	23535729	Michailidou K
14	36663564	rs2236007	Breast cancer	2e-13	23535729	Michailidou K
14	68193711	rs2588809	Breast cancer	1e-10	23535729	Michailidou K
14	91374725	rs941764	Breast cancer	4e-10	23535729	Michailidou K
16	53779455	rs17817449	Breast cancer	6e-14	23535729	Michailidou K
16	80616908	rs13329835	Breast cancer	2e-16	23535729	Michailidou K
18	26757460	rs527616	Breast cancer	2e-10	23535729	Michailidou K
3	4700592	rs6762644	Breast cancer	2e-12	23535729	Michailidou K
3	30641447	rs12493607	Breast cancer	2e-08	23535729	Michailidou K
4	105163621	rs9790517	Breast cancer	4e-08	23535729	Michailidou K
4	174925275	rs6828523	Breast cancer	4e-16	23535729	Michailidou K
5	58888234	rs10472076	Breast cancer	3e-08	23535729	Michailidou K
5	158817075	rs1432679	Breast cancer	2e-14	23535729	Michailidou K
6	1318643	rs11242675	Breast cancer	7e-09	23535729	Michailidou K
12	28002147	rs10771399	Breast cancer	8e-31	23535729	Michailidou K
14	68567965	rs999737	Breast cancer	3e-19	23535729	Michailidou K
2	173348166	rs1550623	Breast cancer	3e-08	23535729	Michailidou K
5	59041654	rs1353747	Breast cancer	3e-08	23535729	Michailidou K
8	75505702	rs2943559	Breast cancer	6e-15	23535729	Michailidou K
10	22026914	rs11814448	Breast cancer	9e-16	23535729	Michailidou K
10	121586602	rs2981575	Breast cancer in BRCA2 mutation carriers	1e-08	21060860	Gaudet MM
7	50409816	rs17133805	B-cell acute lymphoblastic leukaemia	5e-71	31767839	Vijayakrishnan J
8	129172930	rs75777619	B-cell acute lymphoblastic leukaemia	2e-09	31767839	Vijayakrishnan J
9	21976403	rs113650570	B-cell acute lymphoblastic leukaemia	8e-35	31767839	Vijayakrishnan J
10	61963818	rs10821936	B-cell acute lymphoblastic leukaemia	1e-106	31767839	Vijayakrishnan J
10	8062245	rs3824662	B-cell acute lymphoblastic leukaemia	4e-14	31767839	Vijayakrishnan J
10	22568017	rs2296624	B-cell acute lymphoblastic leukaemia	3e-15	31767839	Vijayakrishnan J
10	124604086	rs12779301	B-cell acute lymphoblastic leukaemia	6e-13	31767839	Vijayakrishnan J
12	96218984	rs4762284	B-cell acute lymphoblastic leukaemia	4e-07	31767839	Vijayakrishnan J
14	23120140	rs2239630	B-cell acute lymphoblastic leukaemia	2e-21	31767839	Vijayakrishnan J
21	38404563	rs9976326	B-cell acute lymphoblastic leukaemia	1e-08	31767839	Vijayakrishnan J
21	38404563	rs9976326	B-cell acute lymphoblastic leukaemia (high-hyperdiploidy)	5e-09	31767839	Vijayakrishnan J
2	145366886	rs17481869	B-cell acute lymphoblastic leukaemia (ETV6-RUNX1 positive)	2e-09	31767839	Vijayakrishnan J
2	201502898	rs2540431	Breast cancer	2e-08	31757997	Low SK
3	150762029	rs1838337	Breast cancer	1e-08	31757997	Low SK
5	44663035	rs7701466	Breast cancer	2e-10	31757997	Low SK
5	56757111	rs79160707	Breast cancer	5e-08	31757997	Low SK
6	151632992	rs6900157	Breast cancer	5e-10	31757997	Low SK
10	121579140	rs2912778	Breast cancer	1e-19	31757997	Low SK
12	28000060	rs805583	Breast cancer	3e-10	31757997	Low SK
12	115397580	rs10744856	Breast cancer	1e-08	31757997	Low SK
16	52565276	rs4784227	Breast cancer	2e-24	31757997	Low SK
1	87385737	rs11161996	Breast cancer	8e-07	31757997	Low SK
1	210196877	rs11119434	Breast cancer	8e-07	31757997	Low SK
2	69900097	rs6716937	Breast cancer	4e-07	31757997	Low SK
3	105145487	rs9862599	Breast cancer	1e-08	31757997	Low SK
6	152034021	rs9479169	Breast cancer	1e-07	31757997	Low SK
9	126707167	rs62578156	Breast cancer	5e-06	31757997	Low SK
12	24884534	rs10842422	Breast cancer	3e-06	31757997	Low SK
12	29205522	rs7315643	Breast cancer	2e-07	31757997	Low SK
15	51321455	rs1004983	Breast cancer	3e-06	31757997	Low SK
18	44813855	rs9945779	Breast cancer	7e-07	31757997	Low SK
21	34726347	rs75286142	Breast cancer	2e-09	31757997	Low SK
21	34738904	rs16992204	Breast cancer	4e-08	31757997	Low SK
5	44706396	rs10941679	Breast cancer	3e-09	31757997	Low SK
5	44662413	rs4415084	Breast cancer	3e-09	31757997	Low SK
12	115398717	rs1292011	Breast cancer	3e-08	31757997	Low SK
8	23668950	rs1512268	Prostate cancer	3e-24	31562322	Takata R
8	127401060	rs6983267	Prostate cancer	1e-08	31562322	Takata R
10	46046326	rs10993994	Prostate cancer	5e-10	31562322	Takata R
13	73154002	rs9600079	Prostate cancer	7e-08	31562322	Takata R
20	63731211	rs6062509	Prostate cancer	4e-06	31562322	Takata R
12	12737692	rs11055034	Prostate cancer	6e-12	31562322	Takata R
2	43326810	rs1465618	Prostate cancer	1e-06	31562322	Takata R
5	1279913	rs2242652	Prostate cancer	8e-06	31562322	Takata R
17	37714971	rs11649743	Prostate cancer	6e-07	31562322	Takata R
19	50851341	rs2659124	Prostate cancer	2e-08	31562322	Takata R
19	50861367	rs2735839	Prostate cancer	3e-09	31562322	Takata R
2	172446825	rs12621278	Prostate cancer	3e-08	31562322	Takata R
6	116888889	rs339331	Prostate cancer	9e-15	31562322	Takata R
8	126999692	rs10086908	Prostate cancer	7e-14	31562322	Takata R
17	37738049	rs4430796	Prostate cancer	5e-27	31562322	Takata R
3	87061524	rs2660753	Prostate cancer	1e-09	31562322	Takata R
5	1895715	rs12653946	Prostate cancer	1e-16	31562322	Takata R
6	41568689	rs1983891	Prostate cancer	5e-08	31562322	Takata R
7	27936944	rs10486567	Prostate cancer	6e-06	31562322	Takata R
8	127527115	rs7837688	Prostate cancer	2e-58	31562322	Takata R
8	127472793	rs1447295	Prostate cancer	4e-42	31562322	Takata R
8	127112671	rs16901979	Prostate cancer	3e-34	31562322	Takata R
6	30105999	rs7767188	Prostate cancer	2e-08	29892016	Schumacher FR
6	32224554	rs3096702	Prostate cancer	1e-11	29892016	Schumacher FR
6	32433162	rs3129859	Prostate cancer	1e-12	29892016	Schumacher FR
6	108963986	rs2273669	Prostate cancer	3e-10	29892016	Schumacher FR
3	169375312	rs142436749	Prostate cancer	5e-09	29892016	Schumacher FR
5	134500518	rs10793821	Prostate cancer	5e-11	29892016	Schumacher FR
X	67801708	rs5919432	Prostate cancer	1e-09	29892016	Schumacher FR
X	71188133	rs4844289	Prostate cancer	3e-12	29892016	Schumacher FR
12	132563775	rs111599055	Prostate cancer	8e-08	29892016	Schumacher FR
3	87061524	rs2660753	Prostate cancer	6e-21	29892016	Schumacher FR
3	113556777	rs7611694	Prostate cancer	5e-25	29892016	Schumacher FR
3	128319530	rs10934853	Prostate cancer	1e-29	29892016	Schumacher FR
3	141383991	rs6763931	Prostate cancer	7e-08	29892016	Schumacher FR
3	170412314	rs10936632	Prostate cancer	3e-34	29892016	Schumacher FR
4	72989536	rs10009409	Prostate cancer	4e-10	29892016	Schumacher FR
4	73483441	rs1894292	Prostate cancer	5e-15	29892016	Schumacher FR
4	94641726	rs17021918	Prostate cancer	1e-24	29892016	Schumacher FR
4	105140377	rs7679673	Prostate cancer	1e-49	29892016	Schumacher FR
16	57619621	rs11859370	Prostate cancer	2e-10	29892016	Schumacher FR
X	11321091	rs2788524	Prostate cancer	9e-11	29892016	Schumacher FR
2	111146954	rs56366063	Prostate cancer	2e-08	29892016	Schumacher FR
1	154861707	rs1218582	Prostate cancer	1e-08	29892016	Schumacher FR
12	52880120	rs902774	Prostate cancer	2e-31	29892016	Schumacher FR
14	68660027	rs7141529	Prostate cancer	2e-10	29892016	Schumacher FR
17	37738049	rs4430796	Prostate cancer	1e-132	29892016	Schumacher FR
17	71112612	rs1859962	Prostate cancer	1e-91	29892016	Schumacher FR
19	41479679	rs11672691	Prostate cancer	2e-23	29892016	Schumacher FR
20	63731211	rs6062509	Prostate cancer	3e-18	29892016	Schumacher FR
X	9846095	rs2405942	Prostate cancer	2e-12	29892016	Schumacher FR
1	10496040	rs636291	Prostate cancer	6e-07	29892016	Schumacher FR
1	150685811	rs17599629	Prostate cancer	1e-11	29892016	Schumacher FR
2	9977740	rs11902236	Prostate cancer	5e-07	29892016	Schumacher FR
2	10570604	rs9287719	Prostate cancer	6e-17	29892016	Schumacher FR
2	43326810	rs1465618	Prostate cancer	2e-18	29892016	Schumacher FR
2	62904596	rs721048	Prostate cancer	5e-22	29892016	Schumacher FR
2	85567174	rs10187424	Prostate cancer	1e-20	29892016	Schumacher FR
2	172446825	rs12621278	Prostate cancer	2e-42	29892016	Schumacher FR
2	241443449	rs3771570	Prostate cancer	1e-14	29892016	Schumacher FR
5	1279913	rs2242652	Prostate cancer	4e-52	29892016	Schumacher FR
5	178541914	rs4976790	Prostate cancer	7e-09	29892016	Schumacher FR
6	30633455	rs12665339	Prostate cancer	6e-09	29892016	Schumacher FR
6	33020918	rs9296068	Prostate cancer	1e-08	29892016	Schumacher FR
6	34825347	rs9469899	Prostate cancer	5e-09	29892016	Schumacher FR
6	43726861	rs4711748	Prostate cancer	3e-08	29892016	Schumacher FR
7	1904901	rs527510716	Prostate cancer	5e-08	29892016	Schumacher FR
7	20374488	rs11452686	Prostate cancer	8e-09	29892016	Schumacher FR
12	114247766	rs1270884	Prostate cancer	1e-18	29892016	Schumacher FR
14	52905612	rs8008270	Prostate cancer	6e-16	29892016	Schumacher FR
14	70625539	rs8014671	Prostate cancer	2e-08	29892016	Schumacher FR
17	715725	rs684232	Prostate cancer	4e-24	29892016	Schumacher FR
17	49267824	rs11650494	Prostate cancer	9e-12	29892016	Schumacher FR
18	79013973	rs7241993	Prostate cancer	2e-18	29892016	Schumacher FR
19	38244973	rs8102476	Prostate cancer	9e-30	29892016	Schumacher FR
19	50861367	rs2735839	Prostate cancer	3e-47	29892016	Schumacher FR
20	62440555	rs2427345	Prostate cancer	3e-08	29892016	Schumacher FR
22	40075184	rs58133635	Prostate cancer	5e-12	29892016	Schumacher FR
22	43104206	rs5759167	Prostate cancer	6e-71	29892016	Schumacher FR
X	51498820	rs5945619	Prostate cancer	1e-73	29892016	Schumacher FR
X	52867918	rs2807031	Prostate cancer	8e-16	29892016	Schumacher FR
1	87745033	rs56391074	Prostate cancer	2e-08	29892016	Schumacher FR
1	153927425	rs34579442	Prostate cancer	5e-14	29892016	Schumacher FR
2	8456993	rs62106670	Prostate cancer	7e-09	29892016	Schumacher FR
2	66425753	rs74702681	Prostate cancer	2e-09	29892016	Schumacher FR
2	111135519	rs11691517	Prostate cancer	4e-12	29892016	Schumacher FR
2	173369819	rs34925593	Prostate cancer	3e-08	29892016	Schumacher FR
2	201258757	rs59308963	Prostate cancer	2e-08	29892016	Schumacher FR
3	107243674	rs1283104	Prostate cancer	9e-09	29892016	Schumacher FR
3	152286413	rs182314334	Prostate cancer	4e-11	29892016	Schumacher FR
5	44365443	rs2121875	Prostate cancer	1e-08	29892016	Schumacher FR
6	11218797	rs4713266	Prostate cancer	1e-10	29892016	Schumacher FR
20	53838666	rs6091758	Prostate cancer (early onset)	6e-06	29892016	Schumacher FR
16	82145289	rs201158093	Prostate cancer (early onset)	6e-07	29892016	Schumacher FR
12	132491403	rs7295014	Prostate cancer (early onset)	6e-08	29892016	Schumacher FR
6	153119944	rs1933488	Prostate cancer	4e-21	29892016	Schumacher FR
6	160412632	rs9364554	Prostate cancer	5e-33	29892016	Schumacher FR
7	20954872	rs12155172	Prostate cancer	9e-23	29892016	Schumacher FR
7	27936944	rs10486567	Prostate cancer	2e-45	29892016	Schumacher FR
7	47397647	rs56232506	Prostate cancer	1e-11	29892016	Schumacher FR
7	98187015	rs6465657	Prostate cancer	7e-37	29892016	Schumacher FR
8	23581462	rs2928679	Prostate cancer	2e-11	29892016	Schumacher FR
8	26034626	rs11135910	Prostate cancer	9e-13	29892016	Schumacher FR
8	127091872	rs183373024	Prostate cancer	4e-160	29892016	Schumacher FR
8	127472793	rs1447295	Prostate cancer	1e-179	29892016	Schumacher FR
9	22041999	rs17694493	Prostate cancer	2e-10	29892016	Schumacher FR
10	45587537	rs76934034	Prostate cancer	2e-14	29892016	Schumacher FR
10	46046326	rs10993994	Prostate cancer	2e-147	29892016	Schumacher FR
10	102654464	rs3850699	Prostate cancer	6e-16	29892016	Schumacher FR
10	125008303	rs4962416	Prostate cancer	2e-11	29892016	Schumacher FR
11	2212344	rs7127900	Prostate cancer	5e-68	29892016	Schumacher FR
11	69227030	rs7931342	Prostate cancer	1e-86	29892016	Schumacher FR
11	102530930	rs11568818	Prostate cancer	2e-19	29892016	Schumacher FR
11	113936459	rs11214775	Prostate cancer	4e-15	29892016	Schumacher FR
12	48025835	rs80130819	Prostate cancer	2e-11	29892016	Schumacher FR
12	49282227	rs10875943	Prostate cancer	2e-15	29892016	Schumacher FR
7	1904901	rs527510716	Prostate cancer (advanced)	3e-07	29892016	Schumacher FR
11	7526356	rs61890184	Prostate cancer (advanced)	1e-07	29892016	Schumacher FR
X	11464514	rs17321482	Prostate cancer (advanced)	1e-08	29892016	Schumacher FR
12	14263984	rs10845938	Prostate cancer (advanced)	9e-07	29892016	Schumacher FR
6	34825347	rs9469899	Prostate cancer (advanced)	2e-06	29892016	Schumacher FR
19	42196795	rs61088131	Prostate cancer (advanced)	4e-06	29892016	Schumacher FR
20	53838666	rs6091758	Prostate cancer (advanced)	2e-07	29892016	Schumacher FR
18	55563628	rs28607662	Prostate cancer (advanced)	5e-06	29892016	Schumacher FR
16	57620664	rs11863709	Prostate cancer (advanced)	7e-07	29892016	Schumacher FR
12	89766754	rs5799921	Prostate cancer (advanced)	1e-06	29892016	Schumacher FR
2	111135519	rs11691517	Prostate cancer (advanced)	7e-07	29892016	Schumacher FR
5	134500518	rs10793821	Prostate cancer (advanced)	9e-07	29892016	Schumacher FR
1	153927425	rs34579442	Prostate cancer (advanced)	8e-07	29892016	Schumacher FR
16	57619621	rs11859370	Prostate cancer (advanced)	2e-08	29892016	Schumacher FR
X	11321091	rs2788524	Prostate cancer (advanced)	4e-10	29892016	Schumacher FR
2	111146954	rs56366063	Prostate cancer (advanced)	1e-08	29892016	Schumacher FR
6	170160655	rs138004030	Prostate cancer (early onset)	3e-08	29892016	Schumacher FR
12	132563775	rs111599055	Prostate cancer (early onset)	1e-08	29892016	Schumacher FR
6	19628196	rs77777548	Prostate cancer (early onset)	3e-08	29892016	Schumacher FR
12	14263984	rs10845938	Prostate cancer (early onset)	7e-08	29892016	Schumacher FR
19	17103263	rs11666569	Prostate cancer (early onset)	3e-06	29892016	Schumacher FR
7	40835593	rs17621345	Prostate cancer	7e-14	29892016	Schumacher FR
9	34049781	rs10122495	Prostate cancer	1e-08	29892016	Schumacher FR
10	88435392	rs1935581	Prostate cancer	7e-09	29892016	Schumacher FR
10	112952395	rs7094871	Prostate cancer	5e-08	29892016	Schumacher FR
11	1486282	rs1881502	Prostate cancer	7e-09	29892016	Schumacher FR
11	47400412	rs547171081	Prostate cancer	3e-08	29892016	Schumacher FR
11	67184494	rs12785905	Prostate cancer	8e-09	29892016	Schumacher FR
11	76549500	rs11290954	Prostate cancer	7e-13	29892016	Schumacher FR
11	125184897	rs138466039	Prostate cancer	2e-11	29892016	Schumacher FR
11	134396478	rs878987	Prostate cancer	5e-08	29892016	Schumacher FR
12	14263984	rs10845938	Prostate cancer	1e-12	29892016	Schumacher FR
12	64619044	rs7968403	Prostate cancer	3e-12	29892016	Schumacher FR
12	89766754	rs5799921	Prostate cancer	7e-12	29892016	Schumacher FR
12	132491403	rs7295014	Prostate cancer	1e-09	29892016	Schumacher FR
14	22836440	rs1004030	Prostate cancer	2e-08	29892016	Schumacher FR
14	36669089	rs11629412	Prostate cancer	2e-12	29892016	Schumacher FR
15	40630717	rs4924487	Prostate cancer	1e-08	29892016	Schumacher FR
15	66472304	rs112293876	Prostate cancer	4e-10	29892016	Schumacher FR
16	57620664	rs11863709	Prostate cancer	2e-11	29892016	Schumacher FR
16	82145289	rs201158093	Prostate cancer	9e-09	29892016	Schumacher FR
17	7899800	rs28441558	Prostate cancer	1e-16	29892016	Schumacher FR
17	31771730	rs142444269	Prostate cancer	3e-10	29892016	Schumacher FR
17	58378759	rs2680708	Prostate cancer	2e-08	29892016	Schumacher FR
18	54246103	rs8093601	Prostate cancer	2e-08	29892016	Schumacher FR
18	55563628	rs28607662	Prostate cancer	3e-08	29892016	Schumacher FR
18	59079083	rs12956892	Prostate cancer	8e-09	29892016	Schumacher FR
18	63293961	rs533722308	Prostate cancer	1e-08	29892016	Schumacher FR
18	75324210	rs10460109	Prostate cancer	4e-08	29892016	Schumacher FR
19	17103263	rs11666569	Prostate cancer	8e-09	29892016	Schumacher FR
19	31676897	rs118005503	Prostate cancer	7e-09	29892016	Schumacher FR
19	42196795	rs61088131	Prostate cancer	9e-09	29892016	Schumacher FR
20	32759707	rs11480453	Prostate cancer	3e-08	29892016	Schumacher FR
20	53838666	rs6091758	Prostate cancer	6e-18	29892016	Schumacher FR
22	28492951	rs9625483	Prostate cancer	2e-08	29892016	Schumacher FR
X	11464514	rs17321482	Prostate cancer	2e-13	29892016	Schumacher FR
5	169745129	rs76551843	Prostate cancer	2e-08	29892016	Schumacher FR
6	110429349	rs9481067	Mucinous adenocarcinoma in colorectal cancer	1e-06	29942513	Penney ME
3	114402172	rs10511330	Mucinous adenocarcinoma in colorectal cancer	1e-06	29942513	Penney ME
3	114398480	rs16822593	Mucinous adenocarcinoma in colorectal cancer	2e-06	29942513	Penney ME
2	178995835	rs13019215	Mucinous adenocarcinoma in colorectal cancer	8e-06	29942513	Penney ME
2	179003258	rs12471607	Mucinous adenocarcinoma in colorectal cancer	8e-06	29942513	Penney ME
5	81187755	rs716897	Mucinous adenocarcinoma in colorectal cancer	5e-06	29942513	Penney ME
9	129161670	rs4837345	Mucinous adenocarcinoma in colorectal cancer	4e-06	29942513	Penney ME
9	129168215	rs10819474	Mucinous adenocarcinoma in colorectal cancer	4e-06	29942513	Penney ME
14	84647825	rs11159673	Mucinous adenocarcinoma in colorectal cancer	7e-06	29942513	Penney ME
6	1294916	rs6596805	Mucinous adenocarcinoma in colorectal cancer	6e-06	29942513	Penney ME
12	23683278	rs11047047	Mucinous adenocarcinoma in colorectal cancer	6e-06	29942513	Penney ME
15	31064935	rs919001	Mucinous adenocarcinoma in colorectal cancer	7e-06	29942513	Penney ME
12	11809639	rs7314811	Mucinous adenocarcinoma in colorectal cancer	3e-06	29942513	Penney ME
12	11812006	rs16907305	Mucinous adenocarcinoma in colorectal cancer	8e-06	29942513	Penney ME
10	121577821	rs2981579	Breast cancer (estrogen-receptor positive)	4e-07	28864454	Lacson JCA
16	52565276	rs4784227	Breast cancer (estrogen-receptor positive)	7e-06	28864454	Lacson JCA
10	121577821	rs2981579	Breast cancer (progesterone-receptor positive)	5e-07	28864454	Lacson JCA
6	18151959	rs79050301	DNA-incorporated thioguanine levels in 6-mercaptopurine-treated acute lymphoblastic leukaemia	8e-10	30201983	Tulstrup M
15	75039102	rs147451859	Adverse response to chemotherapy (amenorrhea) in breast cancer	6e-09	31371054	Ruddy KJ
2	112624477	rs17587029	Adverse response to chemotherapy (amenorrhea) in breast cancer	3e-08	31371054	Ruddy KJ
12	16001304	rs6488809	Adverse response to chemotherapy (amenorrhea) in breast cancer	3e-07	31371054	Ruddy KJ
6	71740732	rs1410669	Adverse response to chemotherapy (amenorrhea) in breast cancer	5e-07	31371054	Ruddy KJ
2	20885650	rs11096688	Adverse response to chemotherapy (amenorrhea) in breast cancer	7e-07	31371054	Ruddy KJ
7	93388705	rs73419340	Adverse response to chemotherapy (amenorrhea) in breast cancer	8e-07	31371054	Ruddy KJ
14	56410241	rs1189020	Adverse response to chemotherapy (amenorrhea) in breast cancer	9e-07	31371054	Ruddy KJ
12	29733920	rs78264913	Adverse response to chemotherapy (amenorrhea) in breast cancer	1e-06	31371054	Ruddy KJ
5	6784082	rs77569618	Adverse response to chemotherapy (amenorrhea) in breast cancer	1e-06	31371054	Ruddy KJ
8	131109670	rs1119997	Adverse response to chemotherapy (amenorrhea) in breast cancer	1e-06	31371054	Ruddy KJ
19	1543772	rs180958289	Toxicity response to radiotherapy in prostate cancer (decreased urine stream) (time to event)	5e-09	31095341	Kerns SL
1	230701434	rs11122573	Toxicity response to radiotherapy in prostate cancer (hematuria) (time to event)	2e-08	31095341	Kerns SL
15	27501193	rs192744896	Toxicity response to radiotherapy in prostate cancer (rectal bleeding) (time to event)	4e-07	31095341	Kerns SL
3	26507456	rs149927798	Toxicity response to radiotherapy in prostate cancer (rectal bleeding) (time to event)	2e-07	31095341	Kerns SL
8	755922	rs139288166	Toxicity response to radiotherapy in prostate cancer (rectal bleeding) (time to event)	7e-08	31095341	Kerns SL
2	68397478	rs144214859	Toxicity response to radiotherapy in prostate cancer (hematuria) (time to event)	3e-07	31095341	Kerns SL
8	612963	rs148048756	Toxicity response to radiotherapy in prostate cancer (rectal bleeding) (time to event)	4e-08	31095341	Kerns SL
6	113907536	rs490393	Toxicity response to radiotherapy in prostate cancer (hematuria) (time to event)	2e-07	31095341	Kerns SL
5	157976402	rs17055178	Toxicity response to radiotherapy in prostate cancer (rectal bleeding) (time to event)	6e-10	31095341	Kerns SL
2	241004033	rs13403657	Toxicity response to radiotherapy in prostate cancer (hematuria) (time to event)	1e-08	31095341	Kerns SL
8	136150901	rs9644474	Toxicity response to radiotherapy in prostate cancer (rectal bleeding) (time to event)	8e-08	31095341	Kerns SL
3	133982979	rs9832989	Toxicity response to radiotherapy in prostate cancer (hematuria) (time to event)	4e-07	31095341	Kerns SL
3	145512282	rs74346764	Toxicity response to radiotherapy in prostate cancer (rectal bleeding) (time to event)	3e-07	31095341	Kerns SL
8	30701718	rs149176864	Toxicity response to radiotherapy in prostate cancer (rectal bleeding) (time to event)	1e-07	31095341	Kerns SL
14	36589404	rs11624322	Toxicity response to radiotherapy in prostate cancer (decreased urine stream) (time to event)	4e-07	31095341	Kerns SL
7	15370687	rs60424486	Toxicity response to radiotherapy in prostate cancer (decreased urine stream) (time to event)	4e-07	31095341	Kerns SL
9	30866810	rs10969913	Toxicity response to radiotherapy in prostate cancer (decreased urine stream) (time to event)	3e-10	31095341	Kerns SL
2	140972483	rs75988504	Toxicity response to radiotherapy in prostate cancer (decreased urine stream) (time to event)	5e-08	31095341	Kerns SL
4	3535970	rs113370662	Toxicity response to radiotherapy in prostate cancer (decreased urine stream) (time to event)	5e-07	31095341	Kerns SL
X	38291789	rs75759941	Response to radiotherapy in prostate cancer (overall toxicity)	9e-08	31095341	Kerns SL
2	237171408	rs11687040	Toxicity response to radiotherapy in prostate cancer (decreased urine stream) (time to event)	4e-07	31095341	Kerns SL
11	116574969	rs368141164	Toxicity response to radiotherapy in prostate cancer (increased urinary frequency) (time to event)	2e-07	31095341	Kerns SL
1	7498192	rs112193369	Toxicity response to radiotherapy in prostate cancer (decreased urine stream) (time to event)	1e-07	31095341	Kerns SL
3	36203204	rs141203061	Toxicity response to radiotherapy in prostate cancer (increased urinary frequency) (time to event)	4e-07	31095341	Kerns SL
4	183770411	rs191705561	Toxicity response to radiotherapy in prostate cancer (increased urinary frequency) (time to event)	4e-08	31095341	Kerns SL
11	57158067	rs72915971	Toxicity response to radiotherapy in prostate cancer (rectal bleeding) (time to event)	5e-07	31095341	Kerns SL
19	6573500	rs72993079	Toxicity response to radiotherapy in prostate cancer (hematuria) (time to event)	4e-07	31095341	Kerns SL
5	145379637	rs76661052	Toxicity response to radiotherapy in prostate cancer (hematuria) (time to event)	3e-07	31095341	Kerns SL
2	56629125	rs17190422	Toxicity response to radiotherapy in prostate cancer (hematuria) (time to event)	3e-07	31095341	Kerns SL
8	137307143	rs73712257	Toxicity response to radiotherapy in prostate cancer (rectal bleeding) (time to event)	2e-07	31095341	Kerns SL
6	112023534	rs73539559	Toxicity response to radiotherapy in prostate cancer (hematuria) (time to event)	2e-07	31095341	Kerns SL
7	107992726	rs2237706	Toxicity response to radiotherapy in prostate cancer (rectal bleeding) (time to event)	5e-07	31095341	Kerns SL
3	64003780	rs4688181	Toxicity response to radiotherapy in prostate cancer (hematuria) (time to event)	1e-07	31095341	Kerns SL
10	120534056	rs61871726	Toxicity response to radiotherapy in prostate cancer (rectal bleeding) (time to event)	5e-07	31095341	Kerns SL
10	30391095	rs2031925	Toxicity response to radiotherapy in prostate cancer (rectal bleeding) (time to event)	2e-07	31095341	Kerns SL
3	54695885	rs139882217	Toxicity response to radiotherapy in prostate cancer (hematuria) (time to event)	7e-08	31095341	Kerns SL
9	80614113	rs138731641	Toxicity response to radiotherapy in prostate cancer (hematuria) (time to event)	5e-07	31095341	Kerns SL
9	83585894	rs190601686	Toxicity response to radiotherapy in prostate cancer (hematuria) (time to event)	2e-07	31095341	Kerns SL
3	21718112	rs73046248	Toxicity response to radiotherapy in prostate cancer (decreased urine stream) (time to event)	4e-07	31095341	Kerns SL
19	5200642	rs78166464	Toxicity response to radiotherapy in prostate cancer (decreased urine stream) (time to event)	3e-07	31095341	Kerns SL
3	177401529	rs6791846	Toxicity response to radiotherapy in prostate cancer (increased urinary frequency) (time to event)	5e-07	31095341	Kerns SL
3	59918603	rs139239158	Toxicity response to radiotherapy in prostate cancer (decreased urine stream) (time to event)	3e-08	31095341	Kerns SL
4	122999342	rs186353960	Toxicity response to radiotherapy in prostate cancer (increased urinary frequency) (time to event)	3e-07	31095341	Kerns SL
19	10823418	rs77581414	Toxicity response to radiotherapy in prostate cancer (decreased urine stream) (time to event)	3e-07	31095341	Kerns SL
11	17399294	rs61415111	Toxicity response to radiotherapy in prostate cancer (increased urinary frequency) (time to event)	3e-07	31095341	Kerns SL
1	114128347	rs2774307	Breast cancer (prognosis)	8e-06	23319801	Rafiq S
1	164720525	rs1387389	Breast cancer (prognosis)	4e-06	23319801	Rafiq S
5	91979496	rs421379	Breast cancer (prognosis)	1e-06	23319801	Rafiq S
15	61410580	rs3884558	Breast cancer (prognosis)	4e-06	23319801	Rafiq S
17	9186907	rs3785982	Breast cancer (prognosis)	8e-06	23319801	Rafiq S
6	151586613	rs4869742	Chronic myeloid leukemia	2e-06	21540461	Kim DH
17	27214252	rs4795519	Chronic myeloid leukemia	1e-12	21540461	Kim DH
10	121580797	rs2981578	Breast cancer	1e-12	24143190	Low SK
16	52601088	rs12922061	Breast cancer	4e-10	24143190	Low SK
16	52552429	rs3803662	Breast cancer	3e-11	24143190	Low SK
12	14257551	rs17221259	Breast cancer	7e-06	24143190	Low SK
10	61963136	rs4245595	Acute lymphoblastic leukemia (childhood)	2e-09	25310577	Evans TJ
7	50410929	rs1110701	Acute lymphoblastic leukemia (childhood)	7e-09	25310577	Evans TJ
12	114430333	rs1265507	Percent mammographic density	1e-08	22532574	Stevens KN
10	102654464	rs3850699	Prostate cancer	5e-10	23535732	Eeles RA
11	102530930	rs11568818	Prostate cancer	2e-11	23535732	Eeles RA
17	715725	rs684232	Prostate cancer	5e-15	23535732	Eeles RA
20	62440555	rs2427345	Prostate cancer	4e-08	23535732	Eeles RA
2	9977740	rs11902236	Prostate cancer	3e-08	23535732	Eeles RA
2	241443449	rs3771570	Prostate cancer	5e-09	23535732	Eeles RA
3	113556777	rs7611694	Prostate cancer	4e-13	23535732	Eeles RA
4	73483441	rs1894292	Prostate cancer	5e-13	23535732	Eeles RA
5	173512423	rs6869841	Prostate cancer	5e-08	23535732	Eeles RA
6	108963986	rs2273669	Prostate cancer	8e-09	23535732	Eeles RA
6	153119944	rs1933488	Prostate cancer	4e-18	23535732	Eeles RA
7	20954872	rs12155172	Prostate cancer	5e-13	23535732	Eeles RA
8	26034626	rs11135910	Prostate cancer	8e-11	23535732	Eeles RA
12	114247766	rs1270884	Prostate cancer	7e-11	23535732	Eeles RA
14	52905612	rs8008270	Prostate cancer	2e-14	23535732	Eeles RA
14	68660027	rs7141529	Prostate cancer	3e-10	23535732	Eeles RA
17	49267824	rs11650494	Prostate cancer	2e-09	23535732	Eeles RA
18	79013973	rs7241993	Prostate cancer	2e-09	23535732	Eeles RA
1	154861707	rs1218582	Prostate cancer	2e-08	23535732	Eeles RA
6	32224554	rs3096702	Prostate cancer	5e-09	23535732	Eeles RA
20	63731211	rs6062509	Prostate cancer	4e-16	23535732	Eeles RA
X	9846095	rs2405942	Prostate cancer	2e-10	23535732	Eeles RA
6	149287738	rs9485372	Breast cancer	4e-12	22383897	Long J
6	151974478	rs9383951	Breast cancer	2e-06	22383897	Long J
11	129603795	rs7107217	Breast cancer	5e-07	22383897	Long J
16	52565276	rs4784227	Breast cancer	1e-28	20585626	Long J
11	69228491	rs7130881	Prostate cancer	9e-09	21743057	Schumacher FR
17	37741165	rs7501939	Prostate cancer	2e-06	21743057	Schumacher FR
17	71112612	rs1859962	Prostate cancer	3e-11	21743057	Schumacher FR
8	127081052	rs1016343	Prostate cancer	4e-10	21743057	Schumacher FR
3	87192347	rs7629490	Prostate cancer	1e-07	21743057	Schumacher FR
6	160160342	rs651164	Prostate cancer	2e-10	21743057	Schumacher FR
8	127082911	rs13252298	Prostate cancer	4e-06	21743057	Schumacher FR
22	43122269	rs742134	Prostate cancer	6e-06	21743057	Schumacher FR
8	127310936	rs445114	Prostate cancer	5e-07	21743057	Schumacher FR
8	127401060	rs6983267	Prostate cancer	9e-06	21743057	Schumacher FR
8	127506309	rs4242384	Prostate cancer	3e-16	21743057	Schumacher FR
10	46046326	rs10993994	Prostate cancer	5e-06	21743057	Schumacher FR
12	52880120	rs902774	Prostate cancer	5e-09	21743057	Schumacher FR
6	36655123	rs1321311	Colorectal cancer	1e-10	22634755	Dunlop MG
11	74634505	rs3824999	Colorectal cancer	4e-10	22634755	Dunlop MG
X	9783434	rs5934683	Colorectal cancer	7e-10	22634755	Dunlop MG
7	98187015	rs6465657	Prostate cancer	1e-09	18264097	Eeles RA
10	46046326	rs10993994	Prostate cancer	9e-29	18264097	Eeles RA
19	50861367	rs2735839	Prostate cancer	2e-18	18264097	Eeles RA
8	127081052	rs1016343	Prostate cancer	1e-07	18264097	Eeles RA
17	71112612	rs1859962	Prostate cancer	1e-06	18264097	Eeles RA
3	87061524	rs2660753	Prostate cancer	3e-08	18264097	Eeles RA
6	160412632	rs9364554	Prostate cancer	6e-10	18264097	Eeles RA
11	69227030	rs7931342	Prostate cancer	2e-12	18264097	Eeles RA
8	127401060	rs6983267	Prostate cancer	9e-13	18264097	Eeles RA
8	127506309	rs4242384	Prostate cancer	3e-16	18264097	Eeles RA
17	37741165	rs7501939	Prostate cancer	9e-12	18264097	Eeles RA
X	51498820	rs5945619	Prostate cancer	2e-09	18264097	Eeles RA
5	10467590	rs1092913	Breast cancer	2e-06	21424380	Sehrawat B
7	130969092	rs2048672	Breast cancer	6e-06	21908515	Cai Q
10	62492218	rs10822013	Breast cancer	6e-09	21908515	Cai Q
8	12915246	rs6989010	Colorectal cancer (diet interaction)	2e-06	24743840	Figueiredo JC
13	47795595	rs7999699	Colorectal cancer (diet interaction)	3e-06	24743840	Figueiredo JC
19	22611884	rs11671104	Colorectal cancer (diet interaction)	4e-06	24743840	Figueiredo JC
3	108984178	rs2593957	Colorectal cancer (diet interaction)	2e-06	24743840	Figueiredo JC
7	154889200	rs12534701	Colorectal cancer (diet interaction)	2e-06	24743840	Figueiredo JC
3	109132637	rs4855695	Colorectal cancer (diet interaction)	2e-06	24743840	Figueiredo JC
10	8047173	rs4143094	Colorectal cancer (diet interaction)	9e-09	24743840	Figueiredo JC
2	66738934	rs2901879	Colorectal cancer (diet interaction)	7e-07	24743840	Figueiredo JC
15	92316651	rs1871438	Colorectal cancer (diet interaction)	8e-07	24743840	Figueiredo JC
7	47199109	rs1370916	Colorectal cancer (diet interaction)	2e-06	24743840	Figueiredo JC
2	110970905	rs4849303	Colorectal cancer (diet interaction)	1e-06	24743840	Figueiredo JC
4	18793707	rs4147045	Colorectal cancer (diet interaction)	1e-06	24743840	Figueiredo JC
2	144450626	rs12105918	Renal cell carcinoma	2e-08	23184150	Henrion M
5	32000377	rs10054504	Renal cell carcinoma	8e-07	23184150	Henrion M
18	48924606	rs7229639	Colorectal cancer	3e-11	24448986	Zhang B
8	127412547	rs7014346	Colorectal cancer	9e-26	18372901	Tenesa A
11	111300984	rs3802842	Colorectal cancer	6e-10	18372901	Tenesa A
18	48927093	rs4939827	Colorectal cancer	8e-28	18372901	Tenesa A
5	1279675	rs10069690	Breast cancer	1e-10	22037553	Haiman CA
3	189683987	rs17505102	Acute lymphoblastic leukemia (childhood)	3e-08	22076464	Ellinghaus E
11	56408195	rs1945213	Acute lymphoblastic leukemia (childhood)	9e-11	22076464	Ellinghaus E
11	48093537	rs3942852	Acute lymphoblastic leukemia (childhood)	5e-07	22076464	Ellinghaus E
14	76237008	rs7156960	Acute lymphoblastic leukemia (childhood)	4e-06	22076464	Ellinghaus E
8	19793650	rs920590	Acute lymphoblastic leukemia (childhood)	6e-09	22076464	Ellinghaus E
4	58637561	rs282708	Acute lymphoblastic leukemia (childhood)	5e-06	22076464	Ellinghaus E
1	110716148	rs343604	Acute lymphoblastic leukemia (childhood)	1e-06	22076464	Ellinghaus E
8	107960070	rs630662	Acute lymphoblastic leukemia (childhood)	2e-06	22076464	Ellinghaus E
1	66223426	rs17423910	Acute lymphoblastic leukemia (childhood)	6e-06	22076464	Ellinghaus E
6	143337875	rs6901152	Acute lymphoblastic leukemia (childhood)	5e-06	22076464	Ellinghaus E
4	158523162	rs936094	Acute lymphoblastic leukemia (childhood)	1e-06	22076464	Ellinghaus E
3	55773227	rs6445754	Acute lymphoblastic leukemia (childhood)	5e-06	22076464	Ellinghaus E
10	61963818	rs10821936	Acute lymphoblastic leukemia (childhood)	1e-11	22076464	Ellinghaus E
7	50398606	rs11978267	Acute lymphoblastic leukemia (childhood)	9e-11	22076464	Ellinghaus E
14	23119848	rs2239633	Acute lymphoblastic leukemia (childhood)	2e-08	22076464	Ellinghaus E
7	50498129	rs2167364	Acute lymphoblastic leukemia (childhood)	2e-07	22076464	Ellinghaus E
7	50498129	rs2167364	Acute lymphoblastic leukemia (childhood)	2e-08	22076464	Ellinghaus E
10	61963818	rs10821936	Acute lymphoblastic leukemia (childhood)	4e-15	22076464	Ellinghaus E
14	23119848	rs2239633	Acute lymphoblastic leukemia (childhood)	4e-10	22076464	Ellinghaus E
6	77080091	rs7738636	Acute lymphoblastic leukemia (childhood)	6e-06	22076464	Ellinghaus E
11	56408195	rs1945213	Acute lymphoblastic leukemia (childhood)	3e-08	22076464	Ellinghaus E
4	58637561	rs282708	Acute lymphoblastic leukemia (childhood)	8e-06	22076464	Ellinghaus E
3	189683987	rs17505102	Acute lymphoblastic leukemia (childhood)	2e-08	22076464	Ellinghaus E
14	76237008	rs7156960	Acute lymphoblastic leukemia (childhood)	3e-06	22076464	Ellinghaus E
3	189683987	rs17505102	Acute lymphoblastic leukemia (childhood)	9e-09	22076464	Ellinghaus E
11	56408195	rs1945213	Acute lymphoblastic leukemia (childhood)	4e-08	22076464	Ellinghaus E
11	48093537	rs3942852	Acute lymphoblastic leukemia (childhood)	1e-06	22076464	Ellinghaus E
14	76237008	rs7156960	Acute lymphoblastic leukemia (childhood)	1e-06	22076464	Ellinghaus E
15	92114143	rs207954	Acute lymphoblastic leukemia (childhood)	1e-06	22076464	Ellinghaus E
8	19793650	rs920590	Acute lymphoblastic leukemia (childhood)	2e-06	22076464	Ellinghaus E
1	10496040	rs636291	Prostate cancer	2e-08	25217961	Al Olama AA
1	150685811	rs17599629	Prostate cancer	3e-09	25217961	Al Olama AA
2	10570604	rs9287719	Prostate cancer	3e-08	25217961	Al Olama AA
4	72989536	rs10009409	Prostate cancer	2e-10	25217961	Al Olama AA
6	11218797	rs4713266	Prostate cancer	3e-09	25217961	Al Olama AA
6	30105999	rs115457135	Prostate cancer	1e-07	25217961	Al Olama AA
6	32433162	rs115306967	Prostate cancer	9e-07	25217961	Al Olama AA
7	47397647	rs56232506	Prostate cancer	9e-09	25217961	Al Olama AA
9	22041999	rs17694493	Prostate cancer	1e-06	25217961	Al Olama AA
10	45587537	rs76934034	Prostate cancer	1e-08	25217961	Al Olama AA
11	113936459	rs11214775	Prostate cancer	5e-08	25217961	Al Olama AA
12	48025835	rs80130819	Prostate cancer	2e-09	25217961	Al Olama AA
14	70625539	rs8014671	Prostate cancer	3e-07	25217961	Al Olama AA
X	52867918	rs2807031	Prostate cancer	3e-11	25217961	Al Olama AA
X	70920000	rs6625711	Prostate cancer	6e-07	25217961	Al Olama AA
X	71188133	rs4844289	Prostate cancer	9e-08	25217961	Al Olama AA
6	151666222	rs9383938	Breast cancer	2e-10	22976474	Siddiq A
20	34000289	rs2284378	Breast cancer	1e-08	22976474	Siddiq A
6	81483392	rs17530068	Breast cancer	3e-07	22976474	Siddiq A
1	205788696	rs1775148	Prostate cancer	4e-08	25217961	Al Olama AA
6	75786165	rs9443189	Prostate cancer	4e-08	25217961	Al Olama AA
14	60655808	rs7153648	Prostate cancer	2e-09	25217961	Al Olama AA
16	71657426	rs12051443	Prostate cancer	3e-08	25217961	Al Olama AA
20	50911385	rs12480328	Prostate cancer	5e-11	25217961	Al Olama AA
21	41529494	rs1041449	Prostate cancer	3e-08	25217961	Al Olama AA
22	19770369	rs2238776	Prostate cancer	2e-08	25217961	Al Olama AA
1	150685811	rs17599629	Prostate cancer	6e-11	25217961	Al Olama AA
2	10570604	rs9287719	Prostate cancer	2e-08	25217961	Al Olama AA
4	72989536	rs10009409	Prostate cancer	2e-10	25217961	Al Olama AA
6	11218797	rs4713266	Prostate cancer	4e-08	25217961	Al Olama AA
6	30105999	rs115457135	Prostate cancer	2e-08	25217961	Al Olama AA
6	32433162	rs115306967	Prostate cancer	3e-09	25217961	Al Olama AA
7	47397647	rs56232506	Prostate cancer	2e-09	25217961	Al Olama AA
9	22041999	rs17694493	Prostate cancer	4e-08	25217961	Al Olama AA
10	45587537	rs76934034	Prostate cancer	5e-09	25217961	Al Olama AA
11	113936459	rs11214775	Prostate cancer	3e-08	25217961	Al Olama AA
12	48025835	rs80130819	Prostate cancer	4e-08	25217961	Al Olama AA
14	70625539	rs8014671	Prostate cancer	1e-08	25217961	Al Olama AA
X	52867918	rs2807031	Prostate cancer	9e-10	25217961	Al Olama AA
X	70920000	rs6625711	Prostate cancer	6e-12	25217961	Al Olama AA
X	71188133	rs4844289	Prostate cancer	1e-09	25217961	Al Olama AA
20	50911385	rs12480328	Prostate cancer	2e-07	25217961	Al Olama AA
21	41529494	rs1041449	Prostate cancer	3e-07	25217961	Al Olama AA
22	19770369	rs2238776	Prostate cancer	2e-07	25217961	Al Olama AA
10	21147293	rs12243039	Response to radiotherapy in cancer (late toxicity)	6e-06	24785509	Barnett GC
1	111873741	rs2788612	Response to radiotherapy in cancer (late toxicity)	6e-16	24785509	Barnett GC
10	100170652	rs11595238	Response to radiotherapy in cancer (late toxicity)	2e-06	24785509	Barnett GC
15	46737708	rs16958536	Response to radiotherapy in cancer (late toxicity)	4e-06	24785509	Barnett GC
10	21147293	rs12243039	Response to radiotherapy in cancer (late toxicity)	8e-06	24785509	Barnett GC
17	35565049	rs2840044	Response to radiotherapy in cancer (late toxicity)	8e-06	24785509	Barnett GC
3	29287529	rs9832625	Response to radiotherapy in cancer (late toxicity)	3e-06	24785509	Barnett GC
21	16396204	rs2823779	Response to radiotherapy in cancer (late toxicity)	7e-06	24785509	Barnett GC
5	101043689	rs575018	Response to radiotherapy in cancer (late toxicity)	7e-07	24785509	Barnett GC
6	6550516	rs17142289	Response to radiotherapy in cancer (late toxicity)	4e-06	24785509	Barnett GC
16	86400840	rs1728400	Breast cancer (survival)	6e-06	25526632	Rafiq S
10	11806793	rs12358475	Breast cancer (survival)	2e-06	25526632	Rafiq S
5	91979496	rs421379	Breast cancer (survival)	1e-06	25526632	Rafiq S
16	52565276	rs4784227	Breast cancer	3e-09	25327703	Fejerman L
6	151633699	rs140068132	Breast cancer	9e-18	25327703	Fejerman L
11	2289922	rs7944004	Chronic lymphocytic leukemia	2e-10	23770605	Berndt SI
10	88999967	rs4406737	Chronic lymphocytic leukemia	1e-14	23770605	Berndt SI
4	108095668	rs898518	Chronic lymphocytic leukemia	4e-10	23770605	Berndt SI
2	201246657	rs3769825	Chronic lymphocytic leukemia	3e-09	23770605	Berndt SI
9	22206988	rs1679013	Chronic lymphocytic leukemia	1e-08	23770605	Berndt SI
18	59955055	rs4368253	Chronic lymphocytic leukemia	3e-08	23770605	Berndt SI
2	110858527	rs13401811	Chronic lymphocytic leukemia	2e-18	23770605	Berndt SI
8	102566646	rs2511714	Chronic lymphocytic leukemia	5e-08	23770605	Berndt SI
2	111039881	rs17483466	Chronic lymphocytic leukemia	4e-17	23770605	Berndt SI
2	230226508	rs13397985	Chronic lymphocytic leukemia	1e-22	23770605	Berndt SI
6	32658495	rs9273363	Chronic lymphocytic leukemia	2e-10	23770605	Berndt SI
6	33579060	rs210142	Chronic lymphocytic leukemia	5e-08	23770605	Berndt SI
8	127198984	rs2466035	Chronic lymphocytic leukemia	2e-08	23770605	Berndt SI
11	123490689	rs735665	Chronic lymphocytic leukemia	4e-39	23770605	Berndt SI
15	56483399	rs11636802	Chronic lymphocytic leukemia	2e-13	23770605	Berndt SI
15	69726651	rs7176508	Chronic lymphocytic leukemia	1e-17	23770605	Berndt SI
16	85894208	rs391023	Chronic lymphocytic leukemia	5e-17	23770605	Berndt SI
5	56733416	rs16886181	Breast cancer (early onset)	9e-14	24493630	Ahsan H
5	56874986	rs16886448	Breast cancer (early onset)	2e-12	24493630	Ahsan H
5	56838449	rs16886397	Breast cancer (early onset)	4e-12	24493630	Ahsan H
5	56826517	rs16886364	Breast cancer (early onset)	5e-12	24493630	Ahsan H
5	56699208	rs16886113	Breast cancer (early onset)	4e-11	24493630	Ahsan H
5	56857565	rs1017226	Breast cancer (early onset)	6e-11	24493630	Ahsan H
5	56960656	rs7726354	Breast cancer (early onset)	7e-11	24493630	Ahsan H
5	56899963	rs12655019	Breast cancer (early onset)	3e-10	24493630	Ahsan H
5	56688029	rs16886034	Breast cancer (early onset)	2e-09	24493630	Ahsan H
5	56736057	rs889312	Breast cancer (early onset)	1e-08	24493630	Ahsan H
11	69513996	rs614367	Breast cancer (early onset)	1e-08	24493630	Ahsan H
3	27302153	rs653465	Breast cancer (early onset)	5e-12	24493630	Ahsan H
8	127375779	rs2392780	Breast cancer (early onset)	1e-08	24493630	Ahsan H
10	121589148	rs2912774	Breast cancer (early onset)	3e-27	24493630	Ahsan H
11	69492927	rs537626	Breast cancer (early onset)	2e-15	24493630	Ahsan H
16	52541995	rs4784223	Breast cancer (early onset)	6e-21	24493630	Ahsan H
8	129181858	rs28665337	Acute lymphoblastic leukemia in childhood (B cell precursor)	4e-09	29632299	Vijayakrishnan J
2	145366886	rs17481869	Acute lymphoblastic leukemia in childhood (B cell precursor)	5e-06	29632299	Vijayakrishnan J
9	21984662	rs3731217	Acute lymphoblastic leukemia in childhood (B cell precursor)	7e-14	29632299	Vijayakrishnan J
10	61992400	rs7089424	Acute lymphoblastic leukemia in childhood (B cell precursor)	2e-73	29632299	Vijayakrishnan J
10	8062245	rs3824662	Acute lymphoblastic leukemia in childhood (B cell precursor)	2e-10	29632299	Vijayakrishnan J
10	124604740	rs35837782	Acute lymphoblastic leukemia in childhood (B cell precursor)	9e-11	29632299	Vijayakrishnan J
12	96218984	rs4762284	Acute lymphoblastic leukemia in childhood (B cell precursor)	3e-07	29632299	Vijayakrishnan J
14	23119848	rs2239633	Acute lymphoblastic leukemia in childhood (B cell precursor)	5e-14	29632299	Vijayakrishnan J
3	150755819	rs60538652	BRCA1/2-negative high-risk breast cancer	6e-07	30323354	Lee JY
6	135969804	rs11154838	BRCA1/2-negative high-risk breast cancer	1e-06	30323354	Lee JY
6	151623479	rs9383936	BRCA1/2-negative high-risk breast cancer	1e-10	30323354	Lee JY
7	93992935	rs10953105	BRCA1/2-negative high-risk breast cancer	1e-06	30323354	Lee JY
8	61692700	rs2350923	BRCA1/2-negative high-risk breast cancer	8e-07	30323354	Lee JY
9	21995942	rs78545330	BRCA1/2-negative high-risk breast cancer	3e-06	30323354	Lee JY
9	34129841	rs10814070	BRCA1/2-negative high-risk breast cancer	2e-06	30323354	Lee JY
10	121589148	rs2912774	BRCA1/2-negative high-risk breast cancer	6e-07	30323354	Lee JY
10	127011685	rs9418690	BRCA1/2-negative high-risk breast cancer	1e-06	30323354	Lee JY
12	26617956	rs4964006	BRCA1/2-negative high-risk breast cancer	2e-06	30323354	Lee JY
12	95623181	rs67129489	BRCA1/2-negative high-risk breast cancer	9e-07	30323354	Lee JY
13	29862831	rs278050	BRCA1/2-negative high-risk breast cancer	4e-06	30323354	Lee JY
16	52565276	rs4784227	BRCA1/2-negative high-risk breast cancer	9e-09	30323354	Lee JY
17	72983988	rs4969001	BRCA1/2-negative high-risk breast cancer	7e-06	30323354	Lee JY
3	150750021	rs6788895	BRCA1/2-negative high-risk breast cancer	2e-06	30323354	Lee JY
6	151627231	rs2046210	BRCA1/2-negative high-risk breast cancer	1e-09	30323354	Lee JY
10	121586602	rs2981575	BRCA1/2-negative high-risk breast cancer	2e-08	30323354	Lee JY
16	52565276	rs4784227	BRCA1/2-negative high-risk breast cancer	2e-09	30323354	Lee JY
4	145819473	rs12646351	Severe skin toxicity response to cetuximab in colorectal cancer	2e-07	30557370	Baas J
4	145811502	rs17806780	Severe skin toxicity response to cetuximab in colorectal cancer	3e-07	30557370	Baas J
4	65354979	rs7692430	Severe skin toxicity response to cetuximab in colorectal cancer	4e-07	30557370	Baas J
12	47123912	rs11183750	Severe skin toxicity response to cetuximab in colorectal cancer	2e-06	30557370	Baas J
8	69841638	rs7012009	Severe skin toxicity response to cetuximab in colorectal cancer	2e-06	30557370	Baas J
2	75024234	rs2422088	Severe skin toxicity response to cetuximab in colorectal cancer	2e-06	30557370	Baas J
5	44680585	rs13155752	Severe skin toxicity response to cetuximab in colorectal cancer	2e-06	30557370	Baas J
13	95027878	rs4584690	Acute post-radiotherapy pain in breast cancer	5e-06	31196165	Lee E
X	13459192	rs73633565	Acute post-radiotherapy pain in breast cancer	8e-06	31196165	Lee E
10	61963818	rs10821936	Acute lymphoblastic leukemia (childhood)	2e-08	28817678	Archer NP
4	39133944	rs10018622	Acute lymphoblastic leukemia (childhood)	4e-06	28817678	Archer NP
17	37742390	rs11651052	Prostate cancer	2e-40	30410027	Gudmundsson J
1	202233110	rs4266947	PEG-asparaginase hypersensitivity without enzyme activity in childhood acute lymphoblastic leukaemia	7e-06	30450575	Hojfeldt SG
2	52162981	rs60086424	PEG-asparaginase hypersensitivity without enzyme activity in childhood acute lymphoblastic leukaemia	1e-07	30450575	Hojfeldt SG
5	117472385	rs2560504	PEG-asparaginase hypersensitivity without enzyme activity in childhood acute lymphoblastic leukaemia	3e-06	30450575	Hojfeldt SG
5	146354070	rs11748968	PEG-asparaginase hypersensitivity without enzyme activity in childhood acute lymphoblastic leukaemia	3e-06	30450575	Hojfeldt SG
6	32632894	rs9272131	PEG-asparaginase hypersensitivity without enzyme activity in childhood acute lymphoblastic leukaemia	9e-06	30450575	Hojfeldt SG
11	13341732	rs77032081	PEG-asparaginase hypersensitivity without enzyme activity in childhood acute lymphoblastic leukaemia	7e-06	30450575	Hojfeldt SG
12	24847276	rs7973974	PEG-asparaginase hypersensitivity without enzyme activity in childhood acute lymphoblastic leukaemia	3e-06	30450575	Hojfeldt SG
16	25874649	rs60218192	PEG-asparaginase hypersensitivity without enzyme activity in childhood acute lymphoblastic leukaemia	6e-07	30450575	Hojfeldt SG
17	5101992	rs73331351	PEG-asparaginase hypersensitivity without enzyme activity in childhood acute lymphoblastic leukaemia	5e-06	30450575	Hojfeldt SG
19	54151243	rs73062673	PEG-asparaginase hypersensitivity without enzyme activity in childhood acute lymphoblastic leukaemia	5e-08	30450575	Hojfeldt SG
2	134305027	rs1439112	Chronic lymphocytic leukemia or systemic lupus erythematosus	7e-09	31407831	Din L
3	169790484	rs13069553	Chronic lymphocytic leukemia or systemic lupus erythematosus	2e-09	31407831	Din L
5	1279675	rs10069690	Chronic lymphocytic leukemia or systemic lupus erythematosus	5e-09	31407831	Din L
11	128629105	rs7941765	Chronic lymphocytic leukemia or systemic lupus erythematosus	1e-08	31407831	Din L
6	7118757	rs11755724	Chronic lymphocytic leukemia or multiple sclerosis	1e-08	31407831	Din L
6	127957653	rs802734	Chronic lymphocytic leukemia or multiple sclerosis	9e-09	31407831	Din L
13	50267187	rs806321	Chronic lymphocytic leukemia or multiple sclerosis	2e-08	31407831	Din L
17	59755030	rs2777899	Chronic lymphocytic leukemia or multiple sclerosis	3e-08	31407831	Din L
17	59912499	rs1292034	Chronic lymphocytic leukemia or multiple sclerosis	3e-08	31407831	Din L
22	50532837	rs140522	Chronic lymphocytic leukemia or multiple sclerosis	6e-11	31407831	Din L
2	201196097	rs3731714	Chronic lymphocytic leukemia or rheumatoid arthritis	7e-09	31407831	Din L
8	127401060	rs6983267	Colorectal cancer	7e-12	30104761	Zhou W
15	32709533	rs58658771	Colorectal cancer	1e-10	30104761	Zhou W
18	48922435	rs6507874	Colorectal cancer	2e-14	30104761	Zhou W
5	1279675	rs10069690	Glioblastoma (age-stratified)	5e-31	30152087	Ostrom QT
7	54848587	rs75061358	Glioblastoma (age-stratified)	4e-16	30152087	Ostrom QT
7	55067179	rs723527	Glioblastoma (age-stratified)	2e-11	30152087	Ostrom QT
7	55091656	rs11979158	Glioblastoma (age-stratified)	2e-10	30152087	Ostrom QT
9	22032153	rs634537	Glioblastoma (age-stratified)	3e-15	30152087	Ostrom QT
20	63680946	rs2297440	Glioblastoma (age-stratified)	1e-14	30152087	Ostrom QT
5	1279675	rs10069690	Glioblastoma (age-stratified)	4e-18	30152087	Ostrom QT
7	54848587	rs75061358	Glioblastoma (age-stratified)	7e-12	30152087	Ostrom QT
8	129633446	rs55705857	Glioblastoma (age-stratified)	9e-11	30152087	Ostrom QT
9	22032153	rs634537	Glioblastoma (age-stratified)	1e-16	30152087	Ostrom QT
20	63680946	rs2297440	Glioblastoma (age-stratified)	8e-13	30152087	Ostrom QT
5	1279675	rs10069690	Glioblastoma (age-stratified)	4e-33	30152087	Ostrom QT
7	54848587	rs75061358	Glioblastoma (age-stratified)	2e-12	30152087	Ostrom QT
7	55067179	rs723527	Glioblastoma (age-stratified)	2e-09	30152087	Ostrom QT
7	55091656	rs11979158	Glioblastoma (age-stratified)	6e-08	30152087	Ostrom QT
9	22032153	rs634537	Glioblastoma (age-stratified)	4e-19	30152087	Ostrom QT
20	63680946	rs2297440	Glioblastoma (age-stratified)	7e-19	30152087	Ostrom QT
2	234605964	rs79539148	Breast cancer specific mortality in breast cancer	5e-06	30787463	Escala-Garcia M
11	14841349	rs139983808	Breast cancer specific mortality in breast cancer	4e-06	30787463	Escala-Garcia M
4	96648409	rs77465470	Breast cancer specific mortality in breast cancer	6e-06	30787463	Escala-Garcia M
6	31513492	rs5875324	Breast cancer specific mortality in breast cancer	2e-06	30787463	Escala-Garcia M
3	65008088	rs2030217	Breast cancer specific mortality in breast cancer	2e-06	30787463	Escala-Garcia M
6	37015416	rs12199978	Breast cancer specific mortality in breast cancer	7e-06	30787463	Escala-Garcia M
7	11181219	rs4720945	Breast cancer specific mortality in breast cancer	7e-06	30787463	Escala-Garcia M
11	107933845	rs2442690	Breast cancer specific mortality in breast cancer	4e-06	30787463	Escala-Garcia M
10	69415853	rs10998765	Breast cancer specific mortality in breast cancer	4e-06	30787463	Escala-Garcia M
6	50427424	rs370332736	Breast cancer specific mortality in breast cancer	2e-07	30787463	Escala-Garcia M
8	118486185	rs10282989	Breast cancer specific mortality in breast cancer	5e-06	30787463	Escala-Garcia M
11	114708364	rs111310676	Breast cancer specific mortality in breast cancer	3e-06	30787463	Escala-Garcia M
X	152138067	rs5970218	Breast cancer specific mortality in breast cancer	2e-06	30787463	Escala-Garcia M
6	167735333	rs2784888	Breast cancer specific mortality in breast cancer	4e-06	30787463	Escala-Garcia M
16	1056795	rs213667	Breast cancer specific mortality in estrogen receptor negative breast cancer	2e-06	30787463	Escala-Garcia M
5	84311324	rs2937080	Breast cancer specific mortality in estrogen receptor negative breast cancer	2e-06	30787463	Escala-Garcia M
14	80908984	rs113811441	Breast cancer specific mortality in breast cancer	7e-06	30787463	Escala-Garcia M
4	149498213	rs115988318	Breast cancer specific mortality in breast cancer	4e-06	30787463	Escala-Garcia M
2	32224803	rs376045897	Breast cancer specific mortality in breast cancer	9e-07	30787463	Escala-Garcia M
2	213147681	rs6738070	Breast cancer specific mortality in breast cancer	6e-06	30787463	Escala-Garcia M
9	3708602	rs199600662	Breast cancer specific mortality in breast cancer	5e-06	30787463	Escala-Garcia M
5	132663184	rs1295683	Breast cancer specific mortality in breast cancer	6e-07	30787463	Escala-Garcia M
2	239835651	rs57297613	Breast cancer specific mortality in breast cancer	2e-06	30787463	Escala-Garcia M
18	71174376	rs9807667	Breast cancer specific mortality in breast cancer	1e-06	30787463	Escala-Garcia M
10	15029386	rs10906806	Breast cancer specific mortality in breast cancer	1e-06	30787463	Escala-Garcia M
2	18696829	rs4525697	Breast cancer specific mortality in breast cancer	6e-06	30787463	Escala-Garcia M
20	58062454	rs35523860	Breast cancer specific mortality in breast cancer	4e-06	30787463	Escala-Garcia M
6	105883853	rs9689308	Breast cancer specific mortality in breast cancer	6e-06	30787463	Escala-Garcia M
3	96051005	rs4462981	Breast cancer specific mortality in breast cancer	4e-06	30787463	Escala-Garcia M
1	224709789	rs72761829	Breast cancer specific mortality in breast cancer	4e-06	30787463	Escala-Garcia M
14	79896239	rs12892107	Breast cancer specific mortality in breast cancer	6e-06	30787463	Escala-Garcia M
10	4097356	rs71392427	Breast cancer specific mortality in breast cancer	2e-06	30787463	Escala-Garcia M
11	116622438	rs112319461	Breast cancer specific mortality in breast cancer	1e-06	30787463	Escala-Garcia M
14	95024488	rs34877263	Breast cancer specific mortality in breast cancer	2e-06	30787463	Escala-Garcia M
22	28343127	rs62237615	Breast cancer specific mortality in breast cancer	4e-06	30787463	Escala-Garcia M
18	72975302	rs9945654	Plasma anastrozole concentration in anastrozole-treated estrogen receptor positive breast cancer	4e-06	30648747	Dudenkov TM
18	72975319	rs9945951	Plasma anastrozole concentration in anastrozole-treated estrogen receptor positive breast cancer	4e-06	30648747	Dudenkov TM
1	76398018	rs4342892	Plasma anastrozole concentration in anastrozole-treated estrogen receptor positive breast cancer	5e-06	30648747	Dudenkov TM
2	232355544	rs28845026	Plasma anastrozole concentration in anastrozole-treated estrogen receptor positive breast cancer	5e-08	30648747	Dudenkov TM
5	126041980	rs12518356	Plasma anastrozole concentration in anastrozole-treated estrogen receptor positive breast cancer	4e-06	30648747	Dudenkov TM
7	71535629	rs6460664	Plasma anastrozole concentration in anastrozole-treated estrogen receptor positive breast cancer	2e-06	30648747	Dudenkov TM
8	97892687	rs4489302	Plasma anastrozole concentration in anastrozole-treated estrogen receptor positive breast cancer	3e-06	30648747	Dudenkov TM
10	29653623	rs77628230	Plasma anastrozole concentration in anastrozole-treated estrogen receptor positive breast cancer	5e-07	30648747	Dudenkov TM
12	96161387	rs77034926	Plasma anastrozole concentration in anastrozole-treated estrogen receptor positive breast cancer	2e-06	30648747	Dudenkov TM
15	99507178	rs8038589	Plasma anastrozole concentration in anastrozole-treated estrogen receptor positive breast cancer	3e-06	30648747	Dudenkov TM
16	58662802	rs11648166	Plasma anastrozole concentration in anastrozole-treated estrogen receptor positive breast cancer	2e-08	30648747	Dudenkov TM
18	76553300	rs62112924	Plasma anastrozole concentration in anastrozole-treated estrogen receptor positive breast cancer	2e-06	30648747	Dudenkov TM
19	8857556	rs76164207	Plasma anastrozole concentration in anastrozole-treated estrogen receptor positive breast cancer	4e-06	30648747	Dudenkov TM
20	20984347	rs6106324	Plasma anastrozole concentration in anastrozole-treated estrogen receptor positive breast cancer	5e-06	30648747	Dudenkov TM
2	232350693	rs883013	Plasma anastrozole concentration in anastrozole-treated estrogen receptor positive breast cancer	6e-08	30648747	Dudenkov TM
2	232350750	rs4996188	Plasma anastrozole concentration in anastrozole-treated estrogen receptor positive breast cancer	7e-08	30648747	Dudenkov TM
2	232353782	rs6715083	Plasma anastrozole concentration in anastrozole-treated estrogen receptor positive breast cancer	8e-08	30648747	Dudenkov TM
16	58669712	rs3784911	Plasma anastrozole concentration in anastrozole-treated estrogen receptor positive breast cancer	4e-08	30648747	Dudenkov TM
16	58661235	rs60979655	Plasma anastrozole concentration in anastrozole-treated estrogen receptor positive breast cancer	5e-08	30648747	Dudenkov TM
16	58670592	rs16960359	Plasma anastrozole concentration in anastrozole-treated estrogen receptor positive breast cancer	5e-08	30648747	Dudenkov TM
16	58668637	rs76733922	Plasma anastrozole concentration in anastrozole-treated estrogen receptor positive breast cancer	6e-08	30648747	Dudenkov TM
16	58657060	rs12149056	Plasma anastrozole concentration in anastrozole-treated estrogen receptor positive breast cancer	7e-08	30648747	Dudenkov TM
1	76397851	rs4369272	Plasma anastrozole concentration in anastrozole-treated estrogen receptor positive breast cancer	5e-06	30648747	Dudenkov TM
1	76398384	rs4949715	Plasma anastrozole concentration in anastrozole-treated estrogen receptor positive breast cancer	5e-06	30648747	Dudenkov TM
2	232353879	rs6715187	Plasma anastrozole concentration in anastrozole-treated estrogen receptor positive breast cancer	8e-08	30648747	Dudenkov TM
2	232353864	rs6715387	Plasma anastrozole concentration in anastrozole-treated estrogen receptor positive breast cancer	9e-08	30648747	Dudenkov TM
2	232353552	rs6729965	Plasma anastrozole concentration in anastrozole-treated estrogen receptor positive breast cancer	9e-08	30648747	Dudenkov TM
2	232352849	rs55738617	Plasma anastrozole concentration in anastrozole-treated estrogen receptor positive breast cancer	9e-08	30648747	Dudenkov TM
2	42794053	rs1065643	Plasma anastrozole concentration in anastrozole-treated estrogen receptor positive breast cancer	1e-06	30648747	Dudenkov TM
5	126046631	rs10519881	Plasma anastrozole concentration in anastrozole-treated estrogen receptor positive breast cancer	4e-06	30648747	Dudenkov TM
5	9317600	rs12658330	Plasma anastrozole concentration in anastrozole-treated estrogen receptor positive breast cancer	5e-06	30648747	Dudenkov TM
5	126045975	rs7724529	Plasma anastrozole concentration in anastrozole-treated estrogen receptor positive breast cancer	5e-06	30648747	Dudenkov TM
7	105858521	rs62482803	Plasma anastrozole concentration in anastrozole-treated estrogen receptor positive breast cancer	3e-06	30648747	Dudenkov TM
7	71534157	rs11769266	Plasma anastrozole concentration in anastrozole-treated estrogen receptor positive breast cancer	3e-06	30648747	Dudenkov TM
7	71534123	rs4557585	Plasma anastrozole concentration in anastrozole-treated estrogen receptor positive breast cancer	3e-06	30648747	Dudenkov TM
10	29652692	rs80082057	Plasma anastrozole concentration in anastrozole-treated estrogen receptor positive breast cancer	5e-07	30648747	Dudenkov TM
10	29647954	rs75690380	Plasma anastrozole concentration in anastrozole-treated estrogen receptor positive breast cancer	6e-07	30648747	Dudenkov TM
10	29655323	rs78721916	Plasma anastrozole concentration in anastrozole-treated estrogen receptor positive breast cancer	2e-06	30648747	Dudenkov TM
16	58669872	rs12598355	Plasma anastrozole concentration in anastrozole-treated estrogen receptor positive breast cancer	1e-07	30648747	Dudenkov TM
16	58673228	rs11639682	Plasma anastrozole concentration in anastrozole-treated estrogen receptor positive breast cancer	8e-07	30648747	Dudenkov TM
16	58678226	rs2280398	Plasma anastrozole concentration in anastrozole-treated estrogen receptor positive breast cancer	2e-06	30648747	Dudenkov TM
16	58698951	rs11643617	Plasma anastrozole concentration in anastrozole-treated estrogen receptor positive breast cancer	2e-06	30648747	Dudenkov TM
16	58677628	rs2280399	Plasma anastrozole concentration in anastrozole-treated estrogen receptor positive breast cancer	2e-06	30648747	Dudenkov TM
16	58701769	rs73549255	Plasma anastrozole concentration in anastrozole-treated estrogen receptor positive breast cancer	2e-06	30648747	Dudenkov TM
16	58659688	rs60388585	Plasma anastrozole concentration in anastrozole-treated estrogen receptor positive breast cancer	3e-06	30648747	Dudenkov TM
16	58673724	rs59234479	Plasma anastrozole concentration in anastrozole-treated estrogen receptor positive breast cancer	3e-06	30648747	Dudenkov TM
16	58697980	rs11647748	Plasma anastrozole concentration in anastrozole-treated estrogen receptor positive breast cancer	3e-06	30648747	Dudenkov TM
4	181490427	rs4861477	Response to tamoxifen in oestrogen receptor positive/HER2 negative breast cancer	8e-06	30161160	Onishi H
4	181486725	rs17198973	Response to tamoxifen in oestrogen receptor positive/HER2 negative breast cancer	6e-06	30161160	Onishi H
20	50148998	rs111410779	Breast cancer specific mortality in estrogen receptor negative breast cancer	2e-06	30787463	Escala-Garcia M
1	214187549	rs1223809	Breast cancer specific mortality in estrogen receptor negative breast cancer	6e-07	30787463	Escala-Garcia M
15	89326435	rs2074885	Breast cancer specific mortality in estrogen receptor negative breast cancer	1e-06	30787463	Escala-Garcia M
14	22010722	rs11846015	Breast cancer specific mortality in estrogen receptor negative breast cancer	3e-06	30787463	Escala-Garcia M
X	31787910	rs6628643	Breast cancer specific mortality in estrogen receptor negative breast cancer	2e-06	30787463	Escala-Garcia M
21	18948980	rs2825231	Breast cancer specific mortality in estrogen receptor negative breast cancer	2e-06	30787463	Escala-Garcia M
9	27382087	rs6475992	Breast cancer specific mortality in estrogen receptor negative breast cancer	2e-06	30787463	Escala-Garcia M
2	2250596	rs1895136	Breast cancer specific mortality in estrogen receptor negative breast cancer	2e-06	30787463	Escala-Garcia M
2	77712387	rs1809591	Breast cancer specific mortality in estrogen receptor negative breast cancer	2e-06	30787463	Escala-Garcia M
7	27406338	rs67918676	Breast cancer specific mortality in estrogen receptor negative breast cancer	1e-07	30787463	Escala-Garcia M
2	158326236	rs12617237	Breast cancer specific mortality in estrogen receptor negative breast cancer	2e-06	30787463	Escala-Garcia M
5	133397775	rs28716841	Breast cancer specific mortality in estrogen receptor negative breast cancer	3e-06	30787463	Escala-Garcia M
10	29793048	rs72804888	Breast cancer specific mortality in estrogen receptor negative breast cancer	8e-07	30787463	Escala-Garcia M
16	22796100	rs35557655	Breast cancer specific mortality in estrogen receptor negative breast cancer	8e-07	30787463	Escala-Garcia M
4	16585051	rs111896170	Breast cancer specific mortality in estrogen receptor negative breast cancer	1e-06	30787463	Escala-Garcia M
1	193939892	rs79991130	Breast cancer specific mortality in estrogen receptor negative breast cancer	3e-06	30787463	Escala-Garcia M
4	36239381	rs139805484	Breast cancer specific mortality in estrogen receptor negative breast cancer	2e-06	30787463	Escala-Garcia M
5	152723754	rs147254607	Breast cancer specific mortality in estrogen receptor negative breast cancer	5e-07	30787463	Escala-Garcia M
4	135748515	rs6837069	Breast cancer specific mortality in estrogen receptor negative breast cancer	1e-06	30787463	Escala-Garcia M
2	67936028	rs146081883	Breast cancer specific mortality in estrogen receptor negative breast cancer	2e-06	30787463	Escala-Garcia M
14	95068893	rs146768547	Breast cancer specific mortality in estrogen receptor negative breast cancer	8e-07	30787463	Escala-Garcia M
10	64959483	rs117521942	Breast cancer specific mortality in estrogen receptor negative breast cancer	3e-06	30787463	Escala-Garcia M
10	64846439	rs117212863	Breast cancer specific mortality in estrogen receptor negative breast cancer	1e-06	30787463	Escala-Garcia M
5	68919169	rs113232387	Breast cancer specific mortality in estrogen receptor negative breast cancer	2e-06	30787463	Escala-Garcia M
11	113190040	rs184731128	Breast cancer specific mortality in estrogen receptor negative breast cancer	1e-06	30787463	Escala-Garcia M
7	106631389	rs375468501	Breast cancer specific mortality in estrogen receptor positive breast cancer	3e-06	30787463	Escala-Garcia M
16	67082698	rs140538758	Breast cancer specific mortality in estrogen receptor positive breast cancer	6e-07	30787463	Escala-Garcia M
9	70158086	rs55686336	Breast cancer specific mortality in estrogen receptor positive breast cancer	3e-06	30787463	Escala-Garcia M
22	27918624	rs62235635	Breast cancer specific mortality in estrogen receptor positive breast cancer	1e-06	30787463	Escala-Garcia M
22	28365160	rs62237617	Breast cancer specific mortality in estrogen receptor positive breast cancer	2e-06	30787463	Escala-Garcia M
17	919380	rs118021774	Breast cancer specific mortality in estrogen receptor positive breast cancer	4e-06	30787463	Escala-Garcia M
21	45497121	rs73370840	Breast cancer specific mortality in estrogen receptor positive breast cancer	9e-07	30787463	Escala-Garcia M
14	24401845	rs7160316	Breast cancer specific mortality in estrogen receptor positive breast cancer	2e-06	30787463	Escala-Garcia M
4	185141891	rs79116769	Breast cancer specific mortality in estrogen receptor positive breast cancer	6e-07	30787463	Escala-Garcia M
17	3000998	rs12938141	Breast cancer specific mortality in estrogen receptor positive breast cancer	5e-07	30787463	Escala-Garcia M
6	2634705	rs6938753	Breast cancer specific mortality in estrogen receptor positive breast cancer	1e-06	30787463	Escala-Garcia M
7	70935714	rs4717568	Breast cancer specific mortality in estrogen receptor positive breast cancer	1e-07	30787463	Escala-Garcia M
9	116142133	rs204517	Breast cancer specific mortality in estrogen receptor positive breast cancer	3e-06	30787463	Escala-Garcia M
10	3554755	rs11251942	Breast cancer specific mortality in estrogen receptor positive breast cancer	5e-07	30787463	Escala-Garcia M
10	7272478	rs7082321	Breast cancer specific mortality in estrogen receptor positive breast cancer	1e-06	30787463	Escala-Garcia M
5	32017440	rs11289719	Breast cancer specific mortality in estrogen receptor positive breast cancer	3e-06	30787463	Escala-Garcia M
15	80763524	rs149479659	Breast cancer specific mortality in estrogen receptor positive breast cancer	2e-06	30787463	Escala-Garcia M
4	136496076	rs12505589	Breast cancer specific mortality in estrogen receptor positive breast cancer	4e-06	30787463	Escala-Garcia M
6	167818409	rs587150	Breast cancer specific mortality in estrogen receptor positive breast cancer	1e-06	30787463	Escala-Garcia M
2	159042977	rs7582141	Response to radiotherapy in prostate cancer (toxicity)	5e-11	24974847	Fachal L
1	221991606	rs6687758	Colorectal cancer	9e-09	24836286	Zhang B
10	8659256	rs10795668	Colorectal cancer	5e-15	24836286	Zhang B
19	33041394	rs10411210	Colorectal cancer	3e-06	24836286	Zhang B
10	58811675	rs4948317	Colorectal cancer	7e-08	24836286	Zhang B
10	79059375	rs704017	Colorectal cancer	2e-08	24836286	Zhang B
10	99529178	rs12412391	Colorectal cancer	7e-07	24836286	Zhang B
10	112967084	rs11196172	Colorectal cancer	1e-12	24836286	Zhang B
11	61785208	rs174537	Colorectal cancer	9e-21	24836286	Zhang B
12	866782	rs12309274	Colorectal cancer	3e-06	24836286	Zhang B
12	6276561	rs10849432	Colorectal cancer	6e-10	24836286	Zhang B
17	897353	rs12603526	Colorectal cancer	3e-08	24836286	Zhang B
19	41354391	rs1800469	Colorectal cancer	1e-08	24836286	Zhang B
5	135163402	rs647161	Colorectal cancer	2e-14	24836286	Zhang B
1	183004356	rs10752881	Colorectal cancer	5e-06	24836286	Zhang B
8	116635549	rs6469656	Colorectal cancer	5e-08	24836286	Zhang B
8	127401060	rs6983267	Colorectal cancer	5e-14	24836286	Zhang B
11	111300984	rs3802842	Colorectal cancer	3e-07	24836286	Zhang B
12	4259186	rs10774214	Colorectal cancer	1e-10	24836286	Zhang B
18	48924606	rs7229639	Colorectal cancer	2e-08	24836286	Zhang B
20	7831703	rs2423279	Colorectal cancer	3e-12	24836286	Zhang B
10	112520943	rs12241008	Colorectal cancer	1e-09	25105248	Wang H
2	172285284	rs68130068	HER2 status in breast cancer	4e-06	28649644	Pivot X
8	74567389	rs13260300	Breast cancer-free interval (treatment with aromatase inhibitor)	2e-07	27758888	Ingle JN
12	96218984	rs4762284	Acute lymphoblastic leukemia in childhood (B cell precursor)	8e-09	27694927	Vijayakrishnan J
10	124604740	rs35837782	Acute lymphoblastic leukemia in childhood (B cell precursor)	1e-11	27694927	Vijayakrishnan J
10	8062245	rs3824662	B cell acute lymphoblastic leukaemia (normal cytogenetics)	1e-08	29296818	Clay-Gilmour AI
14	92231568	rs189434316	B cell acute lymphoblastic leukaemia (normal cytogenetics)	6e-09	29296818	Clay-Gilmour AI
10	8062245	rs3824662	B cell acute lymphoblastic leukaemia (hyperdiploid negative)	3e-13	29296818	Clay-Gilmour AI
14	92231568	rs189434316	B cell acute lymphoblastic leukaemia (hyperdiploid negative)	2e-06	29296818	Clay-Gilmour AI
10	8062245	rs3824662	B cell acute lymphoblastic leukaemia (Philadelphia chromosome negative)	1e-12	29296818	Clay-Gilmour AI
14	92231568	rs189434316	B cell acute lymphoblastic leukaemia (Philadelphia chromosome negative)	3e-06	29296818	Clay-Gilmour AI
10	8062245	rs3824662	B cell acute lymphoblastic leukaemia (abnormal cytogenetics)	2e-07	29296818	Clay-Gilmour AI
10	8062245	rs3824662	B cell acute lymphoblastic leukaemia in young adulthood	6e-06	29296818	Clay-Gilmour AI
10	8062245	rs3824662	B cell acute lymphoblastic leukaemia in adulthood	2e-07	29296818	Clay-Gilmour AI
10	8062245	rs3824662	Acute lymphoblastic leukemia (B-cell precursor)	3e-13	29296818	Clay-Gilmour AI
13	36861531	rs140971918	Prostate cancer	4e-06	29356057	Du Z
13	112620498	rs7325069	Prostate cancer	3e-06	29356057	Du Z
14	97356528	rs234439	Prostate cancer	3e-06	29356057	Du Z
16	7552979	rs112896149	Prostate cancer	5e-06	29356057	Du Z
18	49679976	rs8093567	Prostate cancer	2e-06	29356057	Du Z
19	44371829	rs2571082	Prostate cancer	7e-06	29356057	Du Z
19	56687205	rs7258285	Prostate cancer	3e-06	29356057	Du Z
1	79987113	rs1340678	Prostate cancer	4e-06	29356057	Du Z
1	89431556	rs12095604	Prostate cancer	5e-06	29356057	Du Z
1	224217786	rs61005944	Prostate cancer	1e-06	29356057	Du Z
2	41094221	rs148184576	Prostate cancer	3e-06	29356057	Du Z
2	97135631	rs58488929	Prostate cancer	6e-06	29356057	Du Z
2	127104557	rs6431219	Prostate cancer	8e-06	29356057	Du Z
3	184083406	rs5855014	Prostate cancer	3e-06	29356057	Du Z
5	116942357	rs76861935	Prostate cancer	9e-06	29356057	Du Z
5	162565392	rs17060512	Prostate cancer	7e-06	29356057	Du Z
6	4905041	rs79774606	Prostate cancer	9e-06	29356057	Du Z
7	29103463	rs6979813	Prostate cancer	6e-06	29356057	Du Z
8	127062570	rs72725854	Prostate cancer	2e-11	29356057	Du Z
8	127164718	rs76784613	Prostate cancer	1e-06	29356057	Du Z
9	11130398	rs2151715	Prostate cancer	3e-06	29356057	Du Z
9	12079333	rs4741206	Prostate cancer	9e-06	29356057	Du Z
9	12184024	rs73408421	Prostate cancer	1e-06	29356057	Du Z
10	53578095	rs11003686	Prostate cancer	9e-06	29356057	Du Z
10	8689292	rs7912831	Colorectal cancer	9e-08	28869801	Takahashi Y
7	21445779	rs2390536	Acute lymphoblastic leukemia (childhood)	2e-08	29348612	Wiemels JL
8	129143897	rs4617118	Acute lymphoblastic leukemia (childhood)	2e-12	29348612	Wiemels JL
17	39909987	rs2290400	Acute lymphoblastic leukemia (childhood)	1e-09	29348612	Wiemels JL
7	50398606	rs11978267	Acute lymphoblastic leukemia (childhood)	2e-29	29348612	Wiemels JL
9	22006274	rs2069426	Acute lymphoblastic leukemia (childhood)	4e-09	29348612	Wiemels JL
10	22557806	rs4748813	Acute lymphoblastic leukemia (childhood)	3e-20	29348612	Wiemels JL
10	61992400	rs7089424	Acute lymphoblastic leukemia (childhood)	2e-62	29348612	Wiemels JL
14	23119848	rs2239633	Acute lymphoblastic leukemia (childhood)	7e-13	29348612	Wiemels JL
10	124605598	rs3740540	Acute lymphoblastic leukemia (childhood)	6e-06	29348612	Wiemels JL
16	70741552	rs875858	Docetaxel-induced peripheral neuropathy in metastatic castrate-resistant prostate cancer	2e-08	27143689	Hertz DL
10	130032376	rs11017056	Docetaxel-induced peripheral neuropathy in metastatic castrate-resistant prostate cancer	4e-07	27143689	Hertz DL
13	25800908	rs1326116	Docetaxel-induced peripheral neuropathy in metastatic castrate-resistant prostate cancer	2e-06	27143689	Hertz DL
18	4772808	rs8089250	Docetaxel-induced peripheral neuropathy in metastatic castrate-resistant prostate cancer	2e-06	27143689	Hertz DL
2	225488082	rs6436559	Docetaxel-induced peripheral neuropathy in metastatic castrate-resistant prostate cancer	3e-06	27143689	Hertz DL
5	3727065	rs1566691	Docetaxel-induced peripheral neuropathy in metastatic castrate-resistant prostate cancer	4e-06	27143689	Hertz DL
11	132887775	rs1027796	Docetaxel-induced peripheral neuropathy in metastatic castrate-resistant prostate cancer	4e-06	27143689	Hertz DL
9	115509305	rs2213920	Docetaxel-induced peripheral neuropathy in metastatic castrate-resistant prostate cancer	5e-06	27143689	Hertz DL
2	228150003	rs4438470	Docetaxel-induced peripheral neuropathy in metastatic castrate-resistant prostate cancer	5e-06	27143689	Hertz DL
2	6637697	rs17815605	Docetaxel-induced peripheral neuropathy in metastatic castrate-resistant prostate cancer	6e-06	27143689	Hertz DL
5	136245971	rs11740657	Docetaxel-induced peripheral neuropathy in metastatic castrate-resistant prostate cancer	9e-06	27143689	Hertz DL
10	66659088	rs10997287	Docetaxel-induced peripheral neuropathy in metastatic castrate-resistant prostate cancer	9e-06	27143689	Hertz DL
17	897353	rs12603526	Colorectal cancer	3e-06	27145994	Wang M
19	41354391	rs1800469	Colorectal cancer	4e-07	27145994	Wang M
12	11856807	rs2238126	Colorectal cancer	3e-11	27145994	Wang M
12	11856807	rs2238126	Colorectal cancer	3e-10	27145994	Wang M
1	102955788	rs2622849	Bone mineral density change response to combined chemotherapy in acute lymphoblastic leukemia	2e-07	29266176	Inaba H
11	21100413	rs11025915	Bone mineral density change response to combined chemotherapy in acute lymphoblastic leukemia	4e-06	29266176	Inaba H
7	9391401	rs1986582	Bone mineral density change response to combined chemotherapy in acute lymphoblastic leukemia	7e-06	29266176	Inaba H
4	166075994	rs17047225	Bone mineral density change response to combined chemotherapy in acute lymphoblastic leukemia	8e-06	29266176	Inaba H
14	102882582	rs368131309	Breast cancer	4e-06	29059683	Michailidou K
7	102478605	rs369574511	Breast cancer	2e-07	29059683	Michailidou K
6	13713134	rs418053	Breast cancer	1e-13	29059683	Michailidou K
8	36992428	rs4286946	Breast cancer	9e-22	29059683	Michailidou K
11	10299114	rs4345958	Breast cancer	3e-06	29059683	Michailidou K
19	14901422	rs4594370	Breast cancer	7e-06	29059683	Michailidou K
2	216883915	rs4674124	Breast cancer	1e-11	29059683	Michailidou K
5	16233510	rs4702131	Breast cancer	1e-11	29059683	Michailidou K
11	15431096	rs4757319	Breast cancer	3e-06	29059683	Michailidou K
20	19772894	rs4814894	Breast cancer	7e-07	29059683	Michailidou K
22	38174306	rs4820318	Breast cancer	1e-13	29059683	Michailidou K
22	42745087	rs4820477	Breast cancer	9e-07	29059683	Michailidou K
2	120481784	rs4848599	Breast cancer	2e-20	29059683	Michailidou K
4	57013626	rs4865169	Breast cancer	7e-06	29059683	Michailidou K
18	63178058	rs4940575	Breast cancer	4e-06	29059683	Michailidou K
5	45333758	rs55821517	Breast cancer	5e-19	29059683	Michailidou K
6	27104763	rs55834529	Breast cancer	3e-09	29059683	Michailidou K
11	66710394	rs55908905	Breast cancer	8e-06	29059683	Michailidou K
16	79190071	rs55986698	Breast cancer	4e-06	29059683	Michailidou K
19	17283116	rs56069439	Breast cancer	9e-09	29059683	Michailidou K
6	27307055	rs56114371	Breast cancer	2e-09	29059683	Michailidou K
3	27608457	rs56138756	Breast cancer	7e-09	29059683	Michailidou K
1	186763038	rs56160832	Breast cancer	5e-06	29059683	Michailidou K
7	92143417	rs35417517	Breast cancer	8e-11	29059683	Michailidou K
10	62303692	rs35419901	Breast cancer	8e-11	29059683	Michailidou K
7	92243559	rs35522438	Breast cancer	1e-09	29059683	Michailidou K
10	63349742	rs35632171	Breast cancer	3e-07	29059683	Michailidou K
8	100298199	rs35748790	Breast cancer	3e-06	29059683	Michailidou K
10	22681806	rs370356098	Breast cancer	2e-07	29059683	Michailidou K
1	120018691	rs372562666	Breast cancer	6e-27	29059683	Michailidou K
20	53956286	rs375506010	Breast cancer	5e-06	29059683	Michailidou K
2	201258707	rs3769821	Breast cancer	4e-18	29059683	Michailidou K
6	99643666	rs377527229	Breast cancer	6e-06	29059683	Michailidou K
3	63956021	rs3821902	Breast cancer	3e-12	29059683	Michailidou K
6	36676721	rs3829964	Breast cancer	9e-08	29059683	Michailidou K
10	63197831	rs35997229	Breast cancer	3e-07	29059683	Michailidou K
17	68904663	rs36059695	Breast cancer	6e-08	29059683	Michailidou K
5	128227188	rs36715	Breast cancer	4e-06	29059683	Michailidou K
1	145607339	rs368032757	Breast cancer	5e-06	29059683	Michailidou K
1	121121848	rs369304377	Breast cancer	2e-29	29059683	Michailidou K
7	92344194	rs369328859	Breast cancer	2e-08	29059683	Michailidou K
10	113678604	rs369832192	Breast cancer	4e-06	29059683	Michailidou K
11	44347927	rs3853291	Breast cancer	3e-07	29059683	Michailidou K
7	102160260	rs411624	Breast cancer	2e-06	29059683	Michailidou K
19	43919418	rs375066	Breast cancer	2e-14	29059683	Michailidou K
7	74860783	rs377629160	Breast cancer	6e-07	29059683	Michailidou K
6	81677422	rs6912005	Breast cancer	2e-11	29059683	Michailidou K
6	20728282	rs6928012	Breast cancer	2e-06	29059683	Michailidou K
6	85210757	rs6934651	Breast cancer	6e-06	29059683	Michailidou K
6	170017397	rs6940159	Breast cancer	3e-07	29059683	Michailidou K
7	103251337	rs6946892	Breast cancer	1e-07	29059683	Michailidou K
8	128192016	rs7017073	Breast cancer	2e-14	29059683	Michailidou K
8	19828398	rs7017697	Breast cancer	1e-06	29059683	Michailidou K
1	7857016	rs707475	Breast cancer	1e-07	29059683	Michailidou K
10	21545607	rs7098100	Breast cancer	1e-18	29059683	Michailidou K
11	129360950	rs7102494	Breast cancer	6e-07	29059683	Michailidou K
11	113863644	rs71063528	Breast cancer	8e-07	29059683	Michailidou K
3	48311089	rs71281886	Breast cancer	2e-06	29059683	Michailidou K
10	27189770	rs71386921	Breast cancer	3e-06	29059683	Michailidou K
4	85740190	rs71599425	Breast cancer	6e-06	29059683	Michailidou K
16	71918418	rs71695136	Breast cancer	7e-07	29059683	Michailidou K
9	103912867	rs718857	Breast cancer	2e-06	29059683	Michailidou K
10	21863269	rs72806318	Breast cancer	5e-19	29059683	Michailidou K
17	30884649	rs7223535	Breast cancer	4e-10	29059683	Michailidou K
6	160665585	rs72314471	Breast cancer	8e-06	29059683	Michailidou K
18	26576054	rs7240205	Breast cancer	2e-08	29059683	Michailidou K
19	17099805	rs7249698	Breast cancer	4e-07	29059683	Michailidou K
8	75393550	rs72658071	Breast cancer	3e-28	29059683	Michailidou K
5	45984331	rs72751936	Breast cancer	4e-12	29059683	Michailidou K
8	80887958	rs6473252	Breast cancer	8e-07	29059683	Michailidou K
8	22634616	rs6558174	Breast cancer	3e-06	29059683	Michailidou K
2	69023500	rs66686620	Breast cancer	1e-07	29059683	Michailidou K
1	119716347	rs666930	Breast cancer	5e-08	29059683	Michailidou K
5	22642425	rs66783663	Breast cancer	5e-06	29059683	Michailidou K
8	220692	rs66823261	Breast cancer	3e-07	29059683	Michailidou K
19	43484866	rs66849333	Breast cancer	1e-06	29059683	Michailidou K
10	62201406	rs66964413	Breast cancer	5e-09	29059683	Michailidou K
22	40508704	rs66987842	Breast cancer	3e-35	29059683	Michailidou K
15	75637960	rs67079557	Breast cancer	1e-06	29059683	Michailidou K
2	24748307	rs6710503	Breast cancer	5e-06	29059683	Michailidou K
9	19457614	rs67500807	Breast cancer	4e-06	29059683	Michailidou K
2	69945455	rs6756513	Breast cancer	4e-07	29059683	Michailidou K
3	141547651	rs6776003	Breast cancer	3e-10	29059683	Michailidou K
3	4686890	rs6787391	Breast cancer	9e-19	29059683	Michailidou K
3	34938860	rs6789440	Breast cancer	3e-06	29059683	Michailidou K
6	25710343	rs68006638	Breast cancer	2e-07	29059683	Michailidou K
7	130989722	rs68056147	Breast cancer	5e-13	29059683	Michailidou K
10	9175196	rs68140948	Breast cancer	3e-06	29059683	Michailidou K
5	132304843	rs6860806	Breast cancer	8e-08	29059683	Michailidou K
5	124400713	rs6878727	Breast cancer	6e-06	29059683	Michailidou K
5	56964779	rs6890270	Breast cancer	5e-67	29059683	Michailidou K
5	154976135	rs6890610	Breast cancer	6e-06	29059683	Michailidou K
6	151734843	rs6904031	Breast cancer	7e-26	29059683	Michailidou K
5	46090449	rs72755643	Breast cancer	3e-11	29059683	Michailidou K
5	81820020	rs72774916	Breast cancer	2e-08	29059683	Michailidou K
21	14855305	rs7278690	Breast cancer	6e-06	29059683	Michailidou K
10	121904429	rs7899628	Breast cancer	9e-10	29059683	Michailidou K
3	172363569	rs12152414	Breast cancer	5e-06	29059683	Michailidou K
6	29107311	rs3129178	Breast cancer	6e-09	29059683	Michailidou K
1	203832121	rs59867004	Breast cancer	1e-10	29059683	Michailidou K
6	29280372	rs3130834	Breast cancer	5e-09	29059683	Michailidou K
6	30576624	rs3132610	Breast cancer	1e-06	29059683	Michailidou K
6	30473526	rs3132615	Breast cancer	2e-06	29059683	Michailidou K
5	91493653	rs332529	Breast cancer	9e-12	29059683	Michailidou K
1	108114736	rs33960734	Breast cancer	5e-06	29059683	Michailidou K
10	63497603	rs34044188	Breast cancer	3e-07	29059683	Michailidou K
6	28594471	rs34119086	Breast cancer	8e-09	29059683	Michailidou K
10	62961440	rs34146356	Breast cancer	5e-08	29059683	Michailidou K
6	27457865	rs34196306	Breast cancer	1e-09	29059683	Michailidou K
22	19774906	rs34331122	Breast cancer	7e-06	29059683	Michailidou K
11	69646918	rs34507830	Breast cancer	7e-31	29059683	Michailidou K
6	26993501	rs34546498	Breast cancer	9e-10	29059683	Michailidou K
6	28106103	rs34662244	Breast cancer	3e-09	29059683	Michailidou K
1	155697170	rs348196	Breast cancer	2e-08	29059683	Michailidou K
4	143318872	rs34853779	Breast cancer	9e-06	29059683	Michailidou K
5	43891334	rs35029702	Breast cancer	1e-07	29059683	Michailidou K
14	51819674	rs35072154	Breast cancer	3e-06	29059683	Michailidou K
5	57890836	rs35100619	Breast cancer	6e-06	29059683	Michailidou K
10	62719072	rs35306388	Breast cancer	2e-10	29059683	Michailidou K
6	149265193	rs35409891	Breast cancer	3e-09	29059683	Michailidou K
16	82039249	rs56169712	Breast cancer	7e-06	29059683	Michailidou K
7	103143080	rs56196003	Breast cancer	5e-06	29059683	Michailidou K
16	4058158	rs56278937	Breast cancer	1e-06	29059683	Michailidou K
3	46846708	rs56387622	Breast cancer	5e-19	29059683	Michailidou K
17	7298013	rs57275132	Breast cancer	9e-06	29059683	Michailidou K
1	149811268	rs57324102	Breast cancer	6e-06	29059683	Michailidou K
5	7290571	rs57380813	Breast cancer	8e-06	29059683	Michailidou K
1	109680280	rs5776993	Breast cancer	2e-07	29059683	Michailidou K
1	207761719	rs5780403	Breast cancer	9e-06	29059683	Michailidou K
11	15309178	rs5789877	Breast cancer	2e-06	29059683	Michailidou K
14	35130485	rs58327846	Breast cancer	4e-06	29059683	Michailidou K
2	200849597	rs5837757	Breast cancer	1e-07	29059683	Michailidou K
18	13110432	rs58685532	Breast cancer	4e-06	29059683	Michailidou K
22	40623944	rs6001982	Breast cancer	1e-34	29059683	Michailidou K
9	107541528	rs60037937	Breast cancer	1e-26	29059683	Michailidou K
1	168127440	rs60504827	Breast cancer	2e-07	29059683	Michailidou K
3	27290919	rs60936670	Breast cancer	8e-64	29059683	Michailidou K
6	151634779	rs60954078	Breast cancer	3e-54	29059683	Michailidou K
11	65935052	rs617791	Breast cancer	7e-06	29059683	Michailidou K
10	62822722	rs61865900	Breast cancer	2e-09	29059683	Michailidou K
17	82597601	rs62079673	Breast cancer	1e-06	29059683	Michailidou K
2	201666541	rs62193398	Breast cancer	1e-07	29059683	Michailidou K
5	53399007	rs4254863	Breast cancer	5e-06	29059683	Michailidou K
1	50441766	rs4381241	Renal cell carcinoma	3e-10	28598434	Scelo G
3	40491752	rs67311347	Renal cell carcinoma	3e-08	28598434	Scelo G
3	169818849	rs10936602	Renal cell carcinoma	9e-09	28598434	Scelo G
10	103922538	rs11813268	Renal cell carcinoma	4e-08	28598434	Scelo G
14	72812712	rs4903064	Renal cell carcinoma	2e-24	28598434	Scelo G
2	46310465	rs7579899	Renal cell carcinoma	5e-15	28598434	Scelo G
2	46306237	rs11894252	Renal cell carcinoma	3e-15	28598434	Scelo G
2	144450626	rs12105918	Renal cell carcinoma	4e-09	28598434	Scelo G
11	69424973	rs7105934	Renal cell carcinoma	5e-22	28598434	Scelo G
12	26300350	rs718314	Renal cell carcinoma	2e-16	28598434	Scelo G
12	124836304	rs4765623	Renal cell carcinoma	3e-12	28598434	Scelo G
10	72232282	rs7913447	Renal cell carcinoma	1e-06	28598434	Scelo G
11	96097569	rs77774900	Renal cell carcinoma	8e-06	28598434	Scelo G
15	66436613	rs11637556	Renal cell carcinoma	2e-07	28598434	Scelo G
19	7190279	rs4804368	Renal cell carcinoma	5e-07	28598434	Scelo G
1	51011971	rs13376700	Renal cell carcinoma	5e-10	28598434	Scelo G
2	127634972	rs4662750	Renal cell carcinoma	2e-07	28598434	Scelo G
3	142077397	rs2203002	Renal cell carcinoma	7e-08	28598434	Scelo G
3	172595577	rs234043	Renal cell carcinoma	1e-07	28598434	Scelo G
4	100084161	rs7697932	Renal cell carcinoma	7e-08	28598434	Scelo G
7	124914213	rs59294613	Renal cell carcinoma	8e-08	28598434	Scelo G
4	103450498	rs10016947	Breast cancer	9e-06	29059683	Michailidou K
5	142290274	rs10051199	Breast cancer	2e-06	29059683	Michailidou K
8	117869627	rs10103490	Breast cancer	4e-06	29059683	Michailidou K
2	19212878	rs10169133	Breast cancer	1e-08	29059683	Michailidou K
7	94758031	rs10269006	Breast cancer	5e-07	29059683	Michailidou K
5	123142308	rs10629804	Breast cancer	1e-06	29059683	Michailidou K
1	155446537	rs10796944	Breast cancer	7e-10	29059683	Michailidou K
9	22067594	rs10811650	Breast cancer	2e-13	29059683	Michailidou K
10	102125800	rs10883710	Breast cancer	3e-06	29059683	Michailidou K
10	113017911	rs10885405	Breast cancer	5e-14	29059683	Michailidou K
10	13865236	rs10906522	Breast cancer	1e-07	29059683	Michailidou K
9	5956008	rs10975370	Breast cancer	3e-06	29059683	Michailidou K
11	47325389	rs11039183	Breast cancer	6e-06	29059683	Michailidou K
7	94655778	rs111307654	Breast cancer	1e-12	29059683	Michailidou K
6	43259403	rs111342015	Breast cancer	9e-08	29059683	Michailidou K
5	158803005	rs11135046	Breast cancer	5e-31	29059683	Michailidou K
10	121795069	rs111605422	Breast cancer	9e-13	29059683	Michailidou K
19	13158012	rs111730030	Breast cancer	2e-08	29059683	Michailidou K
14	78743396	rs112056657	Breast cancer	2e-06	29059683	Michailidou K
9	7195019	rs112332509	Breast cancer	4e-06	29059683	Michailidou K
1	156183252	rs11264454	Breast cancer	7e-07	29059683	Michailidou K
4	86302033	rs11284646	Breast cancer	4e-06	29059683	Michailidou K
9	104248836	rs11290052	Breast cancer	8e-06	29059683	Michailidou K
3	99682866	rs11298677	Breast cancer	5e-09	29059683	Michailidou K
2	11561717	rs113084984	Breast cancer	5e-06	29059683	Michailidou K
6	166087862	rs113289039	Breast cancer	3e-07	29059683	Michailidou K
8	80641622	rs113410521	Breast cancer	2e-06	29059683	Michailidou K
11	66569918	rs11344495	Breast cancer	2e-06	29059683	Michailidou K
11	27063657	rs11354714	Breast cancer	3e-06	29059683	Michailidou K
6	27587278	rs113780580	Breast cancer	4e-09	29059683	Michailidou K
13	42941617	rs11383827	Breast cancer	4e-06	29059683	Michailidou K
22	28876649	rs62235753	Breast cancer	3e-20	29059683	Michailidou K
22	28343127	rs62237615	Breast cancer	4e-33	29059683	Michailidou K
4	67215843	rs62315512	Breast cancer	5e-06	29059683	Michailidou K
7	144351809	rs62485509	Breast cancer	4e-12	29059683	Michailidou K
2	11895429	rs6432241	Breast cancer	3e-06	29059683	Michailidou K
11	111765903	rs643506	Breast cancer	2e-07	29059683	Michailidou K
2	217858732	rs6436017	Breast cancer	3e-10	29059683	Michailidou K
5	67683422	rs6449898	Breast cancer	2e-06	29059683	Michailidou K
9	104094512	rs4742903	Breast cancer	2e-07	29059683	Michailidou K
15	50402109	rs4774565	Breast cancer	2e-06	29059683	Michailidou K
22	29273659	rs4820803	Breast cancer	2e-06	29059683	Michailidou K
11	111636465	rs505372	Breast cancer	3e-06	29059683	Michailidou K
10	5752689	rs55910451	Breast cancer	4e-07	29059683	Michailidou K
16	54107655	rs56077980	Breast cancer	2e-07	29059683	Michailidou K
1	51001425	rs56168262	Breast cancer	2e-08	29059683	Michailidou K
10	22581150	rs56333866	Breast cancer	3e-08	29059683	Michailidou K
7	102824786	rs57237364	Breast cancer	5e-07	29059683	Michailidou K
1	177930963	rs575908	Breast cancer	3e-06	29059683	Michailidou K
17	29372674	rs57968892	Breast cancer	5e-06	29059683	Michailidou K
10	113490891	rs58742730	Breast cancer	6e-09	29059683	Michailidou K
14	103585480	rs60226654	Breast cancer	8e-06	29059683	Michailidou K
1	100414772	rs612683	Breast cancer	3e-07	29059683	Michailidou K
17	45941122	rs62061734	Breast cancer	8e-12	29059683	Michailidou K
22	27918624	rs62235635	Breast cancer	1e-27	29059683	Michailidou K
5	59180291	rs9292195	Breast cancer	4e-07	29059683	Michailidou K
5	44822356	rs930395	Breast cancer	2e-58	29059683	Michailidou K
14	77005236	rs9323635	Breast cancer	1e-06	29059683	Michailidou K
6	21905495	rs9350395	Breast cancer	3e-07	29059683	Michailidou K
6	81545215	rs9361840	Breast cancer	7e-14	29059683	Michailidou K
10	119567672	rs9421352	Breast cancer	1e-07	29059683	Michailidou K
6	80496839	rs9449003	Breast cancer	3e-06	29059683	Michailidou K
6	20923044	rs9460578	Breast cancer	1e-06	29059683	Michailidou K
13	50521772	rs9562987	Breast cancer	4e-06	29059683	Michailidou K
13	29543880	rs9578106	Breast cancer	7e-06	29059683	Michailidou K
22	38798063	rs9619765	Breast cancer	1e-06	29059683	Michailidou K
18	23047728	rs9675999	Breast cancer	7e-07	29059683	Michailidou K
8	123726378	rs970821	Breast cancer	2e-12	29059683	Michailidou K
2	67654625	rs9712235	Breast cancer	7e-07	29059683	Michailidou K
21	46360308	rs9808759	Breast cancer	4e-07	29059683	Michailidou K
3	86154659	rs9833726	Breast cancer	6e-06	29059683	Michailidou K
3	100105841	rs9837602	Breast cancer	1e-09	29059683	Michailidou K
3	47241865	rs9867461	Breast cancer	2e-06	29059683	Michailidou K
3	190056667	rs9882792	Breast cancer	2e-06	29059683	Michailidou K
4	91717049	rs9884765	Breast cancer	5e-07	29059683	Michailidou K
18	45308832	rs9952980	Breast cancer	2e-13	29059683	Michailidou K
18	44831838	rs9954058	Breast cancer	3e-13	29059683	Michailidou K
18	27826891	rs9959491	Breast cancer	5e-07	29059683	Michailidou K
12	21168436	rs10841753	Estrone conjugates/estrone ratio in resected early stage estrogen-receptor positive breast cancer	3e-12	28429243	Dudenkov TM
7	90874752	rs10953024	Estrone/androstenedione ratio in resected early stage-receptor positive breast cancer	1e-06	28429243	Dudenkov TM
2	236277682	rs1453308	Estrone/androstenedione ratio in resected early stage-receptor positive breast cancer	2e-06	28429243	Dudenkov TM
18	7807950	rs16952550	Estrone/androstenedione ratio in resected early stage-receptor positive breast cancer	2e-06	28429243	Dudenkov TM
15	51261712	rs17601876	Estrone/androstenedione ratio in resected early stage-receptor positive breast cancer	4e-06	28429243	Dudenkov TM
2	236278055	rs1453307	Estrone/androstenedione ratio in resected early stage-receptor positive breast cancer	3e-06	28429243	Dudenkov TM
17	58163947	rs16942732	Estrone/androstenedione ratio in resected early stage-receptor positive breast cancer	8e-06	28429243	Dudenkov TM
11	126175935	rs7105310	Estrone/androstenedione ratio in resected early stage-receptor positive breast cancer	7e-06	28429243	Dudenkov TM
1	230289344	rs16851421	Estrone/androstenedione ratio in resected early stage-receptor positive breast cancer	8e-06	28429243	Dudenkov TM
5	117038818	rs113883744	Estrone/androstenedione ratio in resected early stage-receptor positive breast cancer	8e-06	28429243	Dudenkov TM
17	58165213	rs1468574	Estrone/androstenedione ratio in resected early stage-receptor positive breast cancer	8e-06	28429243	Dudenkov TM
7	34103644	rs1420338	Estrone/androstenedione ratio in resected early stage-receptor positive breast cancer	7e-06	28429243	Dudenkov TM
9	8211949	rs1416584	Estrone/androstenedione ratio in resected early stage-receptor positive breast cancer	6e-06	28429243	Dudenkov TM
10	23061174	rs3858207	Estrone/androstenedione ratio in resected early stage-receptor positive breast cancer	5e-06	28429243	Dudenkov TM
14	70423423	rs12586722	Plasma estrone levels in resected estrogen-receptor positive breast cancer	1e-06	28429243	Dudenkov TM
14	70452982	rs8014252	Plasma estrone levels in resected estrogen-receptor positive breast cancer	2e-06	28429243	Dudenkov TM
19	14774988	rs57712673	Plasma androstenedione levels in resected early stage-receptor positive breast cancer	1e-07	28429243	Dudenkov TM
7	36899717	rs59964204	Plasma androstenedione levels in resected early stage-receptor positive breast cancer	3e-07	28429243	Dudenkov TM
10	86667452	rs34346910	Plasma androstenedione levels in resected early stage-receptor positive breast cancer	6e-07	28429243	Dudenkov TM
8	142925688	rs6988985	Plasma androstenedione levels in resected early stage-receptor positive breast cancer	7e-07	28429243	Dudenkov TM
10	8346355	rs7075481	Plasma androstenedione levels in resected early stage-receptor positive breast cancer	8e-07	28429243	Dudenkov TM
12	21215863	rs2900478	Plasma estrone conjugates levels in resected early stage estrogen-receptor positive breast cancer	7e-10	28429243	Dudenkov TM
3	172550013	rs13074711	Breast cancer	2e-06	28171663	Huo D
5	1279675	rs10069690	Breast cancer	5e-06	28171663	Huo D
2	217029040	rs12998806	Breast cancer (estrogen-receptor positive)	2e-08	28171663	Huo D
5	1279675	rs10069690	Breast cancer (estrogen-receptor negative)	2e-10	28171663	Huo D
3	172550013	rs13074711	Breast cancer (estrogen-receptor negative)	2e-08	28171663	Huo D
8	23579239	rs2314686	Survival in breast cancer (estrogen-receptor positive)	2e-08	29423119	Khan S
5	105742977	rs7701292	Survival in endocrine treated breast cancer (estrogen-receptor positive)	2e-08	29423119	Khan S
14	34894698	rs17102823	Colorectal carcinoma in primary sclerosing cholangitis	7e-07	28779025	Alberts R
8	127395198	rs10505477	Colorectal cancer	3e-22	28960316	Tanskanen T
2	218290058	rs992157	Colorectal cancer	2e-09	28960316	Tanskanen T
11	111302186	rs6589219	Colorectal cancer	2e-09	28960316	Tanskanen T
20	6423634	rs961253	Colorectal cancer	7e-06	28960316	Tanskanen T
8	127401060	rs6983267	Colorectal cancer	2e-21	28960316	Tanskanen T
5	1296371	rs2735940	Colorectal cancer	3e-13	29917119	Schmit SL
5	40281696	rs58791712	Colorectal cancer	7e-14	29917119	Schmit SL
1	183112059	rs10911251	Colorectal cancer	5e-08	29917119	Schmit SL
1	221991606	rs6687758	Colorectal cancer	1e-08	29917119	Schmit SL
2	218290058	rs992157	Colorectal cancer	1e-07	29917119	Schmit SL
3	40883471	rs35360328	Colorectal cancer	6e-13	29917119	Schmit SL
3	66392011	rs812481	Colorectal cancer	1e-06	29917119	Schmit SL
8	116618444	rs16892766	Colorectal cancer	4e-24	29917119	Schmit SL
8	127401060	rs6983267	Colorectal cancer	8e-27	29917119	Schmit SL
10	8697617	rs11255841	Colorectal cancer	3e-12	29917119	Schmit SL
10	79059375	rs704017	Colorectal cancer	2e-08	29917119	Schmit SL
10	99585609	rs1035209	Colorectal cancer	1e-08	29917119	Schmit SL
11	61830500	rs1535	Colorectal cancer	4e-08	29917119	Schmit SL
11	74634505	rs3824999	Colorectal cancer	4e-10	29917119	Schmit SL
11	111300984	rs3802842	Colorectal cancer	5e-19	29917119	Schmit SL
12	4279105	rs3217810	Colorectal cancer	2e-11	29917119	Schmit SL
12	117309785	rs73208120	Colorectal cancer	8e-07	29917119	Schmit SL
14	53944201	rs4444235	Colorectal cancer	1e-09	29917119	Schmit SL
14	58722643	rs17094983	Colorectal cancer	8e-10	29917119	Schmit SL
15	32720301	rs73376930	Colorectal cancer	4e-18	29917119	Schmit SL
16	68787043	rs9929218	Colorectal cancer	7e-06	29917119	Schmit SL
18	48927093	rs4939827	Colorectal cancer	3e-30	29917119	Schmit SL
19	33041394	rs10411210	Colorectal cancer	3e-07	29917119	Schmit SL
20	6423634	rs961253	Colorectal cancer	6e-11	29917119	Schmit SL
20	6718948	rs4813802	Colorectal cancer	1e-09	29917119	Schmit SL
20	48723580	rs6066825	Colorectal cancer	2e-06	29917119	Schmit SL
20	62394395	rs2427308	Colorectal cancer	2e-13	29917119	Schmit SL
5	138428109	rs17599026	Response to radiotherapy in prostate cancer (toxicity, urinary frequency)	4e-08	27515689	Kerns SL
12	53200654	rs11574532	Response to radiotherapy in prostate cancer (toxicity, urinary frequency)	2e-07	27515689	Kerns SL
4	87150076	rs342442	Response to radiotherapy in prostate cancer (toxicity, urinary frequency)	4e-07	27515689	Kerns SL
12	8514205	rs4534636	Response to radiotherapy in prostate cancer (toxicity, urinary frequency)	2e-06	27515689	Kerns SL
18	45971047	rs8098701	Response to radiotherapy in prostate cancer (toxicity, urinary frequency)	2e-06	27515689	Kerns SL
1	214606084	rs7366282	Response to radiotherapy in prostate cancer (toxicity, urinary frequency)	2e-06	27515689	Kerns SL
2	221684477	rs10209697	Response to radiotherapy in prostate cancer (toxicity, urinary frequency)	2e-06	27515689	Kerns SL
6	82698067	rs4997823	Response to radiotherapy in prostate cancer (toxicity, urinary frequency)	2e-06	27515689	Kerns SL
6	12217189	rs7356945	Response to radiotherapy in prostate cancer (toxicity, urinary frequency)	4e-06	27515689	Kerns SL
22	23942638	rs6003982	Response to radiotherapy in prostate cancer (toxicity, urinary frequency)	4e-06	27515689	Kerns SL
8	141800605	rs10101158	Response to radiotherapy in prostate cancer (toxicity, urinary frequency)	4e-06	27515689	Kerns SL
5	13858219	rs7720298	Toxicity response to radiotherapy in prostate cancer (decreased urine stream) (time to event)	3e-08	27515689	Kerns SL
8	5689302	rs17362923	Toxicity response to radiotherapy in prostate cancer (decreased urine stream) (time to event)	7e-07	27515689	Kerns SL
1	198705436	rs76273496	Toxicity response to radiotherapy in prostate cancer (decreased urine stream) (time to event)	3e-06	27515689	Kerns SL
X	80753384	rs2203205	Toxicity response to radiotherapy in prostate cancer (decreased urine stream) (time to event)	3e-06	27515689	Kerns SL
3	190286521	rs144596911	Toxicity response to radiotherapy in prostate cancer (decreased urine stream) (time to event)	3e-06	27515689	Kerns SL
18	514471	rs62091368	Toxicity response to radiotherapy in prostate cancer (decreased urine stream) (time to event)	4e-06	27515689	Kerns SL
5	128745323	rs141342719	Toxicity response to radiotherapy in prostate cancer (decreased urine stream) (time to event)	4e-06	27515689	Kerns SL
18	2825420	rs673783	Toxicity response to radiotherapy in prostate cancer (decreased urine stream) (time to event)	4e-06	27515689	Kerns SL
11	60441351	rs11230328	Response to radiotherapy in prostate cancer (overall toxicity)	6e-10	27515689	Kerns SL
10	10074911	rs147596965	Response to radiotherapy in prostate cancer (overall toxicity)	6e-08	27515689	Kerns SL
2	174729547	rs77530448	Response to radiotherapy in prostate cancer (overall toxicity)	7e-08	27515689	Kerns SL
15	25730061	rs4906759	Response to radiotherapy in prostate cancer (overall toxicity)	2e-07	27515689	Kerns SL
4	26002024	rs71610881	Response to radiotherapy in prostate cancer (overall toxicity)	5e-07	27515689	Kerns SL
19	40682173	rs141799618	Response to radiotherapy in prostate cancer (overall toxicity)	1e-06	27515689	Kerns SL
10	126642144	rs2842169	Response to radiotherapy in prostate cancer (overall toxicity)	1e-06	27515689	Kerns SL
11	123204711	rs11219068	Response to radiotherapy in prostate cancer (overall toxicity)	2e-06	27515689	Kerns SL
17	6384826	rs8075565	Response to radiotherapy in prostate cancer (overall toxicity)	2e-06	27515689	Kerns SL
4	134616564	rs6535028	Response to radiotherapy in prostate cancer (overall toxicity)	3e-06	27515689	Kerns SL
15	46564730	rs4775602	Response to radiotherapy in prostate cancer (overall toxicity)	3e-06	27515689	Kerns SL
1	109165601	rs60481745	Response to radiotherapy in prostate cancer (overall toxicity)	4e-06	27515689	Kerns SL
8	3289837	rs7829759	Response to radiotherapy in prostate cancer (overall toxicity)	4e-06	27515689	Kerns SL
15	75637650	rs79604958	Response to radiotherapy in prostate cancer (overall toxicity)	4e-06	27515689	Kerns SL
12	8552873	rs10770857	Response to radiotherapy in prostate cancer (overall toxicity)	5e-06	27515689	Kerns SL
15	79696844	rs12591436	Response to radiotherapy in prostate cancer (overall toxicity)	6e-06	27515689	Kerns SL
8	79779234	rs6999859	Response to radiotherapy in prostate cancer (toxicity, rectal bleeding)	3e-06	27515689	Kerns SL
19	10457843	rs4804134	Response to radiotherapy in prostate cancer (toxicity, rectal bleeding)	3e-06	27515689	Kerns SL
1	225904035	rs360071	Response to radiotherapy in prostate cancer (toxicity, rectal bleeding)	4e-06	27515689	Kerns SL
3	76667643	rs12497518	Response to radiotherapy in prostate cancer (toxicity, rectal bleeding)	1e-06	27515689	Kerns SL
X	115688155	rs141044160	Response to radiotherapy in prostate cancer (toxicity, rectal bleeding)	2e-06	27515689	Kerns SL
3	162481716	rs7432328	Response to radiotherapy in prostate cancer (toxicity, rectal bleeding)	3e-06	27515689	Kerns SL
2	118661291	rs144104656	Alanine aminotransferase (ALT) levels after remission induction therapy in actute lymphoblastic leukemia (ALL)	2e-07	28090653	Liu Y
22	31829377	rs147481775	Alanine aminotransferase (ALT) levels after remission induction therapy in actute lymphoblastic leukemia (ALL)	6e-07	28090653	Liu Y
13	38041119	rs74709575	Alanine aminotransferase (ALT) levels after remission induction therapy in actute lymphoblastic leukemia (ALL)	1e-06	28090653	Liu Y
12	61914884	rs112769843	Alanine aminotransferase (ALT) levels after remission induction therapy in actute lymphoblastic leukemia (ALL)	2e-06	28090653	Liu Y
20	23001450	rs11696756	Alanine aminotransferase (ALT) levels after remission induction therapy in actute lymphoblastic leukemia (ALL)	3e-06	28090653	Liu Y
6	170610382	rs12530134	Alanine aminotransferase (ALT) levels after remission induction therapy in actute lymphoblastic leukemia (ALL)	4e-06	28090653	Liu Y
9	130022496	rs117483095	Alanine aminotransferase (ALT) levels after remission induction therapy in actute lymphoblastic leukemia (ALL)	4e-06	28090653	Liu Y
2	238593191	rs113941845	Alanine aminotransferase (ALT) levels after remission induction therapy in actute lymphoblastic leukemia (ALL)	4e-06	28090653	Liu Y
7	17203933	rs145145722	Alanine aminotransferase (ALT) levels after remission induction therapy in actute lymphoblastic leukemia (ALL)	4e-06	28090653	Liu Y
11	93676282	rs11020478	Alanine aminotransferase (ALT) levels after remission induction therapy in actute lymphoblastic leukemia (ALL)	4e-06	28090653	Liu Y
2	177553847	rs1348850	Alanine aminotransferase (ALT) levels after remission induction therapy in actute lymphoblastic leukemia (ALL)	4e-06	28090653	Liu Y
9	89595680	rs7024024	Alanine aminotransferase (ALT) levels after remission induction therapy in actute lymphoblastic leukemia (ALL)	4e-06	28090653	Liu Y
14	27284333	rs75870332	Alanine aminotransferase (ALT) levels after remission induction therapy in actute lymphoblastic leukemia (ALL)	5e-06	28090653	Liu Y
22	31590150	rs116783514	Alanine aminotransferase (ALT) levels after remission induction therapy in actute lymphoblastic leukemia (ALL)	2e-06	28090653	Liu Y
2	74395262	rs146058206	Alanine aminotransferase (ALT) levels after remission induction therapy in actute lymphoblastic leukemia (ALL)	2e-06	28090653	Liu Y
3	20984460	rs73188336	Alanine aminotransferase (ALT) levels after remission induction therapy in actute lymphoblastic leukemia (ALL)	2e-06	28090653	Liu Y
10	13373961	rs61610071	Alanine aminotransferase (ALT) levels after remission induction therapy in actute lymphoblastic leukemia (ALL)	2e-06	28090653	Liu Y
6	150804007	rs10046301	Alanine aminotransferase (ALT) levels after remission induction therapy in actute lymphoblastic leukemia (ALL)	6e-06	28090653	Liu Y
2	239001819	rs3935695	Alanine aminotransferase (ALT) levels after remission induction therapy in actute lymphoblastic leukemia (ALL)	7e-06	28090653	Liu Y
2	104651032	rs7607659	Alanine aminotransferase (ALT) levels after remission induction therapy in actute lymphoblastic leukemia (ALL)	7e-06	28090653	Liu Y
9	79932131	rs267585	Alanine aminotransferase (ALT) levels after remission induction therapy in actute lymphoblastic leukemia (ALL)	8e-06	28090653	Liu Y
1	26811902	rs12748152	Alanine aminotransferase (ALT) levels after remission induction therapy in actute lymphoblastic leukemia (ALL)	1e-08	28090653	Liu Y
5	96700607	rs72772090	Alanine aminotransferase (ALT) levels after remission induction therapy in actute lymphoblastic leukemia (ALL)	4e-07	28090653	Liu Y
1	119714487	rs637868	Alanine aminotransferase (ALT) levels after remission induction therapy in actute lymphoblastic leukemia (ALL)	4e-07	28090653	Liu Y
3	34149739	rs6550253	Alanine aminotransferase (ALT) levels after remission induction therapy in actute lymphoblastic leukemia (ALL)	9e-07	28090653	Liu Y
1	238128048	rs6684897	Alanine aminotransferase (ALT) levels after remission induction therapy in actute lymphoblastic leukemia (ALL)	9e-07	28090653	Liu Y
6	138018697	rs4896310	Alanine aminotransferase (ALT) levels after remission induction therapy in actute lymphoblastic leukemia (ALL)	1e-06	28090653	Liu Y
6	20759346	rs58800477	Alanine aminotransferase (ALT) levels after remission induction therapy in actute lymphoblastic leukemia (ALL)	5e-06	28090653	Liu Y
9	26228660	rs149850605	Alanine aminotransferase (ALT) levels after remission induction therapy in actute lymphoblastic leukemia (ALL)	5e-06	28090653	Liu Y
5	174435441	rs34531324	Alanine aminotransferase (ALT) levels after remission induction therapy in actute lymphoblastic leukemia (ALL)	9e-07	28090653	Liu Y
9	103849449	rs114440645	Alanine aminotransferase (ALT) levels after remission induction therapy in actute lymphoblastic leukemia (ALL)	2e-06	28090653	Liu Y
20	23001450	rs11696756	Alanine aminotransferase (ALT) levels after remission induction therapy in actute lymphoblastic leukemia (ALL)	2e-06	28090653	Liu Y
12	129452215	rs4759570	Alanine aminotransferase (ALT) levels after remission induction therapy in actute lymphoblastic leukemia (ALL)	2e-06	28090653	Liu Y
3	132198152	rs9836270	Alanine aminotransferase (ALT) levels after remission induction therapy in actute lymphoblastic leukemia (ALL)	2e-06	28090653	Liu Y
15	96565598	rs2139953	Alanine aminotransferase (ALT) levels after remission induction therapy in actute lymphoblastic leukemia (ALL)	5e-06	28090653	Liu Y
6	76693087	rs11753479	Alanine aminotransferase (ALT) levels after remission induction therapy in actute lymphoblastic leukemia (ALL)	5e-06	28090653	Liu Y
1	34012883	rs4653367	Alanine aminotransferase (ALT) levels after remission induction therapy in actute lymphoblastic leukemia (ALL)	7e-06	28090653	Liu Y
9	94488752	rs9409565	Colorectal cancer (alcohol consumption interaction)	2e-08	27723779	Gong J
9	94488752	rs9409565	Colorectal cancer (alcohol consumption interaction)	1e-07	27723779	Gong J
10	99555409	rs10786560	Colorectal cancer or advanced adenoma	4e-06	30510241	Huyghe JR
20	50367160	rs6067417	Colorectal cancer or advanced adenoma	4e-11	30510241	Huyghe JR
20	50639748	rs6091189	Colorectal cancer or advanced adenoma	2e-07	30510241	Huyghe JR
11	74716876	rs61389091	Colorectal cancer or advanced adenoma	1e-18	30510241	Huyghe JR
8	116620726	rs6469654	Colorectal cancer or advanced adenoma	4e-08	30510241	Huyghe JR
8	127402647	rs7013278	Colorectal cancer or advanced adenoma	2e-56	30510241	Huyghe JR
8	116778675	rs117079142	Colorectal cancer or advanced adenoma	2e-16	30510241	Huyghe JR
2	198747683	rs11884596	Colorectal cancer or advanced adenoma	1e-09	30510241	Huyghe JR
5	1240089	rs78368589	Colorectal cancer or advanced adenoma	9e-12	30510241	Huyghe JR
16	86218938	rs12447408	Colorectal cancer or advanced adenoma	7e-07	30510241	Huyghe JR
7	46054491	rs80077929	Colorectal cancer or advanced adenoma	6e-06	30510241	Huyghe JR
15	66714680	rs12594720	Colorectal cancer or advanced adenoma	5e-07	30510241	Huyghe JR
20	6622975	rs994308	Colorectal cancer or advanced adenoma	5e-18	30510241	Huyghe JR
3	113185041	rs13086367	Colorectal cancer or advanced adenoma	7e-08	30510241	Huyghe JR
10	99591947	rs11190164	Colorectal cancer or advanced adenoma	7e-15	30510241	Huyghe JR
10	112962862	rs11196170	Colorectal cancer or advanced adenoma	3e-07	30510241	Huyghe JR
15	32864185	rs17816465	Colorectal cancer or advanced adenoma	7e-09	30510241	Huyghe JR
16	86305709	rs12149163	Colorectal cancer or advanced adenoma	5e-09	30510241	Huyghe JR
10	112528860	rs12246635	Colorectal cancer or advanced adenoma	5e-12	30510241	Huyghe JR
6	31481843	rs2516420	Colorectal cancer or advanced adenoma	1e-07	30510241	Huyghe JR
20	6781574	rs28488	Colorectal cancer or advanced adenoma	3e-11	30510241	Huyghe JR
12	4291642	rs3217874	Colorectal cancer or advanced adenoma	1e-17	30510241	Huyghe JR
8	127559610	rs4313119	Colorectal cancer or advanced adenoma	1e-09	30510241	Huyghe JR
13	73075014	rs45597035	Colorectal cancer or advanced adenoma	3e-09	30510241	Huyghe JR
14	53978439	rs4901473	Colorectal cancer or advanced adenoma	5e-10	30510241	Huyghe JR
20	8587424	rs556532366	Colorectal cancer or advanced adenoma	9e-06	30510241	Huyghe JR
3	40873748	rs35470271	Colorectal cancer or advanced adenoma	1e-16	30510241	Huyghe JR
14	53952388	rs35107139	Colorectal cancer or advanced adenoma	2e-22	30510241	Huyghe JR
13	33518028	rs377429877	Colorectal cancer or advanced adenoma	3e-07	30510241	Huyghe JR
20	6718948	rs4813802	Colorectal cancer or advanced adenoma	7e-14	30510241	Huyghe JR
12	117325504	rs55990915	Colorectal cancer or advanced adenoma	2e-06	30510241	Huyghe JR
20	50438781	rs6063514	Colorectal cancer or advanced adenoma	8e-13	30510241	Huyghe JR
12	111535554	rs597808	Colorectal cancer or advanced adenoma	3e-16	30510241	Huyghe JR
6	55847326	rs62404966	Colorectal cancer or advanced adenoma	3e-09	30510241	Huyghe JR
8	127401060	rs6983267	Colorectal cancer or advanced adenoma	3e-64	30510241	Huyghe JR
10	79059375	rs704017	Colorectal cancer or advanced adenoma	5e-18	30510241	Huyghe JR
11	74568967	rs7121958	Colorectal cancer or advanced adenoma	1e-20	30510241	Huyghe JR
12	115453117	rs7300312	Colorectal cancer or advanced adenoma	8e-14	30510241	Huyghe JR
10	50888694	rs10821907	Colorectal cancer or advanced adenoma	5e-10	30510241	Huyghe JR
18	48926786	rs11874392	Colorectal cancer or advanced adenoma	4e-74	30510241	Huyghe JR
12	50777307	rs12372718	Colorectal cancer or advanced adenoma	2e-23	30510241	Huyghe JR
4	94017467	rs13149359	Colorectal cancer or advanced adenoma	1e-08	30510241	Huyghe JR
6	35601785	rs16878812	Colorectal cancer or advanced adenoma	4e-08	30510241	Huyghe JR
15	32700910	rs16969681	Colorectal cancer or advanced adenoma	1e-13	30510241	Huyghe JR
1	221939292	rs17011141	Colorectal cancer or advanced adenoma	6e-16	30510241	Huyghe JR
20	62357358	rs1741640	Colorectal cancer or advanced adenoma	1e-26	30510241	Huyghe JR
11	61781553	rs174533	Colorectal cancer or advanced adenoma	1e-11	30510241	Huyghe JR
3	113280713	rs72942485	Colorectal cancer or advanced adenoma	2e-08	30510241	Huyghe JR
17	83104098	rs75954926	Colorectal cancer or advanced adenoma	3e-18	30510241	Huyghe JR
6	32625303	rs9271695	Colorectal cancer or advanced adenoma	1e-13	30510241	Huyghe JR
2	198916862	rs983402	Colorectal cancer or advanced adenoma	8e-12	30510241	Huyghe JR
11	100846405	rs55864876	Colorectal cancer or advanced adenoma	3e-06	30510241	Huyghe JR
12	6297738	rs10849433	Colorectal cancer or advanced adenoma	1e-08	30510241	Huyghe JR
6	31042408	rs116353863	Colorectal cancer or advanced adenoma	9e-09	30510241	Huyghe JR
6	31347735	rs116685461	Colorectal cancer or advanced adenoma	3e-06	30510241	Huyghe JR
17	911003	rs73975586	Colorectal cancer or advanced adenoma	2e-11	30510241	Huyghe JR
15	67768051	rs745213	Colorectal cancer or advanced adenoma	3e-06	30510241	Huyghe JR
5	40102341	rs7708610	Colorectal cancer or advanced adenoma	4e-09	30510241	Huyghe JR
10	8621912	rs12217641	Colorectal cancer or advanced adenoma	8e-06	30510241	Huyghe JR
11	74698032	rs7946853	Colorectal cancer or advanced adenoma	3e-06	30510241	Huyghe JR
10	79286508	rs1250567	Colorectal cancer or advanced adenoma	3e-08	30510241	Huyghe JR
14	58741719	rs8020436	Colorectal cancer or advanced adenoma	5e-11	30510241	Huyghe JR
15	32700635	rs12708491	Colorectal cancer or advanced adenoma	4e-15	30510241	Huyghe JR
20	7760329	rs11087784	Colorectal cancer or advanced adenoma	3e-13	30510241	Huyghe JR
6	55701310	rs13204733	Colorectal cancer or advanced adenoma	2e-07	30510241	Huyghe JR
12	114662909	rs1427760	Colorectal cancer or advanced adenoma	3e-07	30510241	Huyghe JR
10	8697617	rs11255841	Colorectal cancer or advanced adenoma	2e-21	30510241	Huyghe JR
13	73423824	rs1924816	Colorectal cancer or advanced adenoma	6e-07	30510241	Huyghe JR
5	40279974	rs12514517	Colorectal cancer or advanced adenoma	4e-21	30510241	Huyghe JR
8	116618444	rs16892766	Colorectal cancer or advanced adenoma	4e-32	30510241	Huyghe JR
20	6395810	rs189583	Colorectal cancer or advanced adenoma	1e-22	30510241	Huyghe JR
12	6312008	rs2250430	Colorectal cancer or advanced adenoma	3e-10	30510241	Huyghe JR
5	1296371	rs2735940	Colorectal cancer or advanced adenoma	5e-25	30510241	Huyghe JR
12	4279105	rs3217810	Colorectal cancer or advanced adenoma	4e-19	30510241	Huyghe JR
2	218326533	rs3731861	Colorectal cancer or advanced adenoma	2e-11	30510241	Huyghe JR
12	4259441	rs35808169	Colorectal cancer or advanced adenoma	2e-11	30510241	Huyghe JR
5	135131530	rs4976270	Colorectal cancer or advanced adenoma	5e-15	30510241	Huyghe JR
17	906403	rs4968127	Colorectal cancer or advanced adenoma	1e-12	30510241	Huyghe JR
15	32709533	rs58658771	Colorectal cancer or advanced adenoma	6e-37	30510241	Huyghe JR
16	86670343	rs62042090	Colorectal cancer or advanced adenoma	5e-06	30510241	Huyghe JR
20	34625392	rs6058093	Colorectal cancer or advanced adenoma	3e-07	30510241	Huyghe JR
20	48723580	rs6066825	Colorectal cancer or advanced adenoma	6e-15	30510241	Huyghe JR
1	183033504	rs6678517	Colorectal cancer or advanced adenoma	2e-16	30510241	Huyghe JR
3	66314739	rs6781752	Colorectal cancer or advanced adenoma	7e-08	30510241	Huyghe JR
14	53990513	rs7160450	Colorectal cancer or advanced adenoma	4e-10	30510241	Huyghe JR
5	112761654	rs755229494	Colorectal cancer or advanced adenoma	2e-12	30510241	Huyghe JR
6	36655602	rs9470361	Colorectal cancer or advanced adenoma	9e-08	30510241	Huyghe JR
3	169799648	rs9876206	Colorectal cancer or advanced adenoma	8e-06	30510241	Huyghe JR
16	68710036	rs9924886	Colorectal cancer or advanced adenoma	3e-08	30510241	Huyghe JR
7	45096824	rs12672022	Colorectal cancer or advanced adenoma	3e-08	30510241	Huyghe JR
14	58722643	rs17094983	Colorectal cancer or advanced adenoma	5e-11	30510241	Huyghe JR
11	101785666	rs2186607	Colorectal cancer or advanced adenoma	1e-09	30510241	Huyghe JR
15	67110486	rs56324967	Colorectal cancer or advanced adenoma	1e-13	30510241	Huyghe JR
19	41365668	rs1963413	Colorectal cancer or advanced adenoma	1e-06	30510241	Huyghe JR
19	33029021	rs28840750	Colorectal cancer or advanced adenoma	4e-23	30510241	Huyghe JR
13	73217417	rs78341008	Colorectal cancer or advanced adenoma	3e-10	30510241	Huyghe JR
8	116617172	rs3133285	Colorectal cancer or advanced adenoma	6e-10	30510241	Huyghe JR
3	133982275	rs10049390	Colorectal cancer or advanced adenoma	4e-09	30510241	Huyghe JR
17	10803924	rs1078643	Colorectal cancer or advanced adenoma	7e-12	30510241	Huyghe JR
9	110909123	rs10980628	Colorectal cancer or advanced adenoma	3e-09	30510241	Huyghe JR
12	42740389	rs11610543	Colorectal cancer or advanced adenoma	1e-09	30510241	Huyghe JR
4	105207603	rs1391441	Colorectal cancer or advanced adenoma	2e-08	30510241	Huyghe JR
5	98870378	rs145364999	Colorectal cancer or advanced adenoma	6e-09	30510241	Huyghe JR
9	22103184	rs1537372	Colorectal cancer or advanced adenoma	1e-08	30510241	Huyghe JR
20	63677259	rs2738783	Colorectal cancer or advanced adenoma	5e-08	30510241	Huyghe JR
9	98917470	rs34405347	Colorectal cancer or advanced adenoma	3e-08	30510241	Huyghe JR
19	16306387	rs34797592	Colorectal cancer or advanced adenoma	4e-10	30510241	Huyghe JR
1	37990219	rs4360494	Colorectal cancer or advanced adenoma	4e-09	30510241	Huyghe JR
2	159108040	rs448513	Colorectal cancer or advanced adenoma	4e-08	30510241	Huyghe JR
12	57139907	rs4759277	Colorectal cancer or advanced adenoma	9e-09	30510241	Huyghe JR
20	44037835	rs6031311	Colorectal cancer or advanced adenoma	7e-09	30510241	Huyghe JR
19	58567729	rs73068325	Colorectal cancer or advanced adenoma	4e-08	30510241	Huyghe JR
13	36887873	rs7333607	Colorectal cancer or advanced adenoma	6e-13	30510241	Huyghe JR
13	110423534	rs8000189	Colorectal cancer or advanced adenoma	2e-09	30510241	Huyghe JR
17	72417112	rs983318	Colorectal cancer or advanced adenoma	6e-09	30510241	Huyghe JR
16	80009361	rs9930005	Colorectal cancer or advanced adenoma	2e-08	30510241	Huyghe JR
19	51942133	rs8113308	Survival in endocrine treated breast cancer (estrogen-receptor positive)	6e-07	25964295	Khan S
2	37368946	rs3770745	Chronic lymphocytic leukemia	1e-07	26956414	Berndt SI
2	111074216	rs58055674	Chronic lymphocytic leukemia	5e-20	26956414	Berndt SI
2	201044792	rs13015798	Chronic lymphocytic leukemia	3e-08	26956414	Berndt SI
4	108105258	rs2003869	Chronic lymphocytic leukemia	1e-07	26956414	Berndt SI
5	1284538	rs139996880	Chronic lymphocytic leukemia	6e-08	26956414	Berndt SI
6	32600569	rs9270750	Chronic lymphocytic leukemia	6e-16	26956414	Berndt SI
8	102566646	rs2511714	Chronic lymphocytic leukemia	2e-07	26956414	Berndt SI
8	127183089	rs140099016	Chronic lymphocytic leukemia	2e-12	26956414	Berndt SI
9	22336997	rs1359742	Chronic lymphocytic leukemia	7e-09	26956414	Berndt SI
10	88999967	rs4406737	Chronic lymphocytic leukemia	9e-14	26956414	Berndt SI
11	2299865	rs2521269	Chronic lymphocytic leukemia	4e-08	26956414	Berndt SI
11	123484683	rs35923643	Chronic lymphocytic leukemia	2e-40	26956414	Berndt SI
15	40111456	rs8024033	Chronic lymphocytic leukemia	3e-10	26956414	Berndt SI
15	56488569	rs72742684	Chronic lymphocytic leukemia	2e-13	26956414	Berndt SI
15	69697166	rs2052702	Chronic lymphocytic leukemia	4e-18	26956414	Berndt SI
16	85895015	rs391855	Chronic lymphocytic leukemia	1e-22	26956414	Berndt SI
18	59955055	rs4368253	Chronic lymphocytic leukemia	8e-07	26956414	Berndt SI
3	27736288	rs9880772	Chronic lymphocytic leukemia	3e-11	26956414	Berndt SI
6	2969044	rs73718779	Chronic lymphocytic leukemia	2e-08	26956414	Berndt SI
3	188397894	rs9815073	Chronic lymphocytic leukemia	4e-08	26956414	Berndt SI
2	111150685	rs9308731	Chronic lymphocytic leukemia	1e-11	26956414	Berndt SI
4	101816093	rs10028805	Chronic lymphocytic leukemia	7e-08	26956414	Berndt SI
3	39149538	rs1274963	Chronic lymphocytic leukemia	2e-07	26956414	Berndt SI
6	30072307	rs115819718	Chronic lymphocytic leukemia	5e-06	26956414	Berndt SI
5	78888580	rs6893857	Chronic lymphocytic leukemia	2e-06	26956414	Berndt SI
20	58831013	rs76473307	Chronic lymphocytic leukemia	7e-06	26956414	Berndt SI
11	123497625	rs2953196	Chronic lymphocytic leukemia	5e-16	26956414	Berndt SI
2	230179539	rs2396718	Chronic lymphocytic leukemia	2e-07	26956414	Berndt SI
1	22261235	rs72647484	Colorectal cancer	1e-08	25990418	Al-Tassan NA
5	96794170	rs202110856	Colorectal cancer	7e-08	25990418	Al-Tassan NA
10	16955267	rs10904849	Colorectal cancer	7e-08	25990418	Al-Tassan NA
16	9203955	rs79900961	Colorectal cancer	5e-08	25990418	Al-Tassan NA
16	86662114	rs16941835	Colorectal cancer	5e-08	25990418	Al-Tassan NA
1	221887680	rs11118883	Colorectal cancer	5e-06	25990418	Al-Tassan NA
8	116836068	rs76316943	Colorectal cancer	2e-11	25990418	Al-Tassan NA
8	127412547	rs7014346	Colorectal cancer	6e-15	25990418	Al-Tassan NA
10	8697617	rs11255841	Colorectal cancer	4e-13	25990418	Al-Tassan NA
10	99591947	rs11190164	Colorectal cancer	8e-07	25990418	Al-Tassan NA
11	74634505	rs3824999	Colorectal cancer	8e-11	25990418	Al-Tassan NA
11	111300984	rs3802842	Colorectal cancer	2e-06	25990418	Al-Tassan NA
12	50651666	rs4768903	Colorectal cancer	4e-08	25990418	Al-Tassan NA
14	53952388	rs35107139	Colorectal cancer	2e-06	25990418	Al-Tassan NA
15	32718211	rs2293582	Colorectal cancer	3e-11	25990418	Al-Tassan NA
18	48927678	rs7226855	Colorectal cancer	4e-23	25990418	Al-Tassan NA
20	6399697	rs57046232	Colorectal cancer	5e-07	25990418	Al-Tassan NA
20	6709454	rs1015563	Colorectal cancer	2e-06	25990418	Al-Tassan NA
20	62394395	rs2427308	Colorectal cancer	3e-11	25990418	Al-Tassan NA
19	50851341	rs2659124	Prostate cancer	1e-13	26034056	Hoffmann TJ
8	127119564	rs116041037	Prostate cancer	6e-10	26034056	Hoffmann TJ
8	127064901	rs77541621	Prostate cancer	2e-26	26034056	Hoffmann TJ
8	127091724	rs72725879	Prostate cancer	3e-08	26034056	Hoffmann TJ
8	127519444	rs11986220	Prostate cancer	9e-07	26034056	Hoffmann TJ
6	116888889	rs339331	Prostate cancer	1e-06	26034056	Hoffmann TJ
12	49282227	rs10875943	Prostate cancer	2e-06	26034056	Hoffmann TJ
19	50861367	rs2735839	Prostate cancer	2e-08	26034056	Hoffmann TJ
1	150685811	rs17599629	Prostate cancer	1e-06	26034056	Hoffmann TJ
2	85567174	rs10187424	Prostate cancer	5e-06	26034056	Hoffmann TJ
7	27936944	rs10486567	Prostate cancer	3e-09	26034056	Hoffmann TJ
8	23668950	rs1512268	Prostate cancer	2e-12	26034056	Hoffmann TJ
8	126999692	rs10086908	Prostate cancer	2e-10	26034056	Hoffmann TJ
8	127081052	rs1016343	Prostate cancer	5e-21	26034056	Hoffmann TJ
10	46046326	rs10993994	Prostate cancer	7e-21	26034056	Hoffmann TJ
11	69244226	rs376592364	Prostate cancer	6e-20	26034056	Hoffmann TJ
8	127401060	rs6983267	Prostate cancer	3e-24	26034056	Hoffmann TJ
17	37743574	rs11263763	Prostate cancer	5e-24	26034056	Hoffmann TJ
12	52880120	rs902774	Prostate cancer	1e-07	26034056	Hoffmann TJ
22	43104206	rs5759167	Prostate cancer	2e-09	26034056	Hoffmann TJ
17	71112612	rs1859962	Prostate cancer	8e-09	26034056	Hoffmann TJ
12	52880120	rs902774	Prostate cancer	9e-08	26034056	Hoffmann TJ
17	37741165	rs7501939	Prostate cancer	4e-15	26034056	Hoffmann TJ
17	71112612	rs1859962	Prostate cancer	2e-09	26034056	Hoffmann TJ
6	116888889	rs339331	Prostate cancer	6e-07	26034056	Hoffmann TJ
7	27936944	rs10486567	Prostate cancer	3e-11	26034056	Hoffmann TJ
8	23668950	rs1512268	Prostate cancer	4e-15	26034056	Hoffmann TJ
8	127328663	rs16902104	Prostate cancer	1e-09	26034056	Hoffmann TJ
1	150685811	rs17599629	Prostate cancer	9e-06	26034056	Hoffmann TJ
2	85567174	rs10187424	Prostate cancer	3e-09	26034056	Hoffmann TJ
4	105140377	rs7679673	Prostate cancer	5e-08	26034056	Hoffmann TJ
8	126999692	rs10086908	Prostate cancer	2e-12	26034056	Hoffmann TJ
8	127081052	rs1016343	Prostate cancer	6e-21	26034056	Hoffmann TJ
8	127082911	rs13252298	Prostate cancer	2e-06	26034056	Hoffmann TJ
2	85578945	rs3731827	Prostate cancer	1e-09	26034056	Hoffmann TJ
7	27937744	rs7808935	Prostate cancer	3e-11	26034056	Hoffmann TJ
8	23649749	rs142463603	Prostate cancer	4e-16	26034056	Hoffmann TJ
8	127519444	rs11986220	Prostate cancer	4e-45	26034056	Hoffmann TJ
8	127094635	rs6983561	Prostate cancer	5e-19	26034056	Hoffmann TJ
8	127328663	rs16902104	Prostate cancer	5e-10	26034056	Hoffmann TJ
8	127519444	rs11986220	Prostate cancer	2e-40	26034056	Hoffmann TJ
11	69227200	rs10896449	Prostate cancer	8e-18	26034056	Hoffmann TJ
17	71111532	rs8071558	Prostate cancer	7e-11	26034056	Hoffmann TJ
17	37741165	rs7501939	Prostate cancer	1e-14	26034056	Hoffmann TJ
11	69227200	rs10896449	Prostate cancer	5e-19	26034056	Hoffmann TJ
22	43104206	rs5759167	Prostate cancer	5e-09	26034056	Hoffmann TJ
10	46046326	rs10993994	Prostate cancer	3e-18	26034056	Hoffmann TJ
17	37714971	rs11649743	Prostate cancer	1e-06	26034056	Hoffmann TJ
8	127094635	rs6983561	Prostate cancer	6e-22	26034056	Hoffmann TJ
8	127401060	rs6983267	Prostate cancer	3e-27	26034056	Hoffmann TJ
12	49282227	rs10875943	Prostate cancer	7e-08	26034056	Hoffmann TJ
17	37714971	rs11649743	Prostate cancer	6e-07	26034056	Hoffmann TJ
19	50861367	rs2735839	Prostate cancer	6e-09	26034056	Hoffmann TJ
6	160160512	rs4646284	Prostate cancer	1e-19	26034056	Hoffmann TJ
6	160412632	rs9364554	Prostate cancer	6e-12	26034056	Hoffmann TJ
2	46325462	rs4953345	Renal cell carcinoma	5e-10	25826619	Henrion MY
2	144452349	rs72858496	Renal cell carcinoma	2e-07	25826619	Henrion MY
11	69423355	rs11263654	Renal cell carcinoma	1e-09	25826619	Henrion MY
20	25995038	rs6051080	Colorectal or endometrial cancer	1e-07	26621817	Cheng TH
19	21569009	rs11085466	Colorectal or endometrial cancer	2e-07	26621817	Cheng TH
6	88856018	rs17503919	Colorectal or endometrial cancer	2e-07	26621817	Cheng TH
10	19031157	rs76225372	Colorectal or endometrial cancer	2e-07	26621817	Cheng TH
6	154800125	rs7740797	Colorectal or endometrial cancer	2e-07	26621817	Cheng TH
6	24651092	rs3181245	Colorectal or endometrial cancer	2e-07	26621817	Cheng TH
17	42603793	rs9901225	Colorectal or endometrial cancer	1e-06	26621817	Cheng TH
12	29680396	rs2052678	Colorectal or endometrial cancer	1e-07	26621817	Cheng TH
2	165696408	rs34462569	Colorectal or endometrial cancer	4e-06	26621817	Cheng TH
7	149043401	rs4727012	Colorectal or endometrial cancer	1e-06	26621817	Cheng TH
9	94720876	rs112541862	Colorectal or endometrial cancer	4e-06	26621817	Cheng TH
11	75537412	rs606460	Colorectal or endometrial cancer	4e-06	26621817	Cheng TH
11	82100187	rs11607499	Colorectal or endometrial cancer	2e-06	26621817	Cheng TH
12	50185615	rs12817211	Colorectal or endometrial cancer	3e-06	26621817	Cheng TH
16	78042662	rs11150038	Colorectal or endometrial cancer	1e-06	26621817	Cheng TH
21	23048180	rs4816890	Colorectal or endometrial cancer	2e-06	26621817	Cheng TH
6	138801103	rs10457678	Colorectal or endometrial cancer	4e-07	26621817	Cheng TH
4	105143597	rs17035310	Colorectal or endometrial cancer	6e-07	26621817	Cheng TH
11	106436144	rs1512436	Colorectal or endometrial cancer	1e-06	26621817	Cheng TH
9	22121350	rs10217586	Colorectal or endometrial cancer	2e-06	26621817	Cheng TH
2	69832692	rs4853036	Colorectal or endometrial cancer	6e-06	26621817	Cheng TH
17	76934284	rs4789378	Colorectal or endometrial cancer	9e-06	26621817	Cheng TH
16	11626210	rs12446552	Colorectal or endometrial cancer	3e-06	26621817	Cheng TH
3	115931601	rs4378954	Colorectal or endometrial cancer	4e-07	26621817	Cheng TH
9	108297916	rs77922938	Colorectal or endometrial cancer	8e-06	26621817	Cheng TH
14	33820232	rs1952157	Colorectal or endometrial cancer	6e-06	26621817	Cheng TH
17	48536888	rs76525880	Colorectal or endometrial cancer	7e-06	26621817	Cheng TH
18	75305279	rs12970291	Colorectal or endometrial cancer	5e-08	26621817	Cheng TH
12	106419124	rs3851634	Glioblastoma	3e-09	26424050	Kinnersley B
5	1283640	rs72709458	Glioblastoma	6e-24	26424050	Kinnersley B
7	55080369	rs59060240	Glioblastoma	4e-09	26424050	Kinnersley B
7	54848587	rs75061358	Glioblastoma	6e-11	26424050	Kinnersley B
9	22066213	rs145929329	Glioblastoma	5e-12	26424050	Kinnersley B
20	54200178	rs964293	Colorectal cancer (oestrogen-progestogen hormone therapy interaction)	5e-09	26766742	Garcia-Albeniz X
8	6781719	rs2936519	Progression free survival in metastatic colorectal cancer (CAPOX-B vs CAPOX-B plus cetuximab)	2e-07	26222057	Pander J
6	41053183	rs2073016	Progression free survival in metastatic colorectal cancer (CAPOX-B vs CAPOX-B plus cetuximab)	4e-06	26222057	Pander J
2	130967332	rs4377367	Progression free survival in metastatic colorectal cancer (CAPOX-B vs CAPOX-B plus cetuximab)	6e-06	26222057	Pander J
2	98688331	rs885036	Progression free survival in metastatic colorectal cancer (chemotherapy interaction)	2e-08	26222057	Pander J
10	8062245	rs3824662	Acute lymphoblastic leukemia (B-cell precursor)	9e-12	23996088	Migliorini G
10	61961417	rs7090445	Acute lymphoblastic leukemia (B-cell precursor)	5e-54	23996088	Migliorini G
9	21984662	rs3731217	Acute lymphoblastic leukemia (B-cell precursor)	2e-08	23996088	Migliorini G
14	23119848	rs2239633	Acute lymphoblastic leukemia (B-cell precursor)	1e-16	23996088	Migliorini G
5	1895715	rs12653946	Prostate cancer	3e-07	22923026	Cheng I
8	23668950	rs1512268	Prostate cancer	5e-06	22923026	Cheng I
8	127094635	rs6983561	Prostate cancer	4e-13	22923026	Cheng I
8	127519892	rs10090154	Prostate cancer	3e-06	22923026	Cheng I
8	127112950	rs10505483	Prostate cancer	7e-15	22923026	Cheng I
3	87085650	rs17023900	Prostate cancer	6e-08	22923026	Cheng I
8	23676505	rs10503733	Prostate cancer	8e-08	22923026	Cheng I
8	127092098	rs13254738	Prostate cancer	4e-10	22923026	Cheng I
14	87829256	rs4322600	Breast cancer	4e-06	22923054	Chen F
11	2207722	rs7126629	Prostate cancer (early onset)	2e-08	24740154	Lange EM
11	2212344	rs7127900	Prostate cancer (early onset)	1e-07	24740154	Lange EM
11	69227030	rs7931342	Prostate cancer (early onset)	1e-06	24740154	Lange EM
17	37736310	rs2005705	Prostate cancer (early onset)	1e-06	24740154	Lange EM
8	127401060	rs6983267	Prostate cancer (early onset)	1e-08	24740154	Lange EM
10	46046326	rs10993994	Prostate cancer (early onset)	2e-07	24740154	Lange EM
8	127395198	rs10505477	Prostate cancer (early onset)	9e-09	24740154	Lange EM
11	69241647	rs11228583	Prostate cancer (early onset)	2e-07	24740154	Lange EM
6	160419220	rs7758229	Colorectal cancer	8e-09	21242260	Cui R
8	127401060	rs6983267	Colorectal cancer	2e-08	21242260	Cui R
10	8062245	rs3824662	Acute lymphoblastic leukemia (adolescents and young adults)	3e-10	25468567	Perez-Andreu V
12	4259186	rs10774214	Colorectal cancer	3e-08	23263487	Jia WH
12	4259186	rs10774214	Colorectal cancer	5e-10	23263487	Jia WH
10	116727589	rs1665650	Colorectal cancer	9e-07	23263487	Jia WH
20	7831703	rs2423279	Colorectal cancer	7e-09	23263487	Jia WH
5	135163402	rs647161	Colorectal cancer	4e-10	23263487	Jia WH
20	7831703	rs2423279	Colorectal cancer	2e-07	23263487	Jia WH
5	135163402	rs647161	Colorectal cancer	1e-10	23263487	Jia WH
4	162412253	rs35509282	Colorectal cancer	8e-09	25023989	Schmit SL
13	28590646	rs9579199	Breast cancer (menopausal hormone therapy interaction)	8e-06	24080446	Rudolph A
16	81924693	rs7192724	Breast cancer (menopausal hormone therapy interaction)	3e-06	24080446	Rudolph A
3	119542528	rs7648642	Lobular breast cancer (menopausal hormone therapy interaction)	5e-06	24080446	Rudolph A
17	34662519	rs11654964	Lobular breast cancer (menopausal hormone therapy interaction)	3e-06	24080446	Rudolph A
22	40056115	rs9623117	Prostate cancer	5e-07	19117981	Sun J
8	127401060	rs6983267	Prostate cancer	4e-15	24753544	Knipe DW
10	46046326	rs10993994	Prostate cancer	3e-26	24753544	Knipe DW
17	71122495	rs4793529	Prostate cancer	2e-13	24753544	Knipe DW
8	127094539	rs12682344	Prostate cancer	5e-12	24753544	Knipe DW
8	127472793	rs1447295	Prostate cancer	6e-18	24753544	Knipe DW
4	113762688	rs6858698	Chronic lymphocytic leukemia	3e-09	24292274	Speedy HE
5	1344343	rs31490	Chronic lymphocytic leukemia	2e-07	24292274	Speedy HE
2	37240121	rs2041840	Chronic lymphocytic leukemia	9e-06	24292274	Speedy HE
2	111114320	rs1439287	Chronic lymphocytic leukemia	5e-15	24292274	Speedy HE
6	32289789	rs926070	Chronic lymphocytic leukemia	4e-08	24292274	Speedy HE
2	230226508	rs13397985	Chronic lymphocytic leukemia	5e-13	24292274	Speedy HE
6	33572432	rs210134	Chronic lymphocytic leukemia	3e-06	24292274	Speedy HE
8	127175774	rs2466024	Chronic lymphocytic leukemia	3e-06	24292274	Speedy HE
10	88990206	rs1800682	Chronic lymphocytic leukemia	2e-08	24292274	Speedy HE
11	2301599	rs11022157	Chronic lymphocytic leukemia	3e-06	24292274	Speedy HE
11	123490689	rs735665	Chronic lymphocytic leukemia	4e-24	24292274	Speedy HE
15	40121915	rs8023845	Chronic lymphocytic leukemia	2e-06	24292274	Speedy HE
15	69726651	rs7176508	Chronic lymphocytic leukemia	8e-18	24292274	Speedy HE
8	127395198	rs10505477	Colorectal cancer	3e-11	17618283	Zanke BW
3	170412314	rs10936632	Prostate cancer	7e-22	21743467	Kote-Jarai Z
5	1279913	rs2242652	Prostate cancer	3e-24	21743467	Kote-Jarai Z
X	67801708	rs5919432	Prostate cancer	1e-08	21743467	Kote-Jarai Z
2	85567174	rs10187424	Prostate cancer	3e-15	21743467	Kote-Jarai Z
2	237478585	rs7584330	Prostate cancer	3e-09	21743467	Kote-Jarai Z
3	141383991	rs6763931	Prostate cancer	2e-08	21743467	Kote-Jarai Z
5	44365443	rs2121875	Prostate cancer	4e-08	21743467	Kote-Jarai Z
12	49282227	rs10875943	Prostate cancer	7e-12	21743467	Kote-Jarai Z
10	8697617	rs11255841	Colorectal cancer	7e-11	24737748	Whiffin N
12	50179650	rs34245511	Colorectal cancer	3e-08	24737748	Whiffin N
15	32720301	rs73376930	Colorectal cancer	1e-11	24737748	Whiffin N
19	33036982	rs13343954	Colorectal cancer	7e-08	24737748	Whiffin N
20	6399697	rs57046232	Colorectal cancer	3e-06	24737748	Whiffin N
20	62394395	rs2427308	Colorectal cancer	3e-11	24737748	Whiffin N
10	99585609	rs1035209	Colorectal cancer	5e-11	24737748	Whiffin N
8	116562277	rs140355816	Colorectal cancer	2e-08	24737748	Whiffin N
8	127395198	rs10505477	Colorectal cancer	8e-13	24737748	Whiffin N
12	17291799	rs2965667	Colorectal cancer (aspirin and/or NSAID use interaction)	5e-09	25781442	Nan H
15	81937658	rs16973225	Colorectal cancer (aspirin and/or NSAID use interaction)	8e-09	25781442	Nan H
6	32172710	rs3130284	Asparaginase hypersensitivity in acute lymphoblastic leukemia	7e-06	25987655	Fernandez CA
20	51419700	rs6021191	Asparaginase hypersensitivity in acute lymphoblastic leukemia	4e-08	25987655	Fernandez CA
9	138043623	rs7865267	Asparaginase hypersensitivity in acute lymphoblastic leukemia	3e-06	25987655	Fernandez CA
7	94008313	rs10260824	Asparaginase hypersensitivity in acute lymphoblastic leukemia	5e-06	25987655	Fernandez CA
10	106677881	rs821931	Asparaginase hypersensitivity in acute lymphoblastic leukemia	9e-06	25987655	Fernandez CA
10	121577603	rs2912780	Breast cancer	4e-06	25956309	Palomba G
16	52532542	rs2193094	Breast cancer	2e-07	25956309	Palomba G
10	121592706	rs3135724	Estrogen receptor status in HER2 negative breast cancer	5e-11	27764800	Cox DG
10	121594355	rs3135718	Estrogen receptor status in breast cancer	6e-12	27764800	Cox DG
3	60951377	rs9849262	Asparaginase-induced acute pancreatitis in acute lymphoblastic leukemia (onset time)	8e-06	27114598	Liu C
11	41047350	rs12224794	Survival in colorectal cancer	3e-06	26586795	Phipps AI
15	31449013	rs1075232	Survival in colorectal cancer (non-distant metastatic)	3e-06	26586795	Phipps AI
6	53312880	rs209489	Survival in colorectal cancer (distant metastatic)	4e-09	26586795	Phipps AI
18	53590462	rs1372474	Survival in colorectal cancer (distant metastatic)	2e-06	26586795	Phipps AI
6	53312880	rs209489	Survival in colorectal cancer (distant metastatic)	8e-10	26586795	Phipps AI
18	53580709	rs1442089	Survival in colorectal cancer (distant metastatic)	2e-06	26586795	Phipps AI
6	151592978	rs3757318	Breast cancer	1e-06	27354352	Han MR
6	151627231	rs2046210	Breast cancer	7e-15	27354352	Han MR
10	121577821	rs2981579	Breast cancer	3e-11	27354352	Han MR
22	38962032	rs12628403	Breast cancer	4e-06	27354352	Han MR
10	121586676	rs1219648	Breast cancer	6e-09	27354352	Han MR
10	121592803	rs2981582	Breast cancer	2e-08	27354352	Han MR
1	87313534	rs12118297	Breast cancer	4e-08	27354352	Han MR
21	34738904	rs16992204	Breast cancer	5e-08	27354352	Han MR
10	9602837	rs4749884	Prostate cancer	7e-06	26443449	Wang M
11	7535346	rs12791447	Prostate cancer	4e-08	26443449	Wang M
12	97483128	rs75718479	Prostate cancer	1e-06	26443449	Wang M
2	20688505	rs13385191	Prostate cancer	5e-06	26443449	Wang M
3	87061524	rs2660753	Prostate cancer	6e-06	26443449	Wang M
5	1895715	rs12653946	Prostate cancer	2e-12	26443449	Wang M
6	116888889	rs339331	Prostate cancer	4e-11	26443449	Wang M
8	23668950	rs1512268	Prostate cancer	1e-13	26443449	Wang M
8	127112671	rs16901979	Prostate cancer	1e-16	26443449	Wang M
8	127472793	rs1447295	Prostate cancer	4e-23	26443449	Wang M
10	46046326	rs10993994	Prostate cancer	4e-08	26443449	Wang M
13	73154002	rs9600079	Prostate cancer	1e-06	26443449	Wang M
17	37738049	rs4430796	Prostate cancer	6e-08	26443449	Wang M
3	40883471	rs35360328	Colorectal cancer	2e-08	26151821	Schumacher FR
3	66392011	rs812481	Colorectal cancer	3e-08	26151821	Schumacher FR
12	117309785	rs73208120	Colorectal cancer	3e-08	26151821	Schumacher FR
10	99591947	rs11190164	Colorectal cancer	8e-07	26151821	Schumacher FR
6	117501830	rs4946260	Colorectal cancer	5e-07	26151821	Schumacher FR
3	40883471	rs35360328	Colorectal cancer	3e-09	26151821	Schumacher FR
3	66392011	rs812481	Colorectal cancer	2e-08	26151821	Schumacher FR
10	99591947	rs11190164	Colorectal cancer	4e-08	26151821	Schumacher FR
12	117309785	rs73208120	Colorectal cancer	3e-08	26151821	Schumacher FR
20	48723580	rs6066825	Colorectal cancer	4e-09	26151821	Schumacher FR
6	117501830	rs4946260	Colorectal cancer	6e-08	26151821	Schumacher FR
8	116618444	rs16892766	Colorectal cancer	3e-12	26151821	Schumacher FR
8	127401060	rs6983267	Colorectal cancer	4e-14	26151821	Schumacher FR
11	74634505	rs3824999	Colorectal cancer	1e-06	26151821	Schumacher FR
11	111300984	rs3802842	Colorectal cancer	1e-10	26151821	Schumacher FR
12	4296223	rs3217901	Colorectal cancer	2e-06	26151821	Schumacher FR
14	53944201	rs4444235	Colorectal cancer	5e-08	26151821	Schumacher FR
15	32702555	rs4779584	Colorectal cancer	1e-08	26151821	Schumacher FR
18	48927093	rs4939827	Colorectal cancer	2e-15	26151821	Schumacher FR
20	6423634	rs961253	Colorectal cancer	1e-07	26151821	Schumacher FR
3	67392218	rs76010824	Prostate cancer (survival)	1e-07	26307654	Szulkin R
X	50451939	rs140659849	Prostate cancer (survival)	1e-07	26307654	Szulkin R
2	30399958	rs114997855	Prostate cancer (survival)	1e-07	26307654	Szulkin R
X	127519376	rs723557	Prostate cancer (survival)	6e-07	26307654	Szulkin R
1	10503552	rs10864459	Breast cancer	5e-10	27117709	Couch FJ
8	37000965	rs13365225	Breast cancer	7e-06	27117709	Couch FJ
12	95633983	rs17356907	Breast cancer	5e-07	27117709	Couch FJ
2	120330606	rs11903787	Breast cancer	7e-10	27117709	Couch FJ
22	40480230	rs6001930	Breast cancer	2e-06	27117709	Couch FJ
5	1282204	rs7726159	Breast cancer	3e-08	27117709	Couch FJ
6	151597721	rs12662670	Breast cancer	1e-19	27117709	Couch FJ
6	151625017	rs11155804	Breast cancer	4e-28	27117709	Couch FJ
10	62518923	rs10995190	Breast cancer	8e-06	27117709	Couch FJ
10	113023044	rs6585202	Breast cancer	1e-09	27117709	Couch FJ
5	1297373	rs2736108	Breast cancer (estrogen-receptor negative)	1e-08	27117709	Couch FJ
6	151597721	rs12662670	Breast cancer (estrogen-receptor negative)	9e-15	27117709	Couch FJ
6	151625017	rs11155804	Breast cancer (estrogen-receptor negative)	8e-18	27117709	Couch FJ
10	62518923	rs10995190	Breast cancer (estrogen-receptor negative)	4e-08	27117709	Couch FJ
11	1880867	rs4980383	Breast cancer (estrogen-receptor negative)	3e-06	27117709	Couch FJ
12	28021884	rs7297051	Breast cancer (estrogen-receptor negative)	1e-14	27117709	Couch FJ
16	53821379	rs11075995	Breast cancer	2e-06	27117709	Couch FJ
16	52565276	rs4784227	Breast cancer (estrogen-receptor negative)	1e-14	27117709	Couch FJ
16	53779455	rs17817449	Breast cancer (estrogen-receptor negative)	3e-07	27117709	Couch FJ
16	53821379	rs11075995	Breast cancer (estrogen-receptor negative)	3e-08	27117709	Couch FJ
19	17283116	rs56069439	Breast cancer (estrogen-receptor negative)	8e-19	27117709	Couch FJ
2	201071148	rs114962751	Breast cancer	7e-08	27117709	Couch FJ
13	73383544	rs6562760	Breast cancer	5e-10	27117709	Couch FJ
13	73232845	rs12870942	Breast cancer	4e-08	27117709	Couch FJ
2	217431785	rs16857609	Breast cancer	7e-06	27117709	Couch FJ
5	158817075	rs1432679	Breast cancer	2e-06	27117709	Couch FJ
1	202209914	rs17489300	Breast cancer	2e-08	27117709	Couch FJ
11	129591276	rs11820646	Breast cancer	9e-06	27117709	Couch FJ
2	19121042	rs12710696	Breast cancer	2e-06	27117709	Couch FJ
17	79807926	rs745570	Breast cancer	6e-06	27117709	Couch FJ
5	1279913	rs2242652	Breast cancer	8e-28	27117709	Couch FJ
1	202209914	rs17489300	Breast cancer (estrogen-receptor negative)	9e-10	27117709	Couch FJ
5	1297373	rs2736108	Breast cancer	3e-14	27117709	Couch FJ
1	10503552	rs10864459	Breast cancer (estrogen-receptor negative)	2e-09	27117709	Couch FJ
2	19121042	rs12710696	Breast cancer (estrogen-receptor negative)	2e-08	27117709	Couch FJ
2	120330606	rs11903787	Breast cancer (estrogen-receptor negative)	9e-07	27117709	Couch FJ
5	1279913	rs2242652	Breast cancer (estrogen-receptor negative)	3e-14	27117709	Couch FJ
5	1282204	rs7726159	Breast cancer (estrogen-receptor negative)	2e-06	27117709	Couch FJ
11	1880867	rs4980383	Breast cancer	9e-09	27117709	Couch FJ
12	28021884	rs7297051	Breast cancer	3e-20	27117709	Couch FJ
12	28002147	rs10771399	Breast cancer	7e-18	27117709	Couch FJ
16	52565276	rs4784227	Breast cancer	6e-15	27117709	Couch FJ
16	53779455	rs17817449	Breast cancer	5e-08	27117709	Couch FJ
12	28002147	rs10771399	Breast cancer (estrogen-receptor negative)	4e-13	27117709	Couch FJ
19	17283116	rs56069439	Breast cancer	1e-32	27117709	Couch FJ
2	28896719	rs67073037	Breast cancer	5e-09	27117709	Couch FJ
1	1351675	rs186507655	Cancer (pleiotropy)	5e-10	27197191	Fehringer G
1	155212373	rs2075570	Cancer (pleiotropy)	5e-06	27197191	Fehringer G
3	27285723	rs481519	Cancer (pleiotropy)	2e-09	27197191	Fehringer G
4	105140377	rs7679673	Cancer (pleiotropy)	1e-10	27197191	Fehringer G
5	1282299	rs7725218	Cancer (pleiotropy)	2e-10	27197191	Fehringer G
5	56737113	rs1862626	Cancer (pleiotropy)	4e-12	27197191	Fehringer G
6	29785031	rs147680653	Cancer (pleiotropy)	1e-06	27197191	Fehringer G
6	30374976	rs115707823	Cancer (pleiotropy)	5e-07	27197191	Fehringer G
6	31347004	rs115392158	Cancer (pleiotropy)	3e-07	27197191	Fehringer G
6	32699696	rs147527678	Cancer (pleiotropy)	6e-08	27197191	Fehringer G
9	22062135	rs1011970	Cancer (pleiotropy)	5e-06	27197191	Fehringer G
10	121575416	rs11200014	Cancer (pleiotropy)	8e-35	27197191	Fehringer G
11	69227030	rs7931342	Cancer (pleiotropy)	4e-14	27197191	Fehringer G
11	103813371	rs148883465	Cancer (pleiotropy)	3e-08	27197191	Fehringer G
12	49251457	rs11168936	Cancer (pleiotropy)	9e-07	27197191	Fehringer G
12	52918828	rs73110464	Cancer (pleiotropy)	2e-15	27197191	Fehringer G
13	32394673	rs11571818	Cancer (pleiotropy)	5e-10	27197191	Fehringer G
14	68559662	rs11844632	Cancer (pleiotropy)	3e-10	27197191	Fehringer G
17	37741642	rs12601991	Cancer (pleiotropy)	7e-28	27197191	Fehringer G
19	17279482	rs4808075	Cancer (pleiotropy)	2e-09	27197191	Fehringer G
20	34131991	rs11907546	Cancer (pleiotropy)	3e-06	27197191	Fehringer G
11	103745837	rs141752671	Cancer (pleiotropy)	1e-07	27197191	Fehringer G
12	111621753	rs11065979	Cancer (pleiotropy)	5e-06	27197191	Fehringer G
20	34002002	rs2300206	Cancer (pleiotropy)	6e-06	27197191	Fehringer G
1	155216951	rs1057941	Cancer	2e-07	27197191	Fehringer G
1	155212052	rs2974935	Cancer	2e-07	27197191	Fehringer G
1	210816167	rs11119608	Cancer	1e-07	27197191	Fehringer G
3	169043635	rs75316749	Cancer	2e-07	27197191	Fehringer G
6	30374976	rs115707823	Cancer	2e-06	27197191	Fehringer G
6	31347004	rs115392158	Cancer	9e-06	27197191	Fehringer G
6	32699696	rs147527678	Cancer	5e-07	27197191	Fehringer G
6	80398959	rs4604234	Cancer	6e-06	27197191	Fehringer G
9	21951903	rs12349081	Cancer	6e-06	27197191	Fehringer G
9	22062135	rs1011970	Cancer	2e-07	27197191	Fehringer G
17	37741642	rs12601991	Cancer	1e-09	27197191	Fehringer G
19	17279482	rs4808075	Cancer	4e-07	27197191	Fehringer G
20	34131991	rs11907546	Cancer	3e-09	27197191	Fehringer G
13	32265853	rs56404467	Cancer	1e-07	27197191	Fehringer G
20	34002002	rs2300206	Cancer	2e-08	27197191	Fehringer G
6	160421505	rs3123636	Prostate cancer	3e-09	27262462	Teerlink CC
10	46057653	rs10763567	Prostate cancer	6e-10	27262462	Teerlink CC
11	69244777	rs12270641	Prostate cancer	1e-11	27262462	Teerlink CC
17	37742390	rs11651052	Prostate cancer	3e-10	27262462	Teerlink CC
8	127101181	rs56005245	Prostate cancer	1e-08	27262462	Teerlink CC
8	127196124	rs138042437	Prostate cancer	2e-08	27262462	Teerlink CC
8	127311646	rs4506170	Prostate cancer	2e-09	27262462	Teerlink CC
2	28896719	rs67073037	Breast cancer (estrogen-receptor negative)	3e-06	27117709	Couch FJ
2	200878871	rs115635831	Breast cancer (estrogen-receptor negative)	1e-06	27117709	Couch FJ
13	73232845	rs12870942	Breast cancer (estrogen-receptor negative)	3e-07	27117709	Couch FJ
9	22062135	rs1011970	Breast cancer (estrogen-receptor negative)	2e-06	27117709	Couch FJ
12	95633983	rs17356907	Breast cancer (estrogen-receptor negative)	3e-06	27117709	Couch FJ
1	39344315	rs7528276	Colorectal cancer	3e-07	27207650	Schmit SL
2	153074663	rs1367374	Colorectal cancer	4e-07	27207650	Schmit SL
14	70937530	rs143046984	Colorectal cancer	4e-07	27207650	Schmit SL
16	55504828	rs142319636	Colorectal cancer	8e-07	27207650	Schmit SL
1	39458103	rs658191	Colorectal cancer	4e-07	27207650	Schmit SL
14	71047446	rs2286313	Colorectal cancer	4e-07	27207650	Schmit SL
18	48926786	rs11874392	Colorectal cancer	7e-08	27207650	Schmit SL
[truncated: 1,224 more rows]

## Sheet: unique_nc_caSNPpositions
CHR_ID	CHR_POS	EnhancerOverlap	SNPinSNPsnapDB
1	221991606	FALSE	TRUE
20	62345988	FALSE	TRUE
12	50761880	TRUE	TRUE
1	221872104	FALSE	TRUE
16	74438798	FALSE	TRUE
16	85910833	FALSE	TRUE
6	32638979	FALSE	FALSE
6	32610305	FALSE	FALSE
6	417727	FALSE	TRUE
16	73405456	FALSE	TRUE
14	68283210	FALSE	TRUE
6	127279485	FALSE	TRUE
8	127472793	TRUE	TRUE
8	127401060	TRUE	TRUE
14	23119848	FALSE	TRUE
10	61992400	FALSE	TRUE
12	26300350	FALSE	TRUE
11	69419726	TRUE	TRUE
6	118486684	FALSE	TRUE
6	155608667	FALSE	TRUE
10	121141109	FALSE	TRUE
20	47579861	FALSE	TRUE
4	141788570	FALSE	TRUE
2	200157231	FALSE	TRUE
7	14406292	FALSE	FALSE
7	37226747	FALSE	TRUE
10	8108750	FALSE	FALSE
5	36137518	FALSE	TRUE
11	96266936	FALSE	TRUE
11	20540973	FALSE	TRUE
10	17346144	FALSE	TRUE
3	47347457	FALSE	TRUE
8	29486945	FALSE	TRUE
8	95583508	FALSE	TRUE
5	81423306	FALSE	TRUE
10	79295869	FALSE	TRUE
8	116618444	FALSE	TRUE
18	48927093	FALSE	TRUE
15	32702555	TRUE	TRUE
10	8659256	FALSE	TRUE
12	116564853	FALSE	TRUE
1	237103303	FALSE	TRUE
3	178712151	FALSE	TRUE
12	4315956	FALSE	TRUE
10	61963818	FALSE	TRUE
7	50398606	FALSE	TRUE
6	140848688	FALSE	FALSE
19	44007237	FALSE	TRUE
1	76306643	FALSE	TRUE
1	196875463	FALSE	TRUE
1	247526230	FALSE	TRUE
18	2498055	FALSE	TRUE
10	34529060	TRUE	TRUE
15	69726651	FALSE	TRUE
2	111039881	FALSE	TRUE
19	46704397	TRUE	TRUE
11	123490689	FALSE	TRUE
2	230226508	FALSE	TRUE
8	127527115	FALSE	TRUE
8	127091692	TRUE	TRUE
2	20688505	FALSE	TRUE
6	116888889	FALSE	TRUE
13	73154002	FALSE	TRUE
3	87103019	FALSE	TRUE
8	23668950	TRUE	TRUE
10	46046326	FALSE	TRUE
17	37741165	FALSE	TRUE
5	1895715	FALSE	TRUE
6	41568689	FALSE	TRUE
16	52552429	FALSE	TRUE
5	44874903	TRUE	TRUE
2	217041109	FALSE	TRUE
10	121586676	FALSE	TRUE
19	41479679	FALSE	FALSE
9	27488094	FALSE	TRUE
8	127506309	FALSE	TRUE
11	69228491	FALSE	TRUE
6	160160342	FALSE	TRUE
2	43326810	FALSE	TRUE
4	94641726	FALSE	TRUE
4	105140377	FALSE	TRUE
11	2212344	FALSE	TRUE
22	43104206	FALSE	TRUE
X	51467205	FALSE	FALSE
4	94593458	FALSE	TRUE
2	63074029	FALSE	TRUE
7	98187015	FALSE	TRUE
10	46070851	FALSE	TRUE
17	71112612	FALSE	TRUE
7	20954872	FALSE	TRUE
2	172446825	FALSE	TRUE
3	87124174	FALSE	TRUE
8	127112671	TRUE	TRUE
3	128319530	FALSE	TRUE
8	127308101	TRUE	TRUE
17	37738049	FALSE	TRUE
8	127310936	TRUE	TRUE
19	38244973	TRUE	TRUE
11	69211113	FALSE	TRUE
5	56727256	FALSE	TRUE
1	121538815	TRUE	TRUE
14	68567965	FALSE	TRUE
10	121577821	FALSE	TRUE
6	151627231	FALSE	TRUE
5	56736057	FALSE	TRUE
10	62518923	FALSE	TRUE
8	127375606	TRUE	TRUE
11	1920716	FALSE	TRUE
9	22062135	FALSE	TRUE
10	79081391	TRUE	TRUE
6	151592978	FALSE	TRUE
10	5844771	FALSE	TRUE
11	69513996	FALSE	FALSE
10	121273005	FALSE	TRUE
15	46347610	FALSE	TRUE
14	53944201	FALSE	TRUE
19	33041394	TRUE	TRUE
16	68787043	FALSE	TRUE
20	6423634	FALSE	TRUE
16	52601252	FALSE	TRUE
10	121865675	FALSE	TRUE
5	44662413	FALSE	TRUE
9	108126198	FALSE	TRUE
X	51486831	FALSE	FALSE
2	62904596	FALSE	TRUE
10	121592803	FALSE	TRUE
8	127343372	TRUE	TRUE
5	45285616	FALSE	TRUE
11	1887776	FALSE	TRUE
13	103275657	FALSE	TRUE
6	51801833	FALSE	TRUE
5	83689920	FALSE	TRUE
3	145456001	FALSE	TRUE
3	37954986	FALSE	TRUE
2	59272212	FALSE	TRUE
15	48608389	FALSE	TRUE
12	73596057	FALSE	TRUE
18	55997051	FALSE	TRUE
7	67594280	FALSE	TRUE
17	50196930	FALSE	TRUE
21	29805194	FALSE	TRUE
5	164462274	FALSE	TRUE
13	95222702	FALSE	TRUE
6	19443704	FALSE	TRUE
15	77977130	FALSE	TRUE
10	121579461	FALSE	TRUE
8	127505328	FALSE	TRUE
10	125008303	FALSE	TRUE
11	69227200	FALSE	TRUE
7	27936944	FALSE	TRUE
12	108373556	FALSE	TRUE
2	122533446	FALSE	TRUE
2	39720581	FALSE	TRUE
1	17967993	FALSE	FALSE
9	94978992	FALSE	TRUE
5	125030274	FALSE	FALSE
2	120943713	FALSE	TRUE
X	25835497	FALSE	FALSE
20	24077771	FALSE	TRUE
X	37995474	FALSE	FALSE
X	65147139	FALSE	FALSE
2	38050689	FALSE	TRUE
2	47012873	FALSE	TRUE
2	48974189	FALSE	TRUE
1	116927159	FALSE	TRUE
9	33283584	FALSE	FALSE
2	141038051	FALSE	TRUE
X	22873960	FALSE	FALSE
1	15465931	FALSE	TRUE
X	66386851	FALSE	FALSE
2	21354871	FALSE	TRUE
X	28214936	FALSE	FALSE
3	150750021	FALSE	TRUE
10	121573063	FALSE	TRUE
6	33579060	FALSE	FALSE
16	85942053	FALSE	TRUE
1	84156830	FALSE	TRUE
14	68232877	TRUE	TRUE
12	28002147	FALSE	TRUE
1	204546897	FALSE	TRUE
10	112974337	FALSE	TRUE
7	8512984	FALSE	TRUE
3	39805581	FALSE	FALSE
2	149540704	FALSE	TRUE
10	70281049	FALSE	FALSE
14	50936813	FALSE	FALSE
2	149601110	FALSE	TRUE
1	66303417	TRUE	TRUE
7	140002794	FALSE	FALSE
7	78702149	FALSE	FALSE
18	43011119	FALSE	FALSE
1	66296783	TRUE	TRUE
17	49359387	FALSE	FALSE
11	111300984	FALSE	TRUE
20	6718948	FALSE	TRUE
2	191722478	FALSE	TRUE
1	183112059	FALSE	TRUE
12	4279105	FALSE	TRUE
12	4296223	FALSE	TRUE
12	114678547	FALSE	TRUE
1	162851501	FALSE	TRUE
4	93965880	FALSE	TRUE
6	117498194	FALSE	TRUE
8	129807793	FALSE	TRUE
14	58722643	FALSE	TRUE
2	212432139	FALSE	TRUE
5	1279675	FALSE	TRUE
6	81483392	FALSE	TRUE
1	10506158	FALSE	TRUE
5	158817075	FALSE	TRUE
12	95633983	TRUE	TRUE
16	53779455	FALSE	TRUE
22	40480230	FALSE	TRUE
1	202218048	FALSE	TRUE
2	19121042	FALSE	TRUE
16	53821379	TRUE	TRUE
7	50405553	FALSE	TRUE
14	23116124	FALSE	TRUE
12	124836304	FALSE	TRUE
2	46310465	TRUE	TRUE
11	69424973	FALSE	TRUE
3	171790673	FALSE	TRUE
19	18460331	FALSE	TRUE
19	43782361	FALSE	TRUE
22	29225488	FALSE	TRUE
6	13722291	FALSE	TRUE
7	144377836	FALSE	TRUE
8	29652100	TRUE	TRUE
5	44706396	FALSE	TRUE
10	121334387	FALSE	TRUE
18	26990703	FALSE	TRUE
11	65815595	FALSE	TRUE
12	115398717	FALSE	TRUE
17	54979110	FALSE	TRUE
21	15148511	FALSE	TRUE
2	120487546	FALSE	TRUE
2	172108243	FALSE	TRUE
2	217431785	FALSE	TRUE
8	75318066	FALSE	TRUE
8	128182395	TRUE	TRUE
9	107543834	FALSE	TRUE
10	21744013	FALSE	TRUE
10	113014168	FALSE	TRUE
11	129591276	FALSE	TRUE
12	14260997	TRUE	TRUE
14	36663564	FALSE	TRUE
14	68193711	FALSE	TRUE
14	91374725	FALSE	TRUE
16	80616908	FALSE	TRUE
18	26757460	FALSE	TRUE
3	4700592	FALSE	TRUE
3	30641447	FALSE	TRUE
4	105163621	FALSE	TRUE
4	174925275	FALSE	TRUE
5	58888234	TRUE	TRUE
6	1318643	FALSE	TRUE
2	173348166	FALSE	TRUE
5	59041654	FALSE	TRUE
8	75505702	TRUE	TRUE
10	22026914	FALSE	TRUE
10	121586602	FALSE	TRUE
7	50409816	FALSE	TRUE
8	129172930	TRUE	TRUE
9	21976403	FALSE	TRUE
10	8062245	FALSE	TRUE
10	22568017	FALSE	TRUE
10	124604086	FALSE	TRUE
12	96218984	FALSE	TRUE
14	23120140	FALSE	TRUE
21	38404563	FALSE	TRUE
2	145366886	FALSE	TRUE
2	201502898	FALSE	TRUE
3	150762029	TRUE	TRUE
5	44663035	FALSE	TRUE
5	56757111	FALSE	TRUE
6	151632992	FALSE	TRUE
10	121579140	FALSE	TRUE
12	28000060	FALSE	TRUE
12	115397580	FALSE	TRUE
16	52565276	FALSE	TRUE
1	87385737	FALSE	TRUE
1	210196877	FALSE	FALSE
2	69900097	FALSE	TRUE
3	105145487	FALSE	TRUE
6	152034021	FALSE	TRUE
9	126707167	FALSE	TRUE
12	24884534	FALSE	TRUE
12	29205522	FALSE	TRUE
15	51321455	FALSE	TRUE
18	44813855	FALSE	TRUE
21	34726347	FALSE	TRUE
21	34738904	FALSE	FALSE
20	63731211	FALSE	TRUE
12	12737692	TRUE	TRUE
5	1279913	FALSE	TRUE
17	37714971	FALSE	TRUE
19	50851341	FALSE	TRUE
19	50861367	FALSE	TRUE
8	126999692	FALSE	TRUE
3	87061524	FALSE	TRUE
6	30105999	FALSE	FALSE
6	32224554	FALSE	FALSE
6	32433162	FALSE	FALSE
6	108963986	FALSE	TRUE
3	169375312	FALSE	TRUE
5	134500518	FALSE	TRUE
X	67801708	FALSE	FALSE
X	71188133	FALSE	FALSE
12	132563775	FALSE	TRUE
3	113556777	FALSE	TRUE
3	141383991	FALSE	TRUE
3	170412314	FALSE	TRUE
4	72989536	FALSE	TRUE
4	73483441	FALSE	TRUE
16	57619621	FALSE	TRUE
X	11321091	FALSE	FALSE
2	111146954	TRUE	TRUE
1	154861707	FALSE	TRUE
12	52880120	TRUE	TRUE
14	68660027	FALSE	TRUE
X	9846095	FALSE	FALSE
1	10496040	FALSE	TRUE
1	150685811	FALSE	TRUE
2	9977740	FALSE	TRUE
2	10570604	FALSE	TRUE
2	85567174	FALSE	TRUE
2	241443449	FALSE	TRUE
5	178541914	FALSE	TRUE
6	30633455	FALSE	FALSE
6	33020918	FALSE	FALSE
6	34825347	FALSE	FALSE
6	43726861	FALSE	TRUE
7	1904901	FALSE	TRUE
7	20374488	FALSE	FALSE
12	114247766	FALSE	TRUE
14	52905612	FALSE	TRUE
14	70625539	FALSE	TRUE
17	715725	TRUE	TRUE
17	49267824	FALSE	TRUE
18	79013973	FALSE	TRUE
20	62440555	FALSE	TRUE
22	40075184	FALSE	TRUE
X	51498820	FALSE	FALSE
X	52867918	FALSE	FALSE
1	87745033	FALSE	FALSE
1	153927425	FALSE	FALSE
2	8456993	TRUE	TRUE
2	66425753	FALSE	TRUE
2	111135519	FALSE	TRUE
2	173369819	FALSE	TRUE
2	201258757	TRUE	FALSE
3	107243674	FALSE	TRUE
3	152286413	FALSE	TRUE
5	44365443	FALSE	TRUE
6	11218797	FALSE	TRUE
20	53838666	TRUE	TRUE
16	82145289	TRUE	FALSE
12	132491403	FALSE	TRUE
6	153119944	FALSE	TRUE
6	160412632	FALSE	TRUE
7	47397647	FALSE	TRUE
8	23581462	FALSE	TRUE
8	26034626	FALSE	TRUE
8	127091872	TRUE	FALSE
9	22041999	TRUE	TRUE
10	45587537	FALSE	TRUE
10	102654464	FALSE	TRUE
11	69227030	FALSE	TRUE
11	102530930	FALSE	TRUE
11	113936459	FALSE	TRUE
12	48025835	FALSE	TRUE
12	49282227	FALSE	TRUE
11	7526356	FALSE	TRUE
X	11464514	TRUE	FALSE
12	14263984	FALSE	TRUE
19	42196795	FALSE	TRUE
18	55563628	FALSE	TRUE
16	57620664	FALSE	TRUE
12	89766754	FALSE	FALSE
6	170160655	TRUE	TRUE
6	19628196	FALSE	FALSE
19	17103263	FALSE	TRUE
7	40835593	FALSE	TRUE
9	34049781	FALSE	TRUE
10	88435392	FALSE	TRUE
10	112952395	TRUE	TRUE
11	1486282	FALSE	TRUE
11	47400412	TRUE	FALSE
11	67184494	FALSE	TRUE
11	76549500	FALSE	FALSE
11	125184897	FALSE	FALSE
11	134396478	FALSE	TRUE
12	64619044	FALSE	TRUE
14	22836440	FALSE	TRUE
14	36669089	FALSE	TRUE
15	40630717	FALSE	TRUE
15	66472304	TRUE	FALSE
17	7899800	FALSE	TRUE
17	31771730	FALSE	TRUE
17	58378759	FALSE	TRUE
18	54246103	FALSE	TRUE
18	59079083	FALSE	TRUE
18	63293961	FALSE	FALSE
18	75324210	FALSE	TRUE
19	31676897	FALSE	TRUE
20	32759707	FALSE	FALSE
22	28492951	FALSE	TRUE
5	169745129	FALSE	FALSE
6	110429349	FALSE	TRUE
3	114402172	FALSE	TRUE
3	114398480	FALSE	TRUE
2	178995835	FALSE	TRUE
2	179003258	FALSE	TRUE
5	81187755	FALSE	TRUE
9	129161670	FALSE	TRUE
9	129168215	TRUE	TRUE
14	84647825	FALSE	TRUE
6	1294916	FALSE	TRUE
12	23683278	FALSE	TRUE
15	31064935	FALSE	TRUE
12	11809639	FALSE	TRUE
12	11812006	FALSE	TRUE
6	18151959	FALSE	TRUE
15	75039102	FALSE	TRUE
2	112624477	TRUE	TRUE
12	16001304	FALSE	TRUE
6	71740732	FALSE	TRUE
2	20885650	FALSE	TRUE
7	93388705	FALSE	TRUE
14	56410241	FALSE	TRUE
12	29733920	FALSE	TRUE
5	6784082	FALSE	TRUE
8	131109670	FALSE	TRUE
19	1543772	FALSE	TRUE
1	230701434	FALSE	TRUE
15	27501193	FALSE	TRUE
3	26507456	FALSE	TRUE
8	755922	FALSE	TRUE
2	68397478	FALSE	TRUE
8	612963	FALSE	TRUE
6	113907536	FALSE	FALSE
5	157976402	FALSE	TRUE
2	241004033	FALSE	TRUE
8	136150901	FALSE	TRUE
3	133982979	FALSE	TRUE
3	145512282	FALSE	TRUE
8	30701718	FALSE	TRUE
14	36589404	FALSE	TRUE
7	15370687	FALSE	FALSE
9	30866810	FALSE	TRUE
2	140972483	FALSE	TRUE
4	3535970	FALSE	TRUE
X	38291789	FALSE	FALSE
2	237171408	TRUE	TRUE
11	116574969	FALSE	TRUE
1	7498192	FALSE	FALSE
3	36203204	FALSE	TRUE
4	183770411	FALSE	FALSE
11	57158067	FALSE	TRUE
19	6573500	FALSE	TRUE
5	145379637	FALSE	TRUE
2	56629125	FALSE	TRUE
8	137307143	FALSE	TRUE
6	112023534	FALSE	TRUE
7	107992726	FALSE	TRUE
3	64003780	FALSE	TRUE
10	120534056	FALSE	TRUE
10	30391095	FALSE	TRUE
3	54695885	FALSE	TRUE
9	80614113	FALSE	FALSE
9	83585894	FALSE	FALSE
3	21718112	FALSE	TRUE
19	5200642	FALSE	TRUE
3	177401529	FALSE	TRUE
3	59918603	FALSE	TRUE
4	122999342	FALSE	TRUE
19	10823418	FALSE	FALSE
11	17399294	FALSE	TRUE
1	114128347	FALSE	TRUE
1	164720525	FALSE	TRUE
5	91979496	FALSE	TRUE
15	61410580	FALSE	TRUE
17	9186907	FALSE	TRUE
6	151586613	FALSE	TRUE
17	27214252	FALSE	TRUE
10	121580797	FALSE	TRUE
16	52601088	FALSE	TRUE
12	14257551	TRUE	TRUE
10	61963136	FALSE	TRUE
7	50410929	FALSE	TRUE
12	114430333	FALSE	TRUE
5	173512423	FALSE	TRUE
6	149287738	FALSE	TRUE
6	151974478	FALSE	FALSE
11	129603795	FALSE	TRUE
8	127081052	FALSE	TRUE
3	87192347	FALSE	TRUE
8	127082911	FALSE	TRUE
22	43122269	FALSE	TRUE
6	36655123	FALSE	TRUE
11	74634505	FALSE	TRUE
X	9783434	FALSE	FALSE
5	10467590	FALSE	TRUE
7	130969092	FALSE	TRUE
10	62492218	FALSE	TRUE
8	12915246	FALSE	TRUE
13	47795595	FALSE	TRUE
19	22611884	FALSE	TRUE
3	108984178	FALSE	TRUE
7	154889200	FALSE	TRUE
3	109132637	FALSE	TRUE
10	8047173	FALSE	TRUE
2	66738934	FALSE	TRUE
15	92316651	FALSE	TRUE
7	47199109	FALSE	TRUE
2	110970905	FALSE	TRUE
4	18793707	FALSE	TRUE
2	144450626	FALSE	TRUE
5	32000377	FALSE	TRUE
18	48924606	FALSE	TRUE
8	127412547	TRUE	TRUE
3	189683987	FALSE	TRUE
11	56408195	FALSE	FALSE
11	48093537	FALSE	TRUE
14	76237008	FALSE	TRUE
8	19793650	FALSE	TRUE
4	58637561	FALSE	TRUE
1	110716148	FALSE	TRUE
8	107960070	FALSE	TRUE
1	66223426	FALSE	TRUE
6	143337875	FALSE	TRUE
4	158523162	FALSE	TRUE
3	55773227	FALSE	TRUE
7	50498129	FALSE	TRUE
6	77080091	FALSE	TRUE
15	92114143	FALSE	TRUE
X	70920000	FALSE	FALSE
6	151666222	FALSE	TRUE
20	34000289	FALSE	TRUE
1	205788696	FALSE	TRUE
6	75786165	FALSE	TRUE
14	60655808	FALSE	TRUE
16	71657426	FALSE	TRUE
20	50911385	FALSE	TRUE
21	41529494	FALSE	TRUE
22	19770369	FALSE	FALSE
10	21147293	FALSE	TRUE
1	111873741	FALSE	TRUE
10	100170652	FALSE	TRUE
15	46737708	FALSE	TRUE
17	35565049	FALSE	TRUE
3	29287529	FALSE	TRUE
21	16396204	TRUE	TRUE
5	101043689	FALSE	TRUE
6	6550516	FALSE	TRUE
16	86400840	FALSE	TRUE
10	11806793	FALSE	TRUE
6	151633699	FALSE	FALSE
11	2289922	FALSE	TRUE
10	88999967	FALSE	TRUE
4	108095668	FALSE	TRUE
2	201246657	FALSE	TRUE
9	22206988	FALSE	TRUE
18	59955055	FALSE	TRUE
2	110858527	FALSE	TRUE
8	102566646	FALSE	TRUE
6	32658495	FALSE	FALSE
8	127198984	TRUE	TRUE
15	56483399	FALSE	TRUE
16	85894208	FALSE	TRUE
5	56733416	FALSE	TRUE
5	56874986	FALSE	TRUE
5	56838449	FALSE	TRUE
5	56826517	FALSE	TRUE
5	56699208	FALSE	TRUE
5	56857565	FALSE	TRUE
5	56960656	FALSE	TRUE
5	56899963	FALSE	TRUE
5	56688029	FALSE	TRUE
3	27302153	FALSE	TRUE
8	127375779	TRUE	TRUE
10	121589148	FALSE	TRUE
11	69492927	FALSE	TRUE
16	52541995	FALSE	TRUE
8	129181858	TRUE	TRUE
9	21984662	FALSE	TRUE
10	124604740	FALSE	TRUE
3	150755819	FALSE	TRUE
6	135969804	FALSE	TRUE
6	151623479	FALSE	TRUE
7	93992935	FALSE	TRUE
8	61692700	FALSE	TRUE
9	21995942	FALSE	TRUE
9	34129841	FALSE	TRUE
10	127011685	FALSE	TRUE
12	26617956	FALSE	TRUE
12	95623181	TRUE	TRUE
13	29862831	FALSE	TRUE
17	72983988	FALSE	TRUE
4	145819473	FALSE	TRUE
4	145811502	FALSE	TRUE
4	65354979	FALSE	TRUE
12	47123912	FALSE	TRUE
8	69841638	FALSE	TRUE
2	75024234	FALSE	TRUE
5	44680585	FALSE	TRUE
13	95027878	FALSE	TRUE
X	13459192	FALSE	FALSE
4	39133944	FALSE	TRUE
17	37742390	TRUE	TRUE
1	202233110	FALSE	TRUE
2	52162981	FALSE	TRUE
5	117472385	FALSE	TRUE
5	146354070	FALSE	TRUE
6	32632894	FALSE	FALSE
11	13341732	FALSE	TRUE
12	24847276	FALSE	TRUE
16	25874649	FALSE	TRUE
17	5101992	FALSE	TRUE
19	54151243	FALSE	TRUE
2	134305027	FALSE	TRUE
3	169790484	FALSE	TRUE
11	128629105	FALSE	TRUE
6	7118757	FALSE	TRUE
6	127957653	FALSE	TRUE
13	50267187	FALSE	TRUE
17	59755030	TRUE	TRUE
17	59912499	FALSE	TRUE
22	50532837	TRUE	TRUE
2	201196097	FALSE	TRUE
15	32709533	FALSE	TRUE
18	48922435	FALSE	TRUE
7	54848587	FALSE	TRUE
7	55067179	TRUE	TRUE
7	55091656	FALSE	TRUE
9	22032153	FALSE	TRUE
20	63680946	FALSE	TRUE
8	129633446	FALSE	TRUE
2	234605964	FALSE	TRUE
11	14841349	FALSE	TRUE
4	96648409	FALSE	FALSE
6	31513492	TRUE	FALSE
3	65008088	FALSE	TRUE
6	37015416	FALSE	TRUE
7	11181219	FALSE	TRUE
11	107933845	FALSE	TRUE
10	69415853	FALSE	TRUE
6	50427424	FALSE	FALSE
8	118486185	FALSE	TRUE
11	114708364	FALSE	TRUE
X	152138067	FALSE	FALSE
6	167735333	FALSE	TRUE
16	1056795	FALSE	FALSE
5	84311324	TRUE	TRUE
14	80908984	TRUE	FALSE
4	149498213	FALSE	TRUE
2	32224803	FALSE	FALSE
2	213147681	FALSE	FALSE
9	3708602	FALSE	FALSE
5	132663184	FALSE	TRUE
2	239835651	FALSE	FALSE
18	71174376	FALSE	TRUE
10	15029386	FALSE	TRUE
2	18696829	FALSE	TRUE
20	58062454	FALSE	FALSE
6	105883853	FALSE	TRUE
3	96051005	FALSE	TRUE
1	224709789	FALSE	TRUE
14	79896239	FALSE	TRUE
10	4097356	FALSE	FALSE
11	116622438	FALSE	TRUE
14	95024488	FALSE	TRUE
22	28343127	FALSE	FALSE
18	72975302	FALSE	FALSE
18	72975319	FALSE	FALSE
1	76398018	FALSE	TRUE
2	232355544	FALSE	TRUE
5	126041980	FALSE	TRUE
7	71535629	FALSE	TRUE
8	97892687	FALSE	TRUE
10	29653623	FALSE	TRUE
12	96161387	FALSE	TRUE
15	99507178	FALSE	FALSE
16	58662802	FALSE	TRUE
18	76553300	FALSE	TRUE
19	8857556	FALSE	TRUE
20	20984347	FALSE	TRUE
2	232350693	FALSE	TRUE
2	232350750	FALSE	TRUE
2	232353782	TRUE	TRUE
16	58669712	FALSE	TRUE
16	58661235	FALSE	TRUE
16	58670592	FALSE	TRUE
16	58668637	FALSE	TRUE
16	58657060	FALSE	TRUE
1	76397851	FALSE	TRUE
1	76398384	FALSE	TRUE
2	232353879	TRUE	TRUE
2	232353864	TRUE	TRUE
2	232353552	TRUE	TRUE
2	232352849	TRUE	TRUE
2	42794053	FALSE	TRUE
5	126046631	TRUE	TRUE
5	9317600	FALSE	FALSE
5	126045975	TRUE	TRUE
7	105858521	FALSE	TRUE
7	71534157	FALSE	TRUE
7	71534123	FALSE	TRUE
10	29652692	FALSE	TRUE
10	29647954	FALSE	TRUE
10	29655323	FALSE	TRUE
16	58669872	FALSE	TRUE
16	58673228	FALSE	TRUE
16	58678226	FALSE	TRUE
16	58698951	FALSE	TRUE
16	58677628	FALSE	TRUE
16	58701769	FALSE	TRUE
16	58659688	FALSE	TRUE
16	58673724	FALSE	TRUE
16	58697980	FALSE	TRUE
4	181490427	FALSE	TRUE
4	181486725	FALSE	TRUE
20	50148998	FALSE	TRUE
1	214187549	FALSE	TRUE
15	89326435	FALSE	TRUE
14	22010722	FALSE	TRUE
X	31787910	FALSE	FALSE
21	18948980	FALSE	TRUE
9	27382087	FALSE	TRUE
2	2250596	FALSE	TRUE
2	77712387	FALSE	TRUE
7	27406338	FALSE	FALSE
2	158326236	FALSE	TRUE
5	133397775	FALSE	TRUE
10	29793048	FALSE	TRUE
16	22796100	FALSE	FALSE
4	16585051	FALSE	TRUE
1	193939892	FALSE	FALSE
4	36239381	FALSE	FALSE
5	152723754	FALSE	TRUE
4	135748515	FALSE	FALSE
2	67936028	FALSE	FALSE
14	95068893	FALSE	FALSE
10	64959483	FALSE	TRUE
10	64846439	FALSE	TRUE
5	68919169	FALSE	FALSE
11	113190040	TRUE	FALSE
7	106631389	TRUE	TRUE
16	67082698	FALSE	TRUE
9	70158086	FALSE	TRUE
22	27918624	FALSE	FALSE
22	28365160	FALSE	FALSE
17	919380	TRUE	FALSE
21	45497121	FALSE	TRUE
14	24401845	FALSE	TRUE
4	185141891	FALSE	TRUE
17	3000998	FALSE	FALSE
6	2634705	TRUE	TRUE
7	70935714	FALSE	TRUE
9	116142133	FALSE	TRUE
10	3554755	TRUE	TRUE
10	7272478	FALSE	TRUE
5	32017440	FALSE	FALSE
15	80763524	FALSE	FALSE
4	136496076	FALSE	TRUE
6	167818409	FALSE	TRUE
2	159042977	FALSE	TRUE
10	58811675	FALSE	TRUE
10	79059375	FALSE	TRUE
10	99529178	FALSE	TRUE
10	112967084	FALSE	TRUE
11	61785208	FALSE	TRUE
12	866782	FALSE	TRUE
12	6276561	FALSE	TRUE
17	897353	FALSE	TRUE
19	41354391	FALSE	TRUE
5	135163402	FALSE	TRUE
1	183004356	FALSE	TRUE
8	116635549	FALSE	TRUE
12	4259186	FALSE	TRUE
20	7831703	FALSE	TRUE
10	112520943	TRUE	TRUE
2	172285284	FALSE	TRUE
8	74567389	FALSE	TRUE
14	92231568	FALSE	TRUE
13	36861531	FALSE	TRUE
13	112620498	FALSE	TRUE
14	97356528	FALSE	TRUE
16	7552979	FALSE	FALSE
18	49679976	FALSE	FALSE
19	44371829	FALSE	TRUE
19	56687205	FALSE	TRUE
1	79987113	FALSE	TRUE
1	89431556	FALSE	FALSE
1	224217786	FALSE	FALSE
2	41094221	FALSE	FALSE
2	97135631	FALSE	TRUE
2	127104557	FALSE	TRUE
3	184083406	FALSE	FALSE
5	116942357	FALSE	FALSE
5	162565392	FALSE	TRUE
6	4905041	FALSE	FALSE
7	29103463	FALSE	TRUE
8	127062570	FALSE	FALSE
8	127164718	TRUE	FALSE
9	11130398	FALSE	TRUE
9	12079333	FALSE	TRUE
9	12184024	FALSE	TRUE
10	53578095	FALSE	TRUE
10	8689292	FALSE	TRUE
7	21445779	FALSE	TRUE
8	129143897	FALSE	TRUE
17	39909987	FALSE	TRUE
9	22006274	FALSE	TRUE
10	22557806	FALSE	TRUE
10	124605598	TRUE	TRUE
16	70741552	FALSE	TRUE
10	130032376	FALSE	TRUE
13	25800908	FALSE	TRUE
18	4772808	FALSE	TRUE
2	225488082	FALSE	TRUE
5	3727065	FALSE	TRUE
11	132887775	FALSE	TRUE
9	115509305	FALSE	TRUE
2	228150003	FALSE	TRUE
2	6637697	FALSE	TRUE
5	136245971	TRUE	TRUE
10	66659088	FALSE	TRUE
12	11856807	FALSE	TRUE
1	102955788	FALSE	TRUE
11	21100413	FALSE	TRUE
7	9391401	FALSE	TRUE
4	166075994	FALSE	TRUE
14	102882582	FALSE	FALSE
7	102478605	FALSE	TRUE
6	13713134	FALSE	TRUE
8	36992428	FALSE	TRUE
11	10299114	FALSE	TRUE
19	14901422	FALSE	TRUE
2	216883915	FALSE	TRUE
5	16233510	FALSE	TRUE
11	15431096	FALSE	TRUE
20	19772894	FALSE	TRUE
22	38174306	FALSE	TRUE
22	42745087	FALSE	TRUE
2	120481784	FALSE	TRUE
4	57013626	FALSE	TRUE
18	63178058	FALSE	TRUE
5	45333758	FALSE	TRUE
6	27104763	FALSE	FALSE
11	66710394	FALSE	FALSE
16	79190071	FALSE	TRUE
19	17283116	FALSE	TRUE
6	27307055	FALSE	FALSE
3	27608457	FALSE	TRUE
1	186763038	FALSE	TRUE
7	92143417	FALSE	FALSE
10	62303692	FALSE	TRUE
7	92243559	FALSE	FALSE
10	63349742	FALSE	TRUE
8	100298199	FALSE	FALSE
10	22681806	FALSE	TRUE
1	120018691	FALSE	FALSE
20	53956286	FALSE	FALSE
2	201258707	TRUE	TRUE
6	99643666	FALSE	FALSE
3	63956021	FALSE	TRUE
6	36676721	FALSE	TRUE
10	63197831	FALSE	TRUE
17	68904663	TRUE	TRUE
5	128227188	FALSE	TRUE
1	145607339	FALSE	TRUE
1	121121848	FALSE	FALSE
7	92344194	FALSE	FALSE
10	113678604	FALSE	FALSE
11	44347927	FALSE	TRUE
7	102160260	FALSE	TRUE
19	43919418	FALSE	TRUE
7	74860783	FALSE	TRUE
6	81677422	FALSE	TRUE
6	20728282	FALSE	TRUE
6	85210757	FALSE	TRUE
6	170017397	FALSE	TRUE
7	103251337	FALSE	TRUE
8	128192016	FALSE	TRUE
8	19828398	FALSE	TRUE
1	7857016	FALSE	TRUE
10	21545607	FALSE	TRUE
11	129360950	FALSE	TRUE
11	113863644	FALSE	FALSE
3	48311089	FALSE	FALSE
10	27189770	FALSE	FALSE
4	85740190	FALSE	TRUE
16	71918418	FALSE	FALSE
9	103912867	FALSE	TRUE
10	21863269	FALSE	FALSE
17	30884649	FALSE	TRUE
6	160665585	FALSE	FALSE
18	26576054	TRUE	TRUE
19	17099805	TRUE	TRUE
8	75393550	FALSE	TRUE
5	45984331	FALSE	TRUE
8	80887958	FALSE	TRUE
8	22634616	FALSE	TRUE
2	69023500	FALSE	TRUE
1	119716347	FALSE	TRUE
5	22642425	FALSE	TRUE
8	220692	FALSE	TRUE
19	43484866	FALSE	TRUE
10	62201406	FALSE	TRUE
22	40508704	FALSE	FALSE
15	75637960	FALSE	FALSE
2	24748307	FALSE	TRUE
9	19457614	FALSE	FALSE
2	69945455	FALSE	TRUE
3	141547651	FALSE	TRUE
3	4686890	FALSE	TRUE
3	34938860	FALSE	TRUE
6	25710343	FALSE	FALSE
7	130989722	TRUE	TRUE
10	9175196	FALSE	TRUE
5	132304843	FALSE	TRUE
5	124400713	FALSE	TRUE
5	56964779	FALSE	TRUE
5	154976135	FALSE	TRUE
6	151734843	FALSE	TRUE
5	46090449	FALSE	TRUE
5	81820020	TRUE	TRUE
21	14855305	FALSE	TRUE
10	121904429	FALSE	TRUE
3	172363569	FALSE	TRUE
6	29107311	FALSE	FALSE
1	203832121	FALSE	TRUE
6	29280372	FALSE	FALSE
6	30576624	FALSE	FALSE
6	30473526	FALSE	FALSE
5	91493653	FALSE	TRUE
1	108114736	FALSE	FALSE
10	63497603	FALSE	TRUE
6	28594471	FALSE	FALSE
10	62961440	FALSE	TRUE
6	27457865	FALSE	FALSE
22	19774906	TRUE	FALSE
11	69646918	FALSE	TRUE
6	26993501	TRUE	FALSE
6	28106103	TRUE	FALSE
1	155697170	FALSE	TRUE
4	143318872	FALSE	FALSE
5	43891334	FALSE	TRUE
14	51819674	FALSE	TRUE
5	57890836	TRUE	TRUE
10	62719072	FALSE	TRUE
6	149265193	FALSE	FALSE
16	82039249	FALSE	FALSE
7	103143080	FALSE	TRUE
16	4058158	FALSE	FALSE
3	46846708	FALSE	TRUE
17	7298013	FALSE	FALSE
1	149811268	FALSE	FALSE
5	7290571	FALSE	FALSE
1	109680280	FALSE	FALSE
1	207761719	FALSE	FALSE
11	15309178	FALSE	FALSE
14	35130485	FALSE	FALSE
2	200849597	FALSE	FALSE
18	13110432	FALSE	FALSE
22	40623944	FALSE	TRUE
9	107541528	FALSE	FALSE
1	168127440	FALSE	TRUE
3	27290919	FALSE	FALSE
6	151634779	FALSE	TRUE
11	65935052	FALSE	TRUE
10	62822722	FALSE	TRUE
17	82597601	FALSE	TRUE
2	201666541	FALSE	TRUE
5	53399007	FALSE	TRUE
1	50441766	FALSE	TRUE
3	40491752	FALSE	TRUE
3	169818849	FALSE	TRUE
10	103922538	FALSE	TRUE
14	72812712	FALSE	TRUE
2	46306237	TRUE	TRUE
10	72232282	FALSE	TRUE
11	96097569	FALSE	TRUE
15	66436613	FALSE	TRUE
19	7190279	TRUE	TRUE
1	51011971	FALSE	TRUE
2	127634972	FALSE	TRUE
3	142077397	FALSE	TRUE
3	172595577	TRUE	TRUE
4	100084161	FALSE	TRUE
7	124914213	FALSE	TRUE
4	103450498	FALSE	TRUE
5	142290274	FALSE	TRUE
8	117869627	FALSE	TRUE
2	19212878	FALSE	TRUE
7	94758031	FALSE	TRUE
5	123142308	FALSE	FALSE
1	155446537	FALSE	TRUE
9	22067594	FALSE	TRUE
10	102125800	FALSE	TRUE
10	113017911	FALSE	TRUE
10	13865236	FALSE	TRUE
9	5956008	FALSE	TRUE
11	47325389	FALSE	TRUE
7	94655778	FALSE	FALSE
6	43259403	FALSE	TRUE
5	158803005	FALSE	TRUE
10	121795069	FALSE	TRUE
19	13158012	FALSE	TRUE
14	78743396	FALSE	FALSE
9	7195019	FALSE	FALSE
1	156183252	FALSE	TRUE
4	86302033	FALSE	FALSE
9	104248836	TRUE	FALSE
3	99682866	FALSE	FALSE
2	11561717	FALSE	TRUE
6	166087862	FALSE	FALSE
8	80641622	FALSE	TRUE
11	66569918	FALSE	FALSE
11	27063657	FALSE	FALSE
6	27587278	FALSE	FALSE
13	42941617	FALSE	FALSE
22	28876649	FALSE	TRUE
4	67215843	FALSE	TRUE
7	144351809	FALSE	FALSE
2	11895429	FALSE	TRUE
11	111765903	FALSE	TRUE
2	217858732	FALSE	TRUE
5	67683422	FALSE	TRUE
9	104094512	FALSE	TRUE
15	50402109	FALSE	TRUE
22	29273659	FALSE	TRUE
11	111636465	FALSE	TRUE
10	5752689	FALSE	TRUE
16	54107655	FALSE	FALSE
1	51001425	FALSE	FALSE
10	22581150	FALSE	FALSE
7	102824786	FALSE	FALSE
1	177930963	FALSE	TRUE
17	29372674	FALSE	FALSE
10	113490891	FALSE	TRUE
14	103585480	FALSE	FALSE
1	100414772	FALSE	TRUE
17	45941122	FALSE	FALSE
5	59180291	FALSE	TRUE
5	44822356	FALSE	TRUE
14	77005236	TRUE	TRUE
6	21905495	FALSE	TRUE
6	81545215	FALSE	TRUE
10	119567672	FALSE	TRUE
6	80496839	FALSE	TRUE
6	20923044	FALSE	TRUE
13	50521772	FALSE	TRUE
13	29543880	FALSE	TRUE
22	38798063	FALSE	TRUE
18	23047728	FALSE	TRUE
8	123726378	FALSE	TRUE
2	67654625	FALSE	TRUE
21	46360308	FALSE	TRUE
3	86154659	FALSE	TRUE
3	100105841	FALSE	TRUE
3	47241865	FALSE	TRUE
3	190056667	FALSE	TRUE
4	91717049	FALSE	TRUE
18	45308832	FALSE	TRUE
18	44831838	FALSE	TRUE
18	27826891	FALSE	TRUE
12	21168436	FALSE	TRUE
7	90874752	FALSE	TRUE
2	236277682	FALSE	TRUE
18	7807950	FALSE	TRUE
15	51261712	FALSE	TRUE
2	236278055	FALSE	TRUE
17	58163947	FALSE	TRUE
11	126175935	FALSE	TRUE
1	230289344	FALSE	TRUE
5	117038818	FALSE	TRUE
17	58165213	FALSE	TRUE
7	34103644	FALSE	TRUE
9	8211949	FALSE	TRUE
10	23061174	FALSE	TRUE
14	70423423	FALSE	TRUE
14	70452982	TRUE	TRUE
19	14774988	FALSE	TRUE
7	36899717	FALSE	TRUE
10	86667452	FALSE	TRUE
8	142925688	FALSE	TRUE
10	8346355	FALSE	TRUE
12	21215863	FALSE	TRUE
3	172550013	FALSE	TRUE
2	217029040	FALSE	TRUE
8	23579239	FALSE	TRUE
5	105742977	FALSE	TRUE
14	34894698	FALSE	TRUE
8	127395198	TRUE	TRUE
2	218290058	TRUE	TRUE
11	111302186	TRUE	TRUE
5	1296371	FALSE	TRUE
5	40281696	FALSE	FALSE
3	40883471	FALSE	TRUE
3	66392011	FALSE	TRUE
10	8697617	FALSE	TRUE
10	99585609	FALSE	TRUE
11	61830500	FALSE	TRUE
12	117309785	FALSE	TRUE
15	32720301	FALSE	TRUE
20	48723580	FALSE	TRUE
20	62394395	FALSE	TRUE
5	138428109	FALSE	TRUE
12	53200654	FALSE	TRUE
4	87150076	FALSE	TRUE
12	8514205	FALSE	FALSE
18	45971047	FALSE	TRUE
1	214606084	FALSE	TRUE
2	221684477	FALSE	TRUE
6	82698067	FALSE	TRUE
6	12217189	FALSE	TRUE
22	23942638	FALSE	FALSE
8	141800605	FALSE	TRUE
5	13858219	FALSE	TRUE
8	5689302	FALSE	TRUE
1	198705436	FALSE	TRUE
X	80753384	FALSE	FALSE
3	190286521	FALSE	TRUE
18	514471	FALSE	TRUE
5	128745323	FALSE	TRUE
18	2825420	FALSE	TRUE
11	60441351	FALSE	FALSE
10	10074911	FALSE	TRUE
2	174729547	FALSE	TRUE
15	25730061	FALSE	FALSE
4	26002024	FALSE	TRUE
19	40682173	FALSE	TRUE
10	126642144	FALSE	TRUE
11	123204711	FALSE	TRUE
17	6384826	FALSE	TRUE
4	134616564	FALSE	TRUE
15	46564730	FALSE	TRUE
1	109165601	FALSE	FALSE
8	3289837	FALSE	TRUE
15	75637650	FALSE	TRUE
12	8552873	FALSE	TRUE
15	79696844	FALSE	TRUE
8	79779234	FALSE	TRUE
19	10457843	FALSE	TRUE
1	225904035	FALSE	TRUE
3	76667643	FALSE	TRUE
X	115688155	FALSE	FALSE
3	162481716	FALSE	TRUE
2	118661291	FALSE	FALSE
22	31829377	FALSE	FALSE
13	38041119	FALSE	FALSE
12	61914884	FALSE	FALSE
20	23001450	FALSE	TRUE
6	170610382	FALSE	TRUE
9	130022496	FALSE	TRUE
2	238593191	FALSE	TRUE
7	17203933	FALSE	FALSE
11	93676282	FALSE	TRUE
2	177553847	FALSE	TRUE
9	89595680	FALSE	TRUE
14	27284333	FALSE	TRUE
22	31590150	TRUE	FALSE
2	74395262	FALSE	FALSE
3	20984460	FALSE	FALSE
10	13373961	FALSE	FALSE
6	150804007	FALSE	TRUE
2	239001819	FALSE	TRUE
2	104651032	FALSE	FALSE
9	79932131	FALSE	TRUE
1	26811902	FALSE	TRUE
5	96700607	FALSE	TRUE
1	119714487	TRUE	TRUE
3	34149739	FALSE	TRUE
1	238128048	FALSE	TRUE
6	138018697	FALSE	FALSE
6	20759346	FALSE	FALSE
9	26228660	FALSE	FALSE
5	174435441	FALSE	TRUE
9	103849449	FALSE	FALSE
12	129452215	FALSE	TRUE
3	132198152	FALSE	TRUE
15	96565598	FALSE	TRUE
6	76693087	FALSE	TRUE
1	34012883	FALSE	TRUE
9	94488752	FALSE	TRUE
10	99555409	FALSE	TRUE
20	50367160	FALSE	TRUE
20	50639748	FALSE	TRUE
11	74716876	FALSE	TRUE
8	116620726	FALSE	TRUE
8	127402647	TRUE	TRUE
8	116778675	FALSE	TRUE
2	198747683	FALSE	TRUE
5	1240089	FALSE	TRUE
16	86218938	FALSE	TRUE
7	46054491	FALSE	TRUE
15	66714680	FALSE	TRUE
20	6622975	FALSE	TRUE
3	113185041	FALSE	TRUE
10	99591947	FALSE	TRUE
10	112962862	FALSE	TRUE
15	32864185	FALSE	TRUE
16	86305709	FALSE	TRUE
10	112528860	TRUE	TRUE
6	31481843	FALSE	FALSE
20	6781574	FALSE	TRUE
12	4291642	FALSE	TRUE
8	127559610	FALSE	TRUE
13	73075014	FALSE	TRUE
14	53978439	FALSE	TRUE
20	8587424	FALSE	FALSE
3	40873748	FALSE	TRUE
14	53952388	TRUE	TRUE
13	33518028	FALSE	FALSE
12	117325504	FALSE	TRUE
20	50438781	TRUE	TRUE
12	111535554	FALSE	TRUE
6	55847326	FALSE	TRUE
11	74568967	FALSE	TRUE
12	115453117	TRUE	TRUE
10	50888694	FALSE	TRUE
18	48926786	FALSE	TRUE
12	50777307	FALSE	TRUE
4	94017467	FALSE	TRUE
6	35601785	FALSE	TRUE
15	32700910	TRUE	TRUE
1	221939292	FALSE	TRUE
20	62357358	TRUE	TRUE
11	61781553	FALSE	TRUE
3	113280713	FALSE	TRUE
17	83104098	FALSE	TRUE
6	32625303	FALSE	FALSE
2	198916862	FALSE	TRUE
11	100846405	FALSE	TRUE
12	6297738	FALSE	TRUE
6	31042408	FALSE	FALSE
6	31347735	FALSE	FALSE
17	911003	TRUE	TRUE
15	67768051	FALSE	TRUE
5	40102341	FALSE	TRUE
10	8621912	FALSE	TRUE
11	74698032	FALSE	TRUE
10	79286508	FALSE	TRUE
14	58741719	FALSE	TRUE
15	32700635	TRUE	TRUE
20	7760329	FALSE	TRUE
6	55701310	FALSE	TRUE
12	114662909	FALSE	TRUE
13	73423824	FALSE	TRUE
5	40279974	FALSE	TRUE
20	6395810	FALSE	TRUE
12	6312008	FALSE	TRUE
2	218326533	FALSE	TRUE
12	4259441	FALSE	TRUE
5	135131530	FALSE	TRUE
17	906403	FALSE	TRUE
16	86670343	FALSE	TRUE
20	34625392	FALSE	FALSE
1	183033504	FALSE	TRUE
3	66314739	FALSE	TRUE
14	53990513	FALSE	TRUE
5	112761654	FALSE	FALSE
6	36655602	FALSE	TRUE
3	169799648	FALSE	TRUE
16	68710036	FALSE	TRUE
7	45096824	FALSE	TRUE
11	101785666	FALSE	TRUE
15	67110486	TRUE	TRUE
19	41365668	FALSE	TRUE
19	33029021	FALSE	TRUE
13	73217417	FALSE	TRUE
8	116617172	FALSE	TRUE
3	133982275	FALSE	TRUE
17	10803924	TRUE	TRUE
9	110909123	FALSE	TRUE
12	42740389	FALSE	TRUE
4	105207603	FALSE	TRUE
5	98870378	FALSE	FALSE
9	22103184	TRUE	TRUE
20	63677259	FALSE	TRUE
9	98917470	TRUE	TRUE
19	16306387	FALSE	TRUE
1	37990219	FALSE	TRUE
2	159108040	FALSE	TRUE
12	57139907	FALSE	TRUE
20	44037835	FALSE	TRUE
19	58567729	FALSE	TRUE
13	36887873	FALSE	TRUE
13	110423534	FALSE	TRUE
17	72417112	TRUE	TRUE
16	80009361	FALSE	TRUE
19	51942133	FALSE	TRUE
2	37368946	FALSE	TRUE
2	111074216	FALSE	TRUE
2	201044792	FALSE	TRUE
4	108105258	FALSE	TRUE
5	1284538	FALSE	FALSE
6	32600569	FALSE	FALSE
8	127183089	TRUE	TRUE
9	22336997	FALSE	TRUE
11	2299865	TRUE	TRUE
11	123484683	FALSE	TRUE
15	40111456	FALSE	TRUE
15	56488569	FALSE	TRUE
15	69697166	FALSE	TRUE
16	85895015	FALSE	TRUE
3	27736288	FALSE	TRUE
6	2969044	FALSE	TRUE
3	188397894	FALSE	TRUE
2	111150685	FALSE	TRUE
4	101816093	FALSE	TRUE
3	39149538	FALSE	TRUE
6	30072307	FALSE	FALSE
5	78888580	FALSE	TRUE
20	58831013	FALSE	TRUE
11	123497625	FALSE	TRUE
2	230179539	FALSE	TRUE
1	22261235	FALSE	TRUE
5	96794170	FALSE	FALSE
10	16955267	FALSE	TRUE
16	9203955	FALSE	TRUE
16	86662114	TRUE	TRUE
1	221887680	TRUE	TRUE
8	116836068	FALSE	TRUE
12	50651666	FALSE	TRUE
15	32718211	FALSE	TRUE
18	48927678	FALSE	TRUE
20	6399697	FALSE	TRUE
20	6709454	FALSE	TRUE
8	127119564	TRUE	FALSE
8	127064901	FALSE	TRUE
8	127091724	TRUE	TRUE
8	127519444	FALSE	TRUE
11	69244226	FALSE	TRUE
17	37743574	FALSE	TRUE
8	127328663	TRUE	FALSE
2	85578945	FALSE	TRUE
7	27937744	FALSE	TRUE
8	23649749	FALSE	TRUE
8	127094635	FALSE	TRUE
17	71111532	FALSE	TRUE
6	160160512	FALSE	FALSE
2	46325462	FALSE	TRUE
2	144452349	FALSE	TRUE
11	69423355	FALSE	TRUE
20	25995038	FALSE	TRUE
19	21569009	TRUE	TRUE
6	88856018	FALSE	TRUE
10	19031157	FALSE	TRUE
6	154800125	FALSE	TRUE
6	24651092	FALSE	TRUE
17	42603793	FALSE	TRUE
12	29680396	FALSE	TRUE
2	165696408	FALSE	TRUE
7	149043401	FALSE	TRUE
9	94720876	FALSE	TRUE
11	75537412	TRUE	TRUE
11	82100187	FALSE	TRUE
12	50185615	FALSE	TRUE
16	78042662	FALSE	TRUE
21	23048180	FALSE	TRUE
6	138801103	FALSE	TRUE
4	105143597	FALSE	TRUE
11	106436144	FALSE	TRUE
9	22121350	FALSE	TRUE
2	69832692	FALSE	TRUE
17	76934284	FALSE	TRUE
16	11626210	FALSE	TRUE
3	115931601	FALSE	TRUE
9	108297916	FALSE	TRUE
14	33820232	FALSE	TRUE
17	48536888	TRUE	TRUE
18	75305279	FALSE	TRUE
12	106419124	FALSE	TRUE
5	1283640	FALSE	TRUE
7	55080369	FALSE	FALSE
9	22066213	FALSE	FALSE
20	54200178	FALSE	TRUE
8	6781719	FALSE	TRUE
6	41053183	FALSE	TRUE
2	130967332	FALSE	TRUE
2	98688331	FALSE	TRUE
10	61961417	FALSE	TRUE
8	127519892	FALSE	TRUE
8	127112950	TRUE	TRUE
3	87085650	FALSE	TRUE
8	23676505	FALSE	TRUE
8	127092098	TRUE	TRUE
14	87829256	FALSE	TRUE
11	2207722	FALSE	TRUE
17	37736310	FALSE	TRUE
11	69241647	FALSE	TRUE
6	160419220	FALSE	TRUE
10	116727589	FALSE	TRUE
4	162412253	FALSE	TRUE
13	28590646	FALSE	TRUE
16	81924693	FALSE	TRUE
3	119542528	FALSE	TRUE
17	34662519	FALSE	TRUE
22	40056115	FALSE	TRUE
17	71122495	FALSE	TRUE
8	127094539	FALSE	TRUE
4	113762688	FALSE	TRUE
5	1344343	FALSE	TRUE
2	37240121	FALSE	TRUE
2	111114320	FALSE	TRUE
6	32289789	FALSE	FALSE
6	33572432	FALSE	FALSE
8	127175774	TRUE	TRUE
10	88990206	FALSE	TRUE
11	2301599	FALSE	TRUE
15	40121915	FALSE	TRUE
2	237478585	FALSE	TRUE
12	50179650	FALSE	TRUE
19	33036982	TRUE	TRUE
8	116562277	FALSE	TRUE
12	17291799	FALSE	TRUE
15	81937658	FALSE	TRUE
6	32172710	FALSE	FALSE
20	51419700	FALSE	FALSE
9	138043623	FALSE	TRUE
7	94008313	FALSE	TRUE
10	106677881	FALSE	TRUE
10	121577603	FALSE	TRUE
16	52532542	FALSE	TRUE
10	121592706	FALSE	TRUE
10	121594355	FALSE	TRUE
3	60951377	FALSE	FALSE
11	41047350	FALSE	TRUE
15	31449013	FALSE	TRUE
6	53312880	FALSE	TRUE
18	53590462	FALSE	TRUE
18	53580709	FALSE	TRUE
22	38962032	FALSE	TRUE
1	87313534	FALSE	TRUE
10	9602837	FALSE	TRUE
11	7535346	FALSE	TRUE
12	97483128	FALSE	TRUE
6	117501830	FALSE	TRUE
3	67392218	FALSE	TRUE
X	50451939	FALSE	FALSE
2	30399958	FALSE	TRUE
X	127519376	FALSE	FALSE
1	10503552	FALSE	TRUE
8	37000965	FALSE	TRUE
2	120330606	FALSE	TRUE
5	1282204	FALSE	TRUE
6	151597721	FALSE	TRUE
6	151625017	FALSE	TRUE
10	113023044	FALSE	TRUE
5	1297373	FALSE	TRUE
11	1880867	FALSE	TRUE
12	28021884	TRUE	TRUE
2	201071148	FALSE	TRUE
13	73383544	FALSE	TRUE
13	73232845	FALSE	TRUE
1	202209914	FALSE	TRUE
17	79807926	FALSE	TRUE
2	28896719	FALSE	TRUE
1	1351675	TRUE	FALSE
1	155212373	FALSE	TRUE
3	27285723	FALSE	TRUE
5	1282299	TRUE	TRUE
5	56737113	FALSE	TRUE
6	29785031	FALSE	FALSE
6	30374976	FALSE	FALSE
6	31347004	FALSE	FALSE
6	32699696	FALSE	FALSE
10	121575416	FALSE	TRUE
11	103813371	FALSE	FALSE
12	49251457	FALSE	TRUE
12	52918828	TRUE	TRUE
13	32394673	FALSE	TRUE
14	68559662	FALSE	TRUE
17	37741642	FALSE	FALSE
19	17279482	TRUE	TRUE
20	34131991	FALSE	TRUE
11	103745837	FALSE	FALSE
12	111621753	FALSE	TRUE
20	34002002	FALSE	TRUE
1	155216951	TRUE	TRUE
1	155212052	FALSE	TRUE
1	210816167	FALSE	TRUE
3	169043635	TRUE	TRUE
6	80398959	FALSE	TRUE
9	21951903	FALSE	TRUE
13	32265853	FALSE	TRUE
6	160421505	FALSE	TRUE
10	46057653	FALSE	TRUE
11	69244777	FALSE	TRUE
8	127101181	TRUE	TRUE
8	127196124	TRUE	FALSE
8	127311646	TRUE	TRUE
2	200878871	FALSE	TRUE
1	39344315	FALSE	TRUE
2	153074663	FALSE	TRUE
14	70937530	FALSE	FALSE
16	55504828	FALSE	TRUE
1	39458103	FALSE	TRUE
14	71047446	FALSE	TRUE
3	101881880	FALSE	TRUE
6	41725074	FALSE	TRUE
8	116611854	FALSE	TRUE
10	102835491	FALSE	TRUE
10	112559621	FALSE	TRUE
17	10806436	FALSE	TRUE
20	62381861	TRUE	TRUE
9	19023615	FALSE	TRUE
3	59425844	FALSE	FALSE
3	62131511	FALSE	TRUE
3	10743192	FALSE	TRUE
5	157919359	TRUE	TRUE
5	160499953	FALSE	TRUE
5	78997016	FALSE	TRUE
2	37376658	TRUE	TRUE
2	201159226	FALSE	TRUE
2	230289297	FALSE	TRUE
2	241355498	FALSE	TRUE
4	108104709	FALSE	TRUE
5	1285859	FALSE	TRUE
6	412802	FALSE	TRUE
6	32610350	FALSE	FALSE
7	124752458	FALSE	TRUE
8	127188726	TRUE	TRUE
10	88992261	FALSE	TRUE
11	2300420	TRUE	TRUE
12	112943571	FALSE	TRUE
15	69728186	FALSE	TRUE
18	63121512	FALSE	TRUE
19	46673495	FALSE	TRUE
4	101819845	FALSE	TRUE
1	23617245	FALSE	TRUE
6	34648545	FALSE	FALSE
11	113646481	FALSE	TRUE
18	50317164	FALSE	TRUE
19	4069121	FALSE	TRUE
4	184333619	FALSE	TRUE
3	188411006	FALSE	TRUE
4	113777540	FALSE	TRUE
6	33579153	FALSE	FALSE
6	154150090	FALSE	TRUE
8	102565637	FALSE	TRUE
15	56485493	FALSE	TRUE
6	204909	FALSE	TRUE
6	4637790	FALSE	TRUE
19	33084158	FALSE	TRUE
19	45818249	FALSE	FALSE
16	71997071	FALSE	TRUE
6	21330062	FALSE	TRUE
17	37741595	FALSE	FALSE
17	71110733	FALSE	TRUE
3	170281428	FALSE	TRUE
11	69218116	FALSE	TRUE
2	62950976	FALSE	TRUE
12	114228397	FALSE	TRUE
5	87315172	FALSE	TRUE
3	175534948	FALSE	FALSE
19	50857584	FALSE	TRUE
9	107394019	FALSE	TRUE
19	54293995	FALSE	TRUE
12	115453598	FALSE	TRUE
18	8716323	FALSE	TRUE
2	79716982	TRUE	TRUE
15	79777420	FALSE	FALSE
10	53506471	FALSE	TRUE
6	156266886	FALSE	TRUE
5	67999079	FALSE	TRUE
9	13704540	TRUE	TRUE
2	45181130	FALSE	TRUE
5	163158639	FALSE	TRUE
6	6786192	FALSE	TRUE
5	6353702	FALSE	TRUE
5	153611838	FALSE	TRUE
5	159821007	FALSE	TRUE
5	173704454	FALSE	TRUE
4	74821455	FALSE	TRUE
9	98882256	FALSE	TRUE
13	31124157	FALSE	TRUE
4	149751362	FALSE	TRUE
2	114456179	FALSE	TRUE
8	131922291	FALSE	TRUE
15	67967670	FALSE	TRUE
10	791467	FALSE	TRUE
2	180594207	FALSE	TRUE
15	37837578	FALSE	TRUE
10	113528742	FALSE	TRUE
5	45265666	FALSE	TRUE
6	3294794	FALSE	TRUE
9	79445613	FALSE	TRUE
7	19121274	TRUE	TRUE
11	70153146	FALSE	TRUE
10	131698817	FALSE	TRUE
1	203797203	FALSE	TRUE
5	91436408	FALSE	TRUE
15	90968837	FALSE	TRUE
18	23196687	FALSE	TRUE
5	76143375	FALSE	TRUE
22	44080184	FALSE	TRUE
11	123393934	FALSE	TRUE
2	119990995	FALSE	TRUE
2	18106253	FALSE	TRUE
3	30677040	FALSE	TRUE
12	19774866	FALSE	TRUE
5	174280232	FALSE	TRUE
6	143412439	FALSE	TRUE
8	10403043	FALSE	TRUE
8	9932039	FALSE	TRUE
10	6195193	FALSE	TRUE
11	96198321	FALSE	TRUE
6	130604622	FALSE	TRUE
4	91117856	FALSE	TRUE
4	181892145	FALSE	TRUE
8	127179427	TRUE	FALSE
2	162922103	FALSE	FALSE
11	125389528	FALSE	TRUE
14	67599772	FALSE	FALSE
5	609978	FALSE	TRUE
2	67075611	FALSE	TRUE
11	92245852	FALSE	TRUE
9	32867483	FALSE	TRUE
8	95011854	FALSE	TRUE
8	144902955	FALSE	TRUE
9	4888441	FALSE	TRUE
7	95454104	FALSE	TRUE
8	23104835	FALSE	TRUE
8	24432731	FALSE	TRUE
7	14229577	FALSE	TRUE
7	14686471	FALSE	TRUE
10	4781060	TRUE	TRUE
3	155691561	FALSE	FALSE
3	152228136	FALSE	FALSE
16	16899146	FALSE	TRUE
8	127398703	TRUE	TRUE
18	48925503	FALSE	TRUE
12	4256383	FALSE	TRUE
1	221989031	FALSE	TRUE
5	135104736	FALSE	TRUE
20	43904181	FALSE	TRUE
16	80022910	FALSE	TRUE
3	151958534	FALSE	TRUE
3	134030671	FALSE	TRUE
8	90159507	FALSE	TRUE
16	86220445	FALSE	TRUE
15	34585308	TRUE	TRUE
11	61852357	FALSE	TRUE
10	8676041	FALSE	TRUE
8	40116515	FALSE	TRUE
9	70417560	TRUE	TRUE
9	75675924	FALSE	TRUE
6	156552010	FALSE	TRUE
8	124847895	TRUE	TRUE
8	126387170	FALSE	TRUE
9	88925144	FALSE	TRUE
9	97542249	FALSE	TRUE
9	102690382	FALSE	TRUE
16	50094961	FALSE	TRUE
16	73898	FALSE	TRUE
1	64763616	FALSE	TRUE
11	82685972	FALSE	TRUE
7	37258569	FALSE	TRUE
3	27145111	FALSE	TRUE
2	25406569	FALSE	TRUE
2	111098716	FALSE	TRUE
3	41709497	FALSE	TRUE
3	169759718	FALSE	TRUE
6	442357	FALSE	TRUE
11	123524538	FALSE	TRUE
2	230279864	FALSE	FALSE
3	188236626	FALSE	TRUE
5	95896837	FALSE	TRUE
8	128102971	FALSE	TRUE
15	40099764	FALSE	TRUE
16	85951755	FALSE	TRUE
1	31389925	FALSE	TRUE
12	74276187	FALSE	FALSE
13	60686390	FALSE	TRUE
19	16161878	TRUE	TRUE
22	50511648	FALSE	FALSE
3	136870707	FALSE	TRUE
13	109708437	FALSE	FALSE
3	172567447	FALSE	TRUE
4	38814717	FALSE	TRUE
1	117687599	FALSE	TRUE
3	100004736	FALSE	TRUE
5	344994	TRUE	TRUE
22	41642782	FALSE	TRUE
2	9995553	FALSE	TRUE
10	9046151	FALSE	FALSE
17	42684371	FALSE	FALSE
8	123597926	TRUE	TRUE
19	13047463	FALSE	TRUE
10	22108073	FALSE	TRUE
10	22383039	FALSE	FALSE
6	36795636	FALSE	TRUE
11	69154575	FALSE	TRUE
18	64663607	FALSE	FALSE
2	189205442	FALSE	FALSE
20	5791630	FALSE	TRUE
5	43410515	FALSE	TRUE
8	130991174	FALSE	TRUE
18	64514353	FALSE	TRUE
5	56361879	FALSE	TRUE
3	28290744	FALSE	FALSE
3	177768082	TRUE	TRUE
10	8655165	FALSE	TRUE
7	103022031	FALSE	TRUE
10	121042949	FALSE	TRUE
16	80614399	FALSE	TRUE
2	189440322	FALSE	FALSE
1	113903258	FALSE	TRUE
5	51439473	FALSE	TRUE
2	18308590	FALSE	FALSE
5	123338869	FALSE	TRUE
9	8545593	FALSE	FALSE
6	122554525	FALSE	TRUE
10	81950055	FALSE	FALSE
5	51555704	FALSE	TRUE
3	156927968	FALSE	TRUE
5	2777197	FALSE	TRUE
4	36590617	FALSE	FALSE
9	13942941	TRUE	TRUE
2	123261223	FALSE	TRUE
17	71440368	TRUE	TRUE
1	213369363	FALSE	FALSE
7	158170200	FALSE	TRUE
1	213850882	FALSE	TRUE
2	236525150	FALSE	FALSE
11	68164294	FALSE	TRUE
22	27215781	FALSE	FALSE
5	45846518	FALSE	TRUE
10	92172529	FALSE	TRUE
16	80805081	FALSE	TRUE
2	217177160	FALSE	TRUE
22	41323244	FALSE	TRUE
5	132497907	TRUE	TRUE
6	122394099	FALSE	TRUE
7	74696373	FALSE	TRUE
1	155302483	FALSE	TRUE
3	27468223	FALSE	TRUE
4	174906885	FALSE	TRUE
5	91594201	FALSE	TRUE
9	85664713	FALSE	TRUE
7	28828469	FALSE	TRUE
1	41821259	FALSE	TRUE
9	108239892	FALSE	TRUE
6	151859461	FALSE	TRUE
8	50831133	FALSE	FALSE
11	2369831	FALSE	TRUE
22	41815785	FALSE	TRUE
17	82946434	FALSE	TRUE
X	32016153	FALSE	FALSE
22	29010231	FALSE	TRUE
5	44302075	FALSE	FALSE
22	29155884	FALSE	TRUE
8	115667320	TRUE	TRUE
5	44933883	FALSE	FALSE
14	91545453	FALSE	FALSE
22	29714557	FALSE	TRUE
6	157009956	FALSE	FALSE
10	67248381	FALSE	FALSE
5	51952440	FALSE	TRUE
8	23622741	FALSE	FALSE
2	201316524	FALSE	TRUE
5	56757896	FALSE	TRUE
10	121580918	FALSE	FALSE
5	16187419	FALSE	TRUE
6	151631197	FALSE	TRUE
8	17926905	FALSE	TRUE
7	100437651	FALSE	TRUE
11	129591121	FALSE	TRUE
5	51032423	FALSE	TRUE
10	37101682	FALSE	TRUE
1	45918469	FALSE	TRUE
1	155587180	FALSE	TRUE
1	216850159	FALSE	TRUE
5	91367022	FALSE	TRUE
1	91555907	FALSE	TRUE
5	53298177	FALSE	TRUE
10	113368732	FALSE	TRUE
1	113630788	FALSE	TRUE
6	29509637	FALSE	FALSE
18	27025475	FALSE	TRUE
2	69207095	FALSE	TRUE
20	53671071	FALSE	TRUE
22	40143521	FALSE	TRUE
4	53046426	FALSE	TRUE
5	32581080	FALSE	TRUE
8	75988094	FALSE	TRUE
10	79092621	FALSE	TRUE
7	55125270	FALSE	TRUE
10	63089177	FALSE	TRUE
15	74300521	FALSE	TRUE
16	10609831	FALSE	TRUE
16	3942751	FALSE	TRUE
18	22897971	TRUE	TRUE
2	226474745	FALSE	TRUE
3	48542329	FALSE	TRUE
5	52225463	FALSE	TRUE
5	45074531	FALSE	TRUE
6	28364364	FALSE	FALSE
7	144477198	FALSE	TRUE
8	25974262	FALSE	TRUE
2	67879434	TRUE	TRUE
3	16737360	FALSE	TRUE
6	28468238	FALSE	FALSE
17	42426015	FALSE	FALSE
22	30168182	FALSE	TRUE
5	45522877	FALSE	TRUE
5	159141388	FALSE	TRUE
16	50499690	FALSE	TRUE
17	18094293	FALSE	FALSE
22	41221553	FALSE	FALSE
14	32127443	FALSE	TRUE
1	50882601	FALSE	FALSE
16	78592686	FALSE	TRUE
1	101777361	FALSE	TRUE
18	13954110	FALSE	TRUE
7	82357973	FALSE	TRUE
8	128126960	TRUE	TRUE
6	54865546	FALSE	TRUE
11	127775792	FALSE	TRUE
11	101538407	FALSE	TRUE
1	14338636	FALSE	TRUE
15	87509536	FALSE	TRUE
3	88708681	FALSE	TRUE
1	230811394	FALSE	TRUE
4	39618250	FALSE	TRUE
18	55287190	FALSE	TRUE
7	5094305	FALSE	TRUE
7	157662767	FALSE	TRUE
15	28165345	FALSE	TRUE
18	48927559	FALSE	TRUE
2	97707918	FALSE	TRUE
5	7983139	FALSE	TRUE
6	29723242	FALSE	FALSE
10	123487946	FALSE	TRUE
4	20778692	FALSE	TRUE
15	90595866	FALSE	TRUE
14	36888207	FALSE	TRUE
5	31804244	FALSE	TRUE
3	50713718	FALSE	TRUE
1	239918447	FALSE	TRUE
19	34277685	FALSE	TRUE
19	34426795	FALSE	TRUE
12	29797945	FALSE	TRUE
13	104707293	FALSE	TRUE
16	26527941	FALSE	TRUE
3	171840746	FALSE	TRUE
11	25990646	FALSE	TRUE
13	84504393	FALSE	TRUE
9	115006400	FALSE	TRUE
22	31442532	FALSE	TRUE
18	9701785	FALSE	TRUE
4	81772382	FALSE	TRUE
18	72554745	FALSE	TRUE
2	234701030	FALSE	TRUE
22	30743331	FALSE	TRUE
19	57067709	FALSE	TRUE
6	38179969	FALSE	TRUE
6	68812086	FALSE	TRUE
6	161798822	FALSE	TRUE
7	29068376	FALSE	TRUE
7	155608201	FALSE	TRUE
8	115234438	TRUE	TRUE
9	6033278	FALSE	TRUE
9	7582632	FALSE	TRUE
9	9668869	FALSE	TRUE
9	75081761	FALSE	TRUE
9	101460426	FALSE	TRUE
9	112324847	FALSE	TRUE
21	34145184	FALSE	TRUE
10	81288281	FALSE	TRUE
11	123268252	FALSE	TRUE
15	28120472	FALSE	TRUE
16	5379576	FALSE	TRUE
16	7693745	FALSE	TRUE
16	86487884	FALSE	TRUE
18	8556718	FALSE	TRUE
1	30976919	FALSE	TRUE
1	67729450	FALSE	TRUE
2	136240824	FALSE	TRUE
3	104161190	FALSE	TRUE
4	2574375	FALSE	TRUE
5	91280462	TRUE	TRUE
6	11705467	FALSE	TRUE
2	18313189	FALSE	TRUE
12	69405910	FALSE	TRUE
2	116151675	FALSE	TRUE
2	116321325	FALSE	TRUE
19	54662761	FALSE	TRUE
1	195682389	FALSE	TRUE
12	30822535	FALSE	TRUE
8	41756985	FALSE	TRUE
6	998578	FALSE	TRUE
9	3761909	FALSE	TRUE
13	108630682	FALSE	TRUE
11	94612336	FALSE	TRUE
17	55132413	FALSE	TRUE
6	152115881	FALSE	TRUE
5	82242227	FALSE	TRUE
14	92637727	FALSE	TRUE
7	130982362	TRUE	TRUE
1	145790097	FALSE	TRUE
17	30903503	FALSE	FALSE
6	28958443	FALSE	FALSE
5	32567626	FALSE	TRUE
14	89418757	FALSE	FALSE
22	41061455	FALSE	TRUE
1	87384812	FALSE	TRUE
3	18422242	FALSE	TRUE
3	138949667	FALSE	TRUE
5	46394269	FALSE	TRUE
21	43733825	FALSE	TRUE
10	38105004	FALSE	FALSE
2	25886882	FALSE	FALSE
10	121589810	FALSE	TRUE
2	217098337	FALSE	TRUE
2	217056046	FALSE	TRUE
10	62540131	FALSE	TRUE
9	108133073	FALSE	TRUE
3	46825376	FALSE	TRUE
18	44819625	FALSE	TRUE
5	1296141	FALSE	FALSE
9	108074792	FALSE	TRUE
1	241870961	FALSE	TRUE
11	69564393	FALSE	TRUE
6	81418669	FALSE	TRUE
11	69516874	FALSE	FALSE
1	45548287	FALSE	FALSE
5	52398145	FALSE	TRUE
3	64074452	FALSE	TRUE
5	50491020	FALSE	FALSE
3	48024338	TRUE	TRUE
X	32564969	FALSE	FALSE
6	4445101	FALSE	FALSE
8	116197325	FALSE	TRUE
19	17290595	FALSE	TRUE
1	149955122	FALSE	TRUE
7	140242504	FALSE	TRUE
9	108074895	FALSE	TRUE
2	28897867	FALSE	TRUE
16	4056787	FALSE	TRUE
18	27821241	FALSE	FALSE
19	29786822	FALSE	TRUE
8	123745421	FALSE	TRUE
18	32397726	FALSE	TRUE
1	40914768	FALSE	TRUE
6	26680470	FALSE	FALSE
1	41671640	FALSE	TRUE
5	50345811	FALSE	TRUE
8	105346392	FALSE	TRUE
7	101909160	FALSE	TRUE
3	86988393	FALSE	TRUE
6	130027974	FALSE	TRUE
5	133071366	FALSE	TRUE
9	116551207	TRUE	TRUE
14	104745925	FALSE	FALSE
17	46175102	FALSE	FALSE
10	93532431	FALSE	FALSE
1	217047232	FALSE	TRUE
5	50899260	FALSE	FALSE
12	84615658	FALSE	TRUE
16	54648152	FALSE	TRUE
2	226362236	FALSE	TRUE
8	101466731	FALSE	TRUE
11	803017	FALSE	TRUE
1	155176305	FALSE	TRUE
20	50329374	TRUE	TRUE
7	28317270	TRUE	TRUE
6	80384570	FALSE	TRUE
3	141394018	FALSE	FALSE
1	46135245	FALSE	TRUE
5	111882089	FALSE	TRUE
3	71482962	FALSE	TRUE
16	56387075	FALSE	TRUE
9	126634155	FALSE	TRUE
6	20621007	FALSE	TRUE
19	19434887	FALSE	TRUE
4	125922349	FALSE	TRUE
4	88322666	FALSE	TRUE
22	38172826	FALSE	TRUE
5	170164483	FALSE	TRUE
12	120394343	FALSE	TRUE
19	45679774	FALSE	FALSE
6	16399326	FALSE	TRUE
1	87691240	FALSE	TRUE
2	24906604	FALSE	TRUE
22	45887417	TRUE	TRUE
16	87051631	FALSE	TRUE
7	94484487	FALSE	TRUE
1	50380361	FALSE	FALSE
19	13843757	TRUE	TRUE
1	18480845	FALSE	TRUE
2	24516826	FALSE	FALSE
19	11313027	FALSE	TRUE
4	17386536	FALSE	TRUE
15	90965985	FALSE	FALSE
[truncated: 313 more rows]
