# Supplementary material for: Transcriptionally active enhancers in human cancer cells
Source: Mol Syst Biol. 2021 Jan 27;17(1):e9873. doi: 10.15252/msb.20209873 (PMC7838827; doi:10.15252/msb.20209873)
Supplement: Supplementary file 9 — Table EV7 [file MSB-17-e9873-s009.zip › TableEV7/README.txt]

Table EV7.List of cancer-associated GWAS traits corresponding to the type of cancer cell lines used in this study. 
All SNP-disease/trait associations were taken from the NHGRI-EBI GWAS Catalog (Welter et al., 2014) (http://www.ebi.ac.uk/gwas/) downloaded on April 18, 2020.

TAB caSNPs and noncodind_caSNPs:
CHR_ID, CHR_POS, SNPS, DISEASE.TRAIT, P.VALUE, PUBMEDID, FIRST.AUTHOR: Columns describe cancer-associated SNPs used in this study (hg38 genome build), taken from NHGRI-EBI GWAS Catalog. All and non-coding cancer-associated SNPs are listed in the respective TABs.  

TAB unique_nc_caSNPpositions:
CHR_ID, CHR_POS: Columns state genomic location of unique non-coding cancer-associated SNPs used in this study (hg38 genome build).	
EnhancerOverlap: Column states if SNP overlapped with a candidate enhancer region annotated in this study. 	
SNPinSNPsnapDB: Column states if SNP was present in SNPsnap database (https://data.broadinstitute.org/mpg/snpsnap/).
