# Supplementary material for: Transcriptionally active enhancers in human cancer cells
Source: Mol Syst Biol. 2021 Jan 27;17(1):e9873. doi: 10.15252/msb.20209873 (PMC7838827; doi:10.15252/msb.20209873)
Supplement: Supplementary file 11 — Source Data for Figure 7 [file MSB-17-e9873-s010.zip]

Archive with 5 entries (2 files):
- MSB-20-9873_SourceDataForFigure7/
- MSB-20-9873_SourceDataForFigure7/MSB-20-9873_SourceDataForFig7.png
- __MACOSX/
- __MACOSX/MSB-20-9873_SourceDataForFigure7/
- __MACOSX/MSB-20-9873_SourceDataForFigure7/._MSB-20-9873_SourceDataForFig7.png
