# Supplementary material for: Transcriptionally active enhancers in human cancer cells
Source: Mol Syst Biol. 2021 Jan 27;17(1):e9873. doi: 10.15252/msb.20209873 (PMC7838827; doi:10.15252/msb.20209873)
Supplement: Supplementary file 12 — Source Data for Expanded View [file MSB-17-e9873-s011.zip]

Archive with 7 entries (4 files):
- MSB-20-9873_SourceDataForFigureEV2/
- MSB-20-9873_SourceDataForFigureEV2/MSB-20-9873_SourceDataForFigEV2_MYC.tiff
- __MACOSX/
- __MACOSX/MSB-20-9873_SourceDataForFigureEV2/
- __MACOSX/MSB-20-9873_SourceDataForFigureEV2/._MSB-20-9873_SourceDataForFigEV2_MYC.tiff
- MSB-20-9873_SourceDataForFigureEV2/MSB-20-9873_SourceDataForFigEV2_IGH.tiff
- __MACOSX/MSB-20-9873_SourceDataForFigureEV2/._MSB-20-9873_SourceDataForFigEV2_IGH.tiff
